# Supplementary material for: Comparative transcriptome meta-analysis of Arabidopsis thaliana under drought and cold stress
Source: PLoS One. 2018 Sep 7;13(9):e0203266. doi: 10.1371/journal.pone.0203266 (PMC6128483; doi:10.1371/journal.pone.0203266)
Supplement: S1 Table — (XLSX) [file pone.0203266.s001.xlsx]

## Sheet: Sheet1
Supplementary Table 1. Data sets used in meta-analysis and co-expression network generation.
Drought stress										Cold stress
!Sample_geo_accession	series geo Accession	Ecotype	genotype	Stress	Tissue/organ	Reason for discard	Raw Data			!Sample_geo_accession	series geo Accession	Ecotype	genotype	Stress	Tissue/organ	Reason for discard	Raw Data
sail_MLD_1.CEL	E-ATMX-32	Columbia-0	AT3G22370 - AOX1A	moderate light, water withheld	no information	considered for meta-analysis	ftp://ftp.ebi.ac.uk/pub/databases/microarray/data/experiment/ATMX/E-ATMX-32/E-ATMX-32.raw.1.zip			GSM477824	GSE19254	stock code: N1093	genotype: wild type	warm	aerial tissues	considered for meta-analysis	ftp://ftp.ncbi.nlm.nih.gov/geo/samples/GSM477nnn/GSM477824/suppl/GSM477824.CEL.gz
sail_MLD_2.CEL	E-ATMX-32	Columbia-0	AT3G22370 - AOX1A	moderate light, water withheld	no information	considered for meta-analysis	ftp://ftp.ebi.ac.uk/pub/databases/microarray/data/experiment/ATMX/E-ATMX-32/E-ATMX-32.raw.1.zip			GSM477825	GSE19254	stock code: N1093	genotype: wild type	cold	aerial tissues	considered for meta-analysis	ftp://ftp.ncbi.nlm.nih.gov/geo/samples/GSM477nnn/GSM477825/suppl/GSM477825.CEL.gz
sail_normal_1.CEL	E-ATMX-32	Columbia-0	AT3G22370 - AOX1A	normal	no information	considered for meta-analysis	ftp://ftp.ebi.ac.uk/pub/databases/microarray/data/experiment/ATMX/E-ATMX-32/E-ATMX-32.raw.1.zip			GSM477826	GSE19254	stock code: N1093	genotype: wild type	warm	aerial tissues	considered for meta-analysis	ftp://ftp.ncbi.nlm.nih.gov/geo/samples/GSM477nnn/GSM477826/suppl/GSM477826.CEL.gz
sail_normal_2.CEL	E-ATMX-32	Columbia-0	AT3G22370 - AOX1A	normal	no information	considered for meta-analysis	ftp://ftp.ebi.ac.uk/pub/databases/microarray/data/experiment/ATMX/E-ATMX-32/E-ATMX-32.raw.1.zip			GSM477827	GSE19254	stock code: N1093	genotype: wild type	cold	aerial tissues	considered for meta-analysis	ftp://ftp.ncbi.nlm.nih.gov/geo/samples/GSM477nnn/GSM477827/suppl/GSM477827.CEL.gz
salk_MLD_1.CEL	E-ATMX-32	Columbia-0	AT3G22370 - AOX1A	moderate light, water withheld	no information	considered for meta-analysis	ftp://ftp.ebi.ac.uk/pub/databases/microarray/data/experiment/ATMX/E-ATMX-32/E-ATMX-32.raw.1.zip			GSM74894	GSE3326	Col-0	wild_type	normal	Seedlings	considered for meta-analysis	ftp://ftp.ncbi.nlm.nih.gov/geo/samples/GSM74nnn/GSM74894/suppl/GSM74894.CEL.gz
salk_MLD_2.CEL	E-ATMX-32	Columbia-0	AT3G22370 - AOX1A	moderate light, water withheld	no information	considered for meta-analysis	ftp://ftp.ebi.ac.uk/pub/databases/microarray/data/experiment/ATMX/E-ATMX-32/E-ATMX-32.raw.1.zip			GSM74895	GSE3326	Col-0	wild_type	normal	Seedling	considered for meta-analysis	ftp://ftp.ncbi.nlm.nih.gov/geo/samples/GSM74nnn/GSM74895/suppl/GSM74895.CEL.gz
salk_normal_1.CEL	E-ATMX-32	Columbia-0	AT3G22370 - AOX1A	normal	no information	considered for meta-analysis	ftp://ftp.ebi.ac.uk/pub/databases/microarray/data/experiment/ATMX/E-ATMX-32/E-ATMX-32.raw.1.zip			GSM74896	GSE3326	Col-0	wild_type	Treated at 0C for 3 hours just prior to harvesting.	Seedlings	considered for meta-analysis	ftp://ftp.ncbi.nlm.nih.gov/geo/samples/GSM74nnn/GSM74896/suppl/GSM74896.CEL.gz
salk_normal_2.CEL	E-ATMX-32	Columbia-0	AT3G22370 - AOX1A	normal	no information	considered for meta-analysis	ftp://ftp.ebi.ac.uk/pub/databases/microarray/data/experiment/ATMX/E-ATMX-32/E-ATMX-32.raw.1.zip			GSM74897	GSE3326	Col-0	wild_type	Treated at 0C for 3 hours just prior to harvesting.	Seedlings	considered for meta-analysis	ftp://ftp.ncbi.nlm.nih.gov/geo/samples/GSM74nnn/GSM74897/suppl/GSM74897.CEL.gz
wt_MLD_1.CEL	E-ATMX-32	Columbia-0	wild_type	moderate light, water withheld	no information	considered for meta-analysis	ftp://ftp.ebi.ac.uk/pub/databases/microarray/data/experiment/ATMX/E-ATMX-32/E-ATMX-32.raw.1.zip			GSM74898	GSE3326	Col-0	wild_type	Treated at 0C for 6 hours just prior to harvesting.	Seedlings	considered for meta-analysis	ftp://ftp.ncbi.nlm.nih.gov/geo/samples/GSM74nnn/GSM74898/suppl/GSM74898.CEL.gz
wt_MLD_2.CEL	E-ATMX-32	Columbia-0	wild_type	moderate light, water withheld	no information	considered for meta-analysis	ftp://ftp.ebi.ac.uk/pub/databases/microarray/data/experiment/ATMX/E-ATMX-32/E-ATMX-32.raw.1.zip			GSM74899	GSE3326	Col-0	wild_type	Treated at 0C for 6 hours just prior to harvesting.	Seedlings	considered for meta-analysis	ftp://ftp.ncbi.nlm.nih.gov/geo/samples/GSM74nnn/GSM74899/suppl/GSM74899.CEL.gz
wt_MLD_3.CEL	E-ATMX-32	Columbia-0	wild_type	moderate light, water withheld	no information	considered for meta-analysis	ftp://ftp.ebi.ac.uk/pub/databases/microarray/data/experiment/ATMX/E-ATMX-32/E-ATMX-32.raw.1.zip			GSM74900	GSE3326	Col-0	wild_type	Treated at 0C for 24 hours just prior to harvesting.	Seedlings	considered for meta-analysis	ftp://ftp.ncbi.nlm.nih.gov/geo/samples/GSM74nnn/GSM74900/suppl/GSM74900.CEL.gz
wt_normal_1.CEL	E-ATMX-32	Columbia-0	wild_type	normal	no information	considered for meta-analysis	ftp://ftp.ebi.ac.uk/pub/databases/microarray/data/experiment/ATMX/E-ATMX-32/E-ATMX-32.raw.1.zip			GSM74901	GSE3326	Col-0	wild_type	Treated at 0C for 24 hours just prior to harvesting.	Seedlings	considered for meta-analysis	ftp://ftp.ncbi.nlm.nih.gov/geo/samples/GSM74nnn/GSM74901/suppl/GSM74901.CEL.gz
wt_normal_2.CEL	E-ATMX-32	Columbia-0	wild_type	normal	no information	considered for meta-analysis	ftp://ftp.ebi.ac.uk/pub/databases/microarray/data/experiment/ATMX/E-ATMX-32/E-ATMX-32.raw.1.zip			GSM74902	GSE3326	Col-0	ice1 mutant	normal	Seedlings	considered for meta-analysis	ftp://ftp.ncbi.nlm.nih.gov/geo/samples/GSM74nnn/GSM74902/suppl/GSM74902.CEL.gz
wt_normal_3.CEL	E-ATMX-32	Columbia-0	wild_type	normal	no information	considered for meta-analysis	ftp://ftp.ebi.ac.uk/pub/databases/microarray/data/experiment/ATMX/E-ATMX-32/E-ATMX-32.raw.1.zip			GSM74903	GSE3326	Col-0	ice1 mutant	normal	Seedlings	considered for meta-analysis	ftp://ftp.ncbi.nlm.nih.gov/geo/samples/GSM74nnn/GSM74903/suppl/GSM74903.CEL.gz
GDR_081114_cf-cont1.CEL	E-MEXP-2377	Columbia-0	srk2cf double knockout	normal	seedling	considered for meta-analysis	ftp://ftp.ebi.ac.uk/pub/databases/microarray/data/experiment/MEXP/E-MEXP-2377/E-MEXP-2377.raw.1.zip			GSM74904	GSE3326	Col-0	ice1 mutant	Treated at 0C for 3 hours just prior to harvesting.	Seedlings	considered for meta-analysis	ftp://ftp.ncbi.nlm.nih.gov/geo/samples/GSM74nnn/GSM74904/suppl/GSM74904.CEL.gz
GDR_081114_cf-cont2.CEL	E-MEXP-2377	Columbia-0	srk2cf double knockout	normal	seedling	considered for meta-analysis	ftp://ftp.ebi.ac.uk/pub/databases/microarray/data/experiment/MEXP/E-MEXP-2377/E-MEXP-2377.raw.1.zip			GSM74905	GSE3326	Col-0	ice1 mutant	Treated at 0C for 3 hours just prior to harvesting.	Seedlings	considered for meta-analysis	ftp://ftp.ncbi.nlm.nih.gov/geo/samples/GSM74nnn/GSM74905/suppl/GSM74905.CEL.gz
GDR_081114_cf-cont3.CEL	E-MEXP-2377	Columbia-0	srk2cf double knockout	normal	seedling	considered for meta-analysis	ftp://ftp.ebi.ac.uk/pub/databases/microarray/data/experiment/MEXP/E-MEXP-2377/E-MEXP-2377.raw.1.zip			GSM74906	GSE3326	Col-0	ice1 mutant	Treated at 0C for 6 hours just prior to harvesting.	Seedlings	considered for meta-analysis	ftp://ftp.ncbi.nlm.nih.gov/geo/samples/GSM74nnn/GSM74906/suppl/GSM74906.CEL.gz
GDR_081114_cf-dry1h1.CEL	E-MEXP-2377	Columbia-0	srk2cf double knockout	drought	seedling	considered for meta-analysis	ftp://ftp.ebi.ac.uk/pub/databases/microarray/data/experiment/MEXP/E-MEXP-2377/E-MEXP-2377.raw.1.zip			GSM74907	GSE3326	Col-0	ice1 mutant	Treated at 0C for 6 hours just prior to harvesting.	Seedlings	considered for meta-analysis	ftp://ftp.ncbi.nlm.nih.gov/geo/samples/GSM74nnn/GSM74907/suppl/GSM74907.CEL.gz
GDR_081114_cf-dry1h2.CEL	E-MEXP-2377	Columbia-0	srk2cf double knockout	drought	seedling	considered for meta-analysis	ftp://ftp.ebi.ac.uk/pub/databases/microarray/data/experiment/MEXP/E-MEXP-2377/E-MEXP-2377.raw.1.zip			GSM74908	GSE3326	Col-0	ice1 mutant	Treated at 0C for 24 hours just prior to harvesting.	Seedlings	considered for meta-analysis	ftp://ftp.ncbi.nlm.nih.gov/geo/samples/GSM74nnn/GSM74908/suppl/GSM74908.CEL.gz
GDR_081114_cf-dry1h3.CEL	E-MEXP-2377	Columbia-0	srk2cf double knockout	drought	seedling	considered for meta-analysis	ftp://ftp.ebi.ac.uk/pub/databases/microarray/data/experiment/MEXP/E-MEXP-2377/E-MEXP-2377.raw.1.zip			GSM74909	GSE3326	Col-0	ice1 mutant	Treated at 0C for 24 hours just prior to harvesting.	Seedlings	considered for meta-analysis	ftp://ftp.ncbi.nlm.nih.gov/geo/samples/GSM74nnn/GSM74909/suppl/GSM74909.CEL.gz
GDR_081114_cf-dry4h1.CEL	E-MEXP-2377	Columbia-0	srk2cf double knockout	drought	seedling	considered for meta-analysis	ftp://ftp.ebi.ac.uk/pub/databases/microarray/data/experiment/MEXP/E-MEXP-2377/E-MEXP-2377.raw.1.zip			GSM911859	GSE37130	Col	Col	Col plant, room temperature	leaf	considered for meta-analysis	ftp://ftp.ncbi.nlm.nih.gov/geo/samples/GSM911nnn/GSM911859/suppl/GSM911859_Col-RT-1_ATH1-121501_.CEL.gz
GDR_081114_cf-dry4h2.CEL	E-MEXP-2377	Columbia-0	srk2cf double knockout	drought	seedling	considered for meta-analysis	ftp://ftp.ebi.ac.uk/pub/databases/microarray/data/experiment/MEXP/E-MEXP-2377/E-MEXP-2377.raw.1.zip			GSM911860	GSE37130	Col	Col	Col plant, room temperature	leaf	considered for meta-analysis	ftp://ftp.ncbi.nlm.nih.gov/geo/samples/GSM911nnn/GSM911860/suppl/GSM911860_Col-RT-2_ATH1-121501_.CEL.gz
GDR_081114_cf-dry4h3.CEL	E-MEXP-2377	Columbia-0	srk2cf double knockout	drought	seedling	considered for meta-analysis	ftp://ftp.ebi.ac.uk/pub/databases/microarray/data/experiment/MEXP/E-MEXP-2377/E-MEXP-2377.raw.1.zip			GSM911861	GSE37130	Col	Col	Col plant, 4oC for 24h	leaf	considered for meta-analysis	ftp://ftp.ncbi.nlm.nih.gov/geo/samples/GSM911nnn/GSM911861/suppl/GSM911861_Col-24h-1_ATH1-121501_.CEL.gz
GDR_081114_Col-cont1.CEL	E-MEXP-2377	Columbia-0	wild type	normal	seedling	considered for meta-analysis	ftp://ftp.ebi.ac.uk/pub/databases/microarray/data/experiment/MEXP/E-MEXP-2377/E-MEXP-2377.raw.1.zip			GSM911862	GSE37130	Col	Col	Col plant, 4oC for 24h	leaf	considered for meta-analysis	ftp://ftp.ncbi.nlm.nih.gov/geo/samples/GSM911nnn/GSM911862/suppl/GSM911862_Col-24h-2_ATH1-121501_.CEL.gz
GDR_081114_Col-cont2.CEL	E-MEXP-2377	Columbia-0	wild type	normal	seedling	considered for meta-analysis	ftp://ftp.ebi.ac.uk/pub/databases/microarray/data/experiment/MEXP/E-MEXP-2377/E-MEXP-2377.raw.1.zip			GSM911863	GSE37130	C24	C24	C24 plant, room temperature	leaf	considered for meta-analysis	ftp://ftp.ncbi.nlm.nih.gov/geo/samples/GSM911nnn/GSM911863/suppl/GSM911863_C24_RT1_ATH1-121501_.CEL.gz
GDR_081114_Col-cont3.CEL	E-MEXP-2377	Columbia-0	wild type	normal	seedling	considered for meta-analysis	ftp://ftp.ebi.ac.uk/pub/databases/microarray/data/experiment/MEXP/E-MEXP-2377/E-MEXP-2377.raw.1.zip			GSM911864	GSE37130	C24	C24	C24 plant, room temperature	leaf	considered for meta-analysis	ftp://ftp.ncbi.nlm.nih.gov/geo/samples/GSM911nnn/GSM911864/suppl/GSM911864_C24_RT2_ATH1-121501_.CEL.gz
GDR_081114_Col-dry1h1.CEL	E-MEXP-2377	Columbia-0	wild type	drought	seedling	considered for meta-analysis	ftp://ftp.ebi.ac.uk/pub/databases/microarray/data/experiment/MEXP/E-MEXP-2377/E-MEXP-2377.raw.1.zip			GSM911865	GSE37130	C24	C24	C24 plant, 4oC for 3h	leaf	considered for meta-analysis	ftp://ftp.ncbi.nlm.nih.gov/geo/samples/GSM911nnn/GSM911865/suppl/GSM911865_C24_3h1_ATH1-121501_.CEL.gz
GDR_081114_Col-dry1h2.CEL	E-MEXP-2377	Columbia-0	wild type	drought	seedling	considered for meta-analysis	ftp://ftp.ebi.ac.uk/pub/databases/microarray/data/experiment/MEXP/E-MEXP-2377/E-MEXP-2377.raw.1.zip			GSM911866	GSE37130	C24	C24	C24 plant, 4oC for 3h	leaf	considered for meta-analysis	ftp://ftp.ncbi.nlm.nih.gov/geo/samples/GSM911nnn/GSM911866/suppl/GSM911866_C24_3h2_ATH1-121501_.CEL.gz
GDR_081114_Col-dry1h3.CEL	E-MEXP-2377	Columbia-0	wild type	drought	seedling	considered for meta-analysis	ftp://ftp.ebi.ac.uk/pub/databases/microarray/data/experiment/MEXP/E-MEXP-2377/E-MEXP-2377.raw.1.zip			GSM911867	GSE37130	C24	C24	C24 plant, 4oC for 24h	leaf	considered for meta-analysis	ftp://ftp.ncbi.nlm.nih.gov/geo/samples/GSM911nnn/GSM911867/suppl/GSM911867_C24_24h1_ATH1-121501_.CEL.gz
GDR_081114_Col-dry4h1.CEL	E-MEXP-2377	Columbia-0	wild type	drought	seedling	considered for meta-analysis	ftp://ftp.ebi.ac.uk/pub/databases/microarray/data/experiment/MEXP/E-MEXP-2377/E-MEXP-2377.raw.1.zip			GSM911868	GSE37130	C24	C24	C24 plant, 4oC for 24h	leaf	considered for meta-analysis	ftp://ftp.ncbi.nlm.nih.gov/geo/samples/GSM911nnn/GSM911868/suppl/GSM911868_C24_24h2_ATH1-121501_.CEL.gz
GDR_081114_Col-dry4h2.CEL	E-MEXP-2377	Columbia-0	wild type	drought	seedling	considered for meta-analysis	ftp://ftp.ebi.ac.uk/pub/databases/microarray/data/experiment/MEXP/E-MEXP-2377/E-MEXP-2377.raw.1.zip			GSM955985	GSE39090	Col-0	wild type	treatment: Control	seedlings	considered for meta-analysis	ftp://ftp.ncbi.nlm.nih.gov/geo/samples/GSM955nnn/GSM955985/suppl/GSM955985_WT0-1.CEL.gz
GDR_081114_Col-dry4h3.CEL	E-MEXP-2377	Columbia-0	wild type	drought	seedling	considered for meta-analysis	ftp://ftp.ebi.ac.uk/pub/databases/microarray/data/experiment/MEXP/E-MEXP-2377/E-MEXP-2377.raw.1.zip			GSM955986	GSE39090	Col-0	wild type	treatment: Control	seedlings	considered for meta-analysis	ftp://ftp.ncbi.nlm.nih.gov/geo/samples/GSM955nnn/GSM955986/suppl/GSM955986_WT0-2.CEL.gz
ABF3-48_24h_1.CEL	E-MEXP-2435	Col-0	ABF3 overexpression	none	seedling	considered for meta-analysis	ftp://ftp.ebi.ac.uk/pub/databases/microarray/data/experiment/MEXP/E-MEXP-2435/E-MEXP-2435.raw.1.zip			GSM955987	GSE39090	Col-0	wild type	treatment: cold at 4°C	seedlings	considered for meta-analysis	ftp://ftp.ncbi.nlm.nih.gov/geo/samples/GSM955nnn/GSM955987/suppl/GSM955987_WT12-1.CEL.gz
ABF3-48_24h_2.CEL	E-MEXP-2435	Col-0	ABF3 overexpression	none	seedling	considered for meta-analysis	ftp://ftp.ebi.ac.uk/pub/databases/microarray/data/experiment/MEXP/E-MEXP-2435/E-MEXP-2435.raw.1.zip			GSM955988	GSE39090	Col-0	wild type	treatment: cold at 4°C	seedlings	considered for meta-analysis	ftp://ftp.ncbi.nlm.nih.gov/geo/samples/GSM955nnn/GSM955988/suppl/GSM955988_WT12-2.CEL.gz
ABF3-48_24h_3.CEL	E-MEXP-2435	Col-0	ABF3 overexpression	none	seedling	considered for meta-analysis	ftp://ftp.ebi.ac.uk/pub/databases/microarray/data/experiment/MEXP/E-MEXP-2435/E-MEXP-2435.raw.1.zip			GSM955989	GSE39090	Col-0	wild type	treatment: cold at 4°C	seedlings	considered for meta-analysis	ftp://ftp.ncbi.nlm.nih.gov/geo/samples/GSM955nnn/GSM955989/suppl/GSM955989_WT24-1.CEL.gz
ABF3-48_24h_DR_1.CEL	E-MEXP-2435	Col-0	ABF3 overexpression	drought stress	seedling	considered for meta-analysis	ftp://ftp.ebi.ac.uk/pub/databases/microarray/data/experiment/MEXP/E-MEXP-2435/E-MEXP-2435.raw.1.zip			GSM955990	GSE39090	Col-0	wild type	treatment: cold at 4°C	seedlings	considered for meta-analysis	ftp://ftp.ncbi.nlm.nih.gov/geo/samples/GSM955nnn/GSM955990/suppl/GSM955990_WT24-2.CEL.gz
ABF3-48_24h_DR_2.CEL	E-MEXP-2435	Col-0	ABF3 overexpression	drought stress	seedling	considered for meta-analysis	ftp://ftp.ebi.ac.uk/pub/databases/microarray/data/experiment/MEXP/E-MEXP-2435/E-MEXP-2435.raw.1.zip			GSM955991	GSE39090	Col-0	rcf1-1	treatment: Control	seedlings	considered for meta-analysis	ftp://ftp.ncbi.nlm.nih.gov/geo/samples/GSM955nnn/GSM955991/suppl/GSM955991_rcf0-1.CEL.gz
ABF3-48_24h_DR_3.CEL	E-MEXP-2435	Col-0	ABF3 overexpression	drought stress	seedling	considered for meta-analysis	ftp://ftp.ebi.ac.uk/pub/databases/microarray/data/experiment/MEXP/E-MEXP-2435/E-MEXP-2435.raw.1.zip			GSM955992	GSE39090	Col-0	rcf1-1	treatment: Control	seedlings	considered for meta-analysis	ftp://ftp.ncbi.nlm.nih.gov/geo/samples/GSM955nnn/GSM955992/suppl/GSM955992_rcf0-2.CEL.gz
ABF3-48_2h_1.CEL	E-MEXP-2435	Col-0	ABF3 overexpression	none	seedling	considered for meta-analysis	ftp://ftp.ebi.ac.uk/pub/databases/microarray/data/experiment/MEXP/E-MEXP-2435/E-MEXP-2435.raw.1.zip			GSM955993	GSE39090	Col-0	rcf1-1	treatment: cold at 4°C	seedlings	considered for meta-analysis	ftp://ftp.ncbi.nlm.nih.gov/geo/samples/GSM955nnn/GSM955993/suppl/GSM955993_rcf12-1.CEL.gz
ABF3-48_2h_2.CEL	E-MEXP-2435	Col-0	ABF3 overexpression	none	seedling	considered for meta-analysis	ftp://ftp.ebi.ac.uk/pub/databases/microarray/data/experiment/MEXP/E-MEXP-2435/E-MEXP-2435.raw.1.zip			GSM955994	GSE39090	Col-0	rcf1-1	treatment: cold at 4°C	seedlings	considered for meta-analysis	ftp://ftp.ncbi.nlm.nih.gov/geo/samples/GSM955nnn/GSM955994/suppl/GSM955994_rcf12-2.CEL.gz
ABF3-48_2h_3.CEL	E-MEXP-2435	Col-0	ABF3 overexpression	none	seedling	considered for meta-analysis	ftp://ftp.ebi.ac.uk/pub/databases/microarray/data/experiment/MEXP/E-MEXP-2435/E-MEXP-2435.raw.1.zip			GSM955995	GSE39090	Col-0	rcf1-1	treatment: cold at 4°C	seedlings	considered for meta-analysis	ftp://ftp.ncbi.nlm.nih.gov/geo/samples/GSM955nnn/GSM955995/suppl/GSM955995_rcf24-1.CEL.gz
ABF3-48_2h_DR_1.CEL	E-MEXP-2435	Col-0	ABF3 overexpression	drought stress	seedling	considered for meta-analysis	ftp://ftp.ebi.ac.uk/pub/databases/microarray/data/experiment/MEXP/E-MEXP-2435/E-MEXP-2435.raw.1.zip			GSM955996	GSE39090	Col-0	rcf1-1	treatment: cold at 4°C	seedlings	considered for meta-analysis	ftp://ftp.ncbi.nlm.nih.gov/geo/samples/GSM955nnn/GSM955996/suppl/GSM955996_rcf24-2.CEL.gz
ABF3-48_2h_DR_2.CEL	E-MEXP-2435	Col-0	ABF3 overexpression	drought stress	seedling	considered for meta-analysis	ftp://ftp.ebi.ac.uk/pub/databases/microarray/data/experiment/MEXP/E-MEXP-2435/E-MEXP-2435.raw.1.zip			GSM1123121	GSE46084	Col-0	WT	Plants growing on petri dishes were moved to a cold room at 5°C for 6h during the light phase of growth. Plants were harvested rapidly under cold conditons after 6h and frozen immediately in liquid nitrogen.	seedlings	considered for meta-analysis	ftp://ftp.ncbi.nlm.nih.gov/geo/samples/GSM1123nnn/GSM1123121/suppl/GSM1123121_hyb2497.CEL.gz
ABF3-48_2h_DR_3.CEL	E-MEXP-2435	Col-0	ABF3 overexpression	drought stress	seedling	considered for meta-analysis	ftp://ftp.ebi.ac.uk/pub/databases/microarray/data/experiment/MEXP/E-MEXP-2435/E-MEXP-2435.raw.1.zip			GSM1123122	GSE46084	Col-0	sfr6	Plants growing on petri dishes were moved to a cold room at 5°C for 6h during the light phase of growth. Plants were harvested rapidly under cold conditons after 6h and frozen immediately in liquid nitrogen.	seedlings	considered for meta-analysis	ftp://ftp.ncbi.nlm.nih.gov/geo/samples/GSM1123nnn/GSM1123122/suppl/GSM1123122_hyb2498.CEL.gz
ABF3-57_2h_1.CEL	E-MEXP-2435	Col-0	ABF3 overexpression	none	seedling	considered for meta-analysis	ftp://ftp.ebi.ac.uk/pub/databases/microarray/data/experiment/MEXP/E-MEXP-2435/E-MEXP-2435.raw.1.zip			GSM1123123	GSE46084	Col-0	WT	Plants growing on petri dishes were moved to a cold room at 5°C for 6h during the light phase of growth. Plants were harvested rapidly under cold conditons after 6h and frozen immediately in liquid nitrogen.	seedlings	considered for meta-analysis	ftp://ftp.ncbi.nlm.nih.gov/geo/samples/GSM1123nnn/GSM1123123/suppl/GSM1123123_hyb2499.CEL.gz
ABF3-57_2h_2.CEL	E-MEXP-2435	Col-0	ABF3 overexpression	none	seedling	considered for meta-analysis	ftp://ftp.ebi.ac.uk/pub/databases/microarray/data/experiment/MEXP/E-MEXP-2435/E-MEXP-2435.raw.1.zip			GSM1123124	GSE46084	Col-0	sfr6	Plants growing on petri dishes were moved to a cold room at 5°C for 6h during the light phase of growth. Plants were harvested rapidly under cold conditons after 6h and frozen immediately in liquid nitrogen.	seedlings	considered for meta-analysis	ftp://ftp.ncbi.nlm.nih.gov/geo/samples/GSM1123nnn/GSM1123124/suppl/GSM1123124_hyb2500.CEL.gz
ABF3-57_2h_3.CEL	E-MEXP-2435	Col-0	ABF3 overexpression	none	seedling	considered for meta-analysis	ftp://ftp.ebi.ac.uk/pub/databases/microarray/data/experiment/MEXP/E-MEXP-2435/E-MEXP-2435.raw.1.zip			GSM128712	GSE5524	Col-0	WT	control	all aerial parts	considered for meta-analysis	ftp://ftp.ncbi.nlm.nih.gov/geo/samples/GSM128nnn/GSM128712/suppl/GSM128712.CEL.gz
ABF3-59_2h_1.CEL	E-MEXP-2435	Col-0	ABF3 overexpression	none	seedling	considered for meta-analysis	ftp://ftp.ebi.ac.uk/pub/databases/microarray/data/experiment/MEXP/E-MEXP-2435/E-MEXP-2435.raw.1.zip			GSM128713	GSE5524	Col-0	WT	cold	all aerial parts	considered for meta-analysis	ftp://ftp.ncbi.nlm.nih.gov/geo/samples/GSM128nnn/GSM128713/suppl/GSM128713.CEL.gz
ABF3-59_2h_2.CEL	E-MEXP-2435	Col-0	ABF3 overexpression	none	seedling	considered for meta-analysis	ftp://ftp.ebi.ac.uk/pub/databases/microarray/data/experiment/MEXP/E-MEXP-2435/E-MEXP-2435.raw.1.zip			GSM128714	GSE5524	Col-0	WT	cold	all aerial parts	considered for meta-analysis	ftp://ftp.ncbi.nlm.nih.gov/geo/samples/GSM128nnn/GSM128714/suppl/GSM128714.CEL.gz
ABF3-59_2h_3.CEL	E-MEXP-2435	Col-0	ABF3 overexpression	none	seedling	considered for meta-analysis	ftp://ftp.ebi.ac.uk/pub/databases/microarray/data/experiment/MEXP/E-MEXP-2435/E-MEXP-2435.raw.1.zip			GSM128789	GSE5534	Col-0	wild_type	Col-0: temperature: 4C for 0 hours growth media substrate: phytagar 0.80% light intensity : 100 umol m-2 s-1 light regime: continuous light light source: fluorescence nutrients: Gamborg's B5 salts 1X stratification: 4C for 4 days average daily temperature: 24C for 10 days. Stock Code: N1092; Developmental stage: 10 day old; Tissue: whole plant	whole plant	considered for meta-analysis	ftp://ftp.ncbi.nlm.nih.gov/geo/samples/GSM128nnn/GSM128789/suppl/GSM128789.CEL.gz
Control-48_24h_1.CEL	E-MEXP-2435	Col-0	control	none	seedling	considered for meta-analysis	ftp://ftp.ebi.ac.uk/pub/databases/microarray/data/experiment/MEXP/E-MEXP-2435/E-MEXP-2435.raw.1.zip			GSM128790	GSE5534	Col-0	wild_type	Col-0: temperature: 4C for 0 hours growth media substrate: phytagar 0.80% light intensity : 100 umol m-2 s-1 light regime: continuous light light source: fluorescence nutrients: Gamborg's B5 salts 1X stratification: 4C for 4 days average daily temperature: 24C for 10 days. Stock Code: N1092; Developmental stage: 10 day old; Tissue: whole plant	whole plant	considered for meta-analysis	ftp://ftp.ncbi.nlm.nih.gov/geo/samples/GSM128nnn/GSM128790/suppl/GSM128790.CEL.gz
Control-48_24h_2.CEL	E-MEXP-2435	Col-0	control	none	seedling	considered for meta-analysis	ftp://ftp.ebi.ac.uk/pub/databases/microarray/data/experiment/MEXP/E-MEXP-2435/E-MEXP-2435.raw.1.zip			GSM128791	GSE5534	Col-0	wild_type	Col-0: temperature: 4C for 1 hours growth media substrate: phytagar 0.80% light intensity : 100 umol m-2 s-1 light regime: continuous light light source: fluorescence nutrients: Gamborg's B5 salts 1X stratification: 4C for 4 days average daily temperature: 24C for 10 days. Stock Code: N1092; Developmental stage: 10 day old; Tissue: whole plant	whole plant	considered for meta-analysis	ftp://ftp.ncbi.nlm.nih.gov/geo/samples/GSM128nnn/GSM128791/suppl/GSM128791.CEL.gz
Control-48_24h_3.CEL	E-MEXP-2435	Col-0	control	none	seedling	considered for meta-analysis	ftp://ftp.ebi.ac.uk/pub/databases/microarray/data/experiment/MEXP/E-MEXP-2435/E-MEXP-2435.raw.1.zip			GSM128792	GSE5534	Col-0	wild_type	Col-0: temperature: 4C for1 hours growth media substrate: phytagar 0.80% light intensity : 100 umol m-2 s-1 light regime: continuous light light source: fluorescence nutrients: Gamborg's B5 salts 1X stratification: 4C for 4 days average daily temperature: 24C for 10 days. Stock Code: N1092; Developmental stage: 10 day old; Tissue: whole plant	whole plant	considered for meta-analysis	ftp://ftp.ncbi.nlm.nih.gov/geo/samples/GSM128nnn/GSM128792/suppl/GSM128792.CEL.gz
Control-48_24h_DR_1.CEL	E-MEXP-2435	Col-0	control	drought stress	seedling	considered for meta-analysis	ftp://ftp.ebi.ac.uk/pub/databases/microarray/data/experiment/MEXP/E-MEXP-2435/E-MEXP-2435.raw.1.zip			GSM128793	GSE5534	Col-0	wild_type	Col-0: temperature: 4C for 24 hours growth media substrate: phytagar 0.80% light intensity : 100 umol m-2 s-1 light regime: continuous light light source: fluorescence nutrients: Gamborg's B5 salts 1X stratification: 4C for 4 days average daily temperature: 24C for 10 days. Stock Code: N1092; Developmental stage: 10 day old; Tissue: whole plant	whole plant	considered for meta-analysis	ftp://ftp.ncbi.nlm.nih.gov/geo/samples/GSM128nnn/GSM128793/suppl/GSM128793.CEL.gz
Control-48_24h_DR_2.CEL	E-MEXP-2435	Col-0	control	drought stress	seedling	considered for meta-analysis	ftp://ftp.ebi.ac.uk/pub/databases/microarray/data/experiment/MEXP/E-MEXP-2435/E-MEXP-2435.raw.1.zip			GSM128794	GSE5534	Col-0	wild_type	Col-0: temperature: 4C for 24 hours growth media substrate: phytagar 0.80% light intensity : 100 umol m-2 s-1 light regime: continuous light light source: fluorescence nutrients: Gamborg's B5 salts 1X stratification: 4C for 4 days average daily temperature: 24C for 10 days. Stock Code: N1092; Developmental stage: 10 day old; Tissue: whole plant	whole plant	considered for meta-analysis	ftp://ftp.ncbi.nlm.nih.gov/geo/samples/GSM128nnn/GSM128794/suppl/GSM128794.CEL.gz
Control-48_2h_1.CEL	E-MEXP-2435	Col-0	control	none	seedling	considered for meta-analysis	ftp://ftp.ebi.ac.uk/pub/databases/microarray/data/experiment/MEXP/E-MEXP-2435/E-MEXP-2435.raw.1.zip			GSM128795	GSE5534	Col-0	wild_type	Col-0: temperature: 4C for 7 days growth media substrate: phytagar 0.80% light intensity : 100 umol m-2 s-1 light regime: continuous light light source: fluorescence nutrients: Gamborg's B5 salts 1X stratification: 4C for 4 days average daily temperature: 24C for 10 days. Stock Code: N1092; Developmental stage: 10 day old; Tissue: whole plant	whole plant	considered for meta-analysis	ftp://ftp.ncbi.nlm.nih.gov/geo/samples/GSM128nnn/GSM128795/suppl/GSM128795.CEL.gz
Control-48_2h_2.CEL	E-MEXP-2435	Col-0	control	none	seedling	considered for meta-analysis	ftp://ftp.ebi.ac.uk/pub/databases/microarray/data/experiment/MEXP/E-MEXP-2435/E-MEXP-2435.raw.1.zip			GSM128796	GSE5534	Col-0	wild_type	Col-0: temperature: 4C for 7 days growth media substrate: phytagar 0.80% light intensity : 100 umol m-2 s-1 light regime: continuous light light source: fluorescence nutrients: Gamborg's B5 salts 1X stratification: 4C for 4 days average daily temperature: 24C for 10 days. Stock Code: N1092; Developmental stage: 10 day old; Tissue: whole plant	whole plant	considered for meta-analysis	ftp://ftp.ncbi.nlm.nih.gov/geo/samples/GSM128nnn/GSM128796/suppl/GSM128796.CEL.gz
Control-48_2h_3.CEL	E-MEXP-2435	Col-0	control	none	seedling	considered for meta-analysis	ftp://ftp.ebi.ac.uk/pub/databases/microarray/data/experiment/MEXP/E-MEXP-2435/E-MEXP-2435.raw.1.zip			GSM128797	GSE5535	Col-0	wild_type	cold (4oC) for 0 hours	whole plants, above ground (not roots)	considered for meta-analysis	ftp://ftp.ncbi.nlm.nih.gov/geo/samples/GSM128nnn/GSM128797/suppl/GSM128797.CEL.gz
Control-48_2h_DR_1.CEL	E-MEXP-2435	Col-0	control	drought stress	seedling	considered for meta-analysis	ftp://ftp.ebi.ac.uk/pub/databases/microarray/data/experiment/MEXP/E-MEXP-2435/E-MEXP-2435.raw.1.zip			GSM128798	GSE5535	Col-0	wild_type	cold (4oC) for 0 hours	whole plants, above ground (not roots)	considered for meta-analysis	ftp://ftp.ncbi.nlm.nih.gov/geo/samples/GSM128nnn/GSM128798/suppl/GSM128798.CEL.gz
Control-48_2h_DR_2.CEL	E-MEXP-2435	Col-0	control	drought stress	seedling	considered for meta-analysis	ftp://ftp.ebi.ac.uk/pub/databases/microarray/data/experiment/MEXP/E-MEXP-2435/E-MEXP-2435.raw.1.zip			GSM128799	GSE5535	Col-0	wild_type	cold (4oC) for 1 hour	whole plants, above ground (not roots)	considered for meta-analysis	ftp://ftp.ncbi.nlm.nih.gov/geo/samples/GSM128nnn/GSM128799/suppl/GSM128799.CEL.gz
Control-48_2h_DR_3.CEL	E-MEXP-2435	Col-0	control	drought stress	seedling	considered for meta-analysis	ftp://ftp.ebi.ac.uk/pub/databases/microarray/data/experiment/MEXP/E-MEXP-2435/E-MEXP-2435.raw.1.zip			GSM128800	GSE5535	Col-0	wild_type	cold (4oC) for 1 hour	whole plants, above ground (not roots)	considered for meta-analysis	ftp://ftp.ncbi.nlm.nih.gov/geo/samples/GSM128nnn/GSM128800/suppl/GSM128800.CEL.gz
Control-57_2h_1.CEL	E-MEXP-2435	Col-0	control	none	seedling	considered for meta-analysis	ftp://ftp.ebi.ac.uk/pub/databases/microarray/data/experiment/MEXP/E-MEXP-2435/E-MEXP-2435.raw.1.zip			GSM128801	GSE5535	Col-0	wild_type	cold (4oC) for 24 hours	whole plants, above ground (not roots)	considered for meta-analysis	ftp://ftp.ncbi.nlm.nih.gov/geo/samples/GSM128nnn/GSM128801/suppl/GSM128801.CEL.gz
Control-57_2h_2.CEL	E-MEXP-2435	Col-0	control	none	seedling	considered for meta-analysis	ftp://ftp.ebi.ac.uk/pub/databases/microarray/data/experiment/MEXP/E-MEXP-2435/E-MEXP-2435.raw.1.zip			GSM128802	GSE5535	Col-0	wild_type	cold (4oC) for 24 hours	whole plants, above ground (not roots)	considered for meta-analysis	ftp://ftp.ncbi.nlm.nih.gov/geo/samples/GSM128nnn/GSM128802/suppl/GSM128802.CEL.gz
Control-57_2h_3.CEL	E-MEXP-2435	Col-0	control	none	seedling	considered for meta-analysis	ftp://ftp.ebi.ac.uk/pub/databases/microarray/data/experiment/MEXP/E-MEXP-2435/E-MEXP-2435.raw.1.zip			GSM128803	GSE5535	Col-0	wild_type	cold (4oC) for 7 days	whole plants, above ground (not roots)	considered for meta-analysis	ftp://ftp.ncbi.nlm.nih.gov/geo/samples/GSM128nnn/GSM128803/suppl/GSM128803.CEL.gz
Control-59_2h_1.CEL	E-MEXP-2435	Col-0	control	none	seedling	considered for meta-analysis	ftp://ftp.ebi.ac.uk/pub/databases/microarray/data/experiment/MEXP/E-MEXP-2435/E-MEXP-2435.raw.1.zip			GSM128804	GSE5535	Col-0	wild_type	cold (4oC) for 7 days	whole plants, above ground (not roots)	considered for meta-analysis	ftp://ftp.ncbi.nlm.nih.gov/geo/samples/GSM128nnn/GSM128804/suppl/GSM128804.CEL.gz
Control-59_2h_2.CEL	E-MEXP-2435	Col-0	control	none	seedling	considered for meta-analysis	ftp://ftp.ebi.ac.uk/pub/databases/microarray/data/experiment/MEXP/E-MEXP-2435/E-MEXP-2435.raw.1.zip			GSM142764	GSE6167	Col-0	wild_type	At 7 days old the plate on which the plants were growing was transferred to a growth chamber at 20 degrees C under light conditions. Tissue was harvested after 3h. ; Performer: Marc,,Knight	whole seedlings	considered for meta-analysis	ftp://ftp.ncbi.nlm.nih.gov/geo/samples/GSM142nnn/GSM142764/suppl/GSM142764.CEL.gz
Control-59_2h_3.CEL	E-MEXP-2435	Col-0	control	none	seedling	considered for meta-analysis	ftp://ftp.ebi.ac.uk/pub/databases/microarray/data/experiment/MEXP/E-MEXP-2435/E-MEXP-2435.raw.1.zip			GSM142765	GSE6167	Col-0	wild_type	At 7 days old the plate on which the plants were growing was transferred to a growth chamber at 4 degrees C under light conditions. Tissue was harvested after 3h. ; Performer: Marc,,Knight	whole seedlings	considered for meta-analysis	ftp://ftp.ncbi.nlm.nih.gov/geo/samples/GSM142nnn/GSM142765/suppl/GSM142765.CEL.gz
WT_2h_1.CEL	E-MEXP-2435	Col-0	wild type	none	seedling	considered for meta-analysis	ftp://ftp.ebi.ac.uk/pub/databases/microarray/data/experiment/MEXP/E-MEXP-2435/E-MEXP-2435.raw.1.zip			GSM142766	GSE6167	Col-0	sfr6 mutant	At 7 days old the plate on which the plants were growing was transferred to a growth chamber at 20 degrees C under light conditions. Tissue was harvested after 3h. ; Performer: Marc,,Knight	whole seedlings	considered for meta-analysis	ftp://ftp.ncbi.nlm.nih.gov/geo/samples/GSM142nnn/GSM142766/suppl/GSM142766.CEL.gz
WT_2h_2.CEL	E-MEXP-2435	Col-0	wild type	none	seedling	considered for meta-analysis	ftp://ftp.ebi.ac.uk/pub/databases/microarray/data/experiment/MEXP/E-MEXP-2435/E-MEXP-2435.raw.1.zip			GSM142767	GSE6167	Col-0	sfr6 mutant	At 7 days old the plate on which the plants were growing was transferred to a growth chamber at 4 degrees C under light conditions. Tissue was harvested after 3h. ; Performer: Marc,,Knight	whole seedlings	considered for meta-analysis	ftp://ftp.ncbi.nlm.nih.gov/geo/samples/GSM142nnn/GSM142767/suppl/GSM142767.CEL.gz
WT_2h_3.CEL	E-MEXP-2435	Col-0	wild type	none	seedling	considered for meta-analysis	ftp://ftp.ebi.ac.uk/pub/databases/microarray/data/experiment/MEXP/E-MEXP-2435/E-MEXP-2435.raw.1.zip			GSM142768	GSE6167	Col-0	cls8 mutant	At 7 days old the plate on which the plants were growing was transferred to a growth chamber at 20 degrees C under light conditions. Tissue was harvested after 3h. ; Performer: Marc,,Knight	whole seedlings	considered for meta-analysis	ftp://ftp.ncbi.nlm.nih.gov/geo/samples/GSM142nnn/GSM142768/suppl/GSM142768.CEL.gz
GSM268245	GSE10643	Columbia	SALK T-DNA insertion (Salk-050074)	drought treatment	leaf	considered for meta-analysis	ftp://ftp.ncbi.nlm.nih.gov/geo/samples/GSM268nnn/GSM268245/suppl/GSM268245.CEL.gz			GSM142769	GSE6167	Col-0	cls8 mutant	At 7 days old the plate on which the plants were growing was transferred to a growth chamber at 4 degrees C under light conditions. Tissue was harvested after 3h. ; Performer: Marc,,Knight	whole seedlings	considered for meta-analysis	ftp://ftp.ncbi.nlm.nih.gov/geo/samples/GSM142nnn/GSM142769/suppl/GSM142769.CEL.gz
GSM268246	GSE10643	Columbia	SALK T-DNA insertion (Salk-050074)	control	leaf	considered for meta-analysis	ftp://ftp.ncbi.nlm.nih.gov/geo/samples/GSM268nnn/GSM268246/suppl/GSM268246.CEL.gz			GSM1574603	GSE64575	Col-0	WT	Mock-treated moved to a new 22C chamber NO cold treatment	whole seedlings	considered for meta-analysis	ftp://ftp.ncbi.nlm.nih.gov/geo/samples/GSM1574nnn/GSM1574603/suppl/GSM1574603_col_0h_943MT.CEL.gz
GSM268247	GSE10643	Columbia	wild type	drought treatment	leaf	considered for meta-analysis	ftp://ftp.ncbi.nlm.nih.gov/geo/samples/GSM268nnn/GSM268247/suppl/GSM268247.CEL.gz			GSM1574604	GSE64575	Col-0	WT	Mock-treated moved to a new 22C chamber NO cold treatment	whole seedlings	considered for meta-analysis	ftp://ftp.ncbi.nlm.nih.gov/geo/samples/GSM1574nnn/GSM1574604/suppl/GSM1574604_col_0h_1273_MT.CEL.gz
GSM268248	GSE10643	Columbia	wild type	control	leaf	considered for meta-analysis	ftp://ftp.ncbi.nlm.nih.gov/geo/samples/GSM268nnn/GSM268248/suppl/GSM268248.CEL.gz			GSM1574605	GSE64575	Col-0	WT	cold-treated moved to a 4C chamber for 24h	whole seedlings	considered for meta-analysis	ftp://ftp.ncbi.nlm.nih.gov/geo/samples/GSM1574nnn/GSM1574605/suppl/GSM1574605_col_24h_947MT.CEL.gz
GSM268249	GSE10643	Columbia	SALK T-DNA insertion (Salk-050074)	drought treatment	leaf	considered for meta-analysis	ftp://ftp.ncbi.nlm.nih.gov/geo/samples/GSM268nnn/GSM268249/suppl/GSM268249.CEL.gz			GSM1574608	GSE64575	Col-0	WT	cold-treated moved to a 4C chamber for 24h	whole seedlings	considered for meta-analysis	ftp://ftp.ncbi.nlm.nih.gov/geo/samples/GSM1574nnn/GSM1574608/suppl/GSM1574608_col_24h_r4_1249_MT.CEL.gz
GSM268250	GSE10643	Columbia	SALK T-DNA insertion (Salk-050074)	control	leaf	considered for meta-analysis	ftp://ftp.ncbi.nlm.nih.gov/geo/samples/GSM268nnn/GSM268250/suppl/GSM268250.CEL.gz			GSM1574609	GSE64575	Col-0	WT	cold-treated moved to a 4C chamber for 24h	whole seedlings	considered for meta-analysis	ftp://ftp.ncbi.nlm.nih.gov/geo/samples/GSM1574nnn/GSM1574609/suppl/GSM1574609_col_24h_z3_1532_MT.CEL.gz
GSM268251	GSE10643	Columbia	wild type	drought treatment	leaf	considered for meta-analysis	ftp://ftp.ncbi.nlm.nih.gov/geo/samples/GSM268nnn/GSM268251/suppl/GSM268251.CEL.gz			GSM1574610	GSE64575	WS2	WT	cold-treated moved to a 4C chamber for 24h	whole seedlings	considered for meta-analysis	ftp://ftp.ncbi.nlm.nih.gov/geo/samples/GSM1574nnn/GSM1574610/suppl/GSM1574610_q6ws_1920_MT.CEL.gz
GSM268252	GSE10643	Columbia	wild type	control	leaf	considered for meta-analysis	ftp://ftp.ncbi.nlm.nih.gov/geo/samples/GSM268nnn/GSM268252/suppl/GSM268252.CEL.gz			GSM1574611	GSE64575	WS2	WT	cold-treated moved to a 4C chamber for 24h	whole seedlings	considered for meta-analysis	ftp://ftp.ncbi.nlm.nih.gov/geo/samples/GSM1574nnn/GSM1574611/suppl/GSM1574611_q8ws_1936_MT.CEL.gz
GSM269813	GSE10670	Columbia	wild type	fully expanded leaves- 7d without water; 8 week old plants	leaf	considered for meta-analysis	ftp://ftp.ncbi.nlm.nih.gov/geo/samples/GSM269nnn/GSM269813/suppl/GSM269813.CEL.gz			GSM932734	GSE38030	Col-0	genotype/variation: 35S:HF-RPL18#12-2-4	12h non-stress	rosettes	considered for meta-analysis	ftp://ftp.ncbi.nlm.nih.gov/geo/samples/GSM932nnn/GSM932734/suppl/GSM932734_01_TWTNS1_ATH1-121501_.CEL.gz
GSM269815	GSE10670	Columbia	pKYL71-35S::InsP5-ptase (line â€œT6â€)	fully expanded leaves- 7d without water; 8 week old plants	leaf	considered for meta-analysis	ftp://ftp.ncbi.nlm.nih.gov/geo/samples/GSM269nnn/GSM269815/suppl/GSM269815.CEL.gz			GSM932735	GSE38030	Col-0	genotype/variation: 35S:HF-RPL18#12-2-4	12h cold (4C)	rosettes	considered for meta-analysis	ftp://ftp.ncbi.nlm.nih.gov/geo/samples/GSM932nnn/GSM932735/suppl/GSM932735_02_TWTC1_ATH1-121501_.CEL.gz
GSM269817	GSE10670	Columbia	pKYL71-35S::InsP5-ptase (line â€œT8â€)	fully expanded leaves- 7d without water; 8 week old plants	leaf	considered for meta-analysis	ftp://ftp.ncbi.nlm.nih.gov/geo/samples/GSM269nnn/GSM269817/suppl/GSM269817.CEL.gz			GSM932736	GSE38030	Col-0	genotype/variation: 35S:HF-RPL18#12-2-4	12h non-stress	rosettes	considered for meta-analysis	ftp://ftp.ncbi.nlm.nih.gov/geo/samples/GSM932nnn/GSM932736/suppl/GSM932736_03_PWTNS1_ATH1-121501_.CEL.gz
GSM269818	GSE10670	Columbia	empty pKYL71-35S vector	fully expanded leaves- well watered; 8 week old plants	leaf	considered for meta-analysis	ftp://ftp.ncbi.nlm.nih.gov/geo/samples/GSM269nnn/GSM269818/suppl/GSM269818.CEL.gz			GSM932737	GSE38030	Col-0	genotype/variation: 35S:HF-RPL18#12-2-4	12h cold (4C)	rosettes	considered for meta-analysis	ftp://ftp.ncbi.nlm.nih.gov/geo/samples/GSM932nnn/GSM932737/suppl/GSM932737_04_PWTC1_ATH1-121501_.CEL.gz
GSM269819	GSE10670	Columbia	empty pKYL71-35S vector	fully expanded leaves- 7d without water; 8 week old plants	leaf	considered for meta-analysis	ftp://ftp.ncbi.nlm.nih.gov/geo/samples/GSM269nnn/GSM269819/suppl/GSM269819.CEL.gz			GSM932740	GSE38030	Col-0	genotype/variation: 35S:HF-RPL18#12-2-4	12h non-stress	rosettes	considered for meta-analysis	ftp://ftp.ncbi.nlm.nih.gov/geo/samples/GSM932nnn/GSM932740/suppl/GSM932740_01_JBSPJ_TWTNS3_ATH1-121501_.CEL.gz
GSM269820	GSE10670	Columbia	wild type	fully expanded leaves- well watered; 8 week old plants	leaf	considered for meta-analysis	ftp://ftp.ncbi.nlm.nih.gov/geo/samples/GSM269nnn/GSM269820/suppl/GSM269820.CEL.gz			GSM932741	GSE38030	Col-0	genotype/variation: 35S:HF-RPL18#12-2-4	12h cold (4C)	rosettes	considered for meta-analysis	ftp://ftp.ncbi.nlm.nih.gov/geo/samples/GSM932nnn/GSM932741/suppl/GSM932741_02_JBSPJ_TWTC3_ATH1-121501_.CEL.gz
GSM269821	GSE10670	Columbia	wild type	fully expanded leaves- 7d without water; 8 week old plants	leaf	considered for meta-analysis	ftp://ftp.ncbi.nlm.nih.gov/geo/samples/GSM269nnn/GSM269821/suppl/GSM269821.CEL.gz			GSM932742	GSE38030	Col-0	genotype/variation: 35S:HF-RPL18#12-2-4	12h non-stress	rosettes	considered for meta-analysis	ftp://ftp.ncbi.nlm.nih.gov/geo/samples/GSM932nnn/GSM932742/suppl/GSM932742_03_JBSPJ_PWTNS3_ATH1-121501_.CEL.gz
GSM269822	GSE10670	Columbia	pKYL71-35S::InsP5-ptase (line â€œT6â€)	fully expanded leaves- well watered; 8 week old plants	leaf	considered for meta-analysis	ftp://ftp.ncbi.nlm.nih.gov/geo/samples/GSM269nnn/GSM269822/suppl/GSM269822.CEL.gz			GSM932743	GSE38030	Col-0	genotype/variation: 35S:HF-RPL18#12-2-4	12h cold (4C)	rosettes	considered for meta-analysis	ftp://ftp.ncbi.nlm.nih.gov/geo/samples/GSM932nnn/GSM932743/suppl/GSM932743_04_JBSPJ_PWTC3_ATH1-121501_.CEL.gz
GSM269824	GSE10670	Columbia	pKYL71-35S::InsP5-ptase (line â€œT8â€)	fully expanded leaves- well watered; 8 week old plants	leaf	considered for meta-analysis	ftp://ftp.ncbi.nlm.nih.gov/geo/samples/GSM269nnn/GSM269824/suppl/GSM269824.CEL.gz			GSM932746	GSE38030	Col-0	genotype/variation: 35S:HF-RPL18#12-2-4	12h non-stress	rosettes	considered for meta-analysis	ftp://ftp.ncbi.nlm.nih.gov/geo/samples/GSM932nnn/GSM932746/suppl/GSM932746_01_TWTNS4_ATH1-121501_.CEL.gz
GSM269825	GSE10670	Columbia	pKYL71-35S::InsP5-ptase (line â€œT8â€)	fully expanded leaves- 7d without water; 8 week old plants	leaf	considered for meta-analysis	ftp://ftp.ncbi.nlm.nih.gov/geo/samples/GSM269nnn/GSM269825/suppl/GSM269825.CEL.gz			GSM932747	GSE38030	Col-0	genotype/variation: 35S:HF-RPL18#12-2-4	12h cold (4C)	rosettes	considered for meta-analysis	ftp://ftp.ncbi.nlm.nih.gov/geo/samples/GSM932nnn/GSM932747/suppl/GSM932747_02_TWTC4_ATH1-121501_.CEL.gz
GSM269826	GSE10670	Columbia	empty pKYL71-35S vector	fully expanded leaves- well watered; 8 week old plants	leaf	considered for meta-analysis	ftp://ftp.ncbi.nlm.nih.gov/geo/samples/GSM269nnn/GSM269826/suppl/GSM269826.CEL.gz			GSM932748	GSE38030	Col-0	genotype/variation: 35S:HF-RPL18#12-2-4	12h non-stress	rosettes	considered for meta-analysis	ftp://ftp.ncbi.nlm.nih.gov/geo/samples/GSM932nnn/GSM932748/suppl/GSM932748_03_PWTNS4_ATH1-121501_.CEL.gz
GSM269827	GSE10670	Columbia	empty pKYL71-35S vector	fully expanded leaves- 7d without water; 8 week old plants	leaf	considered for meta-analysis	ftp://ftp.ncbi.nlm.nih.gov/geo/samples/GSM269nnn/GSM269827/suppl/GSM269827.CEL.gz			GSM932749	GSE38030	Col-0	genotype/variation: 35S:HF-RPL18#12-2-4	12h cold (4C)	rosettes	considered for meta-analysis	ftp://ftp.ncbi.nlm.nih.gov/geo/samples/GSM932nnn/GSM932749/suppl/GSM932749_04_PWTC4_ATH1-121501_.CEL.gz
GSM269829	GSE10670	Columbia	wild type	fully expanded leaves- 7d without water; 8 week old plants	leaf	considered for meta-analysis	ftp://ftp.ncbi.nlm.nih.gov/geo/samples/GSM269nnn/GSM269829/suppl/GSM269829.CEL.gz			GSM932752	GSE38030	Col-0	genotype/variation: 35S:AtCSP1-FH#11	12h non-stress	rosettes	considered for meta-analysis	ftp://ftp.ncbi.nlm.nih.gov/geo/samples/GSM932nnn/GSM932752/suppl/GSM932752_05TOENS1_ATH1-121501_.CEL.gz
GSM269830	GSE10670	Columbia	pKYL71-35S::InsP5-ptase (line â€œT6â€)	fully expanded leaves- well watered; 8 week old plants	leaf	considered for meta-analysis	ftp://ftp.ncbi.nlm.nih.gov/geo/samples/GSM269nnn/GSM269830/suppl/GSM269830.CEL.gz			GSM932753	GSE38030	Col-0	genotype/variation: 35S:AtCSP1-FH#11	12h cold (4C)	rosettes	considered for meta-analysis	ftp://ftp.ncbi.nlm.nih.gov/geo/samples/GSM932nnn/GSM932753/suppl/GSM932753_06TOEC1_ATH1-121501_.CEL.gz
GSM269831	GSE10670	Columbia	pKYL71-35S::InsP5-ptase (line â€œT6â€)	fully expanded leaves- 7d without water; 8 week old plants	leaf	considered for meta-analysis	ftp://ftp.ncbi.nlm.nih.gov/geo/samples/GSM269nnn/GSM269831/suppl/GSM269831.CEL.gz			GSM932754	GSE38030	Col-0	genotype/variation: 35S:AtCSP1-FH#11	12h non-stress	rosettes	considered for meta-analysis	ftp://ftp.ncbi.nlm.nih.gov/geo/samples/GSM932nnn/GSM932754/suppl/GSM932754_07POENS1_ATH1-121501_.CEL.gz
GSM269832	GSE10670	Columbia	pKYL71-35S::InsP5-ptase (line â€œT8â€)	fully expanded leaves- well watered; 8 week old plants	leaf	considered for meta-analysis	ftp://ftp.ncbi.nlm.nih.gov/geo/samples/GSM269nnn/GSM269832/suppl/GSM269832.CEL.gz			GSM932755	GSE38030	Col-0	genotype/variation: 35S:AtCSP1-FH#11	12h cold (4C)	rosettes	considered for meta-analysis	ftp://ftp.ncbi.nlm.nih.gov/geo/samples/GSM932nnn/GSM932755/suppl/GSM932755_08POEC1_ATH1-121501_.CEL.gz
GSM269833	GSE10670	Columbia	pKYL71-35S::InsP5-ptase (line â€œT8â€)	fully expanded leaves- 7d without water; 8 week old plants	leaf	considered for meta-analysis	ftp://ftp.ncbi.nlm.nih.gov/geo/samples/GSM269nnn/GSM269833/suppl/GSM269833.CEL.gz			GSM932758	GSE38030	Col-0	genotype/variation: 35S:AtCSP1-FH#11	12h non-stress	rosettes	considered for meta-analysis	ftp://ftp.ncbi.nlm.nih.gov/geo/samples/GSM932nnn/GSM932758/suppl/GSM932758_05TOENS3_ATH1-121501_.CEL.gz
GSM389766	GSE15577	cultivar: Columbia-0	cultivar: Columbia-0	contol	vegetative rosettes	considered for meta-analysis	ftp://ftp.ncbi.nlm.nih.gov/geo/samples/GSM389nnn/GSM389766/suppl/GSM389766.CEL.gz			GSM932759	GSE38030	Col-0	genotype/variation: 35S:AtCSP1-FH#11	12h cold (4C)	rosettes	considered for meta-analysis	ftp://ftp.ncbi.nlm.nih.gov/geo/samples/GSM932nnn/GSM932759/suppl/GSM932759_06TOEC3_ATH1-121501_.CEL.gz
GSM389767	GSE15577	cultivar: Columbia-0	cultivar: Columbia-0	control	vegetative rosettes	considered for meta-analysis	ftp://ftp.ncbi.nlm.nih.gov/geo/samples/GSM389nnn/GSM389767/suppl/GSM389767.CEL.gz			GSM932760	GSE38030	Col-0	genotype/variation: 35S:AtCSP1-FH#11	12h non-stress	rosettes	considered for meta-analysis	ftp://ftp.ncbi.nlm.nih.gov/geo/samples/GSM932nnn/GSM932760/suppl/GSM932760_07POENS3_ATH1-121501_.CEL.gz
GSM389768	GSE15577	mutant: ATX1	mutant: ATX1	control	vegetative rosettes	considered for meta-analysis	ftp://ftp.ncbi.nlm.nih.gov/geo/samples/GSM389nnn/GSM389768/suppl/GSM389768.CEL.gz			GSM932761	GSE38030	Col-0	genotype/variation: 35S:AtCSP1-FH#11	12h cold (4C)	rosettes	considered for meta-analysis	ftp://ftp.ncbi.nlm.nih.gov/geo/samples/GSM932nnn/GSM932761/suppl/GSM932761_08POEC3_ATH1-121501_.CEL.gz
GSM389769	GSE15577	mutant: ATX1	mutant: ATX1	control	vegetative rosettes	considered for meta-analysis	ftp://ftp.ncbi.nlm.nih.gov/geo/samples/GSM389nnn/GSM389769/suppl/GSM389769.CEL.gz			GSM932764	GSE38030	Col-0	genotype/variation: atcsp1-1	12h non-stress	rosettes	considered for meta-analysis	ftp://ftp.ncbi.nlm.nih.gov/geo/samples/GSM932nnn/GSM932764/suppl/GSM932764_01TKDNS1_ATH1-121501_.CEL.gz
GSM389770	GSE15577	mutant: MYO-OX	mutant: MYO-OX	control	vegetative rosettes	considered for meta-analysis	ftp://ftp.ncbi.nlm.nih.gov/geo/samples/GSM389nnn/GSM389770/suppl/GSM389770.CEL.gz			GSM932765	GSE38030	Col-0	genotype/variation: atcsp1-1	12h cold (4C)	rosettes	considered for meta-analysis	ftp://ftp.ncbi.nlm.nih.gov/geo/samples/GSM932nnn/GSM932765/suppl/GSM932765_02TKDC1_ATH1-121501_.CEL.gz
GSM389771	GSE15577	mutant: MYO-OX	mutant: MYO-OX	control	vegetative rosettes	considered for meta-analysis	ftp://ftp.ncbi.nlm.nih.gov/geo/samples/GSM389nnn/GSM389771/suppl/GSM389771.CEL.gz			GSM932766	GSE38030	Col-0	genotype/variation: atcsp1-1	12h non-stress	rosettes	considered for meta-analysis	ftp://ftp.ncbi.nlm.nih.gov/geo/samples/GSM932nnn/GSM932766/suppl/GSM932766_03PKDNS1_ATH1-121501_.CEL.gz
GSM389772	GSE15577	cultivar: Columbia-0	cultivar: Columbia-0	drought	vegetative rosettes	considered for meta-analysis	ftp://ftp.ncbi.nlm.nih.gov/geo/samples/GSM389nnn/GSM389772/suppl/GSM389772.CEL.gz			GSM932767	GSE38030	Col-0	genotype/variation: atcsp1-1	12h cold (4C)	rosettes	considered for meta-analysis	ftp://ftp.ncbi.nlm.nih.gov/geo/samples/GSM932nnn/GSM932767/suppl/GSM932767_04PKDC1_ATH1-121501_.CEL.gz
GSM389773	GSE15577	cultivar: Columbia-0	cultivar: Columbia-0	drought	vegetative rosettes	considered for meta-analysis	ftp://ftp.ncbi.nlm.nih.gov/geo/samples/GSM389nnn/GSM389773/suppl/GSM389773.CEL.gz			GSM932768	GSE38030	Col-0	genotype/variation: atcsp1-1	12h non-stress	rosettes	considered for meta-analysis	ftp://ftp.ncbi.nlm.nih.gov/geo/samples/GSM932nnn/GSM932768/suppl/GSM932768_01TKDNS3_ATH1-121501_.CEL.gz
GSM389774	GSE15577	mutant: ATX1	mutant: ATX1	drought	vegetative rosettes	considered for meta-analysis	ftp://ftp.ncbi.nlm.nih.gov/geo/samples/GSM389nnn/GSM389774/suppl/GSM389774.CEL.gz			GSM932769	GSE38030	Col-0	genotype/variation: atcsp1-1	12h cold (4C)	rosettes	considered for meta-analysis	ftp://ftp.ncbi.nlm.nih.gov/geo/samples/GSM932nnn/GSM932769/suppl/GSM932769_02TKDC3_ATH1-121501_.CEL.gz
GSM389775	GSE15577	mutant: ATX1	mutant: ATX1	drought	vegetative rosettes	considered for meta-analysis	ftp://ftp.ncbi.nlm.nih.gov/geo/samples/GSM389nnn/GSM389775/suppl/GSM389775.CEL.gz			GSM932770	GSE38030	Col-0	genotype/variation: atcsp1-1	12h non-stress	rosettes	considered for meta-analysis	ftp://ftp.ncbi.nlm.nih.gov/geo/samples/GSM932nnn/GSM932770/suppl/GSM932770_03PKDNS3_ATH1-121501_.CEL.gz
GSM389776	GSE15577	mutant: MYO-OX	mutant: MYO-OX	drought	vegetative rosettes	considered for meta-analysis	ftp://ftp.ncbi.nlm.nih.gov/geo/samples/GSM389nnn/GSM389776/suppl/GSM389776.CEL.gz			GSM932771	GSE38030	Col-0	genotype/variation: atcsp1-1	12h cold (4C)	rosettes	considered for meta-analysis	ftp://ftp.ncbi.nlm.nih.gov/geo/samples/GSM932nnn/GSM932771/suppl/GSM932771_04PKDC3_ATH1-121501_.CEL.gz
GSM389777	GSE15577	mutant: MYO-OX	mutant: MYO-OX	drought	vegetative rosettes	considered for meta-analysis	ftp://ftp.ncbi.nlm.nih.gov/geo/samples/GSM389nnn/GSM389777/suppl/GSM389777.CEL.gz			GSM477820	GSE19254	genetic background: Col-0	genotype: sfr3 mutant	warm	aerial tissues	failed statistical test	ftp://ftp.ncbi.nlm.nih.gov/geo/samples/GSM477nnn/GSM477820/suppl/GSM477820.CEL.gz
GSM491666	GSE19700	Columbia-0	wild type	treatment: well-watered	whole rosette	considered for meta-analysis	ftp://ftp.ncbi.nlm.nih.gov/geo/samples/GSM491nnn/GSM491666/suppl/GSM491666.CEL.gz			GSM477821	GSE19254	genetic background: Col-0	genotype: sfr3 mutant	cold	aerial tissues	failed statistical test	ftp://ftp.ncbi.nlm.nih.gov/geo/samples/GSM477nnn/GSM477821/suppl/GSM477821.CEL.gz
GSM491667	GSE19700	Columbia-0	wild type	treatment: well-watered	whole rosette	considered for meta-analysis	ftp://ftp.ncbi.nlm.nih.gov/geo/samples/GSM491nnn/GSM491667/suppl/GSM491667.CEL.gz			GSM477822	GSE19254	genetic background: Col-0	genotype: sfr3 mutant	warm	aerial tissues	failed statistical test	ftp://ftp.ncbi.nlm.nih.gov/geo/samples/GSM477nnn/GSM477822/suppl/GSM477822.CEL.gz
GSM491668	GSE19700	Columbia-0	wild type	treatment: well-watered	whole rosette	considered for meta-analysis	ftp://ftp.ncbi.nlm.nih.gov/geo/samples/GSM491nnn/GSM491668/suppl/GSM491668.CEL.gz			GSM477823	GSE19254	genetic background: Col-0	genotype: sfr3 mutant	cold	aerial tissues	failed statistical test	ftp://ftp.ncbi.nlm.nih.gov/geo/samples/GSM477nnn/GSM477823/suppl/GSM477823.CEL.gz
GSM491669	GSE19700	Columbia-0	wild type	treatment: water-limited	whole rosette	considered for meta-analysis	ftp://ftp.ncbi.nlm.nih.gov/geo/samples/GSM491nnn/GSM491669/suppl/GSM491669.CEL.gz			GSM789666	GSE31837	ecotype: Col-0	cell line: T87	Cells at seven days after subculturing were used as control cells. Cold treated cells were then exposed to cold stress by transferring into a growth chamber at 4°C under dim lights (40 umolm-2s-1) for 24 hours.	cells	failed statistical test	ftp://ftp.ncbi.nlm.nih.gov/geo/samples/GSM789nnn/GSM789666/suppl/GSM789666.CEL.gz
GSM491670	GSE19700	Columbia-0	wild type	treatment: water-limited	whole rosette	considered for meta-analysis	ftp://ftp.ncbi.nlm.nih.gov/geo/samples/GSM491nnn/GSM491670/suppl/GSM491670.CEL.gz			GSM789667	GSE31837	ecotype: Col-0	cell line: T87	Cells at seven days after subculturing were used as control cells. Cold treated cells were then exposed to cold stress by transferring into a growth chamber at 4°C under dim lights (40 umolm-2s-1) for 24 hours.	cells	failed statistical test	ftp://ftp.ncbi.nlm.nih.gov/geo/samples/GSM789nnn/GSM789667/suppl/GSM789667.CEL.gz
GSM491671	GSE19700	Columbia-0	wild type	treatment: water-limited	whole rosette	considered for meta-analysis	ftp://ftp.ncbi.nlm.nih.gov/geo/samples/GSM491nnn/GSM491671/suppl/GSM491671.CEL.gz			GSM789668	GSE31837	ecotype: Col-0	cell line: T87	Cells at seven days after subculturing were used as control cells. Cold treated cells were then exposed to cold stress by transferring into a growth chamber at 4°C under dim lights (40 umolm-2s-1) for 24 hours.	cells	failed statistical test	ftp://ftp.ncbi.nlm.nih.gov/geo/samples/GSM789nnn/GSM789668/suppl/GSM789668.CEL.gz
GSM491672	GSE19700	Columbia-0	wild type	treatment: well-watered	whole rosette	considered for meta-analysis	ftp://ftp.ncbi.nlm.nih.gov/geo/samples/GSM491nnn/GSM491672/suppl/GSM491672.CEL.gz			GSM789669	GSE31837	ecotype: Col-0	cell line: T87	Cells at seven days after subculturing were used as control cells. Cold treated cells were then exposed to cold stress by transferring into a growth chamber at 4°C under dim lights (40 umolm-2s-1) for 24 hours.	cells	failed statistical test	ftp://ftp.ncbi.nlm.nih.gov/geo/samples/GSM789nnn/GSM789669/suppl/GSM789669.CEL.gz
GSM491673	GSE19700	Columbia-0	wild type	treatment: well-watered	whole rosette	considered for meta-analysis	ftp://ftp.ncbi.nlm.nih.gov/geo/samples/GSM491nnn/GSM491673/suppl/GSM491673.CEL.gz			GSM789670	GSE31837	ecotype: Col-0	cell line: T87	Cells at seven days after subculturing were used as control cells. Cold treated cells were then exposed to cold stress by transferring into a growth chamber at 4°C under dim lights (40 umolm-2s-1) for 24 hours.	cells	failed statistical test	ftp://ftp.ncbi.nlm.nih.gov/geo/samples/GSM789nnn/GSM789670/suppl/GSM789670.CEL.gz
GSM491674	GSE19700	Columbia-0	wild type	treatment: well-watered	whole rosette	considered for meta-analysis	ftp://ftp.ncbi.nlm.nih.gov/geo/samples/GSM491nnn/GSM491674/suppl/GSM491674.CEL.gz			GSM789671	GSE31837	ecotype: Col-0	cell line: T87	Cells at seven days after subculturing were used as control cells. Cold treated cells were then exposed to cold stress by transferring into a growth chamber at 4°C under dim lights (40 umolm-2s-1) for 24 hours.	cells	failed statistical test	ftp://ftp.ncbi.nlm.nih.gov/geo/samples/GSM789nnn/GSM789671/suppl/GSM789671.CEL.gz
GSM491675	GSE19700	Columbia-0	wild type	treatment: water-limited	whole rosette	considered for meta-analysis	ftp://ftp.ncbi.nlm.nih.gov/geo/samples/GSM491nnn/GSM491675/suppl/GSM491675.CEL.gz			GSM789672	GSE31837	ecotype: Col-0	cell line: T87	Cells at seven days after subculturing were used as control cells. Cold treated cells were then exposed to cold stress by transferring into a growth chamber at 4°C under dim lights (40 umolm-2s-1) for 24 hours.	cells	failed statistical test	ftp://ftp.ncbi.nlm.nih.gov/geo/samples/GSM789nnn/GSM789672/suppl/GSM789672.CEL.gz
GSM491676	GSE19700	Columbia-0	wild type	treatment: water-limited	whole rosette	considered for meta-analysis	ftp://ftp.ncbi.nlm.nih.gov/geo/samples/GSM491nnn/GSM491676/suppl/GSM491676.CEL.gz			GSM789673	GSE31837	ecotype: Col-0	cell line: T87	Cells at seven days after subculturing were used as control cells. Cold treated cells were then exposed to cold stress by transferring into a growth chamber at 4°C under dim lights (40 umolm-2s-1) for 24 hours.	cells	failed statistical test	ftp://ftp.ncbi.nlm.nih.gov/geo/samples/GSM789nnn/GSM789673/suppl/GSM789673.CEL.gz
GSM491677	GSE19700	Columbia-0	wild type	treatment: water-limited	whole rosette	considered for meta-analysis	ftp://ftp.ncbi.nlm.nih.gov/geo/samples/GSM491nnn/GSM491677/suppl/GSM491677.CEL.gz			GSM789674	GSE31837	ecotype: Col-0	cell line: T87	Cells at seven days after subculturing were used as control cells. Cold treated cells were then exposed to cold stress by transferring into a growth chamber at 4°C under dim lights (40 umolm-2s-1) for 24 hours.	cells	failed statistical test	ftp://ftp.ncbi.nlm.nih.gov/geo/samples/GSM789nnn/GSM789674/suppl/GSM789674.CEL.gz
GSM491678	GSE19700	Columbia-0	wild type	treatment: well-watered	whole rosette	considered for meta-analysis	ftp://ftp.ncbi.nlm.nih.gov/geo/samples/GSM491nnn/GSM491678/suppl/GSM491678.CEL.gz			GSM789675	GSE31837	ecotype: Col-0	cell line: T87	Cells at seven days after subculturing were used as control cells. Cold treated cells were then exposed to cold stress by transferring into a growth chamber at 4°C under dim lights (40 umolm-2s-1) for 24 hours.	cells	failed statistical test	ftp://ftp.ncbi.nlm.nih.gov/geo/samples/GSM789nnn/GSM789675/suppl/GSM789675.CEL.gz
GSM491679	GSE19700	Columbia-0	wild type	treatment: well-watered	whole rosette	considered for meta-analysis	ftp://ftp.ncbi.nlm.nih.gov/geo/samples/GSM491nnn/GSM491679/suppl/GSM491679.CEL.gz			GSM789676	GSE31837	ecotype: Col-0	cell line: T87	Cells at seven days after subculturing were used as control cells. Cold treated cells were then exposed to cold stress by transferring into a growth chamber at 4°C under dim lights (40 umolm-2s-1) for 24 hours.	cells	failed statistical test	ftp://ftp.ncbi.nlm.nih.gov/geo/samples/GSM789nnn/GSM789676/suppl/GSM789676.CEL.gz
GSM491680	GSE19700	Columbia-0	wild type	treatment: well-watered	whole rosette	considered for meta-analysis	ftp://ftp.ncbi.nlm.nih.gov/geo/samples/GSM491nnn/GSM491680/suppl/GSM491680.CEL.gz			GSM789677	GSE31837	ecotype: Col-0	cell line: T87	Cells at seven days after subculturing were used as control cells. Cold treated cells were then exposed to cold stress by transferring into a growth chamber at 4°C under dim lights (40 umolm-2s-1) for 24 hours.	cells	failed statistical test	ftp://ftp.ncbi.nlm.nih.gov/geo/samples/GSM789nnn/GSM789677/suppl/GSM789677.CEL.gz
GSM491681	GSE19700	Columbia-0	wild type	treatment: water-limited	whole rosette	considered for meta-analysis	ftp://ftp.ncbi.nlm.nih.gov/geo/samples/GSM491nnn/GSM491681/suppl/GSM491681.CEL.gz			GSM789678	GSE31837	ecotype: Col-0	cell line: T87	Cells at seven days after subculturing were used as control cells. Cold treated cells were then exposed to cold stress by transferring into a growth chamber at 4°C under dim lights (40 umolm-2s-1) for 24 hours.	cells	failed statistical test	ftp://ftp.ncbi.nlm.nih.gov/geo/samples/GSM789nnn/GSM789678/suppl/GSM789678.CEL.gz
GSM491682	GSE19700	Columbia-0	wild type	treatment: water-limited	whole rosette	considered for meta-analysis	ftp://ftp.ncbi.nlm.nih.gov/geo/samples/GSM491nnn/GSM491682/suppl/GSM491682.CEL.gz			GSM789679	GSE31837	ecotype: Col-0	cell line: T87	Cells at seven days after subculturing were used as control cells. Cold treated cells were then exposed to cold stress by transferring into a growth chamber at 4°C under dim lights (40 umolm-2s-1) for 24 hours.	cells	failed statistical test	ftp://ftp.ncbi.nlm.nih.gov/geo/samples/GSM789nnn/GSM789679/suppl/GSM789679.CEL.gz
GSM491683	GSE19700	Columbia-0	wild type	treatment: water-limited	whole rosette	considered for meta-analysis	ftp://ftp.ncbi.nlm.nih.gov/geo/samples/GSM491nnn/GSM491683/suppl/GSM491683.CEL.gz			GSM789680	GSE31837	ecotype: Col-0	cell line: T87	Cells at seven days after subculturing were used as control cells. Cold treated cells were then exposed to cold stress by transferring into a growth chamber at 4°C under dim lights (40 umolm-2s-1) for 24 hours.	cells	failed statistical test	ftp://ftp.ncbi.nlm.nih.gov/geo/samples/GSM789nnn/GSM789680/suppl/GSM789680.CEL.gz
GSM491684	GSE19700	Columbia-0	wild type	treatment: well-watered	whole rosette	considered for meta-analysis	ftp://ftp.ncbi.nlm.nih.gov/geo/samples/GSM491nnn/GSM491684/suppl/GSM491684.CEL.gz			GSM789681	GSE31837	ecotype: Col-0	cell line: T87	Cells at seven days after subculturing were used as control cells. Cold treated cells were then exposed to cold stress by transferring into a growth chamber at 4°C under dim lights (40 umolm-2s-1) for 24 hours.	cells	failed statistical test	ftp://ftp.ncbi.nlm.nih.gov/geo/samples/GSM789nnn/GSM789681/suppl/GSM789681.CEL.gz
GSM491685	GSE19700	Columbia-0	wild type	treatment: well-watered	whole rosette	considered for meta-analysis	ftp://ftp.ncbi.nlm.nih.gov/geo/samples/GSM491nnn/GSM491685/suppl/GSM491685.CEL.gz			GSM789682	GSE31837	ecotype: Col-0	cell line: T87	Cells at seven days after subculturing were used as control cells. Cold treated cells were then exposed to cold stress by transferring into a growth chamber at 4°C under dim lights (40 umolm-2s-1) for 24 hours.	cells	failed statistical test	ftp://ftp.ncbi.nlm.nih.gov/geo/samples/GSM789nnn/GSM789682/suppl/GSM789682.CEL.gz
GSM491686	GSE19700	Columbia-0	wild type	treatment: well-watered	whole rosette	considered for meta-analysis	ftp://ftp.ncbi.nlm.nih.gov/geo/samples/GSM491nnn/GSM491686/suppl/GSM491686.CEL.gz			GSM789683	GSE31837	ecotype: Col-0	cell line: T87	Cells at seven days after subculturing were used as control cells. Cold treated cells were then exposed to cold stress by transferring into a growth chamber at 4°C under dim lights (40 umolm-2s-1) for 24 hours.	cells	failed statistical test	ftp://ftp.ncbi.nlm.nih.gov/geo/samples/GSM789nnn/GSM789683/suppl/GSM789683.CEL.gz
GSM491687	GSE19700	Columbia-0	wild type	treatment: water-limited	whole rosette	considered for meta-analysis	ftp://ftp.ncbi.nlm.nih.gov/geo/samples/GSM491nnn/GSM491687/suppl/GSM491687.CEL.gz			GSM789684	GSE31837	ecotype: Col-0	cell line: T87	Cells at seven days after subculturing were used as control cells. Cold treated cells were then exposed to cold stress by transferring into a growth chamber at 4°C under dim lights (40 umolm-2s-1) for 24 hours.	cells	failed statistical test	ftp://ftp.ncbi.nlm.nih.gov/geo/samples/GSM789nnn/GSM789684/suppl/GSM789684.CEL.gz
GSM491688	GSE19700	Columbia-0	wild type	treatment: water-limited	whole rosette	considered for meta-analysis	ftp://ftp.ncbi.nlm.nih.gov/geo/samples/GSM491nnn/GSM491688/suppl/GSM491688.CEL.gz			GSM789685	GSE31837	ecotype: Col-0	cell line: T87	Cells at seven days after subculturing were used as control cells. Cold treated cells were then exposed to cold stress by transferring into a growth chamber at 4°C under dim lights (40 umolm-2s-1) for 24 hours.	cells	failed statistical test	ftp://ftp.ncbi.nlm.nih.gov/geo/samples/GSM789nnn/GSM789685/suppl/GSM789685.CEL.gz
GSM491689	GSE19700	Columbia-0	wild type	treatment: water-limited	whole rosette	considered for meta-analysis	ftp://ftp.ncbi.nlm.nih.gov/geo/samples/GSM491nnn/GSM491689/suppl/GSM491689.CEL.gz			GSM789686	GSE31837	ecotype: Col-0	cell line: T87	Cells at seven days after subculturing were used as control cells. Cold treated cells were then exposed to cold stress by transferring into a growth chamber at 4°C under dim lights (40 umolm-2s-1) for 24 hours.	cells	failed statistical test	ftp://ftp.ncbi.nlm.nih.gov/geo/samples/GSM789nnn/GSM789686/suppl/GSM789686.CEL.gz
GSM864596	GSE35258	Col-0	WT	control	whole seedlings	considered for meta-analysis	ftp://ftp.ncbi.nlm.nih.gov/geo/samples/GSM864nnn/GSM864596/suppl/GSM864596.CEL.gz			GSM133403	GSE5711	Col-0	str6-1	cold	Aerial parts of whole plants	failed statistical test and loss of 2 class data format	ftp://ftp.ncbi.nlm.nih.gov/geo/samples/GSM133nnn/GSM133403/suppl/GSM133403.CEL.gz
GSM864597	GSE35258	Col-0	hai1-2 mutant	control	whole seedlings	considered for meta-analysis	ftp://ftp.ncbi.nlm.nih.gov/geo/samples/GSM864nnn/GSM864597/suppl/GSM864597.CEL.gz			GSM133404	GSE5711	Col-0	str6-1	control	Aerial parts of whole plants	failed statistical test and loss of 2 class data format	ftp://ftp.ncbi.nlm.nih.gov/geo/samples/GSM133nnn/GSM133404/suppl/GSM133404.CEL.gz
GSM864598	GSE35258	Col-0	WT	low water potential stress	whole seedlings	considered for meta-analysis	ftp://ftp.ncbi.nlm.nih.gov/geo/samples/GSM864nnn/GSM864598/suppl/GSM864598.CEL.gz			GSM133405	GSE5711	Col-0	sfr2-1	cold	Aerial parts of whole plants	failed statistical test and loss of 2 class data format	ftp://ftp.ncbi.nlm.nih.gov/geo/samples/GSM133nnn/GSM133405/suppl/GSM133405.CEL.gz
GSM864599	GSE35258	Col-0	hai1-2 mutant	low water potential stress	whole seedlings	considered for meta-analysis	ftp://ftp.ncbi.nlm.nih.gov/geo/samples/GSM864nnn/GSM864599/suppl/GSM864599.CEL.gz			GSM133406	GSE5711	Col-0	sfr2-1	control	Aerial parts of whole plants	failed statistical test and loss of 2 class data format	ftp://ftp.ncbi.nlm.nih.gov/geo/samples/GSM133nnn/GSM133406/suppl/GSM133406.CEL.gz
GSM864600	GSE35258	Col-0	WT	control	whole seedlings	considered for meta-analysis	ftp://ftp.ncbi.nlm.nih.gov/geo/samples/GSM864nnn/GSM864600/suppl/GSM864600.CEL.gz			GSM133407	GSE5711	Col-0	wild_type	cold	Aerial parts of whole plants	failed statistical test and loss of 2 class data format	ftp://ftp.ncbi.nlm.nih.gov/geo/samples/GSM133nnn/GSM133407/suppl/GSM133407.CEL.gz
GSM864601	GSE35258	Col-0	hai1-2 mutant	control	whole seedlings	considered for meta-analysis	ftp://ftp.ncbi.nlm.nih.gov/geo/samples/GSM864nnn/GSM864601/suppl/GSM864601.CEL.gz			GSM133408	GSE5711	Col-0	wild_type	control	Aerial parts of whole plants	failed statistical test and loss of 2 class data format	ftp://ftp.ncbi.nlm.nih.gov/geo/samples/GSM133nnn/GSM133408/suppl/GSM133408.CEL.gz
GSM864602	GSE35258	Col-0	WT	low water potential stress	whole seedlings	considered for meta-analysis	ftp://ftp.ncbi.nlm.nih.gov/geo/samples/GSM864nnn/GSM864602/suppl/GSM864602.CEL.gz			GSM1574606	GSE64575	Col-0	WT	cold-treated moved to a 4C chamber for 24h	whole seedlings	failed statistical test	ftp://ftp.ncbi.nlm.nih.gov/geo/samples/GSM1574nnn/GSM1574606/suppl/GSM1574606_col_24h_948MT.CEL.gz
GSM864603	GSE35258	Col-0	hai1-2 mutant	low water potential stress	whole seedlings	considered for meta-analysis	ftp://ftp.ncbi.nlm.nih.gov/geo/samples/GSM864nnn/GSM864603/suppl/GSM864603.CEL.gz			GSM1574607	GSE64575	Col-0	WT	cold-treated moved to a 4C chamber for 24h	whole seedlings	failed statistical test	ftp://ftp.ncbi.nlm.nih.gov/geo/samples/GSM1574nnn/GSM1574607/suppl/GSM1574607_col_24h_952MT.CEL.gz
GSM864604	GSE35258	Col-0	WT	control	whole seedlings	considered for meta-analysis	ftp://ftp.ncbi.nlm.nih.gov/geo/samples/GSM864nnn/GSM864604/suppl/GSM864604.CEL.gz			GSM932738	GSE38030	Col-0	genotype/variation: 35S:HF-RPL18#12-2-4	12h non-stress	rosettes	failed statistical test	ftp://ftp.ncbi.nlm.nih.gov/geo/samples/GSM932nnn/GSM932738/suppl/GSM932738_05_IPWTNS1_ATH1-121501_.CEL.gz
GSM864605	GSE35258	Col-0	hai1-2 mutant	control	whole seedlings	considered for meta-analysis	ftp://ftp.ncbi.nlm.nih.gov/geo/samples/GSM864nnn/GSM864605/suppl/GSM864605.CEL.gz			GSM932739	GSE38030	Col-0	genotype/variation: 35S:HF-RPL18#12-2-4	12h cold (4C)	rosettes	failed statistical test	ftp://ftp.ncbi.nlm.nih.gov/geo/samples/GSM932nnn/GSM932739/suppl/GSM932739_06_IPWTC1_ATH1-121501_.CEL.gz
GSM864606	GSE35258	Col-0	WT	low water potential stress	whole seedlings	considered for meta-analysis	ftp://ftp.ncbi.nlm.nih.gov/geo/samples/GSM864nnn/GSM864606/suppl/GSM864606.CEL.gz			GSM932744	GSE38030	Col-0	genotype/variation: 35S:HF-RPL18#12-2-4	12h non-stress	rosettes	failed statistical test	ftp://ftp.ncbi.nlm.nih.gov/geo/samples/GSM932nnn/GSM932744/suppl/GSM932744_05_JBSPJ_IPWTNS3_ATH1-121501_.CEL.gz
GSM864607	GSE35258	Col-0	hai1-2 mutant	low water potential stress	whole seedlings	considered for meta-analysis	ftp://ftp.ncbi.nlm.nih.gov/geo/samples/GSM864nnn/GSM864607/suppl/GSM864607.CEL.gz			GSM932745	GSE38030	Col-0	genotype/variation: 35S:HF-RPL18#12-2-4	12h cold (4C)	rosettes	failed statistical test	ftp://ftp.ncbi.nlm.nih.gov/geo/samples/GSM932nnn/GSM932745/suppl/GSM932745_06_JBSPJ_IPWTC3_ATH1-121501_.CEL.gz
GSM984518	GSE40061	Col-0	Col-0	leaf in water condition	leaf	considered for meta-analysis	ftp://ftp.ncbi.nlm.nih.gov/geo/samples/GSM984nnn/GSM984518/suppl/GSM984518_Col-0_leaf_water_1.CEL.gz			GSM932750	GSE38030	Col-0	genotype/variation: 35S:HF-RPL18#12-2-4	12h non-stress	rosettes	failed statistical test	ftp://ftp.ncbi.nlm.nih.gov/geo/samples/GSM932nnn/GSM932750/suppl/GSM932750_05_IPWTNS4_ATH1-121501_.CEL.gz
GSM984519	GSE40061	Col-0	Col-0	leaf in water condition	leaf	considered for meta-analysis	ftp://ftp.ncbi.nlm.nih.gov/geo/samples/GSM984nnn/GSM984519/suppl/GSM984519_Col-0_leaf_water_2.CEL.gz			GSM932751	GSE38030	Col-0	genotype/variation: 35S:HF-RPL18#12-2-4	12h cold (4C)	rosettes	failed statistical test	ftp://ftp.ncbi.nlm.nih.gov/geo/samples/GSM932nnn/GSM932751/suppl/GSM932751_06_IPWTC4_ATH1_121501_.CEL.gz
GSM984520	GSE40061	Col-0	Col-0	leaf in water condition	leaf	considered for meta-analysis	ftp://ftp.ncbi.nlm.nih.gov/geo/samples/GSM984nnn/GSM984520/suppl/GSM984520_Col-0_leaf_water_3.CEL.gz			GSM932756	GSE38030	Col-0	genotype/variation: 35S:AtCSP1-FH#11	12h non-stress	rosettes	failed statistical test	ftp://ftp.ncbi.nlm.nih.gov/geo/samples/GSM932nnn/GSM932756/suppl/GSM932756_09IPOENS1_ATH1-121501_.CEL.gz
GSM984521	GSE40061	Col-0	Col-0	root in water condition	root	considered for meta-analysis	ftp://ftp.ncbi.nlm.nih.gov/geo/samples/GSM984nnn/GSM984521/suppl/GSM984521_Col-0_root_water_1.CEL.gz			GSM932757	GSE38030	Col-0	genotype/variation: 35S:AtCSP1-FH#11	12h cold (4C)	rosettes	failed statistical test	ftp://ftp.ncbi.nlm.nih.gov/geo/samples/GSM932nnn/GSM932757/suppl/GSM932757_10IPOEC1_ATH1-121501_.CEL.gz
GSM984522	GSE40061	Col-0	Col-0	root in water condition	root	considered for meta-analysis	ftp://ftp.ncbi.nlm.nih.gov/geo/samples/GSM984nnn/GSM984522/suppl/GSM984522_Col-0_root_water_2.CEL.gz			GSM932762	GSE38030	Col-0	genotype/variation: 35S:AtCSP1-FH#11	12h non-stress	rosettes	failed statistical test	ftp://ftp.ncbi.nlm.nih.gov/geo/samples/GSM932nnn/GSM932762/suppl/GSM932762_09IPOENS3_ATH1-121501_.CEL.gz
GSM984523	GSE40061	Col-0	Col-0	root in water condition	root	considered for meta-analysis	ftp://ftp.ncbi.nlm.nih.gov/geo/samples/GSM984nnn/GSM984523/suppl/GSM984523_Col-0_root_water_3.CEL.gz			GSM932763	GSE38030	Col-0	genotype/variation: 35S:AtCSP1-FH#11	12h cold (4C)	rosettes	failed statistical test	ftp://ftp.ncbi.nlm.nih.gov/geo/samples/GSM932nnn/GSM932763/suppl/GSM932763_10IPOEC3_ATH1-121501_.CEL.gz
GSM984524	GSE40061	Col-0	Col-0	leaf in drought condition	leaf	considered for meta-analysis	ftp://ftp.ncbi.nlm.nih.gov/geo/samples/GSM984nnn/GSM984524/suppl/GSM984524_Col-0_leaf_drought_1.CEL.gz
GSM984525	GSE40061	Col-0	Col-0	leaf in drought condition	leaf	considered for meta-analysis	ftp://ftp.ncbi.nlm.nih.gov/geo/samples/GSM984nnn/GSM984525/suppl/GSM984525_Col-0_leaf_drought_2.CEL.gz
GSM984526	GSE40061	Col-0	Col-0	leaf in drought condition	leaf	considered for meta-analysis	ftp://ftp.ncbi.nlm.nih.gov/geo/samples/GSM984nnn/GSM984526/suppl/GSM984526_Col-0_leaf_drought_3.CEL.gz
GSM984527	GSE40061	Col-0	Col-0	root in drought condition	root	considered for meta-analysis	ftp://ftp.ncbi.nlm.nih.gov/geo/samples/GSM984nnn/GSM984527/suppl/GSM984527_Col-0_root_drought_1.CEL.gz
GSM984528	GSE40061	Col-0	Col-0	root in drought condition	root	considered for meta-analysis	ftp://ftp.ncbi.nlm.nih.gov/geo/samples/GSM984nnn/GSM984528/suppl/GSM984528_Col-0_root_drought_2.CEL.gz
GSM984529	GSE40061	Col-0	Col-0	root in drought condition	root	considered for meta-analysis	ftp://ftp.ncbi.nlm.nih.gov/geo/samples/GSM984nnn/GSM984529/suppl/GSM984529_Col-0_root_drought_3.CEL.gz
GSM984530	GSE40061	camta1	camta1	mutant leaf in water condition	leaf	considered for meta-analysis	ftp://ftp.ncbi.nlm.nih.gov/geo/samples/GSM984nnn/GSM984530/suppl/GSM984530_camta1_leaf_water_1.CEL.gz
GSM984531	GSE40061	camta1	camta1	mutant leaf in water condition	leaf	considered for meta-analysis	ftp://ftp.ncbi.nlm.nih.gov/geo/samples/GSM984nnn/GSM984531/suppl/GSM984531_camta1_leaf_water_2.CEL.gz
GSM984532	GSE40061	camta1	camta1	mutant leaf in water condition	leaf	considered for meta-analysis	ftp://ftp.ncbi.nlm.nih.gov/geo/samples/GSM984nnn/GSM984532/suppl/GSM984532_camta1_leaf_water_3.CEL.gz
GSM984533	GSE40061	camta1	camta1	mutant root in water condition	root	considered for meta-analysis	ftp://ftp.ncbi.nlm.nih.gov/geo/samples/GSM984nnn/GSM984533/suppl/GSM984533_camta1_root_water_1.CEL.gz
GSM984534	GSE40061	camta1	camta1	mutant root in water condition	root	considered for meta-analysis	ftp://ftp.ncbi.nlm.nih.gov/geo/samples/GSM984nnn/GSM984534/suppl/GSM984534_camta1_root_water2.CEL.gz
GSM984535	GSE40061	camta1	camta1	mutant root in water condition	root	considered for meta-analysis	ftp://ftp.ncbi.nlm.nih.gov/geo/samples/GSM984nnn/GSM984535/suppl/GSM984535_camta1_root_water_3.CEL.gz
GSM984536	GSE40061	camta1	camta1	mutant leaf in drought condition	leaf	considered for meta-analysis	ftp://ftp.ncbi.nlm.nih.gov/geo/samples/GSM984nnn/GSM984536/suppl/GSM984536_camta1_leaf_drought_1.CEL.gz
GSM984537	GSE40061	camta1	camta1	mutant leaf in drought condition	leaf	considered for meta-analysis	ftp://ftp.ncbi.nlm.nih.gov/geo/samples/GSM984nnn/GSM984537/suppl/GSM984537_camta1_leaf_drought_2.CEL.gz
GSM984538	GSE40061	camta1	camta1	mutant leaf in drought condition	leaf	considered for meta-analysis	ftp://ftp.ncbi.nlm.nih.gov/geo/samples/GSM984nnn/GSM984538/suppl/GSM984538_camta1_leaf_drought_3.CEL.gz
GSM984539	GSE40061	camta1	camta1	mutant root in drought condition	root	considered for meta-analysis	ftp://ftp.ncbi.nlm.nih.gov/geo/samples/GSM984nnn/GSM984539/suppl/GSM984539_camta1_root_drought_1.CEL.gz
GSM984540	GSE40061	camta1	camta1	mutant root in drought condition	root	considered for meta-analysis	ftp://ftp.ncbi.nlm.nih.gov/geo/samples/GSM984nnn/GSM984540/suppl/GSM984540_camta1_root_drought_2.CEL.gz
GSM984541	GSE40061	camta1	camta1	mutant root in drought condition	root	considered for meta-analysis	ftp://ftp.ncbi.nlm.nih.gov/geo/samples/GSM984nnn/GSM984541/suppl/GSM984541_camta1_root_drought_3.CEL.gz
GSM1006615	GSE40998	Col-0	wild	well-watered	Unopen flower buds	considered for meta-analysis	ftp://ftp.ncbi.nlm.nih.gov/geo/samples/GSM1006nnn/GSM1006615/suppl/GSM1006615_WTN01.CEL.gz
GSM1006616	GSE40998	Col-0	wild	well-watered	Unopen flower buds	considered for meta-analysis	ftp://ftp.ncbi.nlm.nih.gov/geo/samples/GSM1006nnn/GSM1006616/suppl/GSM1006616_WTN02.CEL.gz
GSM1006617	GSE40998	Col-0	wild	well-watered	Unopen flower buds	considered for meta-analysis	ftp://ftp.ncbi.nlm.nih.gov/geo/samples/GSM1006nnn/GSM1006617/suppl/GSM1006617_WTN31.CEL.gz
GSM1006618	GSE40998	Col-0	wild	well-watered	Unopen flower buds	considered for meta-analysis	ftp://ftp.ncbi.nlm.nih.gov/geo/samples/GSM1006nnn/GSM1006618/suppl/GSM1006618_WTN32.CEL.gz
GSM1006619	GSE40998	Col-0	wild	well-watered	Unopen flower buds	considered for meta-analysis	ftp://ftp.ncbi.nlm.nih.gov/geo/samples/GSM1006nnn/GSM1006619/suppl/GSM1006619_WTN41.CEL.gz
GSM1006620	GSE40998	Col-0	wild	well-watered	Unopen flower buds	considered for meta-analysis	ftp://ftp.ncbi.nlm.nih.gov/geo/samples/GSM1006nnn/GSM1006620/suppl/GSM1006620_WTN42.CEL.gz
GSM1006621	GSE40998	Col-0	wild	well-watered	Unopen flower buds	considered for meta-analysis	ftp://ftp.ncbi.nlm.nih.gov/geo/samples/GSM1006nnn/GSM1006621/suppl/GSM1006621_WTN51.CEL.gz
GSM1006622	GSE40998	Col-0	wild	well-watered	Unopen flower buds	considered for meta-analysis	ftp://ftp.ncbi.nlm.nih.gov/geo/samples/GSM1006nnn/GSM1006622/suppl/GSM1006622_WTN52.CEL.gz
GSM1006623	GSE40998	Col-0	wild	well-watered	Unopen flower buds	considered for meta-analysis	ftp://ftp.ncbi.nlm.nih.gov/geo/samples/GSM1006nnn/GSM1006623/suppl/GSM1006623_WTN102.CEL.gz
GSM1006624	GSE40998	Col-0	wild	well-watered	Unopen flower buds	considered for meta-analysis	ftp://ftp.ncbi.nlm.nih.gov/geo/samples/GSM1006nnn/GSM1006624/suppl/GSM1006624_WTN103.CEL.gz
GSM1006625	GSE40998	Col-0	wild	drought-treated	Unopen flower buds	considered for meta-analysis	ftp://ftp.ncbi.nlm.nih.gov/geo/samples/GSM1006nnn/GSM1006625/suppl/GSM1006625_WTD31.CEL.gz
GSM1006626	GSE40998	Col-0	wild	drought-treated	Unopen flower buds	considered for meta-analysis	ftp://ftp.ncbi.nlm.nih.gov/geo/samples/GSM1006nnn/GSM1006626/suppl/GSM1006626_WTD32.CEL.gz
GSM1006627	GSE40998	Col-0	wild	drought-treated	Unopen flower buds	considered for meta-analysis	ftp://ftp.ncbi.nlm.nih.gov/geo/samples/GSM1006nnn/GSM1006627/suppl/GSM1006627_WTD41.CEL.gz
GSM1006628	GSE40998	Col-0	wild	drought-treated	Unopen flower buds	considered for meta-analysis	ftp://ftp.ncbi.nlm.nih.gov/geo/samples/GSM1006nnn/GSM1006628/suppl/GSM1006628_WTD42.CEL.gz
GSM1006629	GSE40998	Col-0	wild	drought-treated	Unopen flower buds	considered for meta-analysis	ftp://ftp.ncbi.nlm.nih.gov/geo/samples/GSM1006nnn/GSM1006629/suppl/GSM1006629_WTD51.CEL.gz
GSM1006630	GSE40998	Col-0	wild	drought-treated	Unopen flower buds	considered for meta-analysis	ftp://ftp.ncbi.nlm.nih.gov/geo/samples/GSM1006nnn/GSM1006630/suppl/GSM1006630_WTD52.CEL.gz
GSM1006631	GSE40998	Col-0	wild	drought-treated	Unopen flower buds	considered for meta-analysis	ftp://ftp.ncbi.nlm.nih.gov/geo/samples/GSM1006nnn/GSM1006631/suppl/GSM1006631_WTD102.CEL.gz
GSM1006632	GSE40998	Col-0	wild	drought-treated	Unopen flower buds	considered for meta-analysis	ftp://ftp.ncbi.nlm.nih.gov/geo/samples/GSM1006nnn/GSM1006632/suppl/GSM1006632_WTD103.CEL.gz
GSM1336520	GSE55431	Col-0	wild	Arabidopsis inflorescence sampled from well-watered control	Unopen flower buds	considered for meta-analysis	ftp://ftp.ncbi.nlm.nih.gov/geo/samples/GSM1336nnn/GSM1336520/suppl/GSM1336520_C01.CEL.gz
GSM1336521	GSE55431	Col-0	wild	Arabidopsis inflorescence sampled from well-watered control	Unopen flower buds	considered for meta-analysis	ftp://ftp.ncbi.nlm.nih.gov/geo/samples/GSM1336nnn/GSM1336521/suppl/GSM1336521_C02.CEL.gz
GSM1336522	GSE55431	Col-0	wild	Arabidopsis inflorescence sampled 3 days later from moderate drought-treated plant	Unopen flower buds	considered for meta-analysis	ftp://ftp.ncbi.nlm.nih.gov/geo/samples/GSM1336nnn/GSM1336522/suppl/GSM1336522_M31.CEL.gz
GSM1336523	GSE55431	Col-0	wild	Arabidopsis inflorescence sampled 3 days later from moderate drought-treated plant	Unopen flower buds	considered for meta-analysis	ftp://ftp.ncbi.nlm.nih.gov/geo/samples/GSM1336nnn/GSM1336523/suppl/GSM1336523_M32.CEL.gz
GSM1336524	GSE55431	Col-0	wild	Arabidopsis inflorescence sampled 4 days later from moderate drought-treated plant	Unopen flower buds	considered for meta-analysis	ftp://ftp.ncbi.nlm.nih.gov/geo/samples/GSM1336nnn/GSM1336524/suppl/GSM1336524_M41.CEL.gz
GSM1336525	GSE55431	Col-0	wild	Arabidopsis inflorescence sampled 4 days later from moderate drought-treated plant	Unopen flower buds	considered for meta-analysis	ftp://ftp.ncbi.nlm.nih.gov/geo/samples/GSM1336nnn/GSM1336525/suppl/GSM1336525_M42.CEL.gz
GSM1336526	GSE55431	Col-0	wild	Arabidopsis inflorescence sampled 5 days later from moderate drought-treated plant	Unopen flower buds	considered for meta-analysis	ftp://ftp.ncbi.nlm.nih.gov/geo/samples/GSM1336nnn/GSM1336526/suppl/GSM1336526_M51.CEL.gz
GSM1336527	GSE55431	Col-0	wild	Arabidopsis inflorescence sampled 5 days later from moderate drought-treated plant	Unopen flower buds	considered for meta-analysis	ftp://ftp.ncbi.nlm.nih.gov/geo/samples/GSM1336nnn/GSM1336527/suppl/GSM1336527_M52.CEL.gz
GSM1336528	GSE55431	Col-0	wild	Arabidopsis inflorescence sampled 10 days later from moderate drought-treated plant	Unopen flower buds	considered for meta-analysis	ftp://ftp.ncbi.nlm.nih.gov/geo/samples/GSM1336nnn/GSM1336528/suppl/GSM1336528_M101.CEL.gz
GSM1336529	GSE55431	Col-0	wild	Arabidopsis inflorescence sampled 10 days later from moderate drought-treated plant	Unopen flower buds	considered for meta-analysis	ftp://ftp.ncbi.nlm.nih.gov/geo/samples/GSM1336nnn/GSM1336529/suppl/GSM1336529_M102.CEL.gz
GSM152134	GSE6583	Col-0	wild type	control	no information	considered for meta-analysis	ftp://ftp.ncbi.nlm.nih.gov/geo/samples/GSM152nnn/GSM152134/suppl/GSM152134.CEL.gz
GSM152135	GSE6583	Col-0	wild type	drought 2hr	no information	considered for meta-analysis	ftp://ftp.ncbi.nlm.nih.gov/geo/samples/GSM152nnn/GSM152135/suppl/GSM152135.CEL.gz
GSM152136	GSE6583	Col-0	wild type	control	no information	considered for meta-analysis	ftp://ftp.ncbi.nlm.nih.gov/geo/samples/GSM152nnn/GSM152136/suppl/GSM152136.CHP.gz
GSM152137	GSE6583	Col-0	wild type	drought 2hr	no information	considered for meta-analysis	ftp://ftp.ncbi.nlm.nih.gov/geo/samples/GSM152nnn/GSM152137/suppl/GSM152137.CEL.gz
GSM152138	GSE6583	Col-0	wild type	control	no information	considered for meta-analysis	ftp://ftp.ncbi.nlm.nih.gov/geo/samples/GSM152nnn/GSM152138/suppl/GSM152138.CEL.gz
GSM152139	GSE6583	Col-0	wild type	drought 2hr	no information	considered for meta-analysis	ftp://ftp.ncbi.nlm.nih.gov/geo/samples/GSM152nnn/GSM152139/suppl/GSM152139.CEL.gz
GSM152140	GSE6583	Col-0	siz1-3	control	no information	considered for meta-analysis	ftp://ftp.ncbi.nlm.nih.gov/geo/samples/GSM152nnn/GSM152140/suppl/GSM152140.CEL.gz
GSM152141	GSE6583	Col-0	siz1-3	drought 2hr	no information	considered for meta-analysis	ftp://ftp.ncbi.nlm.nih.gov/geo/samples/GSM152nnn/GSM152141/suppl/GSM152141.CEL.gz
GSM152142	GSE6583	Col-0	siz1-3	control	no information	considered for meta-analysis	ftp://ftp.ncbi.nlm.nih.gov/geo/samples/GSM152nnn/GSM152142/suppl/GSM152142.CEL.gz
GSM152143	GSE6583	Col-0	siz1-3	drought 2hr	no information	considered for meta-analysis	ftp://ftp.ncbi.nlm.nih.gov/geo/samples/GSM152nnn/GSM152143/suppl/GSM152143.CEL.gz
GSM152144	GSE6583	Col-0	siz1-3	control	no information	considered for meta-analysis	ftp://ftp.ncbi.nlm.nih.gov/geo/samples/GSM152nnn/GSM152144/suppl/GSM152144.CEL.gz
GSM152145	GSE6583	Col-0	siz1-3	drought 2hr	no information	considered for meta-analysis	ftp://ftp.ncbi.nlm.nih.gov/geo/samples/GSM152nnn/GSM152145/suppl/GSM152145.CEL.gz
GSM269812	GSE10670	Columbia	wild type	fully expanded leaves- well watered; 8 week old plants	leaf	failed statistical tests	ftp://ftp.ncbi.nlm.nih.gov/geo/samples/GSM269nnn/GSM269812/suppl/GSM269812.CEL.gz
GSM269814	GSE10670	Columbia	pKYL71-35S::InsP5-ptase (line â€œT6â€)	fully expanded leaves- well watered; 8 week old plants	leaf	failed statistical tests	ftp://ftp.ncbi.nlm.nih.gov/geo/samples/GSM269nnn/GSM269814/suppl/GSM269814.CEL.gz
GSM269828	GSE10670	Columbia	wild type	fully expanded leaves- well watered; 8 week old plants	leaf	failed statistical tests	ftp://ftp.ncbi.nlm.nih.gov/geo/samples/GSM269nnn/GSM269828/suppl/GSM269828.CEL.gz
GSM1069716	GSE43724	Col-0	wild	Arabidopsis were well-watered until after just bolting (after 24 days growth with the main stem about 1 cm high) when drought treatment was started by withholding water (defined as day 0 for drought treatment). The relative soil moisture content decreased sharply and, after about 80 hours (defined as day 3 for drought treatment), the relative soil moisture content was near 35% of the soil water-h…	Unopen flower buds	not 2 class data	ftp://ftp.ncbi.nlm.nih.gov/geo/samples/GSM1069nnn/GSM1069716/suppl/GSM1069716_dreb1a_D31.CEL.gz
GSM1069717	GSE43724	Col-0	wild	Arabidopsis were well-watered until after just bolting (after 24 days growth with the main stem about 1 cm high) when drought treatment was started by withholding water (defined as day 0 for drought treatment). The relative soil moisture content decreased sharply and, after about 80 hours (defined as day 3 for drought treatment), the relative soil moisture content was near 35% of the soil water-h…	Unopen flower buds	not 2 class data	ftp://ftp.ncbi.nlm.nih.gov/geo/samples/GSM1069nnn/GSM1069717/suppl/GSM1069717_dreb1a_D32.CEL.gz
GSM1069718	GSE43724	Col-0	wild	Arabidopsis were well-watered until after just bolting (after 24 days growth with the main stem about 1 cm high) when drought treatment was started by withholding water (defined as day 0 for drought treatment). The relative soil moisture content decreased sharply and, after about 80 hours (defined as day 3 for drought treatment), the relative soil moisture content was near 35% of the soil water-h…	Unopen flower buds	not 2 class data	ftp://ftp.ncbi.nlm.nih.gov/geo/samples/GSM1069nnn/GSM1069718/suppl/GSM1069718_dreb1a_D41.CEL.gz
GSM1179570	GSE48474	Col-0	nNOS transgenic	control	leaf	failed statistical tests	ftp://ftp.ncbi.nlm.nih.gov/geo/samples/GSM1179nnn/GSM1179570/suppl/GSM1179570_121215-121240A_N-C-1_ATH1-121501_-transgenic-control.CEL.gz
GSM1179571	GSE48474	Col-0	nNOS transgenic	control	leaf	failed statistical tests	ftp://ftp.ncbi.nlm.nih.gov/geo/samples/GSM1179nnn/GSM1179571/suppl/GSM1179571_121215-121240A_N-C-2_ATH1-121501_-transgenic-control.CEL.gz
GSM1179572	GSE48474	Col-0	nNOS transgenic	drought treatment	leaf	failed statistical tests	ftp://ftp.ncbi.nlm.nih.gov/geo/samples/GSM1179nnn/GSM1179572/suppl/GSM1179572_121215-121240A_N-D-1_ATH1-121501_-transgenic-drought.CEL.gz
GSM1179573	GSE48474	Col-0	nNOS transgenic	drought treatment	leaf	failed statistical tests	ftp://ftp.ncbi.nlm.nih.gov/geo/samples/GSM1179nnn/GSM1179573/suppl/GSM1179573_121215-121240A_N-D-2_ATH1-121501_-transgenic-drought.CEL.gz
GSM1179574	GSE48474	Col-0	wild type genotype	control	leaf	failed statistical tests	ftp://ftp.ncbi.nlm.nih.gov/geo/samples/GSM1179nnn/GSM1179574/suppl/GSM1179574_121215-121240A_T-C-1_ATH1-121501_-WT-control.CEL.gz
GSM1179575	GSE48474	Col-0	wild type genotype	control	leaf	failed statistical tests	ftp://ftp.ncbi.nlm.nih.gov/geo/samples/GSM1179nnn/GSM1179575/suppl/GSM1179575_121215-121240A_T-C-2_ATH1-121501_-WT-control.CEL.gz
GSM1179576	GSE48474	Col-0	wild type genotype	drought treatment	leaf	failed statistical tests	ftp://ftp.ncbi.nlm.nih.gov/geo/samples/GSM1179nnn/GSM1179576/suppl/GSM1179576_121215-121240A_T-D-1_ATH1-121501_-WT-drought.CEL.gz
GSM1179577	GSE48474	Col-0	wild type genotype	drought treatment	leaf	failed statistical tests	ftp://ftp.ncbi.nlm.nih.gov/geo/samples/GSM1179nnn/GSM1179577/suppl/GSM1179577_121215-121240A_T-D-2_ATH1-121501_-WT-drought.CEL.gz
GSM131333	GSE5624	Col-0	Stock Code: N1092	Drought stress, Group Kudla. The plants were stressed by 15 min. dry air stream (clean bench) until 10% loss of fresh weight; then incubation in closed vessels in the climate chamber.	Roots	not 2 class data	ftp://ftp.ncbi.nlm.nih.gov/geo/samples/GSM131nnn/GSM131333/suppl/GSM131333.CEL.gz
GSM131334	GSE5624	Col-0	Stock Code: N1092	Drought stress, Group Kudla. The plants were stressed by 15 min. dry air stream (clean bench) until 10% loss of fresh weight; then incubation in closed vessels in the climate chamber.	Roots	not 2 class data	ftp://ftp.ncbi.nlm.nih.gov/geo/samples/GSM131nnn/GSM131334/suppl/GSM131334.CEL.gz
GSM131337	GSE5624	Col-0	Stock Code: N1092	Drought stress, Group Kudla. The plants were stressed by 15 min. dry air stream (clean bench) until 10% loss of fresh weight; then incubation in closed vessels in the climate chamber.	Roots	not 2 class data	ftp://ftp.ncbi.nlm.nih.gov/geo/samples/GSM131nnn/GSM131337/suppl/GSM131337.CEL.gz
GSM131338	GSE5624	Col-0	Stock Code: N1092	Drought stress, Group Kudla. The plants were stressed by 15 min. dry air stream (clean bench) until 10% loss of fresh weight; then incubation in closed vessels in the climate chamber.	Roots	not 2 class data	ftp://ftp.ncbi.nlm.nih.gov/geo/samples/GSM131nnn/GSM131338/suppl/GSM131338.CEL.gz
GSM131341	GSE5624	Col-0	Stock Code: N1092	Drought stress, Group Kudla. The plants were stressed by 15 min. dry air stream (clean bench) until 10% loss of fresh weight; then incubation in closed vessels in the climate chamber.	Roots	not 2 class data	ftp://ftp.ncbi.nlm.nih.gov/geo/samples/GSM131nnn/GSM131341/suppl/GSM131341.CEL.gz
GSM131342	GSE5624	Col-0	Stock Code: N1092	Drought stress, Group Kudla. The plants were stressed by 15 min. dry air stream (clean bench) until 10% loss of fresh weight; then incubation in closed vessels in the climate chamber.	Roots	not 2 class data	ftp://ftp.ncbi.nlm.nih.gov/geo/samples/GSM131nnn/GSM131342/suppl/GSM131342.CEL.gz
GSM131345	GSE5624	Col-0	Stock Code: N1092	Drought stress, Group Kudla. The plants were stressed by 15 min. dry air stream (clean bench) until 10% loss of fresh weight; then incubation in closed vessels in the climate chamber.	Roots	not 2 class data	ftp://ftp.ncbi.nlm.nih.gov/geo/samples/GSM131nnn/GSM131343/suppl/GSM131343.CEL.gz
GSM131346	GSE5624	Col-0	Stock Code: N1092	Drought stress, Group Kudla. The plants were stressed by 15 min. dry air stream (clean bench) until 10% loss of fresh weight; then incubation in closed vessels in the climate chamber.	Roots	not 2 class data	ftp://ftp.ncbi.nlm.nih.gov/geo/samples/GSM131nnn/GSM131344/suppl/GSM131344.CEL.gz
GSM131343	GSE5624	Col-0	Stock Code: N1092	Drought stress, Group Kudla. The plants were stressed by 15 min. dry air stream (clean bench) until 10% loss of fresh weight; then incubation in closed vessels in the climate chamber.	Shoots	not 2 class data	ftp://ftp.ncbi.nlm.nih.gov/geo/samples/GSM131nnn/GSM131345/suppl/GSM131345.CEL.gz
GSM131344	GSE5624	Col-0	Stock Code: N1092	Drought stress, Group Kudla. The plants were stressed by 15 min. dry air stream (clean bench) until 10% loss of fresh weight; then incubation in closed vessels in the climate chamber.	Shoots	not 2 class data	ftp://ftp.ncbi.nlm.nih.gov/geo/samples/GSM131nnn/GSM131346/suppl/GSM131346.CEL.gz
GSM131347	GSE5624	Col-0	Stock Code: N1092	Drought stress, Group Kudla. The plants were stressed by 15 min. dry air stream (clean bench) until 10% loss of fresh weight; then incubation in closed vessels in the climate chamber.	Shoots	not 2 class data	ftp://ftp.ncbi.nlm.nih.gov/geo/samples/GSM131nnn/GSM131347/suppl/GSM131347.CEL.gz
GSM131348	GSE5624	Col-0	Stock Code: N1092	Drought stress, Group Kudla. The plants were stressed by 15 min. dry air stream (clean bench) until 10% loss of fresh weight; then incubation in closed vessels in the climate chamber.	Shoots	not 2 class data	ftp://ftp.ncbi.nlm.nih.gov/geo/samples/GSM131nnn/GSM131348/suppl/GSM131348.CEL.gz
GSM131351	GSE5624	Col-0	Stock Code: N1092	Drought stress, Group Kudla. The plants were stressed by 15 min. dry air stream (clean bench) until 10% loss of fresh weight; then incubation in closed vessels in the climate chamber.	Shoots	not 2 class data	ftp://ftp.ncbi.nlm.nih.gov/geo/samples/GSM131nnn/GSM131351/suppl/GSM131351.CEL.gz
GSM131352	GSE5624	Col-0	Stock Code: N1092	Drought stress, Group Kudla. The plants were stressed by 15 min. dry air stream (clean bench) until 10% loss of fresh weight; then incubation in closed vessels in the climate chamber.	Shoots	not 2 class data	ftp://ftp.ncbi.nlm.nih.gov/geo/samples/GSM131nnn/GSM131352/suppl/GSM131352.CEL.gz
GSM131355	GSE5624	Col-0	Stock Code: N1092	Drought stress, Group Kudla. The plants were stressed by 15 min. dry air stream (clean bench) until 10% loss of fresh weight; then incubation in closed vessels in the climate chamber.	Shoots	not 2 class data	ftp://ftp.ncbi.nlm.nih.gov/geo/samples/GSM131nnn/GSM131355/suppl/GSM131355.CEL.gz
GSM131356	GSE5624	Col-0	Stock Code: N1092	Drought stress, Group Kudla. The plants were stressed by 15 min. dry air stream (clean bench) until 10% loss of fresh weight; then incubation in closed vessels in the climate chamber.	Shoots	not 2 class data	ftp://ftp.ncbi.nlm.nih.gov/geo/samples/GSM131nnn/GSM131356/suppl/GSM131356.CEL.gz
GSM304029.CEL	GSE12029	Col-0	wild	no treatment	seedling	not 2 class data	ftp://ftp.ncbi.nlm.nih.gov/geo/samples/GSM304nnn/GSM304028/suppl/GSM304028.CEL.gz
GSM304028.CEL	GSE12029	Col-0	wild	no treatment	seedling	not 2 class data	ftp://ftp.ncbi.nlm.nih.gov/geo/samples/GSM304nnn/GSM304029/suppl/GSM304029.CEL.gz
GSM304031.CEL	GSE12029	Col-0	pMDC32::NFYA5	no treatment	seedling	not 2 class data	ftp://ftp.ncbi.nlm.nih.gov/geo/samples/GSM304nnn/GSM304031/suppl/GSM304031.CEL.gz
GSM304032.CEL	GSE12029	Col-0	pMDC32::NFYA5	no treatment	seedling	not 2 class data	ftp://ftp.ncbi.nlm.nih.gov/geo/samples/GSM304nnn/GSM304032/suppl/GSM304032.CEL.gz
