# Supplementary material for: Comparative transcriptome meta-analysis of Arabidopsis thaliana under drought and cold stress
Source: PLoS One. 2018 Sep 7;13(9):e0203266. doi: 10.1371/journal.pone.0203266 (PMC6128483; doi:10.1371/journal.pone.0203266)
Supplement: S2 Table — (XLSX) [file pone.0203266.s002.xlsx]

## Sheet: Sheet1
Supplementary Table2. List of differentially expressed genes.
Arabidopsis(Cold)											Arabidopsis(Drought)
Probe ID	Locus ID	Annotation	Rank Product	logFoldChange	Fold Change	PFP (Percentage of False Positives)	P-value	D.E (Differential Expression)			Probe ID	Locus ID	Annotation	Rank Product	logFoldChange	Fold Change	PFP (Percentage of False Positives)	P-value	D.E (Differential Expression)
258173_at	AT3G21630.1	| Symbols: CERK1, LYSM RLK1 | chitin elicitor receptor kinase 1 | chr3:7615543-7618530 REVERSE LENGTH=618	6954.09	1.2861	2.43868	0	0	Down			254255_at	AT4G23220.1	| Symbols: CRK14 | cysteine-rich RLK (RECEPTOR-like protein kinase) 14 | chr4:12154091-12157091 REVERSE LENGTH=729	3995.98	0.7899	1.72895	0	0	Down
254255_at	AT4G23220.1	| Symbols: CRK14 | cysteine-rich RLK (RECEPTOR-like protein kinase) 14 | chr4:12154091-12157091 REVERSE LENGTH=729	7408.95	0.9188	1.89054	0.0001	0	Down			254409_at	AT4G21400.1	| Symbols: CRK28 | cysteine-rich RLK (RECEPTOR-like protein kinase) 28 | chr4:11399218-11401709 REVERSE LENGTH=712	3431.72	0.7528	1.68506	0	0	Down
261873_at	AT1G11350.1	| Symbols: CBRLK1, SD1-13, RKS2 | S-domain-1 13 | chr1:3817725-3820752 REVERSE LENGTH=831	6879.88	1.4077	2.65314	0	0	Down			264663_at	AT1G09970.1	| Symbols: LRR XI-23, RLK7 | Leucine-rich receptor-like protein kinase family protein | chr1:3252408-3255428 FORWARD LENGTH=977	4564.2	0.7868	1.72524	0.0001	0	Down
248119_at	AT5G54590.1	| Symbols: CRLK1 | Protein kinase superfamily protein | chr5:22180480-22181900 FORWARD LENGTH=262	7544.86	1.1735	2.25558	0.0004	0.0001	Down			254241_at	AT4G23190.1	| Symbols: CRK11, AT-RLK3 | cysteine-rich RLK (RECEPTOR-like protein kinase) 11 | chr4:12141197-12143710 REVERSE LENGTH=668	3962.57	0.6825	1.60492	0	0	Down
249410_at	AT5G40380.1	| Symbols: CRK42 | cysteine-rich RLK (RECEPTOR-like protein kinase) 42 | chr5:16152121-16155038 FORWARD LENGTH=652	4908.64	1.6346	3.10501	0	0	Down			262344_at	AT1G64060.1	| Symbols: ATRBOH F, ATRBOHF, RBOHAP108, RBOHF, RBOH F | respiratory burst oxidase protein F | chr1:23770266-23776317 FORWARD LENGTH=945	5338.34	0.8149	1.75918	0.0027	0.0003	Down
253779_at	AT4G28490.1	| Symbols: RLK5, HAE | Leucine-rich receptor-like protein kinase family protein | chr4:14077894-14080965 FORWARD LENGTH=1000	7479.52	1.309	2.4777	0.0003	0	Down			249730_at	AT5G24430.1	| Symbols: | Calcium-dependent protein kinase (CDPK) family protein | chr5:8339390-8342913 REVERSE LENGTH=595	4785.64	0.7936	1.73339	0.0002	0	Down
254247_at	AT4G23260.2	| Symbols: CRK18 | cysteine-rich RLK (RECEPTOR-like protein kinase) 18 | chr4:12167528-12170055 REVERSE LENGTH=649	6189.66	1.4639	2.75853	0	0	Down			261378_at	AT1G18890.1	| Symbols: ATCDPK1, CPK10, CDPK1, AtCPK10 | calcium-dependent protein kinase 1 | chr1:6523468-6525736 REVERSE LENGTH=546	4703.96	0.7865	1.72488	0.0001	0	Down
254253_at	AT4G23320.1	| Symbols: CRK24 | cysteine-rich RLK (RECEPTOR-like protein kinase) 24 | chr4:12189182-12191977 REVERSE LENGTH=438	7962.58	1.2265	2.33999	0.0019	0.0003	Down			264851_at	AT2G17290.1	| Symbols: CPK6, ATCDPK3, ATCPK6 | Calcium-dependent protein kinase family protein | chr2:7517005-7519239 FORWARD LENGTH=545	3560.13	0.7163	1.64296	0	0	Down
254901_at	AT4G11530.1	| Symbols: CRK34 | cysteine-rich RLK (RECEPTOR-like protein kinase) 34 | chr4:6987093-6989599 FORWARD LENGTH=670	7438.3	1.286	2.43851	0.0003	0	Down			262220_at	AT1G74740.1	| Symbols: CPK30, CDPK1A, ATCPK30 | calcium-dependent protein kinase 30 | chr1:28080199-28082476 REVERSE LENGTH=542	4476.09	0.6917	1.61519	0	0	Down
260303_at	AT1G70520.1	| Symbols: CRK2 | cysteine-rich RLK (RECEPTOR-like protein kinase) 2 | chr1:26584888-26587334 REVERSE LENGTH=650	7675.94	1.4132	2.66327	0.0007	0.0001	Down			251636_at	AT3G57530.1	| Symbols: CPK32, ATCPK32, CDPK32 | calcium-dependent protein kinase 32 | chr3:21296898-21299351 REVERSE LENGTH=539	2903.94	0.6727	1.59405	0	0	Down
259561_at	AT1G21250.1	| Symbols: WAK1, PRO25 | cell wall-associated kinase | chr1:7439512-7441892 FORWARD LENGTH=736	8137.64	1.3377	2.52748	0.0034	0.0005	Down			256045_at	AT1G07150.1	| Symbols: MAPKKK13 | mitogen-activated protein kinase kinase kinase 13 | chr1:2194279-2195778 REVERSE LENGTH=500	5520.16	0.8377	1.7872	0.0056	0.0007	Down
248719_at	AT5G47910.1	| Symbols: RBOHD, ATRBOHD | respiratory burst oxidase homologue D | chr5:19397585-19401768 FORWARD LENGTH=922	6849.74	1.5095	2.84711	0	0	Down			260988_at	AT1G53570.1	| Symbols: MAP3KA, MAPKKK3 | mitogen-activated protein kinase kinase kinase 3 | chr1:19987391-19990733 FORWARD LENGTH=610	4656.36	0.7261	1.65416	0.0001	0	Down
264647_at	AT1G09090.2	| Symbols: ATRBOHB, RBOHB | respiratory burst oxidase homolog B | chr1:2932743-2936495 FORWARD LENGTH=844	7033.62	1.2702	2.41195	0	0	Down			266832_at	AT2G30040.1	| Symbols: MAPKKK14 | mitogen-activated protein kinase kinase kinase 14 | chr2:12821747-12823138 FORWARD LENGTH=464	3317.63	0.6312	1.54885	0	0	Down
253993_at	AT4G26070.3	| Symbols: MEK1, NMAPKK, ATMEK1, MKK1 | MAP kinase/ ERK kinase 1 | chr4:13217797-13219695 FORWARD LENGTH=355	5014.79	1.587	3.00424	0	0	Down			267058_at	AT2G32510.1	| Symbols: MAPKKK17 | mitogen-activated protein kinase kinase kinase 17 | chr2:13798821-13799939 REVERSE LENGTH=373	4765.74	0.7372	1.66694	0.0002	0	Down
256045_at	AT1G07150.1	| Symbols: MAPKKK13 | mitogen-activated protein kinase kinase kinase 13 | chr1:2194279-2195778 REVERSE LENGTH=500	6933.39	0.8049	1.74702	0	0	Down			247026_at	AT5G67080.1	| Symbols: MAPKKK19 | mitogen-activated protein kinase kinase kinase 19 | chr5:26772726-26773760 FORWARD LENGTH=345	3194.52	0.5069	1.42099	0	0	Down
265216_at	AT1G05100.1	| Symbols: MAPKKK18 | mitogen-activated protein kinase kinase kinase 18 | chr1:1469679-1470698 FORWARD LENGTH=340	7603.51	0.7909	1.73015	0.0003	0	Down			248090_at	AT5G55090.1	| Symbols: MAPKKK15 | mitogen-activated protein kinase kinase kinase 15 | chr5:22356852-22358198 REVERSE LENGTH=449	5669.26	0.8022	1.74376	0.0099	0.0014	Down
255121_at	AT4G08480.1	| Symbols: MAPKKK9, MEKK2 | mitogen-activated protein kinase kinase kinase 9 | chr4:5388253-5391507 REVERSE LENGTH=774	8293.27	1.1326	2.19254	0.0057	0.0009	Down			255095_at	AT4G08500.1	| Symbols: MEKK1, ATMEKK1, MAPKKK8, ARAKIN | MAPK/ERK kinase kinase 1 | chr4:5404272-5407062 REVERSE LENGTH=609	5641.53	0.8267	1.77362	0.0089	0.0012	Down
244920_s_at	ATMG00990.1	| Symbols: NAD3 | NADH dehydrogenase 3 | chrM:260647-261006 REVERSE LENGTH=120	8466.55	1.1972	2.29294	0.0096	0.0017	Down			252592_at	AT3G45640.1	| Symbols: ATMPK3, MPK3, ATMAPK3 | mitogen-activated protein kinase 3 | chr3:16756918-16758476 FORWARD LENGTH=371	4503.3	1.0524	2.07398	0.0001	0	Down
244951_s_at	ATMG00180.1	| Symbols: CCB452 | cytochrome C biogenesis 452 | chrM:51293-53611 REVERSE LENGTH=453	5864.62	1.3252	2.50568	0	0	Down			254852_at	AT4G12020.2	| Symbols: WRKY19, ATWRKY19, MAPKKK11, MEKK4 | protein kinase family protein | chr4:7201656-7209469 FORWARD LENGTH=1896	5061.82	0.776	1.71238	0.0007	0.0001	Down
245038_at	AT2G26560.1	| Symbols: PLP2, PLA IIA, PLA2A | phospholipase A 2A | chr2:11293912-11295708 REVERSE LENGTH=408	4648.95	0.5053	1.41942	0	0	Down			266600_at	AT2G46070.1	| Symbols: ATMPK12, MAPK12, MPK12 | mitogen-activated protein kinase 12 | chr2:18946134-18947770 REVERSE LENGTH=373	4571.88	0.7782	1.71499	0.0001	0	Down
245064_at	AT2G39725.2	| Symbols: | LYR family of Fe/S cluster biogenesis protein | chr2:16570070-16570342 FORWARD LENGTH=91	7325.75	0.8332	1.78163	0.0001	0	Down			254265_s_at	AT4G23140.1	| Symbols: CRK6 | cysteine-rich RLK (RECEPTOR-like protein kinase) 6 | chr4:12121397-12124037 FORWARD LENGTH=675	5184.23	1.0294	2.04118	0.0013	0.0001	Down
245088_at	AT2G39850.1	| Symbols: | Subtilisin-like serine endopeptidase family protein | chr2:16630626-16634100 FORWARD LENGTH=776	6801.62	1.3316	2.51682	0	0	Down			248381_at	AT5G51830.1	| Symbols: | pfkB-like carbohydrate kinase family protein | chr5:21069709-21071450 FORWARD LENGTH=344	4841.04	0.7466	1.67783	0.0003	0	Down
245127_at	AT2G47600.1	| Symbols: ATMHX, MHX1, ATMHX1, MHX | magnesium/proton exchanger | chr2:19524518-19526828 REVERSE LENGTH=540	5799.51	1.3156	2.48906	0	0	Down			251491_at	AT3G59480.1	| Symbols: | pfkB-like carbohydrate kinase family protein | chr3:21983103-21984440 FORWARD LENGTH=327	5520.61	1.0176	2.02455	0.0056	0.0007	Down
245244_at	AT1G44350.1	| Symbols: ILL6 | IAA-leucine resistant (ILR)-like gene 6 | chr1:16834749-16838201 REVERSE LENGTH=465	7502.18	1.3484	2.5463	0.0004	0	Down			261004_at	AT1G26450.1	| Symbols: | Carbohydrate-binding X8 domain superfamily protein | chr1:9149003-9150063 REVERSE LENGTH=198	4830.56	0.8069	1.74945	0.0002	0	Down
245247_at	AT4G17230.1	| Symbols: SCL13 | SCARECROW-like 13 | chr4:9661218-9662807 REVERSE LENGTH=530	7352.45	0.8756	1.83477	0.0001	0	Down			264463_at	AT1G10150.1	| Symbols: | Carbohydrate-binding protein | chr1:3326160-3327404 FORWARD LENGTH=415	5147.25	0.8466	1.79826	0.0011	0.0001	Down
245253_at	AT4G15440.1	| Symbols: HPL1, CYP74B2 | hydroperoxide lyase 1 | chr4:8835869-8838462 FORWARD LENGTH=385	4483.71	1.7285	3.31383	0	0	Down			247788_at	AT5G58730.1	| Symbols: | pfkB-like carbohydrate kinase family protein | chr5:23723627-23725324 REVERSE LENGTH=354	4852.78	0.7328	1.66186	0.0003	0	Down
245323_at	AT4G16500.1	| Symbols: | Cystatin/monellin superfamily protein | chr4:9301530-9301883 REVERSE LENGTH=118	6194.99	0.687	1.60993	0	0	Down			264299_s_at	AT1G78860.1	| Symbols: | D-mannose binding lectin protein with Apple-like carbohydrate-binding domain | chr1:29646168-29647499 REVERSE LENGTH=444	3533.96	0.8787	1.83872	0	0	Down
245336_at	AT4G16515.1	| Symbols: RGF6 | Encodes a root meristem growth factor (RGF). Belongs to a family of functionally redundant homologous peptides that are secreted, tyrosine-sulfated, and expressed mainly in the stem cell area and the innermost layer of central columella	5109.17	0.6251	1.54232	0	0	Down			244967_at	ATCG00630.1	| Symbols: PSAJ | PSAJ | chrC:66929-67063 FORWARD LENGTH=45	4598.48	1.0602	2.08522	0.0001	0	Down
245352_at	AT4G15490.1	| Symbols: UGT84A3 | UDP-Glycosyltransferase superfamily protein | chr4:8852864-8854303 REVERSE LENGTH=480	7724.19	0.6173	1.534	0.0006	0.0001	Down			245038_at	AT2G26560.1	| Symbols: PLP2, PLA IIA, PLA2A | phospholipase A 2A | chr2:11293912-11295708 REVERSE LENGTH=408	5131.17	1.0044	2.00611	0.0008	0.0001	Down
245401_at	AT4G17670.1	| Symbols: | Protein of unknown function (DUF581) | chr4:9833948-9834663 REVERSE LENGTH=160	3746.22	0.5131	1.42711	0	0	Down			245041_at	AT2G26530.1	| Symbols: AR781 | Protein of unknown function (DUF1645) | chr2:11283036-11283989 REVERSE LENGTH=318	4674.59	1.0417	2.05865	0.0001	0	Down
245448_at	AT4G16860.1	| Symbols: RPP4 | Disease resistance protein (TIR-NBS-LRR class) family | chr4:9488584-9495700 REVERSE LENGTH=1148	5102.78	0.7399	1.67006	0	0	Down			245064_at	AT2G39725.2	| Symbols: | LYR family of Fe/S cluster biogenesis protein | chr2:16570070-16570342 FORWARD LENGTH=91	4142.73	0.6859	1.60871	0	0	Down
245523_at	AT4G15910.1	| Symbols: ATDI21, DI21 | drought-induced 21 | chr4:9028657-9029269 FORWARD LENGTH=105	4939.91	0.5098	1.42385	0	0	Down			245076_at	AT2G23170.1	| Symbols: GH3.3 | Auxin-responsive GH3 family protein | chr2:9864125-9866502 REVERSE LENGTH=596	5199.62	0.8595	1.81441	0.0014	0.0002	Down
245711_at	AT5G04340.1	| Symbols: C2H2, CZF2, ZAT6 | zinc finger of Arabidopsis thaliana 6 | chr5:1216321-1217037 REVERSE LENGTH=239	2592.99	0.2466	1.18641	0	0	Down			245088_at	AT2G39850.1	| Symbols: | Subtilisin-like serine endopeptidase family protein | chr2:16630626-16634100 FORWARD LENGTH=776	4905.94	0.9855	1.98	0.0004	0	Down
245731_at	AT1G73500.1	| Symbols: ATMKK9, MKK9 | MAP kinase kinase 9 | chr1:27639419-27640351 REVERSE LENGTH=311	7806.9	0.8613	1.81667	0.0008	0.0001	Down			245127_at	AT2G47600.1	| Symbols: ATMHX, MHX1, ATMHX1, MHX | magnesium/proton exchanger | chr2:19524518-19526828 REVERSE LENGTH=540	3580.61	0.6625	1.58282	0	0	Down
245765_at	AT1G33600.1	| Symbols: | Leucine-rich repeat (LRR) family protein | chr1:12180776-12182212 FORWARD LENGTH=479	4512.86	0.676	1.5977	0	0	Down			245136_at	AT2G45210.1	| Symbols: | SAUR-like auxin-responsive protein family | chr2:18641884-18642372 FORWARD LENGTH=163	4228.22	0.6661	1.58678	0	0	Down
245776_at	AT1G30260.1	| Symbols: | BEST Arabidopsis thaliana protein match is: Galactosyltransferase family protein (TAIR:AT4G21060.1); Has 30 Blast hits to 30 proteins in 8 species: Archae - 0; Bacteria - 0; Metazoa - 0; Fungi - 0; Plants - 30; Viruses - 0; Other Eukaryotes -	4702.6	2.2845	4.87195	0	0	Down			245151_at	AT2G47550.1	| Symbols: | Plant invertase/pectin methylesterase inhibitor superfamily | chr2:19509024-19511604 FORWARD LENGTH=561	4447.07	0.7737	1.70965	0	0	Down
245787_at	AT1G32130.1	| Symbols: IWS1, ATIWS1 | Transcription elongation factor (TFIIS) family protein | chr1:11559146-11561786 REVERSE LENGTH=503	7701.32	0.8656	1.8221	0.0005	0.0001	Down			245200_at	AT1G67850.2	| Symbols: | Protein of unknown function (DUF707) | chr1:25439204-25441904 FORWARD LENGTH=405	5049.32	0.7854	1.72357	0.0007	0.0001	Down
245803_at	AT1G47128.1	| Symbols: RD21, RD21A | Granulin repeat cysteine protease family protein | chr1:17283139-17285609 REVERSE LENGTH=463	6130.91	1.3482	2.54594	0	0	Down			245237_at	AT4G25520.1	| Symbols: SLK1 | SEUSS-like 1 | chr4:13032450-13035803 REVERSE LENGTH=749	3721	0.6922	1.61575	0	0	Down
245861_at	AT5G28300.1	| Symbols: | Duplicated homeodomain-like superfamily protein | chr5:10292789-10295101 REVERSE LENGTH=620	7429.09	0.7747	1.71083	0.0001	0	Down			245244_at	AT1G44350.1	| Symbols: ILL6 | IAA-leucine resistant (ILR)-like gene 6 | chr1:16834749-16838201 REVERSE LENGTH=465	3450.9	0.6918	1.6153	0	0	Down
245868_at	AT1G58030.1	| Symbols: CAT2 | cationic amino acid transporter 2 | chr1:21464185-21468141 REVERSE LENGTH=636	5224.66	1.497	2.82255	0	0	Down			245247_at	AT4G17230.1	| Symbols: SCL13 | SCARECROW-like 13 | chr4:9661218-9662807 REVERSE LENGTH=530	1864.88	0.5603	1.47458	0	0	Down
246018_at	AT5G10695.1	| Symbols: | unknown protein; BEST Arabidopsis thaliana protein match is: unknown protein (TAIR:AT5G57123.1); Has 30201 Blast hits to 17322 proteins in 780 species: Archae - 12; Bacteria - 1396; Metazoa - 17338; Fungi - 3422; Plants - 5037; Viruses - 0; O	7356.06	0.6956	1.61956	0.0001	0	Down			245253_at	AT4G15440.1	| Symbols: HPL1, CYP74B2 | hydroperoxide lyase 1 | chr4:8835869-8838462 FORWARD LENGTH=385	2944.11	0.7719	1.70752	0	0	Down
246099_at	AT5G20230.1	| Symbols: ATBCB, BCB, SAG14 | blue-copper-binding protein | chr5:6826626-6827408 FORWARD LENGTH=197	2410.36	0.3083	1.23825	0	0	Down			245272_at	AT4G17250.1	| Symbols: | unknown protein; BEST Arabidopsis thaliana protein match is: unknown protein (TAIR:AT5G47580.1); Has 31 Blast hits to 31 proteins in 6 species: Archae - 0; Bacteria - 0; Metazoa - 0; Fungi - 0; Plants - 31; Viruses - 0; Other Eukaryotes - 0 (	5323.68	0.8004	1.74158	0.0025	0.0003	Down
246161_at	AT5G20900.1	| Symbols: JAZ12, TIFY3B | jasmonate-zim-domain protein 12 | chr5:7090883-7092201 FORWARD LENGTH=188	6965.48	1.2759	2.4215	0	0	Down			245275_at	AT4G15210.1	| Symbols: ATBETA-AMY, AT-BETA-AMY, RAM1, BMY1, BAM5 | beta-amylase 5 | chr4:8666734-8669357 REVERSE LENGTH=499	2132.81	0.5904	1.50566	0	0	Down
246253_at	AT4G37260.1	| Symbols: MYB73, ATMYB73 | myb domain protein 73 | chr4:17540602-17541564 FORWARD LENGTH=321	4145.05	0.5859	1.50098	0	0	Down			245299_at	AT4G17530.1	| Symbols: RAB1C, ATRAB1C, ATRABD2C | RAB GTPase homolog 1C | chr4:9773721-9775424 REVERSE LENGTH=203	5526.32	0.7089	1.63456	0.0057	0.0008	Down
246289_at	AT3G56880.1	| Symbols: | VQ motif-containing protein | chr3:21060044-21060781 FORWARD LENGTH=246	6472.45	0.702	1.62676	0	0	Down			245306_at	AT4G14690.1	| Symbols: ELIP2 | Chlorophyll A-B binding family protein | chr4:8418373-8419129 FORWARD LENGTH=194	2771.45	0.7228	1.65038	0	0	Down
246310_at	AT3G51895.1	| Symbols: SULTR3;1, AST12 | sulfate transporter 3;1 | chr3:19251503-19255677 REVERSE LENGTH=659	5679.52	0.6607	1.58085	0	0	Down			245319_at	AT4G16146.1	| Symbols: | cAMP-regulated phosphoprotein 19-related protein | chr4:9142663-9144356 REVERSE LENGTH=103	1891.23	0.5572	1.47141	0	0	Down
246335_at	AT3G44880.1	| Symbols: ACD1, LLS1, PAO | Pheophorbide a oxygenase family protein with Rieske [2Fe-2S] domain | chr3:16383858-16386204 FORWARD LENGTH=538	6971.79	1.2587	2.3928	0	0	Down			245323_at	AT4G16500.1	| Symbols: | Cystatin/monellin superfamily protein | chr4:9301530-9301883 REVERSE LENGTH=118	5629.92	0.9702	1.95911	0.0085	0.0012	Down
246384_at	AT1G77370.1	| Symbols: | Glutaredoxin family protein | chr1:29073916-29074642 FORWARD LENGTH=131	6232.3	1.3206	2.4977	0	0	Down			245336_at	AT4G16515.1	| Symbols: RGF6 | Encodes a root meristem growth factor (RGF). Belongs to a family of functionally redundant homologous peptides that are secreted, tyrosine-sulfated, and expressed mainly in the stem cell area and the innermost layer of central columella	5205.16	1.1312	2.19041	0.0015	0.0002	Down
246400_at	AT1G57540.3	| Symbols: | unknown protein; FUNCTIONS IN: molecular_function unknown; INVOLVED IN: biological_process unknown; LOCATED IN: cellular_component unknown; EXPRESSED IN: 23 plant structures; EXPRESSED DURING: 13 growth stages; Has 29 Blast hits to 29 protein	5952.56	1.3385	2.52888	0	0	Down			245352_at	AT4G15490.1	| Symbols: UGT84A3 | UDP-Glycosyltransferase superfamily protein | chr4:8852864-8854303 REVERSE LENGTH=480	2479.01	0.5418	1.45579	0	0	Down
246451_at	AT5G16760.1	| Symbols: | Inositol 1,3,4-trisphosphate 5/6-kinase family protein | chr5:5509890-5510849 FORWARD LENGTH=320	7084.53	0.7946	1.7346	0	0	Down			245363_at	AT4G15120.1	| Symbols: | VQ motif-containing protein | chr4:8634779-8635360 FORWARD LENGTH=194	3800.34	0.6905	1.61384	0	0	Down
246452_at	AT5G16840.1	| Symbols: BPA1 | binding partner of acd11 1 | chr5:5536042-5538026 FORWARD LENGTH=260	6404.06	0.7993	1.74026	0	0	Down			245401_at	AT4G17670.1	| Symbols: | Protein of unknown function (DUF581) | chr4:9833948-9834663 REVERSE LENGTH=160	3400.49	0.7298	1.65841	0	0	Down
246468_at	AT5G17050.1	| Symbols: UGT78D2 | UDP-glucosyl transferase 78D2 | chr5:5607828-5609392 REVERSE LENGTH=461	3147.7	0.4118	1.33034	0	0	Down			245420_at	AT4G17410.1	| Symbols: | DWNN domain, a CCHC-type zinc finger | chr4:9716360-9721642 FORWARD LENGTH=827	5269.85	0.7591	1.69243	0.002	0.0002	Down
246481_s_at	AT5G15960.1	| Symbols: KIN1 | stress-responsive protein (KIN1) / stress-induced protein (KIN1) | chr5:5209992-5210473 FORWARD LENGTH=67	3759.05	0.4796	1.39436	0	0	Down			245427_at	AT4G17550.1	| Symbols: | Major facilitator superfamily protein | chr4:9777938-9779738 REVERSE LENGTH=545	1567.47	0.4978	1.41206	0	0	Down
246488_at	AT5G16010.1	| Symbols: | 3-oxo-5-alpha-steroid 4-dehydrogenase family protein | chr5:5227982-5229012 FORWARD LENGTH=269	5566.57	0.7043	1.62935	0	0	Down			245448_at	AT4G16860.1	| Symbols: RPP4 | Disease resistance protein (TIR-NBS-LRR class) family | chr4:9488584-9495700 REVERSE LENGTH=1148	5264.39	1.1055	2.15173	0.0016	0.0002	Down
246490_at	AT5G15950.2	| Symbols: | Adenosylmethionine decarboxylase family protein | chr5:5206706-5207794 FORWARD LENGTH=363	4089.88	0.3721	1.29424	0	0	Down			245463_at	AT4G17030.1	| Symbols: ATEXLB1, EXPR, AT-EXPR, ATEXPR1, ATHEXP BETA 3.1, EXLB1 | expansin-like B1 | chr4:9581817-9583181 REVERSE LENGTH=251	2127.15	0.4578	1.37345	0	0	Down
246495_at	AT5G16200.1	| Symbols: | 50S ribosomal protein-related | chr5:5289659-5290150 REVERSE LENGTH=164	6889.15	0.6786	1.60059	0	0	Down			245477_at	AT4G16110.1	| Symbols: ARR2, RR2 | response regulator 2 | chr4:9112979-9115785 FORWARD LENGTH=665	4207.85	0.7288	1.65726	0	0	Down
246511_at	AT5G15490.1	| Symbols: | UDP-glucose 6-dehydrogenase family protein | chr5:5027872-5029314 REVERSE LENGTH=481	5727.09	0.7355	1.66497	0	0	Down			245523_at	AT4G15910.1	| Symbols: ATDI21, DI21 | drought-induced 21 | chr4:9028657-9029269 FORWARD LENGTH=105	1858.36	0.3613	1.28458	0	0	Down
246523_at	AT5G15850.1	| Symbols: COL1, ATCOL1 | CONSTANS-like 1 | chr5:5176297-5177473 REVERSE LENGTH=356	3416.44	0.3457	1.27077	0	0	Down			245533_at	AT4G15130.1	| Symbols: ATCCT2, CCT2 | phosphorylcholine cytidylyltransferase2 | chr4:8637793-8639388 FORWARD LENGTH=305	4859.89	0.7608	1.69443	0.0003	0	Down
246554_at	AT5G15450.1	| Symbols: APG6, CLPB3, CLPB-P | casein lytic proteinase B3 | chr5:5014399-5018255 REVERSE LENGTH=969	8475.31	0.7665	1.70114	0.0096	0.0014	Down			245563_at	AT4G14580.1	| Symbols: CIPK4, SnRK3.3 | CBL-interacting protein kinase 4 | chr4:8367887-8369167 REVERSE LENGTH=427	4264.76	0.717	1.64376	0	0	Down
246566_at	AT5G14940.1	| Symbols: | Major facilitator superfamily protein | chr5:4831748-4834312 REVERSE LENGTH=553	3201.12	0.5205	1.43445	0	0	Down			245641_at	AT1G25370.1	| Symbols: | Protein of unknown function (DUF1639) | chr1:8898046-8898934 REVERSE LENGTH=264	4385.63	0.7552	1.68787	0	0	Down
246756_at	AT5G27930.2	| Symbols: | Protein phosphatase 2C family protein | chr5:9958199-9960219 REVERSE LENGTH=374	3678.59	0.5161	1.43008	0	0	Down			245659_at	AT1G28260.2	| Symbols: | Telomerase activating protein Est1 | chr1:9875776-9878782 REVERSE LENGTH=881	3742.46	0.6615	1.58173	0	0	Down
246821_at	AT5G26920.1	| Symbols: CBP60G | Cam-binding protein 60-like G | chr5:9475860-9478448 FORWARD LENGTH=564	7907.08	0.7703	1.70562	0.0013	0.0001	Down			245662_at	AT1G28190.1	| Symbols: | unknown protein; BEST Arabidopsis thaliana protein match is: unknown protein (TAIR:AT5G12340.1); Has 166 Blast hits to 162 proteins in 36 species: Archae - 0; Bacteria - 2; Metazoa - 15; Fungi - 5; Plants - 124; Viruses - 0; Other Eukaryotes	2982.7	0.6017	1.5175	0	0	Down
246831_at	AT5G26340.1	| Symbols: MSS1, STP13, ATSTP13 | Major facilitator superfamily protein | chr5:9243851-9246994 REVERSE LENGTH=527	3036.5	0.4016	1.32097	0	0	Down			245677_at	AT1G56660.1	| Symbols: | unknown protein; Has 665200 Blast hits to 205811 proteins in 4684 species: Archae - 3320; Bacteria - 107592; Metazoa - 249086; Fungi - 76753; Plants - 38542; Viruses - 3008; Other Eukaryotes - 186899 (source: NCBI BLink). | chr1:21238809-2124	4857.26	0.7801	1.71725	0.0003	0	Down
246897_at	AT5G25560.1	| Symbols: | CHY-type/CTCHY-type/RING-type Zinc finger protein | chr5:8899486-8901391 FORWARD LENGTH=309	5075.66	1.3496	2.54841	0	0	Down			245711_at	AT5G04340.1	| Symbols: C2H2, CZF2, ZAT6 | zinc finger of Arabidopsis thaliana 6 | chr5:1216321-1217037 REVERSE LENGTH=239	773.884	0.3747	1.29657	0	0	Down
246908_at	AT5G25610.1	| Symbols: RD22, ATRD22 | BURP domain-containing protein | chr5:8914498-8916684 REVERSE LENGTH=393	7767.34	1.2034	2.30282	0.001	0.0001	Down			245731_at	AT1G73500.1	| Symbols: ATMKK9, MKK9 | MAP kinase kinase 9 | chr1:27639419-27640351 REVERSE LENGTH=311	2086.76	0.5701	1.48463	0	0	Down
246922_at	AT5G25110.1	| Symbols: CIPK25, SnRK3.25 | CBL-interacting protein kinase 25 | chr5:8657740-8659206 REVERSE LENGTH=489	2744.44	0.2712	1.20681	0	0	Down			245734_at	AT1G73480.1	| Symbols: | alpha/beta-Hydrolases superfamily protein | chr1:27629266-27632486 FORWARD LENGTH=464	1417.56	0.521	1.43495	0	0	Down
246954_at	AT5G04830.2	| Symbols: | Nuclear transport factor 2 (NTF2) family protein | chr5:1402294-1403671 REVERSE LENGTH=179	8237.53	0.8279	1.7751	0.0045	0.0006	Down			245736_at	AT1G73330.1	| Symbols: ATDR4, DR4 | drought-repressed 4 | chr1:27569022-27569651 REVERSE LENGTH=210	3348.2	0.5877	1.50285	0	0	Down
246987_at	AT5G67300.1	| Symbols: ATMYBR1, ATMYB44, MYBR1, MYB44 | myb domain protein r1 | chr5:26854109-26855026 FORWARD LENGTH=306	4861.99	0.6258	1.54307	0	0	Down			245748_at	AT1G51140.1	| Symbols: | basic helix-loop-helix (bHLH) DNA-binding superfamily protein | chr1:18943802-18945613 REVERSE LENGTH=380	1050.13	0.4178	1.33589	0	0	Down
247001_at	AT5G67330.1	| Symbols: ATNRAMP4, NRAMP4 | natural resistance associated macrophage protein 4 | chr5:26861822-26863580 FORWARD LENGTH=513	7231.18	1.3095	2.47856	0.0001	0	Down			245749_at	AT1G51090.1	| Symbols: | Heavy metal transport/detoxification superfamily protein | chr1:18932985-18933747 FORWARD LENGTH=172	1005.32	0.4106	1.32924	0	0	Down
247013_at	AT5G67480.2	| Symbols: BT4 | BTB and TAZ domain protein 4 | chr5:26931055-26932529 REVERSE LENGTH=384	6493.87	0.5922	1.50754	0	0	Down			245751_s_at	AT1G25988.1	| Symbols: | Family of unknown function (DUF572) | chr1:9016252-9017450 REVERSE LENGTH=181	4550.95	0.7758	1.71214	0.0001	0	Down
247025_at	AT5G67030.1	| Symbols: ABA1, LOS6, NPQ2, ATABA1, ZEP, IBS3, ATZEP | zeaxanthin epoxidase (ZEP) (ABA1) | chr5:26753745-26757090 REVERSE LENGTH=668	6749.26	0.6276	1.54499	0	0	Down			245765_at	AT1G33600.1	| Symbols: | Leucine-rich repeat (LRR) family protein | chr1:12180776-12182212 FORWARD LENGTH=479	5418.56	1.1468	2.21422	0.0038	0.0005	Down
247043_at	AT5G66880.1	| Symbols: SNRK2-3, SNRK2.3, SRK2I | sucrose nonfermenting 1(SNF1)-related protein kinase 2.3 | chr5:26710697-26712732 FORWARD LENGTH=362	5232.57	1.9212	3.78738	0	0	Down			245771_at	AT1G30250.1	| Symbols: | unknown protein; Has 5 Blast hits to 5 proteins in 2 species: Archae - 0; Bacteria - 0; Metazoa - 0; Fungi - 0; Plants - 5; Viruses - 0; Other Eukaryotes - 0 (source: NCBI BLink). | chr1:10647253-10647501 REVERSE LENGTH=83	4923.42	0.8757	1.8349	0.0004	0	Down
247060_at	AT5G66760.1	| Symbols: SDH1-1 | succinate dehydrogenase 1-1 | chr5:26653776-26657224 FORWARD LENGTH=635	7289.95	0.7668	1.70149	0.0001	0	Down			245772_at	AT1G30300.1	| Symbols: | Metallo-hydrolase/oxidoreductase superfamily protein | chr1:10673084-10675061 FORWARD LENGTH=325	5135.56	0.7822	1.71975	0.0011	0.0001	Down
247072_at	AT5G66490.1	| Symbols: | unknown protein; FUNCTIONS IN: molecular_function unknown; INVOLVED IN: biological_process unknown; LOCATED IN: plasma membrane; EXPRESSED IN: 17 plant structures; EXPRESSED DURING: 9 growth stages; BEST Arabidopsis thaliana protein match is:	3188.31	2.0868	4.24805	0	0	Down			245776_at	AT1G30260.1	| Symbols: | BEST Arabidopsis thaliana protein match is: Galactosyltransferase family protein (TAIR:AT4G21060.1); Has 30 Blast hits to 30 proteins in 8 species: Archae - 0; Bacteria - 0; Metazoa - 0; Fungi - 0; Plants - 30; Viruses - 0; Other Eukaryotes -	3119.57	0.7374	1.66717	0	0	Down
247175_at	AT5G65280.1	| Symbols: GCL1 | GCR2-like 1 | chr5:26086129-26088069 REVERSE LENGTH=434	8031.2	0.775	1.71119	0.0021	0.0003	Down			245787_at	AT1G32130.1	| Symbols: IWS1, ATIWS1 | Transcription elongation factor (TFIIS) family protein | chr1:11559146-11561786 REVERSE LENGTH=503	5579.64	0.8524	1.8055	0.0071	0.001	Down
247176_at	AT5G65110.1	| Symbols: ACX2, ATACX2 | acyl-CoA oxidase 2 | chr5:26009821-26012482 REVERSE LENGTH=693	5776.88	1.4661	2.76274	0	0	Down			245803_at	AT1G47128.1	| Symbols: RD21, RD21A | Granulin repeat cysteine protease family protein | chr1:17283139-17285609 REVERSE LENGTH=463	4465.28	0.7371	1.66682	0	0	Down
247177_at	AT5G65300.1	| Symbols: | unknown protein; Has 30201 Blast hits to 17322 proteins in 780 species: Archae - 12; Bacteria - 1396; Metazoa - 17338; Fungi - 3422; Plants - 5037; Viruses - 0; Other Eukaryotes - 2996 (source: NCBI BLink). | chr5:26095266-26095718 REVERSE LE	2776.03	0.3802	1.30152	0	0	Down			245807_at	AT1G46768.1	| Symbols: RAP2.1 | related to AP2 1 | chr1:17266046-17266507 REVERSE LENGTH=154	3195.4	0.6745	1.59604	0	0	Down
247280_at	AT5G64260.1	| Symbols: EXL2 | EXORDIUM like 2 | chr5:25703980-25704897 FORWARD LENGTH=306	4199.15	0.4703	1.3854	0	0	Down			245840_at	AT1G58420.1	| Symbols: | Uncharacterised conserved protein UCP031279 | chr1:21707407-21707946 FORWARD LENGTH=180	2851.53	0.6735	1.59494	0	0	Down
247293_at	AT5G64510.1	| Symbols: TIN1 | unknown protein; FUNCTIONS IN: molecular_function unknown; INVOLVED IN: biological_process unknown; LOCATED IN: endomembrane system; EXPRESSED IN: 17 plant structures; EXPRESSED DURING: 10 growth stages; Has 35333 Blast hits to 34131 pro	6255.88	1.4931	2.81493	0	0	Down			245861_at	AT5G28300.1	| Symbols: | Duplicated homeodomain-like superfamily protein | chr5:10292789-10295101 REVERSE LENGTH=620	4679.1	0.7748	1.71095	0.0001	0	Down
247374_at	AT5G63190.2	| Symbols: | MA3 domain-containing protein | chr5:25346145-25348563 FORWARD LENGTH=703	4173.9	1.8205	3.53204	0	0	Down			245868_at	AT1G58030.1	| Symbols: CAT2 | cationic amino acid transporter 2 | chr1:21464185-21468141 REVERSE LENGTH=636	5177.46	0.8105	1.75382	0.0013	0.0001	Down
247384_at	AT5G63370.4	| Symbols: | Protein kinase superfamily protein | chr5:25384954-25386792 REVERSE LENGTH=613	4881.5	0.644	1.56266	0	0	Down			245885_at	AT5G09440.1	| Symbols: EXL4 | EXORDIUM like 4 | chr5:2938397-2939233 FORWARD LENGTH=279	3464.41	0.7453	1.67632	0	0	Down
247467_at	AT5G62130.1	| Symbols: | Per1-like family protein | chr5:24950685-24952918 REVERSE LENGTH=344	8266.94	0.8624	1.81806	0.0049	0.0006	Down			245901_at	AT5G11060.1	| Symbols: KNAT4 | KNOTTED1-like homeobox gene 4 | chr5:3510408-3512967 FORWARD LENGTH=394	5250.31	0.8715	1.82956	0.0018	0.0002	Down
247478_at	AT5G62360.1	| Symbols: | Plant invertase/pectin methylesterase inhibitor superfamily protein | chr5:25040699-25041310 FORWARD LENGTH=204	2152.7	0.1212	1.08764	0	0	Down			245928_s_at	AT5G24780.1	| Symbols: VSP1, ATVSP1 | vegetative storage protein 1 | chr5:8507783-8508889 REVERSE LENGTH=271	2335.99	0.4696	1.38473	0	0	Down
247498_at	AT5G61810.1	| Symbols: | Mitochondrial substrate carrier family protein | chr5:24831843-24833735 REVERSE LENGTH=479	3018.89	0.5012	1.41539	0	0	Down			245946_at	AT5G19580.1	| Symbols: | glyoxal oxidase-related protein | chr5:6607595-6609517 REVERSE LENGTH=595	5139.96	0.9567	1.94087	0.0011	0.0001	Down
247585_at	AT5G60680.1	| Symbols: | Protein of unknown function, DUF584 | chr5:24386247-24386738 FORWARD LENGTH=164	5953.37	0.6225	1.53954	0	0	Down			245986_at	AT5G13160.1	| Symbols: PBS1 | Protein kinase superfamily protein | chr5:4176854-4179682 FORWARD LENGTH=457	5472	0.8185	1.76357	0.0046	0.0006	Down
247601_at	AT5G60850.1	| Symbols: OBP4 | OBF binding protein 4 | chr5:24480578-24481501 FORWARD LENGTH=308	5475.29	0.7375	1.66728	0	0	Down			245998_at	AT5G20830.2	| Symbols: SUS1, ASUS1, atsus1 | sucrose synthase 1 | chr5:7050599-7054032 REVERSE LENGTH=809	2142.23	0.4802	1.39494	0	0	Down
247627_at	AT5G60360.1	| Symbols: SAG2, AALP, ALP | aleurain-like protease | chr5:24280044-24282152 FORWARD LENGTH=359	5097.81	1.4819	2.79316	0	0	Down			246012_at	AT5G10650.2	| Symbols: | RING/U-box superfamily protein | chr5:3365237-3367263 REVERSE LENGTH=526	2908.47	0.6424	1.56092	0	0	Down
247655_at	AT5G59820.1	| Symbols: RHL41, ZAT12 | C2H2-type zinc finger family protein | chr5:24103073-24103561 FORWARD LENGTH=163	1844.08	0.2866	1.21976	0	0	Down			246018_at	AT5G10695.1	| Symbols: | unknown protein; BEST Arabidopsis thaliana protein match is: unknown protein (TAIR:AT5G57123.1); Has 30201 Blast hits to 17322 proteins in 780 species: Archae - 12; Bacteria - 1396; Metazoa - 17338; Fungi - 3422; Plants - 5037; Viruses - 0; O	2402.43	0.6573	1.57713	0	0	Down
247693_at	AT5G59730.2	| Symbols: ATEXO70H7, EXO70H7 | exocyst subunit exo70 family protein H7 | chr5:24064096-24066004 REVERSE LENGTH=633	3948.45	0.5688	1.48329	0	0	Down			246075_at	AT5G20410.1	| Symbols: MGD2, ATMGD2 | monogalactosyldiacylglycerol synthase 2 | chr5:6896765-6898581 FORWARD LENGTH=469	5198.8	0.8454	1.79676	0.0014	0.0002	Down
247707_at	AT5G59450.1	| Symbols: | GRAS family transcription factor | chr5:23974808-23976640 FORWARD LENGTH=611	4937.05	0.6848	1.60748	0	0	Down			246097_at	AT5G20270.1	| Symbols: HHP1 | heptahelical transmembrane protein1 | chr5:6841025-6842656 REVERSE LENGTH=333	5549.18	0.9061	1.87397	0.0063	0.0008	Down
247708_at	AT5G59550.1	| Symbols: | zinc finger (C3HC4-type RING finger) family protein | chr5:23998422-23999645 REVERSE LENGTH=408	7704.97	0.831	1.77892	0.0005	0.0001	Down			246099_at	AT5G20230.1	| Symbols: ATBCB, BCB, SAG14 | blue-copper-binding protein | chr5:6826626-6827408 FORWARD LENGTH=197	2041.15	0.6752	1.59682	0	0	Down
247776_at	AT5G58700.1	| Symbols: ATPLC4, PLC4 | phosphatidylinositol-speciwc phospholipase C4 | chr5:23713144-23716057 REVERSE LENGTH=598	2830.57	0.435	1.35191	0	0	Down			246125_at	AT5G19875.1	| Symbols: | unknown protein; FUNCTIONS IN: molecular_function unknown; INVOLVED IN: response to oxidative stress; LOCATED IN: endomembrane system; EXPRESSED IN: 21 plant structures; EXPRESSED DURING: 13 growth stages; BEST Arabidopsis thaliana protein ma	1398.93	0.414	1.33237	0	0	Down
247780_at	AT5G58770.1	| Symbols: | Undecaprenyl pyrophosphate synthetase family protein | chr5:23734396-23735495 FORWARD LENGTH=311	4736.48	2.0836	4.23864	0	0	Down			246161_at	AT5G20900.1	| Symbols: JAZ12, TIFY3B | jasmonate-zim-domain protein 12 | chr5:7090883-7092201 FORWARD LENGTH=188	3998.81	0.6778	1.5997	0	0	Down
247793_at	AT5G58650.1	| Symbols: PSY1 | plant peptide containing sulfated tyrosine 1 | chr5:23699879-23700186 REVERSE LENGTH=76	2815.07	0.4068	1.32574	0	0	Down			246189_at	AT5G20910.1	| Symbols: AIP2 | RING/U-box superfamily protein | chr5:7092663-7094310 REVERSE LENGTH=311	5405.75	0.7452	1.67621	0.0036	0.0004	Down
247811_at	AT5G58430.1	| Symbols: ATEXO70B1, EXO70B1 | exocyst subunit exo70 family protein B1 | chr5:23621460-23623334 REVERSE LENGTH=625	7183.82	0.8828	1.84395	0	0	Down			246215_at	AT4G37180.1	| Symbols: | Homeodomain-like superfamily protein | chr4:17504648-17506107 FORWARD LENGTH=357	3393.42	0.7847	1.72273	0	0	Down
247851_at	AT5G58070.1	| Symbols: ATTIL, TIL | temperature-induced lipocalin | chr5:23500512-23501156 REVERSE LENGTH=187	2699.57	0.4672	1.38242	0	0	Down			246222_at	AT4G36900.1	| Symbols: RAP2.10, DEAR4 | related to AP2 10 | chr4:17389015-17389605 FORWARD LENGTH=197	2995.87	0.5975	1.51309	0	0	Down
247921_at	AT5G57660.1	| Symbols: ATCOL5, COL5 | CONSTANS-like 5 | chr5:23355573-23356729 FORWARD LENGTH=356	3145.81	0.3182	1.24677	0	0	Down			246253_at	AT4G37260.1	| Symbols: MYB73, ATMYB73 | myb domain protein 73 | chr4:17540602-17541564 FORWARD LENGTH=321	5351.11	1.0319	2.04472	0.0029	0.0003	Down
247925_at	AT5G57560.1	| Symbols: TCH4, XTH22 | Xyloglucan endotransglucosylase/hydrolase family protein | chr5:23307296-23308235 REVERSE LENGTH=285	4931.01	0.4344	1.35135	0	0	Down			246260_at	AT1G31820.1	| Symbols: | Amino acid permease family protein | chr1:11416691-11418139 REVERSE LENGTH=483	2962.12	0.6942	1.61799	0	0	Down
247937_at	AT5G57110.2	| Symbols: ACA8, AT-ACA8 | autoinhibited Ca2+ -ATPase, isoform 8 | chr5:23109729-23116857 REVERSE LENGTH=1075	4250.19	0.3393	1.26514	0	0	Down			246270_at	AT4G36500.1	| Symbols: | unknown protein; FUNCTIONS IN: molecular_function unknown; INVOLVED IN: biological_process unknown; LOCATED IN: mitochondrion; EXPRESSED IN: 22 plant structures; EXPRESSED DURING: 13 growth stages; BEST Arabidopsis thaliana protein match is:	3704.96	0.9663	1.95382	0	0	Down
247945_at	AT5G57150.1	| Symbols: | basic helix-loop-helix (bHLH) DNA-binding superfamily protein | chr5:23152361-23154872 FORWARD LENGTH=248	6963.6	0.6893	1.6125	0	0	Down			246284_at	AT4G36780.1	| Symbols: BEH2 | BES1/BZR1 homolog 2 | chr4:17332989-17334212 REVERSE LENGTH=266	4895.2	0.8844	1.846	0.0003	0	Down
247949_at	AT5G57220.1	| Symbols: CYP81F2 | cytochrome P450, family 81, subfamily F, polypeptide 2 | chr5:23187911-23189681 FORWARD LENGTH=492	6226.76	0.7522	1.68436	0	0	Down			246289_at	AT3G56880.1	| Symbols: | VQ motif-containing protein | chr3:21060044-21060781 FORWARD LENGTH=246	3418.61	0.734	1.66324	0	0	Down
247989_at	AT5G56350.1	| Symbols: | Pyruvate kinase family protein | chr5:22820254-22822529 REVERSE LENGTH=499	4456.35	0.6878	1.61083	0	0	Down			246300_at	AT3G51830.1	| Symbols: ATG5, SAC8 | SAC domain-containing protein 8 | chr3:19220237-19225092 FORWARD LENGTH=589	5375.84	0.81	1.75321	0.0031	0.0004	Down
247999_at	AT5G56150.2	| Symbols: UBC30 | ubiquitin-conjugating enzyme 30 | chr5:22729756-22730964 FORWARD LENGTH=149	8458.18	0.9137	1.88387	0.0091	0.0013	Down			246310_at	AT3G51895.1	| Symbols: SULTR3;1, AST12 | sulfate transporter 3;1 | chr3:19251503-19255677 REVERSE LENGTH=659	3666.34	0.6617	1.58195	0	0	Down
248000_at	AT5G56190.2	| Symbols: | Transducin/WD40 repeat-like superfamily protein | chr5:22742654-22744909 FORWARD LENGTH=448	4999.96	0.7194	1.6465	0	0	Down			246335_at	AT3G44880.1	| Symbols: ACD1, LLS1, PAO | Pheophorbide a oxygenase family protein with Rieske [2Fe-2S] domain | chr3:16383858-16386204 FORWARD LENGTH=538	2753.7	0.5191	1.43306	0	0	Down
248148_at	AT5G54930.1	| Symbols: | AT hook motif-containing protein | chr5:22305897-22306839 REVERSE LENGTH=287	5855.5	0.6511	1.57037	0	0	Down			246384_at	AT1G77370.1	| Symbols: | Glutaredoxin family protein | chr1:29073916-29074642 FORWARD LENGTH=131	4371.91	0.7262	1.65428	0	0	Down
248160_at	AT5G54470.1	| Symbols: | B-box type zinc finger family protein | chr5:22114584-22115315 REVERSE LENGTH=216	1799.95	0.1976	1.14679	0	0	Down			246396_at	AT1G58180.4	| Symbols: BCA6 | beta carbonic anhydrase 6 | chr1:21538010-21539711 REVERSE LENGTH=291	4924.62	0.8092	1.75224	0.0004	0	Down
248199_at	AT5G54170.1	| Symbols: | Polyketide cyclase/dehydrase and lipid transport superfamily protein | chr5:21985056-21987039 REVERSE LENGTH=450	6844.93	1.4403	2.71377	0	0	Down			246400_at	AT1G57540.3	| Symbols: | unknown protein; FUNCTIONS IN: molecular_function unknown; INVOLVED IN: biological_process unknown; LOCATED IN: cellular_component unknown; EXPRESSED IN: 23 plant structures; EXPRESSED DURING: 13 growth stages; Has 29 Blast hits to 29 protein	5548.75	0.8321	1.78027	0.0063	0.0008	Down
248243_at	AT5G53590.1	| Symbols: | SAUR-like auxin-responsive protein family | chr5:21772107-21772535 FORWARD LENGTH=143	6197.24	0.7032	1.62811	0	0	Down			246432_at	AT5G17490.1	| Symbols: RGL3 | RGA-like protein 3 | chr5:5764316-5765887 REVERSE LENGTH=524	3815.05	0.7688	1.70385	0	0	Down
248256_at	AT5G53360.1	| Symbols: | TRAF-like superfamily protein | chr5:21648485-21649269 FORWARD LENGTH=234	6764.5	1.2603	2.39546	0	0	Down			246435_at	AT5G17460.1	| Symbols: | unknown protein; FUNCTIONS IN: molecular_function unknown; INVOLVED IN: response to salt stress; LOCATED IN: mitochondrion; Has 30201 Blast hits to 17322 proteins in 780 species: Archae - 12; Bacteria - 1396; Metazoa - 17338; Fungi - 3422; Pl	3780.91	0.6065	1.52256	0	0	Down
248311_at	AT5G52570.1	| Symbols: BETA-OHASE 2, B2, CHY2, BCH2 | beta-carotene hydroxylase 2 | chr5:21334911-21336887 REVERSE LENGTH=304	4850.98	0.4627	1.37812	0	0	Down			246451_at	AT5G16760.1	| Symbols: | Inositol 1,3,4-trisphosphate 5/6-kinase family protein | chr5:5509890-5510849 FORWARD LENGTH=320	4642.39	0.7135	1.63978	0.0001	0	Down
248313_at	AT5G52580.1	| Symbols: | RabGAP/TBC domain-containing protein | chr5:21338052-21342848 FORWARD LENGTH=674	5746.18	0.7553	1.68798	0	0	Down			246452_at	AT5G16840.1	| Symbols: BPA1 | binding partner of acd11 1 | chr5:5536042-5538026 FORWARD LENGTH=260	5647.37	0.7743	1.71036	0.0091	0.0013	Down
248337_at	AT5G52310.1	| Symbols: COR78, LTI78, RD29A, LTI140 | low-temperature-responsive protein 78 (LTI78) / desiccation-responsive protein 29A (RD29A) | chr5:21240929-21243326 FORWARD LENGTH=711	2387.75	0.1282	1.09293	0	0	Down			246453_at	AT5G16830.1	| Symbols: SYP21, ATSYP21, PEP12, ATPEP12, PEP12P | syntaxin of plants 21 | chr5:5533076-5535152 REVERSE LENGTH=280	4950.38	0.759	1.69232	0.0004	0	Down
248351_at	AT5G52200.1	| Symbols: | phosphoprotein phosphatase inhibitors | chr5:21202818-21204719 REVERSE LENGTH=192	4620.98	0.7196	1.64673	0	0	Down			246460_at	AT5G16910.1	| Symbols: ATCSLD2, CSLD2 | cellulose-synthase like D2 | chr5:5561679-5565290 FORWARD LENGTH=1146	3787.46	0.5937	1.50911	0	0	Down
248448_at	AT5G51190.1	| Symbols: | Integrase-type DNA-binding superfamily protein | chr5:20800708-20801373 REVERSE LENGTH=222	8213.02	0.7837	1.72154	0.0041	0.0005	Down			246468_at	AT5G17050.1	| Symbols: UGT78D2 | UDP-glucosyl transferase 78D2 | chr5:5607828-5609392 REVERSE LENGTH=461	3029.53	0.5403	1.45427	0	0	Down
248537_at	AT5G50100.1	| Symbols: | Putative thiol-disulphide oxidoreductase DCC | chr5:20371916-20373172 FORWARD LENGTH=215	5206.07	0.6239	1.54104	0	0	Down			246481_s_at	AT5G15960.1	| Symbols: KIN1 | stress-responsive protein (KIN1) / stress-induced protein (KIN1) | chr5:5209992-5210473 FORWARD LENGTH=67	2114.59	0.5858	1.50087	0	0	Down
248581_at	AT5G49900.1	| Symbols: | Beta-glucosidase, GBA2 type family protein | chr5:20297235-20302019 REVERSE LENGTH=958	7759.47	0.7497	1.68144	0.0007	0.0001	Down			246488_at	AT5G16010.1	| Symbols: | 3-oxo-5-alpha-steroid 4-dehydrogenase family protein | chr5:5227982-5229012 FORWARD LENGTH=269	4604.41	0.7474	1.67876	0.0001	0	Down
248701_at	AT5G48410.1	| Symbols: ATGLR1.3, GLR1.3 | glutamate receptor 1.3 | chr5:19620316-19623277 FORWARD LENGTH=861	8370.04	0.8317	1.77978	0.0069	0.0009	Down			246490_at	AT5G15950.2	| Symbols: | Adenosylmethionine decarboxylase family protein | chr5:5206706-5207794 FORWARD LENGTH=363	4056.2	0.7853	1.72345	0	0	Down
248744_at	AT5G48250.1	| Symbols: | B-box type zinc finger protein with CCT domain | chr5:19561719-19563113 REVERSE LENGTH=374	2335.93	0.2397	1.18075	0	0	Down			246495_at	AT5G16200.1	| Symbols: | 50S ribosomal protein-related | chr5:5289659-5290150 REVERSE LENGTH=164	3117.9	0.6933	1.61698	0	0	Down
248749_at	AT5G47880.2	| Symbols: ERF1-1 | eukaryotic release factor 1-1 | chr5:19386555-19387865 REVERSE LENGTH=437	2904.05	0.4673	1.38252	0	0	Down			246511_at	AT5G15490.1	| Symbols: | UDP-glucose 6-dehydrogenase family protein | chr5:5027872-5029314 REVERSE LENGTH=481	5524.47	0.826	1.77276	0.0057	0.0007	Down
248756_at	AT5G47560.1	| Symbols: ATTDT, ATSDAT, TDT | tonoplast dicarboxylate transporter | chr5:19287895-19290347 REVERSE LENGTH=541	8481.74	0.7831	1.72082	0.0098	0.0014	Down			246523_at	AT5G15850.1	| Symbols: COL1, ATCOL1 | CONSTANS-like 1 | chr5:5176297-5177473 REVERSE LENGTH=356	3993.8	0.8073	1.74993	0	0	Down
248764_at	AT5G47640.1	| Symbols: NF-YB2 | nuclear factor Y, subunit B2 | chr5:19309414-19309986 FORWARD LENGTH=191	5724.09	1.7466	3.35567	0	0	Down			246532_at	AT5G15870.1	| Symbols: | glycosyl hydrolase family 81 protein | chr5:5182641-5184878 REVERSE LENGTH=746	5090.84	0.8142	1.75832	0.0009	0.0001	Down
248794_at	AT5G47220.1	| Symbols: ATERF2, ATERF-2, ERF2 | ethylene responsive element binding factor 2 | chr5:19172023-19172754 REVERSE LENGTH=244	7170.97	0.7447	1.67563	0	0	Down			246554_at	AT5G15450.1	| Symbols: APG6, CLPB3, CLPB-P | casein lytic proteinase B3 | chr5:5014399-5018255 REVERSE LENGTH=969	3995.72	0.7284	1.6568	0	0	Down
248799_at	AT5G47230.1	| Symbols: ERF5, ATERF-5, ATERF5 | ethylene responsive element binding factor 5 | chr5:19180072-19180974 FORWARD LENGTH=301	4179.08	0.4624	1.37783	0	0	Down			246566_at	AT5G14940.1	| Symbols: | Major facilitator superfamily protein | chr5:4831748-4834312 REVERSE LENGTH=553	5174.45	0.8482	1.80025	0.0013	0.0001	Down
248820_at	AT5G47060.1	| Symbols: | Protein of unknown function (DUF581) | chr5:19116843-19117639 FORWARD LENGTH=178	1695.62	0.3031	1.23379	0	0	Down			246568_at	AT5G14960.1	| Symbols: DEL2, E2L1, E2FD | DP-E2F-like 2 | chr5:4843966-4846373 FORWARD LENGTH=360	4146.37	0.6656	1.58623	0	0	Down
248833_at	AT5G47120.1	| Symbols: ATBI-1, BI-1, ATBI1, BI1 | BAX inhibitor 1 | chr5:19136071-19137585 FORWARD LENGTH=248	5784.71	0.8067	1.74921	0	0	Down			246607_at	AT5G35370.1	| Symbols: | S-locus lectin protein kinase family protein | chr5:13588564-13591182 REVERSE LENGTH=873	4808.84	0.7503	1.68214	0.0002	0	Down
248870_at	AT5G46710.1	| Symbols: | PLATZ transcription factor family protein | chr5:18952839-18954484 REVERSE LENGTH=227	1799.29	0.3004	1.23149	0	0	Down			246756_at	AT5G27930.2	| Symbols: | Protein phosphatase 2C family protein | chr5:9958199-9960219 REVERSE LENGTH=374	4233.86	0.7246	1.65244	0	0	Down
248964_at	AT5G45340.1	| Symbols: CYP707A3 | cytochrome P450, family 707, subfamily A, polypeptide 3 | chr5:18368977-18370909 REVERSE LENGTH=464	7162.61	0.3724	1.2945	0	0	Down			246779_at	AT5G27520.1	| Symbols: PNC2 | peroxisomal adenine nucleotide carrier 2 | chr5:9714664-9716244 REVERSE LENGTH=322	2666.84	0.5626	1.47693	0	0	Down
248968_at	AT5G45280.2	| Symbols: | Pectinacetylesterase family protein | chr5:18346862-18349488 FORWARD LENGTH=392	3782.1	0.631	1.54864	0	0	Down			246789_at	AT5G27600.1	| Symbols: LACS7, ATLACS7 | long-chain acyl-CoA synthetase 7 | chr5:9742616-9746795 FORWARD LENGTH=701	5034.34	0.7029	1.62777	0.0007	0.0001	Down
249063_at	AT5G44110.1	| Symbols: ATPOP1, ATNAP2, POP1 | P-loop containing nucleoside triphosphate hydrolases superfamily protein | chr5:17754222-17755672 REVERSE LENGTH=283	4707.47	0.5292	1.44313	0	0	Down			246796_at	AT5G26770.1	| Symbols: | unknown protein; BEST Arabidopsis thaliana protein match is: unknown protein (TAIR:AT3G05830.1); Has 30201 Blast hits to 17322 proteins in 780 species: Archae - 12; Bacteria - 1396; Metazoa - 17338; Fungi - 3422; Plants - 5037; Viruses - 0; O	3313.16	0.6286	1.54606	0	0	Down
249122_at	AT5G43850.1	| Symbols: ATARD4, ARD4 | RmlC-like cupins superfamily protein | chr5:17627364-17629122 REVERSE LENGTH=188	4228.15	1.8174	3.52445	0	0	Down			246821_at	AT5G26920.1	| Symbols: CBP60G | Cam-binding protein 60-like G | chr5:9475860-9478448 FORWARD LENGTH=564	4136.93	0.8276	1.77473	0	0	Down
249125_at	AT5G43450.1	| Symbols: | 2-oxoglutarate (2OG) and Fe(II)-dependent oxygenase superfamily protein | chr5:17457321-17458714 REVERSE LENGTH=363	5229.56	0.7024	1.62721	0	0	Down			246831_at	AT5G26340.1	| Symbols: MSS1, STP13, ATSTP13 | Major facilitator superfamily protein | chr5:9243851-9246994 REVERSE LENGTH=527	1387	0.4669	1.38214	0	0	Down
249134_at	AT5G43150.1	| Symbols: | unknown protein; FUNCTIONS IN: molecular_function unknown; INVOLVED IN: biological_process unknown; LOCATED IN: mitochondrion; EXPRESSED IN: 22 plant structures; EXPRESSED DURING: 13 growth stages; Has 1807 Blast hits to 1807 proteins in 277	5715.19	0.631	1.54864	0	0	Down			246861_at	AT5G25890.1	| Symbols: IAA28, IAR2 | indole-3-acetic acid inducible 28 | chr5:9033480-9034554 FORWARD LENGTH=176	3589.86	0.6221	1.53911	0	0	Down
249148_at	AT5G43260.1	| Symbols: | chaperone protein dnaJ-related | chr5:17357693-17357986 REVERSE LENGTH=98	2832.47	0.49	1.40444	0	0	Down			246870_at	AT5G26030.2	| Symbols: FC1, FC-I, ATFC-I | ferrochelatase 1 | chr5:9096675-9098752 FORWARD LENGTH=467	4839.09	0.8509	1.80363	0.0003	0	Down
249174_at	AT5G42900.2	| Symbols: | cold regulated gene 27 | chr5:17198366-17199712 REVERSE LENGTH=247	2680.77	0.1272	1.09217	0	0	Down			246897_at	AT5G25560.1	| Symbols: | CHY-type/CTCHY-type/RING-type Zinc finger protein | chr5:8899486-8901391 FORWARD LENGTH=309	4823.53	0.7504	1.68226	0.0002	0	Down
249237_at	AT5G42050.1	| Symbols: | DCD (Development and Cell Death) domain protein | chr5:16815630-16816932 FORWARD LENGTH=350	6728.29	0.7484	1.67993	0	0	Down			246908_at	AT5G25610.1	| Symbols: RD22, ATRD22 | BURP domain-containing protein | chr5:8914498-8916684 REVERSE LENGTH=393	2041.8	0.615	1.53156	0	0	Down
249322_at	AT5G40930.1	| Symbols: TOM20-4 | translocase of outer membrane 20-4 | chr5:16404523-16405825 FORWARD LENGTH=188	7361.99	0.8486	1.80075	0.0001	0	Down			246909_at	AT5G25770.3	| Symbols: | alpha/beta-Hydrolases superfamily protein | chr5:8969308-8971806 REVERSE LENGTH=422	4490.34	0.6626	1.58293	0	0	Down
249329_at	AT5G40960.1	| Symbols: | Protein of unknown function (DUF 3339) | chr5:16412745-16412951 REVERSE LENGTH=69	7788.5	1.1609	2.23597	0.0011	0.0001	Down			246922_at	AT5G25110.1	| Symbols: CIPK25, SnRK3.25 | CBL-interacting protein kinase 25 | chr5:8657740-8659206 REVERSE LENGTH=489	1394.34	0.3949	1.31485	0	0	Down
249346_at	AT5G40780.1	| Symbols: LHT1 | lysine histidine transporter 1 | chr5:16323823-16327082 FORWARD LENGTH=447	7949.21	0.8386	1.78831	0.0015	0.0002	Down			246930_at	AT5G25220.1	| Symbols: KNAT3 | KNOTTED1-like homeobox gene 3 | chr5:8736208-8738115 FORWARD LENGTH=432	3440.17	0.728	1.65634	0	0	Down
249361_at	AT5G40540.1	| Symbols: | Protein kinase superfamily protein | chr5:16237630-16239470 FORWARD LENGTH=354	5364.74	0.7175	1.64433	0	0	Down			246939_at	AT5G25390.2	| Symbols: SHN2 | Integrase-type DNA-binding superfamily protein | chr5:8820637-8821741 FORWARD LENGTH=190	3186.62	0.7609	1.69455	0	0	Down
249415_at	AT5G39660.2	| Symbols: CDF2 | cycling DOF factor 2 | chr5:15878920-15880712 FORWARD LENGTH=458	4748.73	0.4637	1.37907	0	0	Down			246944_at	AT5G25450.1	| Symbols: | Cytochrome bd ubiquinol oxidase, 14kDa subunit | chr5:8857036-8857849 FORWARD LENGTH=123	3586.23	0.548	1.46206	0	0	Down
249456_at	AT5G39410.1	| Symbols: | Saccharopine dehydrogenase | chr5:15768415-15770274 REVERSE LENGTH=455	7300.43	0.7205	1.64775	0.0001	0	Down			246954_at	AT5G04830.2	| Symbols: | Nuclear transport factor 2 (NTF2) family protein | chr5:1402294-1403671 REVERSE LENGTH=179	4847.35	0.6994	1.62383	0.0003	0	Down
249606_at	AT5G37260.1	| Symbols: RVE2, CIR1 | Homeodomain-like superfamily protein | chr5:14751344-14752972 REVERSE LENGTH=288	2562.13	0.2198	1.16457	0	0	Down			246968_at	AT5G24870.2	| Symbols: | RING/U-box superfamily protein | chr5:8545008-8546923 REVERSE LENGTH=521	3969.23	0.6407	1.55909	0	0	Down
249614_at	AT5G37300.1	| Symbols: WSD1 | O-acyltransferase (WSD1-like) family protein | chr5:14767514-14770058 FORWARD LENGTH=482	7763.3	1.4893	2.80753	0.001	0.0001	Down			246987_at	AT5G67300.1	| Symbols: ATMYBR1, ATMYB44, MYBR1, MYB44 | myb domain protein r1 | chr5:26854109-26855026 FORWARD LENGTH=306	2953.62	0.6623	1.5826	0	0	Down
249701_at	AT5G35460.1	| Symbols: | unknown protein; CONTAINS InterPro DOMAIN/s: Protein of unknown function DUF2838 (InterPro:IPR021261); Has 1807 Blast hits to 1807 proteins in 277 species: Archae - 0; Bacteria - 0; Metazoa - 736; Fungi - 347; Plants - 385; Viruses - 0; Other	8189.59	0.8464	1.79801	0.0038	0.0005	Down			246988_at	AT5G67340.1	| Symbols: | ARM repeat superfamily protein | chr5:26864996-26867450 FORWARD LENGTH=708	3436.79	0.6098	1.52605	0	0	Down
249752_at	AT5G24660.1	| Symbols: LSU2 | response to low sulfur 2 | chr5:8443472-8443756 REVERSE LENGTH=95	7732.96	1.5905	3.01154	0.0009	0.0001	Down			247001_at	AT5G67330.1	| Symbols: ATNRAMP4, NRAMP4 | natural resistance associated macrophage protein 4 | chr5:26861822-26863580 FORWARD LENGTH=513	4239.21	0.7518	1.68389	0	0	Down
249770_at	AT5G24110.1	| Symbols: WRKY30, ATWRKY30 | WRKY DNA-binding protein 30 | chr5:8153416-8154633 REVERSE LENGTH=304	7987.22	0.8575	1.8119	0.0018	0.0002	Down			247005_at	AT5G67520.1	| Symbols: APK4 | adenosine-5'-phosphosulfate (APS) kinase 4 | chr5:26939342-26940842 FORWARD LENGTH=311	5041.51	0.7941	1.734	0.0007	0.0001	Down
249800_at	AT5G23660.1	| Symbols: MTN3, SWEET12, AtSWEET12 | homolog of Medicago truncatula MTN3 | chr5:7971936-7973796 REVERSE LENGTH=286	6699.87	1.4991	2.82666	0	0	Down			247013_at	AT5G67480.2	| Symbols: BT4 | BTB and TAZ domain protein 4 | chr5:26931055-26932529 REVERSE LENGTH=384	3281.76	0.6967	1.62079	0	0	Down
249806_at	AT5G23850.1	| Symbols: | Arabidopsis thaliana protein of unknown function (DUF821) | chr5:8038126-8040741 FORWARD LENGTH=543	5478.05	0.6301	1.54767	0	0	Down			247025_at	AT5G67030.1	| Symbols: ABA1, LOS6, NPQ2, ATABA1, ZEP, IBS3, ATZEP | zeaxanthin epoxidase (ZEP) (ABA1) | chr5:26753745-26757090 REVERSE LENGTH=668	5281.39	0.8515	1.80438	0.0021	0.0002	Down
249850_at	AT5G23240.1	| Symbols: | DNAJ heat shock N-terminal domain-containing protein | chr5:7826857-7828534 REVERSE LENGTH=466	7521.48	1.6052	3.04238	0.0004	0	Down			247043_at	AT5G66880.1	| Symbols: SNRK2-3, SNRK2.3, SRK2I | sucrose nonfermenting 1(SNF1)-related protein kinase 2.3 | chr5:26710697-26712732 FORWARD LENGTH=362	4180.39	0.8676	1.82463	0	0	Down
249941_at	AT5G22270.1	| Symbols: | unknown protein; BEST Arabidopsis thaliana protein match is: unknown protein (TAIR:AT3G11600.1); Has 136 Blast hits to 136 proteins in 15 species: Archae - 0; Bacteria - 0; Metazoa - 0; Fungi - 0; Plants - 136; Viruses - 0; Other Eukaryotes -	7064.56	1.8428	3.58706	0.0001	0	Down			247047_at	AT5G66650.1	| Symbols: | Protein of unknown function (DUF607) | chr5:26603204-26604257 REVERSE LENGTH=322	3591.19	0.7444	1.67528	0	0	Down
249942_at	AT5G22300.1	| Symbols: NIT4, AtNIT4 | nitrilase 4 | chr5:7379401-7381764 FORWARD LENGTH=356	7062.57	0.6743	1.59582	0	0	Down			247049_at	AT5G66440.1	| Symbols: | unknown protein; BEST Arabidopsis thaliana protein match is: unknown protein (TAIR:AT4G34560.1); Has 1807 Blast hits to 1807 proteins in 277 species: Archae - 0; Bacteria - 0; Metazoa - 736; Fungi - 347; Plants - 385; Viruses - 0; Other Eukar	5607.7	0.8071	1.74969	0.0079	0.0011	Down
249984_at	AT5G18400.3	| Symbols: | Cytokine-induced anti-apoptosis inhibitor 1, Fe-S biogenesis | chr5:6092955-6094876 REVERSE LENGTH=273	2614.4	0.558	1.47223	0	0	Down			247060_at	AT5G66760.1	| Symbols: SDH1-1 | succinate dehydrogenase 1-1 | chr5:26653776-26657224 FORWARD LENGTH=635	4878.43	0.6396	1.5579	0.0003	0	Down
249988_at	AT5G18310.1	| Symbols: | unknown protein; FUNCTIONS IN: molecular_function unknown; INVOLVED IN: biological_process unknown; LOCATED IN: plasma membrane; EXPRESSED IN: 22 plant structures; EXPRESSED DURING: 13 growth stages; BEST Arabidopsis thaliana protein match is	5840.12	0.7558	1.68857	0	0	Down			247061_at	AT5G66780.1	| Symbols: | unknown protein; Has 1807 Blast hits to 1807 proteins in 277 species: Archae - 0; Bacteria - 0; Metazoa - 736; Fungi - 347; Plants - 385; Viruses - 0; Other Eukaryotes - 339 (source: NCBI BLink). | chr5:26663627-26664196 FORWARD LENGTH=122	868.466	0.3678	1.29038	0	0	Down
250024_at	AT5G18270.1	| Symbols: ANAC087 | Arabidopsis NAC domain containing protein 87 | chr5:6041241-6042743 REVERSE LENGTH=336	7737.67	0.8189	1.76406	0.0006	0.0001	Down			247071_at	AT5G66640.1	| Symbols: DAR3 | DA1-related protein 3 | chr5:26599818-26601765 FORWARD LENGTH=451	5509.82	0.9746	1.9651	0.0054	0.0007	Down
250094_at	AT5G17380.1	| Symbols: | Thiamine pyrophosphate dependent pyruvate decarboxylase family protein | chr5:5724920-5726720 REVERSE LENGTH=573	7758.25	0.8292	1.7767	0.0007	0.0001	Down			247072_at	AT5G66490.1	| Symbols: | unknown protein; FUNCTIONS IN: molecular_function unknown; INVOLVED IN: biological_process unknown; LOCATED IN: plasma membrane; EXPRESSED IN: 17 plant structures; EXPRESSED DURING: 9 growth stages; BEST Arabidopsis thaliana protein match is:	5068.29	0.9424	1.92172	0.0008	0.0001	Down
250096_at	AT5G17190.1	| Symbols: | FUNCTIONS IN: molecular_function unknown; INVOLVED IN: intracellular protein transport; LOCATED IN: endomembrane system, integral to membrane, endoplasmic reticulum; EXPRESSED IN: 23 plant structures; EXPRESSED DURING: 13 growth stages; CONTA	5872.07	0.76	1.69349	0	0	Down			247097_at	AT5G66460.1	| Symbols: MAN7, AtMAN7 | Glycosyl hydrolase superfamily protein | chr5:26538911-26540837 REVERSE LENGTH=432	1527.74	0.541	1.45498	0	0	Down
250150_at	AT5G14710.1	| Symbols: | CONTAINS InterPro DOMAIN/s: Proteasome assembly chaperone 3 (InterPro:IPR018788); Has 120 Blast hits to 120 proteins in 47 species: Archae - 0; Bacteria - 0; Metazoa - 62; Fungi - 2; Plants - 49; Viruses - 0; Other Eukaryotes - 7 (source: NCB	7499.55	1.1931	2.28644	0.0004	0	Down			247125_at	AT5G66070.1	| Symbols: | RING/U-box superfamily protein | chr5:26421923-26423033 FORWARD LENGTH=222	4340.14	0.7302	1.65887	0	0	Down
250279_at	AT5G13200.1	| Symbols: | GRAM domain family protein | chr5:4207081-4208079 FORWARD LENGTH=273	3180.27	0.4547	1.3705	0	0	Down			247145_at	AT5G65600.1	| Symbols: | Concanavalin A-like lectin protein kinase family protein | chr5:26216126-26218153 REVERSE LENGTH=676	5567.31	0.8746	1.8335	0.0067	0.0009	Down
250380_at	AT5G11600.1	| Symbols: | unknown protein; FUNCTIONS IN: molecular_function unknown; INVOLVED IN: biological_process unknown; LOCATED IN: chloroplast; EXPRESSED IN: 20 plant structures; EXPRESSED DURING: 11 growth stages; BEST Arabidopsis thaliana protein match is: un	7987.52	0.8788	1.83885	0.0018	0.0002	Down			247155_at	AT5G65750.1	| Symbols: | 2-oxoglutarate dehydrogenase, E1 component | chr5:26304212-26307947 FORWARD LENGTH=1026	4235.22	0.7337	1.6629	0	0	Down
250556_at	AT5G07920.1	| Symbols: DGK1, ATDGK1 | diacylglycerol kinase1 | chr5:2525197-2528396 REVERSE LENGTH=729	5617.05	0.6313	1.54896	0	0	Down			247175_at	AT5G65280.1	| Symbols: GCL1 | GCR2-like 1 | chr5:26086129-26088069 REVERSE LENGTH=434	1650.22	0.4039	1.32308	0	0	Down
250676_at	AT5G06320.1	| Symbols: NHL3 | NDR1/HIN1-like 3 | chr5:1931016-1931711 REVERSE LENGTH=232	7150.98	0.708	1.63354	0	0	Down			247176_at	AT5G65110.1	| Symbols: ACX2, ATACX2 | acyl-CoA oxidase 2 | chr5:26009821-26012482 REVERSE LENGTH=693	3155.02	0.5863	1.50139	0	0	Down
250781_at	AT5G05410.1	| Symbols: DREB2A, DREB2 | DRE-binding protein 2A | chr5:1602650-1603657 FORWARD LENGTH=336	3639.6	0.3373	1.26339	0	0	Down			247177_at	AT5G65300.1	| Symbols: | unknown protein; Has 30201 Blast hits to 17322 proteins in 780 species: Archae - 12; Bacteria - 1396; Metazoa - 17338; Fungi - 3422; Plants - 5037; Viruses - 0; Other Eukaryotes - 2996 (source: NCBI BLink). | chr5:26095266-26095718 REVERSE LE	1925.8	0.4931	1.40747	0	0	Down
250881_at	AT5G04080.2	| Symbols: | unknown protein; FUNCTIONS IN: molecular_function unknown; INVOLVED IN: biological_process unknown; EXPRESSED IN: 16 plant structures; EXPRESSED DURING: 9 growth stages. | chr5:1104815-1105041 FORWARD LENGTH=50	6524.57	1.3743	2.59242	0	0	Down			247193_at	AT5G65380.1	| Symbols: | MATE efflux family protein | chr5:26123241-26126352 REVERSE LENGTH=487	4226.37	0.6854	1.60815	0	0	Down
250916_at	AT5G03630.1	| Symbols: ATMDAR2 | Pyridine nucleotide-disulphide oxidoreductase family protein | chr5:922378-924616 REVERSE LENGTH=436	5616.07	1.3614	2.56934	0	0	Down			247204_at	AT5G64990.1	| Symbols: AtRABH1a, RABH1a | RAB GTPase homolog H1A | chr5:25963562-25964792 REVERSE LENGTH=207	4345.45	0.7393	1.66937	0	0	Down
251090_at	AT5G01340.1	| Symbols: | Mitochondrial substrate carrier family protein | chr5:143240-144561 REVERSE LENGTH=310	4339.1	0.5624	1.47672	0	0	Down			247228_at	AT5G65140.1	| Symbols: TPPJ | Haloacid dehalogenase-like hydrolase (HAD) superfamily protein | chr5:26019878-26022077 REVERSE LENGTH=371	1946.85	0.5141	1.4281	0	0	Down
251146_at	AT3G63520.1	| Symbols: CCD1, ATCCD1, ATNCED1, NCED1 | carotenoid cleavage dioxygenase 1 | chr3:23452940-23455896 FORWARD LENGTH=539	7521.26	1.1629	2.23907	0.0004	0	Down			247268_at	AT5G64080.1	| Symbols: | Bifunctional inhibitor/lipid-transfer protein/seed storage 2S albumin superfamily protein | chr5:25645475-25646638 REVERSE LENGTH=183	5074.6	0.7456	1.67667	0.0008	0.0001	Down
251200_at	AT3G63010.1	| Symbols: ATGID1B, GID1B | alpha/beta-Hydrolases superfamily protein | chr3:23289717-23290998 FORWARD LENGTH=359	5523.91	0.6328	1.55057	0	0	Down			247280_at	AT5G64260.1	| Symbols: EXL2 | EXORDIUM like 2 | chr5:25703980-25704897 FORWARD LENGTH=306	2403.76	0.7505	1.68238	0	0	Down
251253_at	AT3G62240.1	| Symbols: | RING/U-box superfamily protein | chr3:23033592-23036653 REVERSE LENGTH=813	6374.53	0.7789	1.71582	0	0	Down			247287_at	AT5G64230.1	| Symbols: | unknown protein; FUNCTIONS IN: molecular_function unknown; INVOLVED IN: biological_process unknown; LOCATED IN: endomembrane system; EXPRESSED IN: 9 plant structures; EXPRESSED DURING: 4 anthesis, petal differentiation and expansion stage; BE	3450.13	0.6265	1.54382	0	0	Down
251281_at	AT3G61640.1	| Symbols: AGP20, AtAGP20 | arabinogalactan protein 20 | chr3:22810283-22810629 REVERSE LENGTH=75	3601.18	0.5652	1.47959	0	0	Down			247293_at	AT5G64510.1	| Symbols: TIN1 | unknown protein; FUNCTIONS IN: molecular_function unknown; INVOLVED IN: biological_process unknown; LOCATED IN: endomembrane system; EXPRESSED IN: 17 plant structures; EXPRESSED DURING: 10 growth stages; Has 35333 Blast hits to 34131 pro	3996.46	0.7218	1.64924	0	0	Down
251282_at	AT3G61630.1	| Symbols: CRF6 | cytokinin response factor 6 | chr3:22805274-22806221 FORWARD LENGTH=316	6874.86	0.6948	1.61866	0	0	Down			247302_at	AT5G63880.1	| Symbols: VPS20.1 | SNF7 family protein | chr5:25563890-25565258 FORWARD LENGTH=220	3983.38	0.678	1.59992	0	0	Down
251356_at	AT3G61060.1	| Symbols: AtPP2-A13, PP2-A13 | phloem protein 2-A13 | chr3:22603166-22604336 FORWARD LENGTH=291	7147.58	0.6455	1.56428	0	0	Down			247323_at	AT5G64170.2	| Symbols: | dentin sialophosphoprotein-related | chr5:25672904-25675934 REVERSE LENGTH=617	4390.13	0.8033	1.74509	0	0	Down
251372_at	AT3G60520.1	| Symbols: | unknown protein; BEST Arabidopsis thaliana protein match is: unknown protein (TAIR:AT1G02070.1); Has 107 Blast hits to 107 proteins in 14 species: Archae - 0; Bacteria - 0; Metazoa - 0; Fungi - 0; Plants - 107; Viruses - 0; Other Eukaryotes -	2361.9	0.3952	1.31513	0	0	Down			247336_at	AT5G63640.1	| Symbols: | ENTH/VHS/GAT family protein | chr5:25478935-25481221 FORWARD LENGTH=448	5602.17	0.84	1.79005	0.0077	0.0011	Down
251393_at	AT3G60640.1	| Symbols: ATG8G | Ubiquitin-like superfamily protein | chr3:22416118-22416971 FORWARD LENGTH=122	7264.78	1.2537	2.38452	0.0001	0	Down			247351_at	AT5G63790.1	| Symbols: ANAC102, NAC102 | NAC domain containing protein 102 | chr5:25526887-25528013 REVERSE LENGTH=313	2071.63	0.5299	1.44383	0	0	Down
251529_at	AT3G58570.1	| Symbols: | P-loop containing nucleoside triphosphate hydrolases superfamily protein | chr3:21657099-21660352 FORWARD LENGTH=647	5714.55	0.7165	1.64319	0	0	Down			247368_at	AT5G63320.3	| Symbols: NPX1 | nuclear protein X1 | chr5:25377180-25378783 REVERSE LENGTH=478	3249.67	0.6586	1.57855	0	0	Down
251603_at	AT3G57760.3	| Symbols: | Protein kinase superfamily protein | chr3:21395983-21397119 FORWARD LENGTH=379	4824.6	0.5845	1.49952	0	0	Down			247370_at	AT5G63320.1	| Symbols: NPX1 | nuclear protein X1 | chr5:25374413-25378783 REVERSE LENGTH=1062	3159.02	0.6149	1.53145	0	0	Down
251622_at	AT3G57340.2	| Symbols: | Heat shock protein DnaJ, N-terminal with domain of unknown function (DUF1977) | chr3:21219175-21220278 FORWARD LENGTH=368	4310.46	0.618	1.53475	0	0	Down			247374_at	AT5G63190.2	| Symbols: | MA3 domain-containing protein | chr5:25346145-25348563 FORWARD LENGTH=703	4260.41	0.8482	1.80025	0	0	Down
251642_at	AT3G57520.1	| Symbols: AtSIP2, SIP2 | seed imbibition 2 | chr3:21288982-21292694 REVERSE LENGTH=774	7288.07	0.7821	1.71963	0.0001	0	Down			247378_at	AT5G63120.1	| Symbols: | P-loop containing nucleoside triphosphate hydrolases superfamily protein | chr5:25319798-25322071 REVERSE LENGTH=485	4629.77	0.8404	1.79055	0.0001	0	Down
251745_at	AT3G55980.1	| Symbols: SZF1, ATSZF1 | salt-inducible zinc finger 1 | chr3:20776857-20778599 FORWARD LENGTH=581	6127.15	0.6315	1.54917	0	0	Down			247384_at	AT5G63370.4	| Symbols: | Protein kinase superfamily protein | chr5:25384954-25386792 REVERSE LENGTH=613	3219.05	0.6952	1.61911	0	0	Down
251827_at	AT3G55120.1	| Symbols: TT5, A11, CFI | Chalcone-flavanone isomerase family protein | chr3:20430248-20431415 REVERSE LENGTH=247	6149.85	0.5464	1.46044	0	0	Down			247431_at	AT5G62520.1	| Symbols: SRO5 | similar to RCD one 5 | chr5:25098071-25099264 FORWARD LENGTH=310	1529.31	0.4008	1.32024	0	0	Down
251910_at	AT3G53810.1	| Symbols: | Concanavalin A-like lectin protein kinase family protein | chr3:19933153-19935186 REVERSE LENGTH=678	3476.76	0.5812	1.49609	0	0	Down			247438_at	AT5G62460.1	| Symbols: | RING/FYVE/PHD zinc finger superfamily protein | chr5:25075545-25077072 FORWARD LENGTH=308	4645.26	0.7733	1.70917	0.0001	0	Down
251922_at	AT3G54030.1	| Symbols: | Protein kinase protein with tetratricopeptide repeat domain | chr3:20011162-20013490 FORWARD LENGTH=491	4819.92	0.6587	1.57866	0	0	Down			247440_at	AT5G62680.1	| Symbols: | Major facilitator superfamily protein | chr5:25165430-25167822 REVERSE LENGTH=617	4705.4	0.8312	1.77916	0.0001	0	Down
251927_at	AT3G53990.2	| Symbols: | Adenine nucleotide alpha hydrolases-like superfamily protein | chr3:19990558-19991019 REVERSE LENGTH=127	3470.77	0.4766	1.39146	0	0	Down			247452_at	AT5G62430.1	| Symbols: CDF1 | cycling DOF factor 1 | chr5:25069298-25070787 REVERSE LENGTH=299	4590.23	0.7811	1.71844	0.0001	0	Down
251984_at	AT3G53260.1	| Symbols: PAL2, ATPAL2 | phenylalanine ammonia-lyase 2 | chr3:19744256-19746619 REVERSE LENGTH=718	2646.41	0.4127	1.33117	0	0	Down			247463_at	AT5G62210.1	| Symbols: | Embryo-specific protein 3, (ATS3) | chr5:24986521-24987477 REVERSE LENGTH=224	5541.48	0.9266	1.90079	0.006	0.0008	Down
252010_at	AT3G52740.1	| Symbols: | unknown protein; BEST Arabidopsis thaliana protein match is: unknown protein (TAIR:AT3G44450.1); Has 65 Blast hits to 65 proteins in 13 species: Archae - 0; Bacteria - 0; Metazoa - 0; Fungi - 0; Plants - 65; Viruses - 0; Other Eukaryotes - 0	3776.86	0.5312	1.44513	0	0	Down			247467_at	AT5G62130.1	| Symbols: | Per1-like family protein | chr5:24950685-24952918 REVERSE LENGTH=344	4807.46	0.8979	1.86335	0.0002	0	Down
252075_at	AT3G51730.1	| Symbols: | saposin B domain-containing protein | chr3:19186970-19188436 FORWARD LENGTH=214	7342.6	1.2704	2.41228	0.0002	0	Down			247478_at	AT5G62360.1	| Symbols: | Plant invertase/pectin methylesterase inhibitor superfamily protein | chr5:25040699-25041310 FORWARD LENGTH=204	1280.86	1.6331	3.10179	0	0	Down
252076_at	AT3G51660.1	| Symbols: | Tautomerase/MIF superfamily protein | chr3:19164229-19165076 REVERSE LENGTH=113	2159.06	0.3569	1.28067	0	0	Down			247487_at	AT5G62150.1	| Symbols: | peptidoglycan-binding LysM domain-containing protein | chr5:24958325-24958633 FORWARD LENGTH=103	1932.91	0.3972	1.31695	0	0	Down
252095_at	AT3G51000.1	| Symbols: | alpha/beta-Hydrolases superfamily protein | chr3:18945258-18946499 REVERSE LENGTH=324	3922.86	1.8714	3.65887	0	0	Down			247498_at	AT5G61810.1	| Symbols: | Mitochondrial substrate carrier family protein | chr5:24831843-24833735 REVERSE LENGTH=479	3104.59	0.5786	1.4934	0	0	Down
252102_at	AT3G50970.1	| Symbols: LTI30, XERO2 | dehydrin family protein | chr3:18940825-18941406 FORWARD LENGTH=194	1974.74	0.0917	1.06563	0	0	Down			247525_at	AT5G61380.1	| Symbols: TOC1, APRR1, PRR1, AtTOC1 | CCT motif -containing response regulator protein | chr5:24675540-24678176 FORWARD LENGTH=619	4323.23	0.9164	1.8874	0	0	Down
252114_at	AT3G51450.1	| Symbols: | Calcium-dependent phosphotriesterase superfamily protein | chr3:19091013-19092393 FORWARD LENGTH=372	6254.48	1.5827	2.9953	0	0	Down			247585_at	AT5G60680.1	| Symbols: | Protein of unknown function, DUF584 | chr5:24386247-24386738 FORWARD LENGTH=164	2014.59	0.6721	1.59339	0	0	Down
252131_at	AT3G50930.1	| Symbols: BCS1 | cytochrome BC1 synthesis | chr3:18929817-18931547 FORWARD LENGTH=577	7728.21	0.6788	1.60081	0.0006	0.0001	Down			247593_at	AT5G60790.1	| Symbols: ATGCN1, GCN1 | ABC transporter family protein | chr5:24453760-24455767 REVERSE LENGTH=596	3099.2	0.6485	1.56754	0	0	Down
252213_at	AT3G50210.3	| Symbols: | 2-oxoglutarate (2OG) and Fe(II)-dependent oxygenase superfamily protein | chr3:18614338-18616229 REVERSE LENGTH=333	5819.94	1.4669	2.76427	0	0	Down			247601_at	AT5G60850.1	| Symbols: OBP4 | OBF binding protein 4 | chr5:24480578-24481501 FORWARD LENGTH=308	5058.17	0.9102	1.87931	0.0007	0.0001	Down
252293_at	AT3G48990.1	| Symbols: | AMP-dependent synthetase and ligase family protein | chr3:18159031-18161294 REVERSE LENGTH=515	8341.5	0.8808	1.8414	0.0062	0.0008	Down			247627_at	AT5G60360.1	| Symbols: SAG2, AALP, ALP | aleurain-like protease | chr5:24280044-24282152 FORWARD LENGTH=359	3740.68	0.7105	1.63637	0	0	Down
252315_at	AT3G48690.1	| Symbols: ATCXE12, CXE12 | alpha/beta-Hydrolases superfamily protein | chr3:18037186-18038160 REVERSE LENGTH=325	7448.88	1.3486	2.54665	0.0003	0	Down			247655_at	AT5G59820.1	| Symbols: RHL41, ZAT12 | C2H2-type zinc finger family protein | chr5:24103073-24103561 FORWARD LENGTH=163	2224.5	0.6206	1.53751	0	0	Down
252412_at	AT3G47295.1	| Symbols: | unknown protein; FUNCTIONS IN: molecular_function unknown; INVOLVED IN: biological_process unknown; LOCATED IN: endomembrane system; EXPRESSED IN: 22 plant structures; EXPRESSED DURING: 13 growth stages; Has 13 Blast hits to 13 proteins in 2	6485.95	0.7362	1.66578	0	0	Down			247657_at	AT5G59845.1	| Symbols: | Gibberellin-regulated family protein | chr5:24111443-24111808 FORWARD LENGTH=90	4704.54	0.6727	1.59405	0.0001	0	Down
252429_at	AT3G47500.1	| Symbols: CDF3 | cycling DOF factor 3 | chr3:17504276-17505964 REVERSE LENGTH=449	3316.2	0.3588	1.28236	0	0	Down			247686_at	AT5G59700.1	| Symbols: | Protein kinase superfamily protein | chr5:24052613-24055102 REVERSE LENGTH=830	4862.41	0.7781	1.71487	0.0003	0	Down
252474_at	AT3G46620.1	| Symbols: | zinc finger (C3HC4-type RING finger) family protein | chr3:17178837-17180024 REVERSE LENGTH=396	8310.98	0.7699	1.70515	0.0057	0.0008	Down			247691_at	AT5G59720.1	| Symbols: HSP18.2 | heat shock protein 18.2 | chr5:24062632-24063117 FORWARD LENGTH=162	5061.81	0.8134	1.75735	0.0007	0.0001	Down
252563_at	AT3G45970.1	| Symbols: ATEXLA1, EXPL1, ATEXPL1, ATHEXP BETA 2.1, EXLA1 | expansin-like A1 | chr3:16896238-16897189 FORWARD LENGTH=266	2911.8	0.2422	1.18279	0	0	Down			247693_at	AT5G59730.2	| Symbols: ATEXO70H7, EXO70H7 | exocyst subunit exo70 family protein H7 | chr5:24064096-24066004 REVERSE LENGTH=633	4044.55	0.766	1.70055	0	0	Down
252591_at	AT3G45600.1	| Symbols: TET3 | tetraspanin3 | chr3:16733973-16735854 REVERSE LENGTH=286	4047.55	0.5339	1.44784	0	0	Down			247706_at	AT5G59480.1	| Symbols: | Haloacid dehalogenase-like hydrolase (HAD) superfamily protein | chr5:23979619-23981156 REVERSE LENGTH=283	4305.79	0.7779	1.71463	0	0	Down
252618_at	AT3G45140.1	| Symbols: LOX2, ATLOX2 | lipoxygenase 2 | chr3:16525437-16529233 FORWARD LENGTH=897	6677.22	1.6528	3.14443	0	0	Down			247707_at	AT5G59450.1	| Symbols: | GRAS family transcription factor | chr5:23974808-23976640 FORWARD LENGTH=611	4847.66	0.8503	1.80288	0.0003	0	Down
252648_at	AT3G44630.1	| Symbols: | Disease resistance protein (TIR-NBS-LRR class) family | chr3:16196292-16200423 FORWARD LENGTH=1215	7471.98	1.4115	2.66014	0.0003	0	Down			247708_at	AT5G59550.1	| Symbols: | zinc finger (C3HC4-type RING finger) family protein | chr5:23998422-23999645 REVERSE LENGTH=408	3015.73	0.7073	1.63275	0	0	Down
252745_at	AT3G43230.1	| Symbols: | RING/FYVE/PHD-type zinc finger family protein | chr3:15207776-15209599 FORWARD LENGTH=486	6426.67	0.804	1.74594	0	0	Down			247727_at	AT5G59490.1	| Symbols: | Haloacid dehalogenase-like hydrolase (HAD) superfamily protein | chr5:23982922-23984419 REVERSE LENGTH=267	3906.17	0.6861	1.60893	0	0	Down
252863_at	AT4G39800.1	| Symbols: MI-1-P SYNTHASE, MIPS1, ATMIPS1, ATIPS1 | myo-inositol-1-phosphate synthase 1 | chr4:18469659-18471893 REVERSE LENGTH=512	7180.16	0.7215	1.6489	0	0	Down			247774_at	AT5G58660.1	| Symbols: | 2-oxoglutarate (2OG) and Fe(II)-dependent oxygenase superfamily protein | chr5:23701509-23703802 FORWARD LENGTH=353	4393.19	0.7263	1.65439	0	0	Down
252940_at	AT4G39270.1	| Symbols: | Leucine-rich repeat protein kinase family protein | chr4:18276874-18279710 FORWARD LENGTH=865	6552.13	0.7311	1.6599	0	0	Down			247775_at	AT5G58690.1	| Symbols: ATPLC5, PLC5 | phosphatidylinositol-speciwc phospholipase C5 | chr5:23709676-23712030 REVERSE LENGTH=579	2215.44	0.5369	1.45085	0	0	Down
252956_at	AT4G38580.1	| Symbols: ATFP6, HIPP26, FP6 | farnesylated protein 6 | chr4:18034596-18035693 FORWARD LENGTH=154	2085.16	0.2845	1.21799	0	0	Down			247776_at	AT5G58700.1	| Symbols: ATPLC4, PLC4 | phosphatidylinositol-speciwc phospholipase C4 | chr5:23713144-23716057 REVERSE LENGTH=598	2677.53	0.6167	1.53336	0	0	Down
253038_at	AT4G37790.1	| Symbols: HAT22 | Homeobox-leucine zipper protein family | chr4:17768241-17769272 FORWARD LENGTH=279	8145.12	0.8841	1.84561	0.0033	0.0004	Down			247780_at	AT5G58770.1	| Symbols: | Undecaprenyl pyrophosphate synthetase family protein | chr5:23734396-23735495 FORWARD LENGTH=311	2972.09	0.6486	1.56765	0	0	Down
253039_at	AT4G37760.1	| Symbols: SQE3 | squalene epoxidase 3 | chr4:17744085-17746426 FORWARD LENGTH=526	6027.48	0.7137	1.64	0	0	Down			247793_at	AT5G58650.1	| Symbols: PSY1 | plant peptide containing sulfated tyrosine 1 | chr5:23699879-23700186 REVERSE LENGTH=76	2977.18	0.6547	1.57429	0	0	Down
253097_at	AT4G37320.1	| Symbols: CYP81D5 | cytochrome P450, family 81, subfamily D, polypeptide 5 | chr4:17559742-17561690 REVERSE LENGTH=496	5037.64	0.5971	1.51267	0	0	Down			247795_at	AT5G58620.1	| Symbols: | zinc finger (CCCH-type) family protein | chr5:23693959-23695782 FORWARD LENGTH=608	2851.91	0.6165	1.53315	0	0	Down
253125_at	AT4G36040.1	| Symbols: | Chaperone DnaJ-domain superfamily protein | chr4:17049708-17050193 REVERSE LENGTH=162	7472.34	0.5734	1.48803	0.0002	0	Down			247811_at	AT5G58430.1	| Symbols: ATEXO70B1, EXO70B1 | exocyst subunit exo70 family protein B1 | chr5:23621460-23623334 REVERSE LENGTH=625	4463.73	0.7969	1.73736	0	0	Down
253188_at	AT4G35300.3	| Symbols: | tonoplast monosaccharide transporter2 | chr4:16796432-16799071 REVERSE LENGTH=730	4652.08	0.6355	1.55348	0	0	Down			247819_at	AT5G58350.1	| Symbols: WNK4, ZIK2 | with no lysine (K) kinase 4 | chr5:23585505-23587681 FORWARD LENGTH=572	4675.74	0.7751	1.71131	0.0001	0	Down
253203_at	AT4G34710.2	| Symbols: ADC2, SPE2, ATADC2 | arginine decarboxylase 2 | chr4:16560315-16562450 REVERSE LENGTH=712	5937.73	0.6954	1.61933	0	0	Down			247835_at	AT5G57910.1	| Symbols: | unknown protein; BEST Arabidopsis thaliana protein match is: unknown protein (TAIR:AT4G30630.1); Has 30201 Blast hits to 17322 proteins in 780 species: Archae - 12; Bacteria - 1396; Metazoa - 17338; Fungi - 3422; Plants - 5037; Viruses - 0; O	1872.35	0.4693	1.38444	0	0	Down
253219_at	AT4G34990.1	| Symbols: AtMYB32, MYB32 | myb domain protein 32 | chr4:16661370-16662289 REVERSE LENGTH=275	4866.79	0.4983	1.41255	0	0	Down			247841_at	AT5G58040.1	| Symbols: ATFIP1[V], FIPS5, ATFIPS5, FIP1[V] | homolog of yeast FIP1 [V] | chr5:23488865-23494000 FORWARD LENGTH=1197	5186.12	0.7588	1.69208	0.0013	0.0001	Down
253273_at	AT4G34180.1	| Symbols: | Cyclase family protein | chr4:16370060-16371383 REVERSE LENGTH=256	7462.98	1.2251	2.33772	0.0003	0	Down			247848_at	AT5G58120.1	| Symbols: | Disease resistance protein (TIR-NBS-LRR class) family | chr5:23517492-23520927 FORWARD LENGTH=1047	4830.99	0.8599	1.81491	0.0002	0	Down
253277_at	AT4G34230.1	| Symbols: CAD5, ATCAD5, CAD-5 | cinnamyl alcohol dehydrogenase 5 | chr4:16386898-16388666 REVERSE LENGTH=358	5761.94	0.693	1.61664	0	0	Down			247851_at	AT5G58070.1	| Symbols: ATTIL, TIL | temperature-induced lipocalin | chr5:23500512-23501156 REVERSE LENGTH=187	2767.48	0.634	1.55186	0	0	Down
253322_at	AT4G33980.2	| Symbols: | FUNCTIONS IN: molecular_function unknown; INVOLVED IN: response to karrikin; LOCATED IN: cellular_component unknown; EXPRESSED IN: 24 plant structures; EXPRESSED DURING: 15 growth stages; BEST Arabidopsis thaliana protein match is: cold regul	2678.24	0.2018	1.15013	0	0	Down			247921_at	AT5G57660.1	| Symbols: ATCOL5, COL5 | CONSTANS-like 5 | chr5:23355573-23356729 FORWARD LENGTH=356	4083.44	1.2384	2.35937	0	0	Down
253416_at	AT4G33070.1	| Symbols: | Thiamine pyrophosphate dependent pyruvate decarboxylase family protein | chr4:15952519-15954676 REVERSE LENGTH=608	3844.16	0.1792	1.13226	0	0	Down			247925_at	AT5G57560.1	| Symbols: TCH4, XTH22 | Xyloglucan endotransglucosylase/hydrolase family protein | chr5:23307296-23308235 REVERSE LENGTH=285	3762.26	0.7889	1.72776	0	0	Down
253485_at	AT4G31800.1	| Symbols: WRKY18, ATWRKY18 | WRKY DNA-binding protein 18 | chr4:15383296-15384812 FORWARD LENGTH=311	3854.69	0.4257	1.34322	0	0	Down			247937_at	AT5G57110.2	| Symbols: ACA8, AT-ACA8 | autoinhibited Ca2+ -ATPase, isoform 8 | chr5:23109729-23116857 REVERSE LENGTH=1075	5068.82	0.865	1.82134	0.0008	0.0001	Down
253496_at	AT4G31870.1	| Symbols: ATGPX7, GPX7 | glutathione peroxidase 7 | chr4:15410205-15411617 FORWARD LENGTH=234	6503.65	0.6254	1.54264	0	0	Down			247944_at	AT5G57100.1	| Symbols: | Nucleotide/sugar transporter family protein | chr5:23106563-23108440 REVERSE LENGTH=391	5079.52	0.8375	1.78695	0.0008	0.0001	Down
253526_at	AT4G31420.1	| Symbols: | Zinc finger protein 622 | chr4:15245987-15247763 REVERSE LENGTH=405	6533.08	0.8098	1.75297	0	0	Down			247945_at	AT5G57150.1	| Symbols: | basic helix-loop-helix (bHLH) DNA-binding superfamily protein | chr5:23152361-23154872 FORWARD LENGTH=248	5533.6	0.7806	1.71785	0.0059	0.0008	Down
253535_at	AT4G31550.1	| Symbols: WRKY11, ATWRKY11 | WRKY DNA-binding protein 11 | chr4:15290065-15291458 REVERSE LENGTH=326	6675.39	0.6982	1.62248	0	0	Down			247949_at	AT5G57220.1	| Symbols: CYP81F2 | cytochrome P450, family 81, subfamily F, polypeptide 2 | chr5:23187911-23189681 FORWARD LENGTH=492	3581.53	1.1545	2.22607	0	0	Down
253603_at	AT4G30935.1	| Symbols: WRKY32, ATWRKY32 | WRKY DNA-binding protein 32 | chr4:15051916-15053908 REVERSE LENGTH=467	4295.54	0.6275	1.54489	0	0	Down			247957_at	AT5G57050.1	| Symbols: ABI2, AtABI2 | Protein phosphatase 2C family protein | chr5:23087720-23089303 FORWARD LENGTH=424	619.247	0.3084	1.23833	0	0	Down
253606_at	AT4G30530.1	| Symbols: | Class I glutamine amidotransferase-like superfamily protein | chr4:14920605-14922286 FORWARD LENGTH=251	5200.84	1.4893	2.80753	0	0	Down			247989_at	AT5G56350.1	| Symbols: | Pyruvate kinase family protein | chr5:22820254-22822529 REVERSE LENGTH=499	5187.04	0.75	1.68179	0.0013	0.0001	Down
253639_at	AT4G30550.1	| Symbols: | Class I glutamine amidotransferase-like superfamily protein | chr4:14925618-14926713 FORWARD LENGTH=250	8039.44	1.2412	2.36395	0.0025	0.0004	Down			247999_at	AT5G56150.2	| Symbols: UBC30 | ubiquitin-conjugating enzyme 30 | chr5:22729756-22730964 FORWARD LENGTH=149	3890.65	0.6556	1.57527	0	0	Down
253691_at	AT4G29660.1	| Symbols: EMB2752 | embryo defective 2752 | chr4:14534495-14535171 REVERSE LENGTH=104	8041.06	1.164	2.24078	0.0025	0.0004	Down			248000_at	AT5G56190.2	| Symbols: | Transducin/WD40 repeat-like superfamily protein | chr5:22742654-22744909 FORWARD LENGTH=448	4565.46	0.7203	1.64752	0.0001	0	Down
253735_at	AT4G29160.3	| Symbols: SNF7.1 | SNF7 family protein | chr4:14381019-14382342 FORWARD LENGTH=220	8440.05	1.0956	2.13702	0.0089	0.0015	Down			248008_at	AT5G56270.1	| Symbols: WRKY2, ATWRKY2 | WRKY DNA-binding protein 2 | chr5:22780816-22783137 FORWARD LENGTH=688	3324.88	0.7289	1.65737	0	0	Down
253751_at	AT4G29070.2	| Symbols: | Phospholipase A2 family protein | chr4:14322109-14323035 FORWARD LENGTH=260	6688.15	1.3561	2.55992	0	0	Down			248029_at	AT5G55700.1	| Symbols: BMY6, BAM4 | beta-amylase 4 | chr5:22551873-22554702 FORWARD LENGTH=532	4880.36	0.8272	1.77424	0.0003	0	Down
253759_at	AT4G29010.1	| Symbols: AIM1 | Enoyl-CoA hydratase/isomerase family | chr4:14297312-14302016 REVERSE LENGTH=722	6543.16	1.3208	2.49805	0	0	Down			248040_at	AT5G55970.2	| Symbols: | RING/U-box superfamily protein | chr5:22668019-22669312 FORWARD LENGTH=344	4259.94	0.7479	1.67935	0	0	Down
253830_at	AT4G27652.1	| Symbols: | unknown protein; BEST Arabidopsis thaliana protein match is: unknown protein (TAIR:AT4G27657.1); Has 30201 Blast hits to 17322 proteins in 780 species: Archae - 12; Bacteria - 1396; Metazoa - 17338; Fungi - 3422; Plants - 5037; Viruses - 0; O	5623.71	0.5013	1.41549	0	0	Down			248050_at	AT5G56100.1	| Symbols: | glycine-rich protein / oleosin | chr5:22717121-22717573 FORWARD LENGTH=151	4176.69	1.1117	2.161	0	0	Down
253836_at	AT4G27840.1	| Symbols: | SNARE-like superfamily protein | chr4:13865268-13866050 REVERSE LENGTH=261	8363.27	1.1389	2.20213	0.0071	0.0012	Down			248100_at	AT5G55180.1	| Symbols: | O-Glycosyl hydrolases family 17 protein | chr5:22388834-22390550 FORWARD LENGTH=461	5406.52	0.776	1.71238	0.0036	0.0004	Down
253859_at	AT4G27657.1	| Symbols: | unknown protein; FUNCTIONS IN: molecular_function unknown; INVOLVED IN: biological_process unknown; LOCATED IN: endomembrane system; EXPRESSED IN: 15 plant structures; EXPRESSED DURING: 9 growth stages; BEST Arabidopsis thaliana protein match	3720.05	0.489	1.40347	0	0	Down			248118_at	AT5G55050.1	| Symbols: | GDSL-like Lipase/Acylhydrolase superfamily protein | chr5:22337745-22339741 FORWARD LENGTH=377	5541.99	0.8745	1.83337	0.0061	0.0008	Down
254066_at	AT4G25480.1	| Symbols: DREB1A, CBF3, ATCBF3 | dehydration response element B1A | chr4:13018353-13019003 REVERSE LENGTH=217	1359.36	0.1055	1.07587	0	0	Down			248134_at	AT5G54860.1	| Symbols: | Major facilitator superfamily protein | chr5:22284721-22287025 FORWARD LENGTH=492	4279.68	0.7391	1.66913	0	0	Down
254074_at	AT4G25490.1	| Symbols: CBF1, DREB1B, ATCBF1 | C-repeat/DRE binding factor 1 | chr4:13021921-13022562 REVERSE LENGTH=214	2670.79	0.2369	1.17846	0	0	Down			248138_at	AT5G54960.1	| Symbols: PDC2 | pyruvate decarboxylase-2 | chr5:22310858-22312681 REVERSE LENGTH=608	2684.92	0.6452	1.56396	0	0	Down
254075_at	AT4G25470.1	| Symbols: CBF2, DREB1C, FTQ4, ATCBF2 | C-repeat/DRE binding factor 2 | chr4:13015436-13016086 REVERSE LENGTH=217	1762.77	0.0904	1.06467	0	0	Down			248146_at	AT5G54940.2	| Symbols: | Translation initiation factor SUI1 family protein | chr5:22308420-22308758 REVERSE LENGTH=113	4740.42	0.8013	1.74267	0.0002	0	Down
254077_at	AT4G25640.2	| Symbols: DTX35 | detoxifying efflux carrier 35 | chr4:13076576-13078965 REVERSE LENGTH=515	6617.16	0.6855	1.60826	0	0	Down			248148_at	AT5G54930.1	| Symbols: | AT hook motif-containing protein | chr5:22305897-22306839 REVERSE LENGTH=287	5036.35	0.7653	1.69972	0.0007	0.0001	Down
254081_at	AT4G25660.1	| Symbols: | PPPDE putative thiol peptidase family protein | chr4:13083677-13084989 FORWARD LENGTH=256	6806.95	0.7995	1.7405	0	0	Down			248160_at	AT5G54470.1	| Symbols: | B-box type zinc finger family protein | chr5:22114584-22115315 REVERSE LENGTH=216	5610.31	0.9187	1.89041	0.0079	0.0011	Down
254085_at	AT4G24960.1	| Symbols: ATHVA22D, HVA22D | HVA22 homologue D | chr4:12828060-12828982 FORWARD LENGTH=136	2512.18	0.287	1.2201	0	0	Down			248190_at	AT5G54130.4	| Symbols: | Calcium-binding endonuclease/exonuclease/phosphatase family | chr5:21962900-21964841 FORWARD LENGTH=352	5377.87	1.121	2.17498	0.0032	0.0004	Down
254120_at	AT4G24570.1	| Symbols: DIC2 | dicarboxylate carrier 2 | chr4:12686546-12687487 FORWARD LENGTH=314	4435.53	0.4236	1.34127	0	0	Down			248193_at	AT5G54080.2	| Symbols: HGO | homogentisate 1,2-dioxygenase | chr5:21945920-21948070 FORWARD LENGTH=462	2228.59	0.6224	1.53943	0	0	Down
254131_at	AT4G24740.1	| Symbols: AFC2, AME1, FC2 | FUS3-complementing gene 2 | chr4:12754729-12757653 REVERSE LENGTH=428	6268.59	1.3228	2.50151	0	0	Down			248199_at	AT5G54170.1	| Symbols: | Polyketide cyclase/dehydrase and lipid transport superfamily protein | chr5:21985056-21987039 REVERSE LENGTH=450	3637.89	0.7464	1.6776	0	0	Down
254157_at	AT4G24220.2	| Symbols: VEP1, AWI31 | NAD(P)-binding Rossmann-fold superfamily protein | chr4:12565219-12566474 FORWARD LENGTH=388	5642.02	0.7173	1.6441	0	0	Down			248207_at	AT5G53970.1	| Symbols: | Tyrosine transaminase family protein | chr5:21910676-21912594 FORWARD LENGTH=415	3266.22	0.6169	1.53358	0	0	Down
254158_at	AT4G24380.1	| Symbols: | INVOLVED IN: 10-formyltetrahydrofolate biosynthetic process, folic acid and derivative biosynthetic process; EXPRESSED IN: 24 plant structures; EXPRESSED DURING: 15 growth stages; CONTAINS InterPro DOMAIN/s: Serine hydrolase (InterPro:IPR0056	7880.91	0.7608	1.69443	0.0011	0.0001	Down			248222_at	AT5G53570.2	| Symbols: | Ypt/Rab-GAP domain of gyp1p superfamily protein | chr5:21760924-21763280 REVERSE LENGTH=578	5319.11	0.904	1.87125	0.0025	0.0003	Down
254210_at	AT4G23450.3	| Symbols: AIRP1, AtAIRP1 | RING/U-box superfamily protein | chr4:12241113-12242190 REVERSE LENGTH=209	4563.01	0.5244	1.43834	0	0	Down			248230_at	AT5G53830.1	| Symbols: | VQ motif-containing protein | chr5:21857057-21857788 FORWARD LENGTH=244	4198.84	0.7714	1.70693	0	0	Down
254225_at	AT4G23670.1	| Symbols: | Polyketide cyclase/dehydrase and lipid transport superfamily protein | chr4:12332846-12333656 REVERSE LENGTH=152	6411.82	1.4482	2.72867	0	0	Down			248236_at	AT5G53870.1	| Symbols: ENODL1, AtENODL1 | early nodulin-like protein 1 | chr5:21870033-21871228 REVERSE LENGTH=371	1441.16	0.2941	1.22612	0	0	Down
254227_at	AT4G23630.1	| Symbols: BTI1, RTNLB1 | VIRB2-interacting protein 1 | chr4:12318070-12319574 FORWARD LENGTH=276	4036.33	0.5733	1.48792	0	0	Down			248243_at	AT5G53590.1	| Symbols: | SAUR-like auxin-responsive protein family | chr5:21772107-21772535 FORWARD LENGTH=143	3993	0.6123	1.52869	0	0	Down
254393_at	AT4G21580.1	| Symbols: | oxidoreductase, zinc-binding dehydrogenase family protein | chr4:11475822-11477514 FORWARD LENGTH=326	7770.14	0.8591	1.81391	0.0007	0.0001	Down			248251_at	AT5G53220.3	| Symbols: | unknown protein; FUNCTIONS IN: molecular_function unknown; INVOLVED IN: biological_process unknown; LOCATED IN: cellular_component unknown; EXPRESSED IN: 23 plant structures; EXPRESSED DURING: 13 growth stages; Has 30201 Blast hits to 17322 p	4828.99	0.7487	1.68028	0.0002	0	Down
254447_at	AT4G20860.1	| Symbols: | FAD-binding Berberine family protein | chr4:11172726-11174318 FORWARD LENGTH=531	2794.72	0.4308	1.34798	0	0	Down			248253_at	AT5G53290.1	| Symbols: CRF3 | cytokinin response factor 3 | chr5:21617961-21619025 REVERSE LENGTH=355	4251.2	0.7408	1.6711	0	0	Down
254520_at	AT4G19960.1	| Symbols: KUP9, ATKUP9, HAK9, KT9 | K+ uptake permease 9 | chr4:10813807-10816997 FORWARD LENGTH=824	2885.58	0.5373	1.45125	0	0	Down			248256_at	AT5G53360.1	| Symbols: | TRAF-like superfamily protein | chr5:21648485-21649269 FORWARD LENGTH=234	5353.15	0.8018	1.74327	0.0029	0.0004	Down
254551_at	AT4G19840.1	| Symbols: ATPP2-A1, ATPP2A-1, PP2-A1 | phloem protein 2-A1 | chr4:10774336-10775701 FORWARD LENGTH=247	6298.21	1.2981	2.45905	0	0	Down			248311_at	AT5G52570.1	| Symbols: BETA-OHASE 2, B2, CHY2, BCH2 | beta-carotene hydroxylase 2 | chr5:21334911-21336887 REVERSE LENGTH=304	4959.92	0.8369	1.78621	0.0005	0	Down
254624_at	AT4G18580.2	| Symbols: | unknown protein; Has 35333 Blast hits to 34131 proteins in 2444 species: Archae - 798; Bacteria - 22429; Metazoa - 974; Fungi - 991; Plants - 531; Viruses - 0; Other Eukaryotes - 9610 (source: NCBI BLink). | chr4:10234853-10235524 REVERSE LEN	6223.09	1.364	2.57398	0	0	Down			248312_at	AT5G52580.2	| Symbols: | RabGAP/TBC domain-containing protein | chr5:21338052-21342848 FORWARD LENGTH=691	3866.45	0.8281	1.77535	0	0	Down
254667_at	AT4G18280.1	| Symbols: | glycine-rich cell wall protein-related | chr4:10104082-10104555 FORWARD LENGTH=158	1678.91	0.3806	1.30188	0	0	Down			248313_at	AT5G52580.1	| Symbols: | RabGAP/TBC domain-containing protein | chr5:21338052-21342848 FORWARD LENGTH=674	4921.35	0.7892	1.72812	0.0004	0	Down
254722_at	AT4G13530.1	| Symbols: | unknown protein; BEST Arabidopsis thaliana protein match is: unknown protein (TAIR:AT4G10080.1); Has 30201 Blast hits to 17322 proteins in 780 species: Archae - 12; Bacteria - 1396; Metazoa - 17338; Fungi - 3422; Plants - 5037; Viruses - 0; O	4735.74	1.5131	2.85423	0	0	Down			248327_at	AT5G52750.1	| Symbols: | Heavy metal transport/detoxification superfamily protein | chr5:21384134-21384795 FORWARD LENGTH=140	5369.06	0.8623	1.81793	0.0026	0.0003	Down
254784_at	AT4G12720.3	| Symbols: AtNUDT7, GFG1, ATNUDX7 | MutT/nudix family protein | chr4:7487716-7489557 FORWARD LENGTH=283	7240.21	0.8026	1.74424	0.0001	0	Down			248328_at	AT5G52660.1	| Symbols: | Homeodomain-like superfamily protein | chr5:21359423-21362037 REVERSE LENGTH=331	2416.29	0.6039	1.51982	0	0	Down
254869_at	AT4G11890.2	| Symbols: | Protein kinase superfamily protein | chr4:7148269-7149772 FORWARD LENGTH=353	6138.98	0.7307	1.65944	0	0	Down			248336_at	AT5G52420.1	| Symbols: | unknown protein; FUNCTIONS IN: molecular_function unknown; INVOLVED IN: biological_process unknown; LOCATED IN: endoplasmic reticulum; EXPRESSED IN: 24 plant structures; EXPRESSED DURING: 13 growth stages; BEST Arabidopsis thaliana protein ma	4491.81	0.8282	1.77547	0	0	Down
254890_at	AT4G11600.1	| Symbols: ATGPX6, PHGPX, LSC803, GPX6 | glutathione peroxidase 6 | chr4:7010021-7011330 REVERSE LENGTH=233	3787.17	0.61	1.52626	0	0	Down			248337_at	AT5G52310.1	| Symbols: COR78, LTI78, RD29A, LTI140 | low-temperature-responsive protein 78 (LTI78) / desiccation-responsive protein 29A (RD29A) | chr5:21240929-21243326 FORWARD LENGTH=711	256.071	0.2544	1.19284	0	0	Down
254892_at	AT4G11800.1	| Symbols: | Calcineurin-like metallo-phosphoesterase superfamily protein | chr4:7093666-7098519 REVERSE LENGTH=1014	7371.98	1.2377	2.35822	0.0002	0	Down			248351_at	AT5G52200.1	| Symbols: | phosphoprotein phosphatase inhibitors | chr5:21202818-21204719 REVERSE LENGTH=192	5597.4	0.8027	1.74436	0.0076	0.001	Down
254924_at	AT4G11330.1	| Symbols: ATMPK5, MPK5 | MAP kinase 5 | chr4:6892143-6893845 FORWARD LENGTH=377	4050.64	0.6993	1.62372	0	0	Down			248353_at	AT5G52320.1	| Symbols: CYP96A4 | cytochrome P450, family 96, subfamily A, polypeptide 4 | chr5:21245111-21246619 REVERSE LENGTH=503	3039.41	0.7843	1.72226	0	0	Down
254998_at	AT4G09760.1	| Symbols: | Protein kinase superfamily protein | chr4:6148955-6151150 REVERSE LENGTH=347	7117.75	0.7008	1.62541	0	0	Down			248389_at	AT5G51990.1	| Symbols: CBF4, DREB1D | C-repeat-binding factor 4 | chr5:21117113-21117787 REVERSE LENGTH=225	4369.23	0.7132	1.63944	0	0	Down
255129_at	AT4G08290.1	| Symbols: | nodulin MtN21 /EamA-like transporter family protein | chr4:5239088-5240861 FORWARD LENGTH=385	7819.31	1.226	2.33918	0.0012	0.0002	Down			248440_at	AT5G51260.1	| Symbols: | HAD superfamily, subfamily IIIB acid phosphatase | chr5:20832222-20833466 REVERSE LENGTH=258	4023.17	0.7196	1.64673	0	0	Down
255221_at	AT4G05150.1	| Symbols: | Octicosapeptide/Phox/Bem1p family protein | chr4:2660339-2662675 FORWARD LENGTH=478	7194.13	0.8309	1.77879	0	0	Down			248448_at	AT5G51190.1	| Symbols: | Integrase-type DNA-binding superfamily protein | chr5:20800708-20801373 REVERSE LENGTH=222	4719.59	0.9899	1.98605	0.0001	0	Down
255255_at	AT4G05070.1	| Symbols: | Wound-responsive family protein | chr4:2593786-2594049 REVERSE LENGTH=88	6450.42	0.6301	1.54767	0	0	Down			248466_at	AT5G50720.1	| Symbols: ATHVA22E, HVA22E | HVA22 homologue E | chr5:20633442-20634502 REVERSE LENGTH=117	2551.33	0.5557	1.46988	0	0	Down
255257_at	AT4G05050.3	| Symbols: UBQ11 | ubiquitin 11 | chr4:2588271-2588960 REVERSE LENGTH=230	5825.57	0.7478	1.67923	0	0	Down			248467_at	AT5G50800.1	| Symbols: SWEET13, AtSWEET13 | Nodulin MtN3 family protein | chr5:20665280-20667140 REVERSE LENGTH=295	2171.44	0.7611	1.69478	0	0	Down
255284_at	AT4G04610.1	| Symbols: APR1, APR, PRH19, ATAPR1 | APS reductase 1 | chr4:2325069-2326718 FORWARD LENGTH=466	5159.44	1.9981	3.99474	0	0	Down			248537_at	AT5G50100.1	| Symbols: | Putative thiol-disulphide oxidoreductase DCC | chr5:20371916-20373172 FORWARD LENGTH=215	2598.1	0.6055	1.52151	0	0	Down
255331_at	AT4G04330.1	| Symbols: | Chaperonin-like RbcX protein | chr4:2116700-2118563 REVERSE LENGTH=175	5698.36	0.5391	1.45307	0	0	Down			248544_at	AT5G50240.3	| Symbols: PIMT2, AtPIMT2 | protein-l-isoaspartate methyltransferase 2 | chr5:20451671-20452461 FORWARD LENGTH=216	3969.21	0.7017	1.62642	0	0	Down
255382_at	AT4G03430.1	| Symbols: STA1, EMB2770 | pre-mRNA splicing factor-related | chr4:1517411-1520500 REVERSE LENGTH=1030	4221.6	0.6236	1.54071	0	0	Down			248581_at	AT5G49900.1	| Symbols: | Beta-glucosidase, GBA2 type family protein | chr5:20297235-20302019 REVERSE LENGTH=958	5618.88	0.6986	1.62293	0.0082	0.0011	Down
255403_at	AT4G03400.1	| Symbols: DFL2, GH3-10 | Auxin-responsive GH3 family protein | chr4:1497675-1499729 REVERSE LENGTH=592	2934.44	0.3621	1.2853	0	0	Down			248607_at	AT5G49480.1	| Symbols: ATCP1, CP1 | Ca2+-binding protein 1 | chr5:20070812-20071294 FORWARD LENGTH=161	4671.49	0.7905	1.72967	0.0001	0	Down
255469_at	AT4G03030.1	| Symbols: | Galactose oxidase/kelch repeat superfamily protein | chr4:1335942-1337270 REVERSE LENGTH=443	6697.94	1.3567	2.56099	0	0	Down			248611_at	AT5G49520.1	| Symbols: WRKY48, ATWRKY48 | WRKY DNA-binding protein 48 | chr5:20090890-20092867 FORWARD LENGTH=400	2705.48	0.5667	1.48113	0	0	Down
255479_at	AT4G02380.1	| Symbols: SAG21, AtLEA5 | senescence-associated gene 21 | chr4:1046414-1046807 REVERSE LENGTH=98	2870.53	0.4609	1.3764	0	0	Down			248657_at	AT5G48570.1	| Symbols: ROF2, ATFKBP65, FKBP65 | FKBP-type peptidyl-prolyl cis-trans isomerase family protein | chr5:19690746-19693656 REVERSE LENGTH=579	4935.59	0.7452	1.67621	0.0003	0	Down
255525_at	AT4G02340.1	| Symbols: | alpha/beta-Hydrolases superfamily protein | chr4:1035722-1037403 FORWARD LENGTH=325	6321.48	0.8005	1.7417	0	0	Down			248676_at	AT5G48850.1	| Symbols: ATSDI1 | Tetratricopeptide repeat (TPR)-like superfamily protein | chr5:19805576-19807699 REVERSE LENGTH=307	5606.37	0.9489	1.9304	0.0069	0.001	Down
255585_at	AT4G01550.1	| Symbols: anac069, NAC069 | NAC domain containing protein 69 | chr4:674025-676225 REVERSE LENGTH=458	5627.19	0.6799	1.60203	0	0	Down			248701_at	AT5G48410.1	| Symbols: ATGLR1.3, GLR1.3 | glutamate receptor 1.3 | chr5:19620316-19623277 FORWARD LENGTH=861	5449.41	0.6974	1.62158	0.0042	0.0005	Down
255607_at	AT4G01130.1	| Symbols: | GDSL-like Lipase/Acylhydrolase superfamily protein | chr4:485868-488007 FORWARD LENGTH=383	5924.8	0.6767	1.59848	0	0	Down			248713_at	AT5G48180.1	| Symbols: NSP5 | nitrile specifier protein 5 | chr5:19541283-19542358 REVERSE LENGTH=327	4494.02	0.5961	1.51162	0	0	Down
255735_at	AT1G25520.1	| Symbols: | Uncharacterized protein family (UPF0016) | chr1:8962324-8964173 FORWARD LENGTH=231	6384.29	0.6675	1.58832	0	0	Down			248726_at	AT5G47960.1	| Symbols: SMG1, ATRABA4C, RABA4C | RAB GTPase homolog A4C | chr5:19421533-19422473 REVERSE LENGTH=224	4880.85	0.8672	1.82412	0.0003	0	Down
255787_at	AT2G33590.1	| Symbols: | NAD(P)-binding Rossmann-fold superfamily protein | chr2:14224622-14226365 FORWARD LENGTH=322	6733.09	0.7426	1.67319	0	0	Down			248744_at	AT5G48250.1	| Symbols: | B-box type zinc finger protein with CCT domain | chr5:19561719-19563113 REVERSE LENGTH=374	4100.74	0.8773	1.83693	0	0	Down
255923_at	AT1G22180.2	| Symbols: | Sec14p-like phosphatidylinositol transfer family protein | chr1:7828434-7829745 REVERSE LENGTH=315	7560.24	0.7965	1.73688	0.0003	0	Down			248749_at	AT5G47880.2	| Symbols: ERF1-1 | eukaryotic release factor 1-1 | chr5:19386555-19387865 REVERSE LENGTH=437	2046.4	0.5617	1.47601	0	0	Down
255931_at	AT1G12710.1	| Symbols: AtPP2-A12, PP2-A12 | phloem protein 2-A12 | chr1:4326980-4328324 REVERSE LENGTH=292	3987.05	0.5763	1.49102	0	0	Down			248756_at	AT5G47560.1	| Symbols: ATTDT, ATSDAT, TDT | tonoplast dicarboxylate transporter | chr5:19287895-19290347 REVERSE LENGTH=541	2624.74	0.6547	1.57429	0	0	Down
255957_at	AT1G22160.1	| Symbols: | Protein of unknown function (DUF581) | chr1:7823238-7823774 FORWARD LENGTH=148	5586.33	1.619	3.07162	0	0	Down			248764_at	AT5G47640.1	| Symbols: NF-YB2 | nuclear factor Y, subunit B2 | chr5:19309414-19309986 FORWARD LENGTH=191	1475.06	0.5505	1.46459	0	0	Down
255980_at	AT1G33970.5	| Symbols: | P-loop containing nucleoside triphosphate hydrolases superfamily protein | chr1:12349614-12350960 REVERSE LENGTH=343	6589.62	0.7772	1.7138	0	0	Down			248794_at	AT5G47220.1	| Symbols: ATERF2, ATERF-2, ERF2 | ethylene responsive element binding factor 2 | chr5:19172023-19172754 REVERSE LENGTH=244	3994.67	0.9516	1.93402	0	0	Down
256017_at	AT1G19180.1	| Symbols: JAZ1, TIFY10A | jasmonate-zim-domain protein 1 | chr1:6622312-6623271 FORWARD LENGTH=254	2010.24	0.308	1.23799	0	0	Down			248799_at	AT5G47230.1	| Symbols: ERF5, ATERF-5, ATERF5 | ethylene responsive element binding factor 5 | chr5:19180072-19180974 FORWARD LENGTH=301	4466.31	0.9215	1.89408	0	0	Down
256117_at	AT1G16840.1	| Symbols: | unknown protein; BEST Arabidopsis thaliana protein match is: unknown protein (TAIR:AT1G78890.1); Has 71 Blast hits to 71 proteins in 12 species: Archae - 0; Bacteria - 0; Metazoa - 0; Fungi - 0; Plants - 71; Viruses - 0; Other Eukaryotes - 0	8404.28	0.8766	1.83604	0.0077	0.0011	Down			248801_at	AT5G47370.1	| Symbols: HAT2 | Homeobox-leucine zipper protein 4 (HB-4) / HD-ZIP protein | chr5:19216482-19217647 REVERSE LENGTH=284	5195.01	0.8384	1.78807	0.0014	0.0002	Down
256129_at	AT1G18210.2	| Symbols: | Calcium-binding EF-hand family protein | chr1:6268273-6268785 REVERSE LENGTH=171	8350.71	0.8646	1.82083	0.0065	0.0009	Down			248820_at	AT5G47060.1	| Symbols: | Protein of unknown function (DUF581) | chr5:19116843-19117639 FORWARD LENGTH=178	1761.73	0.4865	1.40104	0	0	Down
256149_at	AT1G55110.1	| Symbols: AtIDD7, IDD7 | indeterminate(ID)-domain 7 | chr1:20560406-20562625 REVERSE LENGTH=456	5542.91	0.7019	1.62665	0	0	Down			248833_at	AT5G47120.1	| Symbols: ATBI-1, BI-1, ATBI1, BI1 | BAX inhibitor 1 | chr5:19136071-19137585 FORWARD LENGTH=248	5078.25	0.7772	1.7138	0.0008	0.0001	Down
256186_at	AT1G51680.1	| Symbols: 4CL1, 4CL.1, AT4CL1 | 4-coumarate:CoA ligase 1 | chr1:19159007-19161464 REVERSE LENGTH=562	5905.15	1.47	2.77022	0	0	Down			248864_at	AT5G46760.1	| Symbols: | Basic helix-loop-helix (bHLH) DNA-binding family protein | chr5:18974231-18976009 FORWARD LENGTH=593	5658.36	0.8883	1.85099	0.0095	0.0013	Down
256225_at	AT1G56220.1	| Symbols: | Dormancy/auxin associated family protein | chr1:21043414-21044469 FORWARD LENGTH=138	7091.6	1.7231	3.30145	0.0001	0	Down			248870_at	AT5G46710.1	| Symbols: | PLATZ transcription factor family protein | chr5:18952839-18954484 REVERSE LENGTH=227	5066.27	1.082	2.11697	0.0006	0.0001	Down
256235_at	AT3G12490.1	| Symbols: ATCYSB, ATCYS6, CYSB | cystatin B | chr3:3960523-3961777 REVERSE LENGTH=202	5462.85	0.7111	1.63705	0	0	Down			248879_at	AT5G46180.1	| Symbols: DELTA-OAT | ornithine-delta-aminotransferase | chr5:18718766-18721271 REVERSE LENGTH=476	3364.63	0.6244	1.54157	0	0	Down
256310_at	AT1G30360.1	| Symbols: ERD4 | Early-responsive to dehydration stress protein (ERD4) | chr1:10715892-10718799 FORWARD LENGTH=725	5038.15	0.5657	1.48011	0	0	Down			248896_at	AT5G46350.1	| Symbols: WRKY8, ATWRKY8 | WRKY DNA-binding protein 8 | chr5:18801403-18803901 REVERSE LENGTH=327	4346.33	0.6766	1.59837	0	0	Down
256430_at	AT3G11020.1	| Symbols: DREB2B, DREB2 | DRE/CRT-binding protein 2B | chr3:3456009-3457001 FORWARD LENGTH=331	3072.23	0.4346	1.35154	0	0	Down			248934_at	AT5G46080.1	| Symbols: | Protein kinase superfamily protein | chr5:18689723-18690721 REVERSE LENGTH=333	4759.16	0.7482	1.6797	0.0002	0	Down
256522_at	AT1G66160.1	| Symbols: ATCMPG1, CMPG1 | CYS, MET, PRO, and GLY protein 1 | chr1:24637218-24638513 FORWARD LENGTH=432	5290.67	0.5435	1.4575	0	0	Down			248964_at	AT5G45340.1	| Symbols: CYP707A3 | cytochrome P450, family 707, subfamily A, polypeptide 3 | chr5:18368977-18370909 REVERSE LENGTH=464	2687.55	0.6544	1.57396	0	0	Down
256576_at	AT3G28210.1	| Symbols: PMZ, SAP12 | zinc finger (AN1-like) family protein | chr3:10520585-10521223 FORWARD LENGTH=187	6142.87	0.6624	1.58271	0	0	Down			248968_at	AT5G45280.2	| Symbols: | Pectinacetylesterase family protein | chr5:18346862-18349488 FORWARD LENGTH=392	4692.43	0.8073	1.74993	0.0001	0	Down
256603_at	AT3G28270.1	| Symbols: | Protein of unknown function (DUF677) | chr3:10538725-10539849 FORWARD LENGTH=375	4857.51	2.0468	4.13188	0	0	Down			248969_at	AT5G45310.1	| Symbols: | unknown protein; LOCATED IN: endomembrane system; EXPRESSED IN: stem, inflorescence meristem, root, leaf; EXPRESSED DURING: LP.04 four leaves visible; Has 30201 Blast hits to 17322 proteins in 780 species: Archae - 12; Bacteria - 1396; Metazo	1767.14	0.5518	1.46591	0	0	Down
256633_at	AT3G28340.1	| Symbols: GATL10 | galacturonosyltransferase-like 10 | chr3:10589396-10590493 REVERSE LENGTH=366	3816.52	0.5395	1.45347	0	0	Down			249011_at	AT5G44670.1	| Symbols: | Domain of unknown function (DUF23) | chr5:18019209-18021266 REVERSE LENGTH=520	3051.64	0.6378	1.55595	0	0	Down
256751_at	AT3G27170.1	| Symbols: CLC-B, ATCLC-B | chloride channel B | chr3:10024147-10026921 FORWARD LENGTH=781	8472.09	0.4757	1.39059	0.0095	0.0013	Down			249063_at	AT5G44110.1	| Symbols: ATPOP1, ATNAP2, POP1 | P-loop containing nucleoside triphosphate hydrolases superfamily protein | chr5:17754222-17755672 REVERSE LENGTH=283	5028.9	0.9226	1.89553	0.0006	0.0001	Down
256755_at	AT3G25600.1	| Symbols: | Calcium-binding EF-hand family protein | chr3:9307367-9307852 FORWARD LENGTH=162	7153.11	0.8331	1.78151	0	0	Down			249068_at	AT5G43980.1	| Symbols: PDLP1, PDLP1A | plasmodesmata-located protein 1 | chr5:17694817-17696458 REVERSE LENGTH=304	5443.73	0.7551	1.68775	0.0041	0.0005	Down
256922_at	AT3G19010.1	| Symbols: | 2-oxoglutarate (2OG) and Fe(II)-dependent oxygenase superfamily protein | chr3:6556306-6557862 REVERSE LENGTH=350	7099.4	0.9124	1.88217	0	0	Down			249091_at	AT5G43860.1	| Symbols: ATCLH2, CLH2 | chlorophyllase 2 | chr5:17630492-17632184 FORWARD LENGTH=319	5174.98	0.8166	1.76125	0.0013	0.0001	Down
257022_at	AT3G19580.2	| Symbols: AZF2, ZF2 | zinc-finger protein 2 | chr3:6803293-6804114 REVERSE LENGTH=274	7109.12	0.8604	1.81554	0	0	Down			249122_at	AT5G43850.1	| Symbols: ATARD4, ARD4 | RmlC-like cupins superfamily protein | chr5:17627364-17629122 REVERSE LENGTH=188	2563.19	0.6029	1.51877	0	0	Down
257029_at	AT3G19240.1	| Symbols: | Vacuolar import/degradation, Vid27-related protein | chr3:6664383-6666423 FORWARD LENGTH=649	5433.2	0.7532	1.68553	0	0	Down			249125_at	AT5G43450.1	| Symbols: | 2-oxoglutarate (2OG) and Fe(II)-dependent oxygenase superfamily protein | chr5:17457321-17458714 REVERSE LENGTH=363	2851.44	0.6161	1.53273	0	0	Down
257053_at	AT3G15210.1	| Symbols: ATERF-4, ERF4, RAP2.5, ATERF4 | ethylene responsive element binding factor 4 | chr3:5121472-5122140 FORWARD LENGTH=223	4780.19	0.617	1.53368	0	0	Down			249126_at	AT5G43380.2	| Symbols: TOPP6 | type one serine/threonine protein phosphatase 6 | chr5:17420683-17421826 REVERSE LENGTH=328	2890.65	0.5815	1.4964	0	0	Down
257058_at	AT3G15352.1	| Symbols: ATCOX17, COX17 | cytochrome c oxidase 17 | chr3:5180266-5180490 FORWARD LENGTH=75	5930.22	0.6731	1.5945	0	0	Down			249134_at	AT5G43150.1	| Symbols: | unknown protein; FUNCTIONS IN: molecular_function unknown; INVOLVED IN: biological_process unknown; LOCATED IN: mitochondrion; EXPRESSED IN: 22 plant structures; EXPRESSED DURING: 13 growth stages; Has 1807 Blast hits to 1807 proteins in 277	1362.51	0.5133	1.42731	0	0	Down
257087_at	AT3G20500.1	| Symbols: ATPAP18, PAP18 | purple acid phosphatase 18 | chr3:7157926-7160244 FORWARD LENGTH=438	7141.27	0.7768	1.71333	0	0	Down			249148_at	AT5G43260.1	| Symbols: | chaperone protein dnaJ-related | chr5:17357693-17357986 REVERSE LENGTH=98	2859.94	0.5746	1.48926	0	0	Down
257173_at	AT3G23810.1	| Symbols: SAHH2, ATSAHH2 | S-adenosyl-l-homocysteine (SAH) hydrolase 2 | chr3:8588013-8589671 REVERSE LENGTH=486	4821.85	0.6061	1.52214	0	0	Down			249174_at	AT5G42900.2	| Symbols: | cold regulated gene 27 | chr5:17198366-17199712 REVERSE LENGTH=247	1696.77	0.5933	1.50869	0	0	Down
257375_at	AT2G38640.1	| Symbols: | Protein of unknown function (DUF567) | chr2:16157725-16158474 REVERSE LENGTH=197	4872.06	0.6439	1.56255	0	0	Down			249204_at	AT5G42570.1	| Symbols: | B-cell receptor-associated 31-like | chr5:17021459-17022497 REVERSE LENGTH=219	2844.43	0.638	1.55617	0	0	Down
257611_at	AT3G26580.1	| Symbols: | Tetratricopeptide repeat (TPR)-like superfamily protein | chr3:9758933-9760349 FORWARD LENGTH=351	3924.9	1.996	3.98893	0	0	Down			249208_at	AT5G42650.1	| Symbols: AOS, CYP74A, DDE2 | allene oxide synthase | chr5:17097803-17099359 REVERSE LENGTH=519	4493.87	0.831	1.77892	0	0	Down
257635_at	AT3G26280.1	| Symbols: CYP71B4 | cytochrome P450, family 71, subfamily B, polypeptide 4 | chr3:9630358-9631970 REVERSE LENGTH=505	7958.25	1.5535	2.93528	0.0019	0.0003	Down			249215_at	AT5G42800.1	| Symbols: DFR, TT3, M318 | dihydroflavonol 4-reductase | chr5:17164296-17165864 REVERSE LENGTH=383	1556.41	0.3037	1.23431	0	0	Down
257766_at	AT3G23030.1	| Symbols: IAA2 | indole-3-acetic acid inducible 2 | chr3:8181069-8181685 REVERSE LENGTH=175	5877.33	0.7762	1.71261	0	0	Down			249237_at	AT5G42050.1	| Symbols: | DCD (Development and Cell Death) domain protein | chr5:16815630-16816932 FORWARD LENGTH=350	1704.66	0.4871	1.40162	0	0	Down
257771_at	AT3G23000.1	| Symbols: CIPK7, SnRK3.10, PKS7, ATSRPK1, ATSR2 | CBL-interacting protein kinase 7 | chr3:8172654-8173943 FORWARD LENGTH=430	3302.11	0.4712	1.38626	0	0	Down			249252_at	AT5G42010.1	| Symbols: | Transducin/WD40 repeat-like superfamily protein | chr5:16802280-16804757 FORWARD LENGTH=710	4798.13	0.7253	1.65324	0.0002	0	Down
257805_at	AT3G18830.1	| Symbols: ATPLT5, PMT5, ATPMT5 | polyol/monosaccharide transporter 5 | chr3:6489000-6491209 REVERSE LENGTH=540	4815.54	0.6675	1.58832	0	0	Down			249256_at	AT5G41620.1	| Symbols: | FUNCTIONS IN: molecular_function unknown; INVOLVED IN: biological_process unknown; LOCATED IN: chloroplast, plasma membrane; EXPRESSED IN: 9 plant structures; EXPRESSED DURING: 6 growth stages; BEST Arabidopsis thaliana protein match is: intr	5168.97	0.8092	1.75224	0.0012	0.0001	Down
257832_at	AT3G26740.1	| Symbols: CCL | CCR-like | chr3:9827868-9828461 FORWARD LENGTH=142	6508.6	2.0201	4.05612	0	0	Down			249278_at	AT5G41900.1	| Symbols: | alpha/beta-Hydrolases superfamily protein | chr5:16769032-16771567 FORWARD LENGTH=472	4450.82	0.8866	1.84881	0	0	Down
257925_at	AT3G23170.1	| Symbols: | unknown protein; BEST Arabidopsis thaliana protein match is: unknown protein (TAIR:AT4G14450.1); Has 74 Blast hits to 74 proteins in 6 species: Archae - 0; Bacteria - 0; Metazoa - 0; Fungi - 0; Plants - 74; Viruses - 0; Other Eukaryotes - 0 (	7082.72	0.6363	1.55434	0	0	Down			249286_at	AT5G41580.1	| Symbols: | RING/U-box superfamily protein | chr5:16626563-16630659 REVERSE LENGTH=761	5363.49	0.8115	1.75504	0.003	0.0004	Down
258075_at	AT3G25900.1	| Symbols: HMT-1, ATHMT-1 | Homocysteine S-methyltransferase family protein | chr3:9480964-9482684 FORWARD LENGTH=327	8063.86	0.8665	1.82323	0.0024	0.0003	Down			249306_at	AT5G41400.1	| Symbols: | RING/U-box superfamily protein | chr5:16569584-16570114 REVERSE LENGTH=177	4963.54	0.8148	1.75905	0.0005	0	Down
258092_at	AT3G14595.1	| Symbols: | Ribosomal protein L18ae family | chr3:4909037-4910226 FORWARD LENGTH=133	6559.02	0.7902	1.72931	0	0	Down			249322_at	AT5G40930.1	| Symbols: TOM20-4 | translocase of outer membrane 20-4 | chr5:16404523-16405825 FORWARD LENGTH=188	5653.19	0.7801	1.71725	0.0093	0.0013	Down
258094_at	AT3G14690.1	| Symbols: CYP72A15 | cytochrome P450, family 72, subfamily A, polypeptide 15 | chr3:4937410-4939310 FORWARD LENGTH=513	3967.14	0.5818	1.49672	0	0	Down			249329_at	AT5G40960.1	| Symbols: | Protein of unknown function (DUF 3339) | chr5:16412745-16412951 REVERSE LENGTH=69	3648.18	0.6882	1.61127	0	0	Down
258188_at	AT3G17800.1	| Symbols: | Protein of unknown function (DUF760) | chr3:6091248-6092873 REVERSE LENGTH=422	5094.62	0.5683	1.48278	0	0	Down			249346_at	AT5G40780.1	| Symbols: LHT1 | lysine histidine transporter 1 | chr5:16323823-16327082 FORWARD LENGTH=447	5560.18	0.839	1.78881	0.0065	0.0009	Down
258189_at	AT3G17860.1	| Symbols: JAZ3, JAI3, TIFY6B | jasmonate-zim-domain protein 3 | chr3:6119968-6122691 FORWARD LENGTH=353	7499.21	0.816	1.76052	0.0002	0	Down			249361_at	AT5G40540.1	| Symbols: | Protein kinase superfamily protein | chr5:16237630-16239470 FORWARD LENGTH=354	3572.27	0.705	1.63014	0	0	Down
258194_at	AT3G29170.1	| Symbols: | Eukaryotic protein of unknown function (DUF872) | chr3:11136240-11137542 REVERSE LENGTH=122	5946.83	0.8219	1.76773	0	0	Down			249411_at	AT5G40390.1	| Symbols: SIP1 | Raffinose synthase family protein | chr5:16161720-16165085 FORWARD LENGTH=784	2590.43	0.5385	1.45246	0	0	Down
258226_at	AT3G15730.1	| Symbols: PLDALPHA1, PLD | phospholipase D alpha 1 | chr3:5330835-5333474 FORWARD LENGTH=811	6248.81	0.7766	1.71309	0	0	Down			249415_at	AT5G39660.2	| Symbols: CDF2 | cycling DOF factor 2 | chr5:15878920-15880712 FORWARD LENGTH=458	4752.51	0.8058	1.74811	0.0002	0	Down
258321_at	AT3G22840.1	| Symbols: ELIP1, ELIP | Chlorophyll A-B binding family protein | chr3:8084628-8085445 REVERSE LENGTH=196	2562.59	0.197	1.14631	0	0	Down			249423_at	AT5G39785.1	| Symbols: | Protein of unknown function (DUF1666) | chr5:15929257-15932215 FORWARD LENGTH=607	4553.84	0.8111	1.75455	0.0001	0	Down
258325_at	AT3G22830.1	| Symbols: AT-HSFA6B, HSFA6B | heat shock transcription factor A6B | chr3:8078981-8080895 FORWARD LENGTH=407	5647.73	0.5133	1.42731	0	0	Down			249427_at	AT5G39850.1	| Symbols: | Ribosomal protein S4 | chr5:15950053-15951171 FORWARD LENGTH=198	5472.15	0.8678	1.82488	0.0046	0.0006	Down
258345_at	AT3G22845.1	| Symbols: | emp24/gp25L/p24 family/GOLD family protein | chr3:8087373-8088550 FORWARD LENGTH=215	8426.9	0.8911	1.85459	0.0082	0.0011	Down			249456_at	AT5G39410.1	| Symbols: | Saccharopine dehydrogenase | chr5:15768415-15770274 REVERSE LENGTH=455	4935.1	0.8551	1.80888	0.0004	0	Down
258366_at	AT3G14230.1	| Symbols: RAP2.2 | related to AP2 2 | chr3:4737616-4739000 REVERSE LENGTH=380	5588.1	0.6936	1.61731	0	0	Down			249459_at	AT5G39580.1	| Symbols: | Peroxidase superfamily protein | chr5:15847281-15849027 REVERSE LENGTH=320	4324.49	0.8217	1.76749	0	0	Down
258395_at	AT3G15500.1	| Symbols: ATNAC3, ANAC055, NAC055, NAC3 | NAC domain containing protein 3 | chr3:5234731-5235882 FORWARD LENGTH=318	7394.77	0.8925	1.85639	0.0001	0	Down			249483_at	AT5G38895.2	| Symbols: | RING/U-box superfamily protein | chr5:15571321-15573315 FORWARD LENGTH=297	4361.21	0.7298	1.65841	0	0	Down
258402_at	AT3G15450.1	| Symbols: | Aluminium induced protein with YGL and LRDR motifs | chr3:5213050-5213998 FORWARD LENGTH=254	6973.02	0.4489	1.365	0	0	Down			249489_at	AT5G39090.1	| Symbols: | HXXXD-type acyl-transferase family protein | chr5:15643612-15644958 FORWARD LENGTH=449	5355.98	0.7357	1.66521	0.0029	0.0004	Down
258495_at	AT3G02690.1	| Symbols: | nodulin MtN21 /EamA-like transporter family protein | chr3:579627-581448 FORWARD LENGTH=418	5280.67	1.4849	2.79898	0	0	Down			249527_at	AT5G38710.1	| Symbols: | Methylenetetrahydrofolate reductase family protein | chr5:15501340-15503899 FORWARD LENGTH=477	2271.17	0.5394	1.45337	0	0	Down
258501_at	AT3G06780.1	| Symbols: | glycine-rich protein | chr3:2143634-2144239 FORWARD LENGTH=202	7324.95	1.4953	2.81923	0.0002	0	Down			249575_at	AT5G37670.1	| Symbols: | HSP20-like chaperones superfamily protein | chr5:14969035-14969448 FORWARD LENGTH=138	4222.81	0.6589	1.57888	0	0	Down
258528_at	AT3G06770.2	| Symbols: | Pectin lyase-like superfamily protein | chr3:2135119-2137033 REVERSE LENGTH=447	5858.78	1.4504	2.73284	0	0	Down			249595_at	AT5G37930.1	| Symbols: | Protein with RING/U-box and TRAF-like domains | chr5:15102239-15103651 REVERSE LENGTH=350	5562.86	0.7938	1.73363	0.0066	0.0009	Down
258529_at	AT3G06740.1	| Symbols: GATA15 | GATA transcription factor 15 | chr3:2126658-2127265 FORWARD LENGTH=150	5186.77	1.3544	2.55691	0	0	Down			249606_at	AT5G37260.1	| Symbols: RVE2, CIR1 | Homeodomain-like superfamily protein | chr5:14751344-14752972 REVERSE LENGTH=288	3402.07	0.8311	1.77904	0	0	Down
258607_at	AT3G02730.1	| Symbols: TRXF1, ATF1 | thioredoxin F-type 1 | chr3:588570-589591 REVERSE LENGTH=179	6752.42	1.2812	2.43041	0	0	Down			249614_at	AT5G37300.1	| Symbols: WSD1 | O-acyltransferase (WSD1-like) family protein | chr5:14767514-14770058 FORWARD LENGTH=482	3582.26	0.6752	1.59682	0	0	Down
258609_at	AT3G02910.1	| Symbols: | AIG2-like (avirulence induced gene) family protein | chr3:649986-650549 FORWARD LENGTH=188	5080.05	1.4309	2.69615	0	0	Down			249616_s_at	AT5G37440.1	| Symbols: | Chaperone DnaJ-domain superfamily protein | chr5:14844511-14845374 REVERSE LENGTH=288	4244.69	0.7429	1.67354	0	0	Down
258674_at	AT3G08740.1	| Symbols: | elongation factor P (EF-P) family protein | chr3:2654788-2656154 REVERSE LENGTH=237	8257.56	1.1289	2.18692	0.0051	0.0008	Down			249619_at	AT5G37500.1	| Symbols: GORK | gated outwardly-rectifying K+ channel | chr5:14889758-14894883 REVERSE LENGTH=821	4998.85	0.6953	1.61922	0.0006	0.0001	Down
258684_at	AT3G08680.2	| Symbols: | Leucine-rich repeat protein kinase family protein | chr3:2638591-2640590 FORWARD LENGTH=641	7018.72	1.2165	2.32382	0	0	Down			249622_at	AT5G37550.1	| Symbols: | unknown protein; BEST Arabidopsis thaliana protein match is: unknown protein (TAIR:AT1G66190.1); Has 1807 Blast hits to 1807 proteins in 277 species: Archae - 0; Bacteria - 0; Metazoa - 736; Fungi - 347; Plants - 385; Viruses - 0; Other Eukar	3138.59	0.5391	1.45307	0	0	Down
258708_at	AT3G09580.1	| Symbols: | FAD/NAD(P)-binding oxidoreductase family protein | chr3:2942614-2944047 REVERSE LENGTH=478	6895.14	1.3713	2.58704	0	0	Down			249701_at	AT5G35460.1	| Symbols: | unknown protein; CONTAINS InterPro DOMAIN/s: Protein of unknown function DUF2838 (InterPro:IPR021261); Has 1807 Blast hits to 1807 proteins in 277 species: Archae - 0; Bacteria - 0; Metazoa - 736; Fungi - 347; Plants - 385; Viruses - 0; Other	4297.29	0.7606	1.6942	0	0	Down
258774_at	AT3G10740.1	| Symbols: ASD1, ARAF1, ARAF, ATASD1 | alpha-L-arabinofuranosidase 1 | chr3:3361031-3364573 REVERSE LENGTH=679	7895.37	1.3817	2.60575	0.0015	0.0002	Down			249719_at	AT5G35735.1	| Symbols: | Auxin-responsive family protein | chr5:13900913-13902934 REVERSE LENGTH=405	3518.37	0.78	1.71713	0	0	Down
258791_at	AT3G04720.1	| Symbols: PR4, HEL, PR-4 | pathogenesis-related 4 | chr3:1285691-1286531 REVERSE LENGTH=213	6267.9	1.5335	2.89487	0	0	Down			249741_at	AT5G24470.1	| Symbols: APRR5, PRR5 | pseudo-response regulator 5 | chr5:8356204-8358873 REVERSE LENGTH=668	2330.62	0.7236	1.6513	0	0	Down
258851_at	AT3G03190.1	| Symbols: ATGSTF11, ATGSTF6, GSTF11 | glutathione S-transferase F11 | chr3:735071-735877 FORWARD LENGTH=215	4685.76	1.5726	2.9744	0	0	Down			249746_at	AT5G24590.2	| Symbols: ANAC091, TIP | TCV-interacting protein | chr5:8416920-8418723 REVERSE LENGTH=452	2774.13	0.6923	1.61586	0	0	Down
258859_at	AT3G02120.1	| Symbols: | hydroxyproline-rich glycoprotein family protein | chr3:377122-377577 FORWARD LENGTH=127	4848.89	1.488	2.805	0	0	Down			249747_at	AT5G24600.1	| Symbols: | Protein of unknown function, DUF599 | chr5:8421790-8423342 REVERSE LENGTH=249	5172.58	0.7947	1.73472	0.0012	0.0001	Down
258879_at	AT3G03270.1	| Symbols: | Adenine nucleotide alpha hydrolases-like superfamily protein | chr3:761383-763075 REVERSE LENGTH=202	7377.3	1.1983	2.29469	0.0002	0	Down			249752_at	AT5G24660.1	| Symbols: LSU2 | response to low sulfur 2 | chr5:8443472-8443756 REVERSE LENGTH=95	3923.2	1.0456	2.06422	0	0	Down
258976_at	AT3G01980.4	| Symbols: | NAD(P)-binding Rossmann-fold superfamily protein | chr3:327747-328833 REVERSE LENGTH=267	4004.77	1.5661	2.96103	0	0	Down			249769_at	AT5G24120.1	| Symbols: SIGE, SIG5, ATSIG5 | sigma factor E | chr5:8157794-8159746 REVERSE LENGTH=518	2472.1	0.5453	1.45932	0	0	Down
258989_at	AT3G08920.1	| Symbols: | Rhodanese/Cell cycle control phosphatase superfamily protein | chr3:2712274-2713117 FORWARD LENGTH=215	8200.38	1.2003	2.29787	0.0042	0.0006	Down			249770_at	AT5G24110.1	| Symbols: WRKY30, ATWRKY30 | WRKY DNA-binding protein 30 | chr5:8153416-8154633 REVERSE LENGTH=304	4305.58	0.7818	1.71927	0	0	Down
259098_at	AT3G04790.1	| Symbols: | Ribose 5-phosphate isomerase, type A protein | chr3:1313365-1314195 FORWARD LENGTH=277	8150.13	1.0858	2.12255	0.0036	0.0005	Down			249774_at	AT5G24150.1	| Symbols: SQP1, SQE5 | FAD/NAD(P)-binding oxidoreductase family protein | chr5:8172594-8175395 REVERSE LENGTH=517	5198.44	0.8405	1.79067	0.0012	0.0001	Down
259131_at	AT3G02180.2	| Symbols: SP1L3 | SPIRAL1-like3 | chr3:404989-405457 FORWARD LENGTH=123	3239.47	1.8559	3.61977	0	0	Down			249780_at	AT5G24240.1	| Symbols: | Phosphatidylinositol 3- and 4-kinase ;Ubiquitin family protein | chr5:8231110-8232925 REVERSE LENGTH=575	5551.61	0.9214	1.89395	0.0063	0.0008	Down
259161_at	AT3G01500.3	| Symbols: CA1 | carbonic anhydrase 1 | chr3:195173-197873 REVERSE LENGTH=337	8130.71	1.1699	2.24996	0.0034	0.0005	Down			249797_at	AT5G23750.1	| Symbols: | Remorin family protein | chr5:8010004-8011453 REVERSE LENGTH=203	3295.66	0.596	1.51152	0	0	Down
259179_at	AT3G01660.1	| Symbols: | S-adenosyl-L-methionine-dependent methyltransferases superfamily protein | chr3:245532-246432 FORWARD LENGTH=274	7697.97	1.1759	2.25934	0.0008	0.0001	Down			249800_at	AT5G23660.1	| Symbols: MTN3, SWEET12, AtSWEET12 | homolog of Medicago truncatula MTN3 | chr5:7971936-7973796 REVERSE LENGTH=286	4630.77	0.902	1.86865	0.0001	0	Down
259181_at	AT3G01690.1	| Symbols: | alpha/beta-Hydrolases superfamily protein | chr3:256753-258379 FORWARD LENGTH=362	4655.99	1.4713	2.77272	0	0	Down			249806_at	AT5G23850.1	| Symbols: | Arabidopsis thaliana protein of unknown function (DUF821) | chr5:8038126-8040741 FORWARD LENGTH=543	3572.78	0.6714	1.59262	0	0	Down
259193_at	AT3G01480.1	| Symbols: CYP38, ATCYP38 | cyclophilin 38 | chr3:188569-190674 FORWARD LENGTH=438	6104.5	1.2673	2.40711	0	0	Down			249838_at	AT5G23460.1	| Symbols: | unknown protein; Has 30201 Blast hits to 17322 proteins in 780 species: Archae - 12; Bacteria - 1396; Metazoa - 17338; Fungi - 3422; Plants - 5037; Viruses - 0; Other Eukaryotes - 2996 (source: NCBI BLink). | chr5:7913072-7913407 FORWARD LENG	4515.07	0.8149	1.75918	0.0001	0	Down
259207_at	AT3G09050.1	| Symbols: | unknown protein; FUNCTIONS IN: molecular_function unknown; INVOLVED IN: biological_process unknown; LOCATED IN: chloroplast thylakoid membrane, chloroplast; EXPRESSED IN: 21 plant structures; EXPRESSED DURING: 13 growth stages; Has 120 Blast	6464.89	1.3758	2.59512	0	0	Down			249849_at	AT5G23230.1	| Symbols: NIC2 | nicotinamidase 2 | chr5:7826005-7826601 REVERSE LENGTH=199	5134.67	0.7839	1.72178	0.0011	0.0001	Down
259375_at	AT3G16370.1	| Symbols: | GDSL-like Lipase/Acylhydrolase superfamily protein | chr3:5556928-5558351 FORWARD LENGTH=354	6238.08	1.3539	2.55602	0	0	Down			249850_at	AT5G23240.1	| Symbols: | DNAJ heat shock N-terminal domain-containing protein | chr5:7826857-7828534 REVERSE LENGTH=466	3399.33	0.8231	1.7692	0	0	Down
259416_at	AT1G02305.1	| Symbols: | Cysteine proteinases superfamily protein | chr1:455816-457974 FORWARD LENGTH=363	5937.55	1.3045	2.46998	0	0	Down			249860_at	AT5G22860.1	| Symbols: | Serine carboxypeptidase S28 family protein | chr5:7639511-7642945 REVERSE LENGTH=503	2888.05	0.5174	1.43137	0	0	Down
259431_at	AT1G01620.1	| Symbols: PIP1C, TMP-B, PIP1;3 | plasma membrane intrinsic protein 1C | chr1:225986-227176 REVERSE LENGTH=287	6504.77	1.4594	2.74994	0	0	Down			249869_at	AT5G23050.1	| Symbols: AAE17 | acyl-activating enzyme 17 | chr5:7731513-7735399 REVERSE LENGTH=722	3578.28	0.7176	1.64444	0	0	Down
259432_at	AT1G01520.1	| Symbols: | Homeodomain-like superfamily protein | chr1:190596-192139 FORWARD LENGTH=288	7363.26	0.731	1.65979	0.0001	0	Down			249889_at	AT5G22540.1	| Symbols: | Plant protein of unknown function (DUF247) | chr5:7481546-7482868 REVERSE LENGTH=441	5669.53	0.7417	1.67215	0.0099	0.0014	Down
259434_at	AT1G01490.2	| Symbols: | Heavy metal transport/detoxification superfamily protein | chr1:180401-182066 REVERSE LENGTH=178	8056.37	1.2833	2.43395	0.0026	0.0004	Down			249898_at	AT5G22510.1	| Symbols: INV-E, At-A/N-InvE | alkaline/neutral invertase | chr5:7474974-7477479 REVERSE LENGTH=618	5453.45	0.7393	1.66937	0.0043	0.0005	Down
259560_at	AT1G21270.1	| Symbols: WAK2 | wall-associated kinase 2 | chr1:7444997-7447345 FORWARD LENGTH=733	5938.07	1.5762	2.98183	0	0	Down			249910_at	AT5G22630.1	| Symbols: ADT5 | arogenate dehydratase 5 | chr5:7524645-7525922 FORWARD LENGTH=426	2459.15	0.5783	1.49309	0	0	Down
259599_at	AT1G28110.2	| Symbols: SCPL45 | serine carboxypeptidase-like 45 | chr1:9804153-9806832 REVERSE LENGTH=462	7260.36	1.2257	2.33869	0.0001	0	Down			249917_at	AT5G22460.2	| Symbols: | alpha/beta-Hydrolases superfamily protein | chr5:7443659-7445269 REVERSE LENGTH=341	2250.89	0.4982	1.41245	0	0	Down
259616_at	AT1G47960.1	| Symbols: C/VIF1, ATC/VIF1 | cell wall / vacuolar inhibitor of fructosidase 1 | chr1:17681954-17683516 REVERSE LENGTH=206	4776.33	1.6957	3.23934	0	0	Down			249928_at	AT5G22250.1	| Symbols: | Polynucleotidyl transferase, ribonuclease H-like superfamily protein | chr5:7365605-7366441 REVERSE LENGTH=279	3486.31	0.7933	1.73303	0	0	Down
259660_at	AT1G55260.1	| Symbols: | Bifunctional inhibitor/lipid-transfer protein/seed storage 2S albumin superfamily protein | chr1:20614663-20616158 FORWARD LENGTH=228	8199.42	1.0921	2.13184	0.0042	0.0006	Down			249941_at	AT5G22270.1	| Symbols: | unknown protein; BEST Arabidopsis thaliana protein match is: unknown protein (TAIR:AT3G11600.1); Has 136 Blast hits to 136 proteins in 15 species: Archae - 0; Bacteria - 0; Metazoa - 0; Fungi - 0; Plants - 136; Viruses - 0; Other Eukaryotes -	3240.87	0.7072	1.63263	0	0	Down
259661_at	AT1G55265.1	| Symbols: | Protein of unknown function, DUF538 | chr1:20617326-20617853 FORWARD LENGTH=176	6868.72	1.3896	2.62006	0	0	Down			249942_at	AT5G22300.1	| Symbols: NIT4, AtNIT4 | nitrilase 4 | chr5:7379401-7381764 FORWARD LENGTH=356	4320.06	0.8585	1.81315	0	0	Down
259725_at	AT1G61065.1	| Symbols: | Protein of unknown function (DUF1218) | chr1:22490430-22491330 REVERSE LENGTH=181	7666.3	1.187	2.27679	0.0007	0.0001	Down			249944_at	AT5G22290.1	| Symbols: anac089, NAC089 | NAC domain containing protein 89 | chr5:7376044-7377498 REVERSE LENGTH=341	1381.58	0.4883	1.40279	0	0	Down
259737_at	AT1G64400.1	| Symbols: LACS3 | AMP-dependent synthetase and ligase family protein | chr1:23915802-23919681 REVERSE LENGTH=666	7309.64	1.2695	2.41078	0.0002	0	Down			249984_at	AT5G18400.3	| Symbols: | Cytokine-induced anti-apoptosis inhibitor 1, Fe-S biogenesis | chr5:6092955-6094876 REVERSE LENGTH=273	5482.63	0.8267	1.77362	0.0048	0.0006	Down
259738_at	AT1G64355.1	| Symbols: | unknown protein; FUNCTIONS IN: molecular_function unknown; INVOLVED IN: biological_process unknown; LOCATED IN: chloroplast; EXPRESSED IN: 23 plant structures; EXPRESSED DURING: 13 growth stages; CONTAINS InterPro DOMAIN/s: Protein of unknown	6817.01	1.3185	2.49407	0	0	Down			249987_at	AT5G18490.1	| Symbols: | Plant protein of unknown function (DUF946) | chr5:6134275-6136554 REVERSE LENGTH=554	5419.26	0.8457	1.79714	0.0038	0.0005	Down
259775_at	AT1G29530.1	| Symbols: | unknown protein; BEST Arabidopsis thaliana protein match is: unknown protein (TAIR:AT2G34310.3); Has 84 Blast hits to 78 proteins in 24 species: Archae - 2; Bacteria - 4; Metazoa - 9; Fungi - 8; Plants - 55; Viruses - 0; Other Eukaryotes - 6	4615.81	1.5223	2.87249	0	0	Down			249988_at	AT5G18310.1	| Symbols: | unknown protein; FUNCTIONS IN: molecular_function unknown; INVOLVED IN: biological_process unknown; LOCATED IN: plasma membrane; EXPRESSED IN: 22 plant structures; EXPRESSED DURING: 13 growth stages; BEST Arabidopsis thaliana protein match is	5456.07	0.8587	1.8134	0.0044	0.0006	Down
259838_at	AT1G52220.1	| Symbols: | FUNCTIONS IN: molecular_function unknown; INVOLVED IN: biological_process unknown; LOCATED IN: chloroplast thylakoid membrane, chloroplast; EXPRESSED IN: 23 plant structures; EXPRESSED DURING: 13 growth stages; BEST Arabidopsis thaliana prote	6864.59	1.2929	2.4502	0	0	Down			250024_at	AT5G18270.1	| Symbols: ANAC087 | Arabidopsis NAC domain containing protein 87 | chr5:6041241-6042743 REVERSE LENGTH=336	4987.45	0.7412	1.67157	0.0005	0.0001	Down
259840_at	AT1G52230.1	| Symbols: PSAH2, PSAH-2, PSI-H | photosystem I subunit H2 | chr1:19454902-19455508 FORWARD LENGTH=146	7723.08	1.2183	2.32672	0.0008	0.0001	Down			250028_at	AT5G18130.1	| Symbols: | unknown protein; BEST Arabidopsis thaliana protein match is: unknown protein (TAIR:AT3G03870.2); Has 1807 Blast hits to 1807 proteins in 277 species: Archae - 0; Bacteria - 0; Metazoa - 736; Fungi - 347; Plants - 385; Viruses - 0; Other Eukar	1851.75	0.5435	1.4575	0	0	Down
259896_at	AT1G71500.1	| Symbols: | Rieske (2Fe-2S) domain-containing protein | chr1:26936084-26937331 FORWARD LENGTH=288	8091.69	1.1719	2.25308	0.003	0.0004	Down			250053_at	AT5G17850.1	| Symbols: | Sodium/calcium exchanger family protein | chr5:5899253-5900932 FORWARD LENGTH=560	1599.12	0.5042	1.41834	0	0	Down
259909_at	AT1G60870.1	| Symbols: MEE9 | maternal effect embryo arrest 9 | chr1:22409712-22410227 FORWARD LENGTH=148	6801.99	1.2744	2.41898	0	0	Down			250062_at	AT5G17760.2	| Symbols: | P-loop containing nucleoside triphosphate hydrolases superfamily protein | chr5:5861276-5862301 REVERSE LENGTH=342	3019.77	0.6808	1.60303	0	0	Down
259996_at	AT1G67910.2	| Symbols: | unknown protein; FUNCTIONS IN: molecular_function unknown; INVOLVED IN: biological_process unknown; LOCATED IN: chloroplast; EXPRESSED IN: 21 plant structures; EXPRESSED DURING: 12 growth stages; BEST Arabidopsis thaliana protein match is: un	5292.92	1.5914	3.01342	0	0	Down			250072_at	AT5G17210.1	| Symbols: | Protein of unknown function (DUF1218) | chr5:5656519-5657970 FORWARD LENGTH=210	4864.13	0.7297	1.65829	0.0003	0	Down
260014_at	AT1G68010.1	| Symbols: HPR, ATHPR1 | hydroxypyruvate reductase | chr1:25493418-25495720 FORWARD LENGTH=387	6191.67	1.3528	2.55407	0	0	Down			250094_at	AT5G17380.1	| Symbols: | Thiamine pyrophosphate dependent pyruvate decarboxylase family protein | chr5:5724920-5726720 REVERSE LENGTH=573	5173.84	0.7288	1.65726	0.0013	0.0001	Down
260044_at	AT1G73655.1	| Symbols: | FKBP-like peptidyl-prolyl cis-trans isomerase family protein | chr1:27690468-27691781 REVERSE LENGTH=235	6631.44	1.4285	2.69167	0	0	Down			250096_at	AT5G17190.1	| Symbols: | FUNCTIONS IN: molecular_function unknown; INVOLVED IN: intracellular protein transport; LOCATED IN: endomembrane system, integral to membrane, endoplasmic reticulum; EXPRESSED IN: 23 plant structures; EXPRESSED DURING: 13 growth stages; CONTA	4995.23	0.7753	1.71155	0.0005	0.0001	Down
260106_at	AT1G35420.1	| Symbols: | alpha/beta-Hydrolases superfamily protein | chr1:13026320-13027463 FORWARD LENGTH=311	7558.48	1.2358	2.35512	0.0005	0.0001	Down			250098_at	AT5G17350.1	| Symbols: | unknown protein; FUNCTIONS IN: molecular_function unknown; INVOLVED IN: N-terminal protein myristoylation; LOCATED IN: cellular_component unknown; EXPRESSED IN: 15 plant structures; EXPRESSED DURING: 8 growth stages; BEST Arabidopsis thaliana	4472.9	0.8341	1.78274	0	0	Down
260211_at	AT1G74440.1	| Symbols: | Protein of unknown function (DUF962) | chr1:27979208-27980371 REVERSE LENGTH=209	8378.12	1.2636	2.40094	0.0074	0.0012	Down			250099_at	AT5G17300.1	| Symbols: RVE1 | Homeodomain-like superfamily protein | chr5:5690435-5692435 REVERSE LENGTH=388	4401.92	1.1	2.14355	0	0	Down
260264_at	AT1G68500.1	| Symbols: | unknown protein; BEST Arabidopsis thaliana protein match is: unknown protein (TAIR:AT1G25422.1); Has 16 Blast hits to 16 proteins in 6 species: Archae - 0; Bacteria - 0; Metazoa - 0; Fungi - 0; Plants - 16; Viruses - 0; Other Eukaryotes - 0 (	1434.87	0.1575	1.11535	0	0	Down			250114_s_at	AT5G16340.1	| Symbols: | AMP-dependent synthetase and ligase family protein | chr5:5349255-5350907 REVERSE LENGTH=551	4217.02	0.8383	1.78794	0	0	Down
260267_at	AT1G68530.1	| Symbols: CUT1, POP1, CER6, G2, KCS6 | 3-ketoacyl-CoA synthase 6 | chr1:25712881-25714733 REVERSE LENGTH=498	3695.16	1.6871	3.22009	0	0	Down			250127_at	AT5G16380.1	| Symbols: | Protein of unknown function, DUF538 | chr5:5359730-5360613 REVERSE LENGTH=196	3034.01	0.6663	1.587	0	0	Down
260302_at	AT1G80310.1	| Symbols: | sulfate transmembrane transporters | chr1:30194951-30196345 FORWARD LENGTH=465	6685.56	1.3013	2.46451	0	0	Down			250141_at	AT5G14640.1	| Symbols: ATSK13, SK13 | shaggy-like kinase 13 | chr5:4719350-4721772 REVERSE LENGTH=411	3171.87	0.6481	1.5671	0	0	Down
260357_at	AT1G69260.1	| Symbols: AFP1 | ABI five binding protein | chr1:26039314-26040570 FORWARD LENGTH=346	6919.92	0.7372	1.66694	0	0	Down			250150_at	AT5G14710.1	| Symbols: | CONTAINS InterPro DOMAIN/s: Proteasome assembly chaperone 3 (InterPro:IPR018788); Has 120 Blast hits to 120 proteins in 47 species: Archae - 0; Bacteria - 0; Metazoa - 62; Fungi - 2; Plants - 49; Viruses - 0; Other Eukaryotes - 7 (source: NCB	5506.12	0.8134	1.75735	0.0053	0.0007	Down
260395_at	AT1G69780.1	| Symbols: ATHB13 | Homeobox-leucine zipper protein family | chr1:26259166-26260465 FORWARD LENGTH=295	5749.95	1.3971	2.63372	0	0	Down			250158_at	AT5G15190.2	| Symbols: | unknown protein; FUNCTIONS IN: molecular_function unknown; INVOLVED IN: biological_process unknown; LOCATED IN: chloroplast; EXPRESSED IN: 17 plant structures; EXPRESSED DURING: LP.04 four leaves visible, 4 anthesis, petal differentiation and	996.538	0.2624	1.19947	0	0	Down
260409_at	AT1G69935.1	| Symbols: SHW1 | short hypocotyl in white light1 | chr1:26342072-26343082 REVERSE LENGTH=193	5061.82	1.4198	2.67548	0	0	Down			250186_at	AT5G14500.1	| Symbols: | aldose 1-epimerase family protein | chr5:4674503-4676368 REVERSE LENGTH=307	4170.71	0.7171	1.64387	0	0	Down
260455_at	AT1G72500.1	| Symbols: | LOCATED IN: plasma membrane; EXPRESSED IN: 23 plant structures; EXPRESSED DURING: 13 growth stages; CONTAINS InterPro DOMAIN/s: von Willebrand factor, type A (InterPro:IPR002035); BEST Arabidopsis thaliana protein match is: inter-alpha-trypsi	8441.74	1.1184	2.17106	0.009	0.0015	Down			250207_at	AT5G13930.1	| Symbols: CHS, TT4, ATCHS | Chalcone and stilbene synthase family protein | chr5:4488762-4490035 FORWARD LENGTH=396	2026.64	0.4213	1.33913	0	0	Down
260481_at	AT1G10960.1	| Symbols: ATFD1, FD1 | ferredoxin 1 | chr1:3664445-3664891 FORWARD LENGTH=149	5996.31	1.3537	2.55567	0	0	Down			250213_at	AT5G13820.1	| Symbols: TBP1, ATBP-1, ATBP1, ATTBP1, HPPBF-1 | telomeric DNA binding protein 1 | chr5:4461694-4464355 FORWARD LENGTH=641	2393.78	0.483	1.39765	0	0	Down
260542_at	AT2G43560.1	| Symbols: | FKBP-like peptidyl-prolyl cis-trans isomerase family protein | chr2:18073995-18075385 REVERSE LENGTH=224	5924.61	1.3083	2.4765	0	0	Down			250252_at	AT5G13750.2	| Symbols: ZIFL1 | zinc induced facilitator-like 1 | chr5:4438896-4441289 FORWARD LENGTH=393	3764.85	0.6123	1.52869	0	0	Down
260547_at	AT2G43550.1	| Symbols: | Scorpion toxin-like knottin superfamily protein | chr2:18073263-18073651 FORWARD LENGTH=104	8179.64	1.2658	2.40461	0.0039	0.0006	Down			250259_at	AT5G13800.1	| Symbols: PPH, CRN1 | pheophytinase | chr5:4452063-4454141 REVERSE LENGTH=485	2931.5	0.5419	1.45589	0	0	Down
260592_at	AT1G55850.1	| Symbols: ATCSLE1, CSLE1 | cellulose synthase like E1 | chr1:20876752-20879414 FORWARD LENGTH=730	3129.16	2.1999	4.59447	0	0	Down			250279_at	AT5G13200.1	| Symbols: | GRAM domain family protein | chr5:4207081-4208079 FORWARD LENGTH=273	1927.71	0.5019	1.41608	0	0	Down
260618_at	AT1G53230.1	| Symbols: TCP3 | TEOSINTE BRANCHED 1, cycloidea and PCF transcription factor 3 | chr1:19850260-19851435 REVERSE LENGTH=392	8339.65	1.231	2.3473	0.0066	0.0011	Down			250287_at	AT5G13330.1	| Symbols: Rap2.6L | related to AP2 6l | chr5:4272384-4274461 FORWARD LENGTH=213	1681.6	0.3868	1.30749	0	0	Down
260644_at	AT1G53290.1	| Symbols: | Galactosyltransferase family protein | chr1:19871353-19873251 FORWARD LENGTH=346	7170.26	1.2078	2.30985	0.0001	0	Down			250290_at	AT5G13310.1	| Symbols: | unknown protein; FUNCTIONS IN: molecular_function unknown; INVOLVED IN: biological_process unknown; LOCATED IN: chloroplast; EXPRESSED IN: 13 plant structures; EXPRESSED DURING: 7 growth stages; BEST Arabidopsis thaliana protein match is: unk	5338.31	0.7828	1.72047	0.0027	0.0003	Down
260687_at	AT1G17530.1	| Symbols: ATTIM23-1, TIM23-1 | translocase of inner mitochondrial membrane 23 | chr1:6027723-6028286 FORWARD LENGTH=188	7564.43	1.2601	2.39512	0.0005	0.0001	Down			250301_at	AT5G11970.1	| Symbols: | Protein of unknown function (DUF3511) | chr5:3863289-3863606 REVERSE LENGTH=106	4987.02	0.7575	1.69056	0.0005	0.0001	Down
260704_at	AT1G32470.1	| Symbols: | Single hybrid motif superfamily protein | chr1:11739479-11740246 REVERSE LENGTH=167	7833.5	1.1401	2.20396	0.0013	0.0002	Down			250335_at	AT5G11650.1	| Symbols: | alpha/beta-Hydrolases superfamily protein | chr5:3745069-3746816 FORWARD LENGTH=391	3065.27	0.6175	1.53421	0	0	Down
260745_at	AT1G78370.1	| Symbols: ATGSTU20, GSTU20 | glutathione S-transferase TAU 20 | chr1:29484428-29485204 REVERSE LENGTH=218	7900.05	1.1783	2.2631	0.0016	0.0002	Down			250350_at	AT5G12010.1	| Symbols: | unknown protein; INVOLVED IN: response to salt stress; LOCATED IN: chloroplast, plasma membrane, membrane; EXPRESSED IN: 23 plant structures; EXPRESSED DURING: 13 growth stages; BEST Arabidopsis thaliana protein match is: unknown protein (TAI	2900.14	0.5985	1.51414	0	0	Down
260769_at	AT1G49010.1	| Symbols: | Duplicated homeodomain-like superfamily protein | chr1:18132714-18133778 FORWARD LENGTH=315	4872.46	1.5951	3.02115	0	0	Down			250380_at	AT5G11600.1	| Symbols: | unknown protein; FUNCTIONS IN: molecular_function unknown; INVOLVED IN: biological_process unknown; LOCATED IN: chloroplast; EXPRESSED IN: 20 plant structures; EXPRESSED DURING: 11 growth stages; BEST Arabidopsis thaliana protein match is: un	3934.27	0.7569	1.68986	0	0	Down
260830_at	AT1G06760.1	| Symbols: | winged-helix DNA-binding transcription factor family protein | chr1:2076687-2077616 REVERSE LENGTH=275	7080.43	1.2859	2.43834	0.0001	0	Down			250400_at	AT5G10740.1	| Symbols: | Protein phosphatase 2C family protein | chr5:3393797-3395848 REVERSE LENGTH=355	4369.27	0.7478	1.67923	0	0	Down
260837_at	AT1G43670.1	| Symbols: | Inositol monophosphatase family protein | chr1:16468184-16470347 FORWARD LENGTH=342	5929.93	1.4402	2.71358	0	0	Down			250408_at	AT5G10930.1	| Symbols: CIPK5, SnRK3.24 | CBL-interacting protein kinase 5 | chr5:3445569-3446906 REVERSE LENGTH=446	1257.56	0.4508	1.3668	0	0	Down
260855_at	AT1G21920.1	| Symbols: | Histone H3 K4-specific methyltransferase SET7/9 family protein | chr1:7704454-7705866 REVERSE LENGTH=418	8393.78	1.3852	2.61208	0.0078	0.0013	Down			250464_at	AT5G10040.1	| Symbols: | unknown protein; BEST Arabidopsis thaliana protein match is: unknown protein (TAIR:AT5G65207.1); Has 1807 Blast hits to 1807 proteins in 277 species: Archae - 0; Bacteria - 0; Metazoa - 736; Fungi - 347; Plants - 385; Viruses - 0; Other Eukar	5586.43	0.8388	1.78856	0.0073	0.001	Down
260869_at	AT1G43800.1	| Symbols: | Plant stearoyl-acyl-carrier-protein desaturase family protein | chr1:16577662-16579549 FORWARD LENGTH=392	5712.67	1.9637	3.90061	0	0	Down			250483_at	AT5G10300.1	| Symbols: ATMES5, MES5, HNL | methyl esterase 5 | chr5:3239684-3240724 FORWARD LENGTH=259	1278.36	0.3577	1.28138	0	0	Down
260877_at	AT1G21500.1	| Symbols: | unknown protein; Has 29 Blast hits to 29 proteins in 12 species: Archae - 0; Bacteria - 0; Metazoa - 0; Fungi - 2; Plants - 27; Viruses - 0; Other Eukaryotes - 0 (source: NCBI BLink). | chr1:7530047-7530954 REVERSE LENGTH=127	8127.95	1.3991	2.63737	0.0034	0.0005	Down			250485_at	AT5G09990.1	| Symbols: PROPEP5 | elicitor peptide 5 precursor | chr5:3124623-3124976 FORWARD LENGTH=87	3984.29	0.7195	1.64661	0	0	Down
260922_at	AT1G21560.3	| Symbols: | unknown protein; FUNCTIONS IN: molecular_function unknown; INVOLVED IN: biological_process unknown; LOCATED IN: cellular_component unknown; EXPRESSED IN: 22 plant structures; EXPRESSED DURING: 13 growth stages; BEST Arabidopsis thaliana prote	4743.15	1.5221	2.87209	0	0	Down			250506_at	AT5G09930.1	| Symbols: ATGCN2, GCN2 | ABC transporter family protein | chr5:3097643-3100241 REVERSE LENGTH=679	4020.74	0.6127	1.52912	0	0	Down
260982_at	AT1G53520.1	| Symbols: | Chalcone-flavanone isomerase family protein | chr1:19976485-19977915 REVERSE LENGTH=288	6737.67	1.2683	2.40878	0	0	Down			250533_at	AT5G08640.2	| Symbols: FLS1 | flavonol synthase 1 | chr5:2804009-2805175 FORWARD LENGTH=337	4152.28	0.8805	1.84101	0	0	Down
261049_at	AT1G01430.1	| Symbols: TBL25 | TRICHOME BIREFRINGENCE-LIKE 25 | chr1:156953-158536 REVERSE LENGTH=457	4499.18	1.5588	2.94609	0	0	Down			250556_at	AT5G07920.1	| Symbols: DGK1, ATDGK1 | diacylglycerol kinase1 | chr5:2525197-2528396 REVERSE LENGTH=729	2165.71	0.4745	1.38944	0	0	Down
261078_at	AT1G07320.4	| Symbols: RPL4 | ribosomal protein L4 | chr1:2249190-2250173 FORWARD LENGTH=279	6842.88	1.2007	2.29851	0	0	Down			250575_at	AT5G08240.1	| Symbols: | unknown protein; BEST Arabidopsis thaliana protein match is: unknown protein (TAIR:AT5G23160.1); Has 69 Blast hits to 69 proteins in 10 species: Archae - 0; Bacteria - 1; Metazoa - 0; Fungi - 0; Plants - 68; Viruses - 0; Other Eukaryotes - 0	5400.25	0.8853	1.84715	0.0035	0.0004	Down
261081_at	AT1G07350.1	| Symbols: | RNA-binding (RRM/RBD/RNP motifs) family protein | chr1:2257732-2260101 REVERSE LENGTH=383	2663.87	2.1489	4.4349	0	0	Down			250648_at	AT5G06760.1	| Symbols: LEA4-5 | Late Embryogenesis Abundant 4-5 | chr5:2089754-2090313 REVERSE LENGTH=159	194.079	0.1292	1.09369	0	0	Down
261118_at	AT1G75460.1	| Symbols: | ATP-dependent protease La (LON) domain protein | chr1:28327986-28328822 FORWARD LENGTH=279	3538.22	1.7775	3.42832	0	0	Down			250662_at	AT5G07010.1	| Symbols: ATST2A, ST2A | sulfotransferase 2A | chr5:2174960-2176039 REVERSE LENGTH=360	2246.62	0.608	1.52414	0	0	Down
261154_at	AT1G04970.1	| Symbols: | lipid-binding serum glycoprotein family protein | chr1:1411216-1413431 FORWARD LENGTH=489	7958.56	1.208	2.31017	0.0019	0.0003	Down			250665_at	AT5G06980.1	| Symbols: | unknown protein; BEST Arabidopsis thaliana protein match is: unknown protein (TAIR:AT3G12320.1); Has 30201 Blast hits to 17322 proteins in 780 species: Archae - 12; Bacteria - 1396; Metazoa - 17338; Fungi - 3422; Plants - 5037; Viruses - 0; O	4339.68	0.9738	1.96401	0	0	Down
261165_at	AT1G34430.1	| Symbols: EMB3003 | 2-oxoacid dehydrogenases acyltransferase family protein | chr1:12588027-12590084 REVERSE LENGTH=466	7174.29	1.2067	2.30809	0.0001	0	Down			250673_at	AT5G07070.1	| Symbols: CIPK2, SnRK3.2 | CBL-interacting protein kinase 2 | chr5:2196743-2198113 REVERSE LENGTH=457	4017.61	0.6901	1.6134	0	0	Down
261190_at	AT1G32990.1	| Symbols: PRPL11 | plastid ribosomal protein l11 | chr1:11955827-11957139 FORWARD LENGTH=223	8327.33	1.1235	2.17875	0.0063	0.001	Down			250676_at	AT5G06320.1	| Symbols: NHL3 | NDR1/HIN1-like 3 | chr5:1931016-1931711 REVERSE LENGTH=232	3429.78	0.814	1.75808	0	0	Down
261315_at	AT1G53170.1	| Symbols: ATERF-8, ATERF8, ERF8 | ethylene response factor 8 | chr1:19821539-19822096 REVERSE LENGTH=186	7438.69	1.4984	2.82529	0.0003	0	Down			250680_at	AT5G06570.2	| Symbols: | alpha/beta-Hydrolases superfamily protein | chr5:2008075-2011013 REVERSE LENGTH=330	3375.74	0.6609	1.58107	0	0	Down
261338_at	AT1G44920.1	| Symbols: | unknown protein; FUNCTIONS IN: molecular_function unknown; INVOLVED IN: biological_process unknown; LOCATED IN: chloroplast; EXPRESSED IN: 22 plant structures; EXPRESSED DURING: 13 growth stages; CONTAINS InterPro DOMAIN/s: Protein of unknown	5051.12	1.3286	2.51159	0	0	Down			250700_at	AT5G06830.1	| Symbols: | unknown protein; CONTAINS InterPro DOMAIN/s: Protein of unknown function DUF773 (InterPro:IPR008491); Has 365 Blast hits to 359 proteins in 109 species: Archae - 9; Bacteria - 13; Metazoa - 209; Fungi - 7; Plants - 47; Viruses - 0; Other Euka	4746.32	0.8032	1.74497	0.0002	0	Down
261368_at	AT1G53070.1	| Symbols: | Legume lectin family protein | chr1:19778371-19779189 FORWARD LENGTH=273	5896.64	1.4689	2.76811	0	0	Down			250723_at	AT5G06300.1	| Symbols: | Putative lysine decarboxylase family protein | chr5:1922042-1925278 REVERSE LENGTH=218	4776.22	0.7613	1.69502	0.0002	0	Down
261388_at	AT1G05385.1	| Symbols: LPA19, Psb27-H1 | photosystem II 11 kDa protein-related | chr1:1582747-1583648 REVERSE LENGTH=200	7233.36	1.2978	2.45854	0.0001	0	Down			250781_at	AT5G05410.1	| Symbols: DREB2A, DREB2 | DRE-binding protein 2A | chr5:1602650-1603657 FORWARD LENGTH=336	297.077	0.2111	1.15757	0	0	Down
261488_at	AT1G14345.1	| Symbols: | NAD(P)-linked oxidoreductase superfamily protein | chr1:4899176-4899766 FORWARD LENGTH=197	5503.57	1.3516	2.55195	0	0	Down			250793_at	AT5G05600.1	| Symbols: | 2-oxoglutarate (2OG) and Fe(II)-dependent oxygenase superfamily protein | chr5:1672266-1674602 FORWARD LENGTH=372	1953.59	0.5271	1.44103	0	0	Down
261500_at	AT1G28400.1	| Symbols: | unknown protein; FUNCTIONS IN: molecular_function unknown; INVOLVED IN: biological_process unknown; LOCATED IN: endomembrane system; EXPRESSED IN: 22 plant structures; EXPRESSED DURING: 13 growth stages; BEST Arabidopsis thaliana protein matc	4648.19	1.6778	3.1994	0	0	Down			250809_at	AT5G05140.1	| Symbols: | Transcription elongation factor (TFIIS) family protein | chr5:1520353-1522297 FORWARD LENGTH=437	3327.74	0.6966	1.62068	0	0	Down
261540_at	AT1G63610.1	| Symbols: | unknown protein; FUNCTIONS IN: molecular_function unknown; INVOLVED IN: biological_process unknown; LOCATED IN: chloroplast; EXPRESSED IN: 22 plant structures; EXPRESSED DURING: 13 growth stages; BEST Arabidopsis thaliana protein match is: un	7344.42	1.1735	2.25558	0.0002	0	Down			250822_at	AT5G05230.1	| Symbols: | RING/U-box superfamily protein | chr5:1551593-1553543 FORWARD LENGTH=364	4422.22	0.812	1.75564	0	0	Down
261577_at	AT1G01080.1	| Symbols: | RNA-binding (RRM/RBD/RNP motifs) family protein | chr1:45503-46789 REVERSE LENGTH=294	7700.53	1.1831	2.27064	0.0008	0.0001	Down			250826_at	AT5G05220.1	| Symbols: | unknown protein; Has 30201 Blast hits to 17322 proteins in 780 species: Archae - 12; Bacteria - 1396; Metazoa - 17338; Fungi - 3422; Plants - 5037; Viruses - 0; Other Eukaryotes - 2996 (source: NCBI BLink). | chr5:1550273-1550821 FORWARD LENG	682.84	0.2557	1.19391	0	0	Down
261598_at	AT1G49750.1	| Symbols: | Leucine-rich repeat (LRR) family protein | chr1:18411177-18412779 REVERSE LENGTH=495	6376.85	1.4399	2.71302	0	0	Down			250829_at	AT5G04720.1	| Symbols: ADR1-L2 | ADR1-like 2 | chr5:1360748-1363665 FORWARD LENGTH=812	4965.64	0.8649	1.82121	0.0005	0	Down
261638_at	AT1G49975.1	| Symbols: | INVOLVED IN: photosynthesis; LOCATED IN: photosystem I, chloroplast, thylakoid membrane; EXPRESSED IN: 20 plant structures; EXPRESSED DURING: 13 growth stages; CONTAINS InterPro DOMAIN/s: Photosystem I reaction centre subunit N (InterPro:IPR0	8179.77	1.3154	2.48871	0.0039	0.0006	Down			250881_at	AT5G04080.2	| Symbols: | unknown protein; FUNCTIONS IN: molecular_function unknown; INVOLVED IN: biological_process unknown; EXPRESSED IN: 16 plant structures; EXPRESSED DURING: 9 growth stages. | chr5:1104815-1105041 FORWARD LENGTH=50	2579.33	0.6278	1.54521	0	0	Down
261695_at	AT1G08520.1	| Symbols: ALB1, ALB-1V, V157, PDE166, CHLD | ALBINA 1 | chr1:2696538-2700819 FORWARD LENGTH=761	8187.03	1.1369	2.19908	0.004	0.0006	Down			250916_at	AT5G03630.1	| Symbols: ATMDAR2 | Pyridine nucleotide-disulphide oxidoreductase family protein | chr5:922378-924616 REVERSE LENGTH=436	5013.32	0.8108	1.75418	0.0006	0.0001	Down
261740_at	AT1G47740.2	| Symbols: | PPPDE putative thiol peptidase family protein | chr1:17567903-17569035 FORWARD LENGTH=280	4956.02	1.3418	2.53467	0	0	Down			250937_at	AT5G03230.1	| Symbols: | Protein of unknown function, DUF584 | chr5:769636-770136 FORWARD LENGTH=167	2265.99	0.6754	1.59704	0	0	Down
261742_at	AT1G08390.1	| Symbols: | unknown protein; Has 62 Blast hits to 62 proteins in 27 species: Archae - 0; Bacteria - 0; Metazoa - 34; Fungi - 0; Plants - 28; Viruses - 0; Other Eukaryotes - 0 (source: NCBI BLink). | chr1:2642220-2643103 FORWARD LENGTH=138	4903.57	1.4257	2.68645	0	0	Down			250938_at	AT5G03180.1	| Symbols: | RING/U-box superfamily protein | chr5:754201-756411 REVERSE LENGTH=463	5143.51	0.8944	1.85884	0.0011	0.0001	Down
261751_at	AT1G76080.1	| Symbols: ATCDSP32, CDSP32 | chloroplastic drought-induced stress protein of 32 kD | chr1:28548063-28549348 REVERSE LENGTH=303	5496.72	1.5908	3.01216	0	0	Down			250971_at	AT5G02810.1	| Symbols: PRR7, APRR7 | pseudo-response regulator 7 | chr5:638283-641461 REVERSE LENGTH=728	5465.21	1.0307	2.04302	0.0038	0.0005	Down
261758_at	AT1G08250.1	| Symbols: ADT6 | arogenate dehydratase 6 | chr1:2588994-2590235 REVERSE LENGTH=414	5710.95	1.3113	2.48165	0	0	Down			250987_at	AT5G02860.1	| Symbols: | Pentatricopeptide repeat (PPR) superfamily protein | chr5:654102-656561 FORWARD LENGTH=820	5559.53	0.9139	1.88413	0.0065	0.0009	Down
261769_at	AT1G76100.1	| Symbols: PETE1 | plastocyanin 1 | chr1:28554217-28554732 REVERSE LENGTH=172	4145.63	1.7413	3.34336	0	0	Down			250988_at	AT5G02880.1	| Symbols: UPL4 | ubiquitin-protein ligase 4 | chr5:662643-668847 FORWARD LENGTH=1503	4777.5	0.7969	1.73736	0.0002	0	Down
261788_at	AT1G15980.1	| Symbols: NDF1, NDH48 | NDH-dependent cyclic electron flow 1 | chr1:5489314-5491199 FORWARD LENGTH=462	6540.97	1.3224	2.50082	0	0	Down			251010_at	AT5G02550.1	| Symbols: | unknown protein; Has 3 Blast hits to 3 proteins in 1 species: Archae - 0; Bacteria - 0; Metazoa - 0; Fungi - 0; Plants - 3; Viruses - 0; Other Eukaryotes - 0 (source: NCBI BLink). | chr5:573247-573477 REVERSE LENGTH=77	3844.2	0.8037	1.74557	0	0	Down
261801_at	AT1G30520.1	| Symbols: AAE14 | acyl-activating enzyme 14 | chr1:10811039-10813546 FORWARD LENGTH=561	3328.37	1.9138	3.768	0	0	Down			251011_at	AT5G02560.1	| Symbols: HTA12 | histone H2A 12 | chr5:575437-576456 FORWARD LENGTH=154	5625.86	0.7972	1.73773	0.0084	0.0012	Down
261852_at	AT1G50440.3	| Symbols: | RING/FYVE/PHD zinc finger superfamily protein | chr1:18686099-18687646 FORWARD LENGTH=251	5261.53	1.3181	2.49338	0	0	Down			251019_at	AT5G02420.1	| Symbols: | unknown protein; Has 90 Blast hits to 90 proteins in 10 species: Archae - 0; Bacteria - 0; Metazoa - 0; Fungi - 0; Plants - 90; Viruses - 0; Other Eukaryotes - 0 (source: NCBI BLink). | chr5:523501-523848 FORWARD LENGTH=116	2931.35	0.5995	1.51519	0	0	Down
261859_at	AT1G50490.1	| Symbols: UBC20 | ubiquitin-conjugating enzyme 20 | chr1:18705005-18706303 REVERSE LENGTH=181	6076.11	1.299	2.46058	0	0	Down			251020_at	AT5G02270.1	| Symbols: ATNAP9, NAP9 | non-intrinsic ABC protein 9 | chr5:467269-469041 REVERSE LENGTH=329	5585.65	0.7968	1.73724	0.0072	0.001	Down
261921_at	AT1G65900.1	| Symbols: | unknown protein; FUNCTIONS IN: molecular_function unknown; INVOLVED IN: biological_process unknown; LOCATED IN: endomembrane system; EXPRESSED IN: 21 plant structures; EXPRESSED DURING: 13 growth stages; Has 306 Blast hits to 306 proteins in	7749.55	1.3048	2.47049	0.0009	0.0001	Down			251054_at	AT5G01540.1	| Symbols: LECRKA4.1 | lectin receptor kinase a4.1 | chr5:211285-213333 REVERSE LENGTH=683	3918.1	0.7489	1.68051	0	0	Down
261954_at	AT1G64510.1	| Symbols: | Translation elongation factor EF1B/ribosomal protein S6 family protein | chr1:23954993-23956205 REVERSE LENGTH=208	8096.19	1.1436	2.20932	0.003	0.0004	Down			251060_at	AT5G01820.1	| Symbols: ATSR1, SnRK3.15, CIPK14, ATCIPK14, SR1 | serine/threonine protein kinase 1 | chr5:313423-314751 REVERSE LENGTH=443	2265.78	0.5709	1.48545	0	0	Down
262039_at	AT1G80050.1	| Symbols: APT2, ATAPT2, PHT1.1 | adenine phosphoribosyl transferase 2 | chr1:30111708-30113261 REVERSE LENGTH=193	5522.07	1.3462	2.54242	0	0	Down			251084_at	AT5G01520.1	| Symbols: | RING/U-box superfamily protein | chr5:206797-208399 FORWARD LENGTH=243	799.63	0.3597	1.28316	0	0	Down
262049_at	AT1G80180.1	| Symbols: | unknown protein; FUNCTIONS IN: molecular_function unknown; INVOLVED IN: biological_process unknown; LOCATED IN: plasma membrane; EXPRESSED IN: 21 plant structures; EXPRESSED DURING: 10 growth stages; BEST Arabidopsis thaliana protein match is	2649.82	2.55	5.85634	0	0	Down			251090_at	AT5G01340.1	| Symbols: | Mitochondrial substrate carrier family protein | chr5:143240-144561 REVERSE LENGTH=310	5570.74	0.8541	1.80763	0.0068	0.0009	Down
262162_at	AT1G78020.1	| Symbols: | Protein of unknown function (DUF581) | chr1:29338787-29339491 FORWARD LENGTH=163	6023.5	1.3737	2.59134	0	0	Down			251100_at	AT5G01670.1	| Symbols: | NAD(P)-linked oxidoreductase superfamily protein | chr5:252000-253856 FORWARD LENGTH=323	3553.81	0.6205	1.53741	0	0	Down
262232_at	AT1G68600.1	| Symbols: | Aluminium activated malate transporter family protein | chr1:25759947-25762778 FORWARD LENGTH=538	5641.15	2.1581	4.46327	0	0	Down			251146_at	AT3G63520.1	| Symbols: CCD1, ATCCD1, ATNCED1, NCED1 | carotenoid cleavage dioxygenase 1 | chr3:23452940-23455896 FORWARD LENGTH=539	5063.08	0.8093	1.75236	0.0007	0.0001	Down
262236_at	AT1G48330.1	| Symbols: | unknown protein; BEST Arabidopsis thaliana protein match is: unknown protein (TAIR:AT3G17580.1); Has 40 Blast hits to 40 proteins in 11 species: Archae - 0; Bacteria - 0; Metazoa - 0; Fungi - 0; Plants - 40; Viruses - 0; Other Eukaryotes - 0	4962.14	1.8499	3.60475	0	0	Down			251156_at	AT3G63060.1	| Symbols: EDL3 | EID1-like 3 | chr3:23300638-23301456 REVERSE LENGTH=273	1521.07	0.4112	1.32979	0	0	Down
262237_at	AT1G48320.1	| Symbols: | Thioesterase superfamily protein | chr1:17855024-17855577 REVERSE LENGTH=157	7984.63	1.2272	2.34112	0.0021	0.0003	Down			251169_at	AT3G63210.1	| Symbols: MARD1 | Protein of unknown function (DUF581) | chr3:23354019-23354906 REVERSE LENGTH=264	5362.86	0.8857	1.84766	0.0025	0.0003	Down
262286_at	AT1G68585.1	| Symbols: | unknown protein; Has 23 Blast hits to 23 proteins in 6 species: Archae - 0; Bacteria - 0; Metazoa - 0; Fungi - 0; Plants - 23; Viruses - 0; Other Eukaryotes - 0 (source: NCBI BLink). | chr1:25756911-25757426 FORWARD LENGTH=117	7097.7	1.4208	2.67734	0.0001	0	Down			251176_at	AT3G63380.1	| Symbols: | ATPase E1-E2 type family protein / haloacid dehalogenase-like hydrolase family protein | chr3:23407112-23410213 REVERSE LENGTH=1034	5110.4	0.767	1.70173	0.0009	0.0001	Down
262288_at	AT1G70760.1	| Symbols: CRR23 | inorganic carbon transport protein-related | chr1:26687267-26688201 FORWARD LENGTH=192	6946.36	1.2765	2.42251	0	0	Down			251187_at	AT3G62770.1	| Symbols: AtATG18a | Transducin/WD40 repeat-like superfamily protein | chr3:23218858-23221110 REVERSE LENGTH=426	4197.03	0.762	1.69584	0	0	Down
262304_at	AT1G70890.1	| Symbols: MLP43 | MLP-like protein 43 | chr1:26725912-26726489 REVERSE LENGTH=159	6869.55	1.5661	2.96103	0	0	Down			251190_at	AT3G62690.1	| Symbols: ATL5 | AtL5 | chr3:23185829-23186602 REVERSE LENGTH=258	5085.49	0.7891	1.728	0.0008	0.0001	Down
262396_at	AT1G49470.1	| Symbols: | Family of unknown function (DUF716) | chr1:18310554-18311462 FORWARD LENGTH=303	7717.49	1.2421	2.36543	0.0008	0.0001	Down			251197_at	AT3G62960.1	| Symbols: | Thioredoxin superfamily protein | chr3:23268780-23269088 FORWARD LENGTH=103	5390.97	0.892	1.85575	0.0034	0.0004	Down
262418_at	AT1G50320.1	| Symbols: ATHX, ATX, THX | thioredoxin X | chr1:18638606-18639464 REVERSE LENGTH=183	7798.31	1.1526	2.22314	0.0011	0.0001	Down			251200_at	AT3G63010.1	| Symbols: ATGID1B, GID1B | alpha/beta-Hydrolases superfamily protein | chr3:23289717-23290998 FORWARD LENGTH=359	1543.92	0.4654	1.3807	0	0	Down
262496_at	AT1G21790.1	| Symbols: | TRAM, LAG1 and CLN8 (TLC) lipid-sensing domain containing protein | chr1:7654357-7655691 FORWARD LENGTH=289	2652.94	0.3891	1.30958	0	0	Down			251221_at	AT3G62550.1	| Symbols: | Adenine nucleotide alpha hydrolases-like superfamily protein | chr3:23136194-23137074 FORWARD LENGTH=163	5431.81	0.8995	1.86542	0.0033	0.0004	Down
262536_at	AT1G17100.1	| Symbols: | SOUL heme-binding family protein | chr1:5844766-5845539 FORWARD LENGTH=233	7452.86	1.2408	2.3633	0.0003	0	Down			251253_at	AT3G62240.1	| Symbols: | RING/U-box superfamily protein | chr3:23033592-23036653 REVERSE LENGTH=813	5657.57	0.8207	1.76626	0.0094	0.0013	Down
262539_at	AT1G17200.1	| Symbols: | Uncharacterised protein family (UPF0497) | chr1:5878493-5879871 FORWARD LENGTH=205	7825.25	1.2562	2.38866	0.0012	0.0002	Down			251259_at	AT3G62260.1	| Symbols: | Protein phosphatase 2C family protein | chr3:23038516-23040391 REVERSE LENGTH=384	1636.58	0.4499	1.36595	0	0	Down
262557_at	AT1G31330.1	| Symbols: PSAF | photosystem I subunit F | chr1:11215011-11215939 REVERSE LENGTH=222	8312.46	1.185	2.27363	0.006	0.001	Down			251281_at	AT3G61640.1	| Symbols: AGP20, AtAGP20 | arabinogalactan protein 20 | chr3:22810283-22810629 REVERSE LENGTH=75	4718.24	0.8958	1.86064	0.0001	0	Down
262598_at	AT1G15260.1	| Symbols: | unknown protein; BEST Arabidopsis thaliana protein match is: unknown protein (TAIR:AT3G16070.1); Has 28 Blast hits to 28 proteins in 7 species: Archae - 0; Bacteria - 0; Metazoa - 0; Fungi - 0; Plants - 28; Viruses - 0; Other Eukaryotes - 0 (	3708.88	1.6739	3.19076	0	0	Down			251282_at	AT3G61630.1	| Symbols: CRF6 | cytokinin response factor 6 | chr3:22805274-22806221 FORWARD LENGTH=316	1583.19	0.5548	1.46896	0	0	Down
262612_at	AT1G14150.1	| Symbols: PQL1, PQL2 | PsbQ-like 2 | chr1:4839885-4840632 FORWARD LENGTH=191	6135.95	1.3959	2.63153	0	0	Down			251289_at	AT3G61830.1	| Symbols: ARF18 | auxin response factor 18 | chr3:22888171-22891179 FORWARD LENGTH=603	4832.64	0.8695	1.82703	0.0002	0	Down
262648_at	AT1G14030.1	| Symbols: | Rubisco methyltransferase family protein | chr1:4805493-4807440 REVERSE LENGTH=483	6877.43	1.2315	2.34811	0	0	Down			251291_at	AT3G61900.1	| Symbols: | SAUR-like auxin-responsive protein family | chr3:22925813-22926379 FORWARD LENGTH=137	3854.61	0.6453	1.56406	0	0	Down
262705_at	AT1G16260.2	| Symbols: | Wall-associated kinase family protein | chr1:5559708-5562018 REVERSE LENGTH=721	4559.71	1.7766	3.42618	0	0	Down			251336_at	AT3G61190.1	| Symbols: BAP1 | BON association protein 1 | chr3:22650837-22651415 REVERSE LENGTH=193	2483.1	0.6901	1.6134	0	0	Down
262826_at	AT1G13080.1	| Symbols: CYP71B2 | cytochrome P450, family 71, subfamily B, polypeptide 2 | chr1:4459212-4460807 FORWARD LENGTH=503	3964.4	2.0527	4.14882	0	0	Down			251342_at	AT3G60690.1	| Symbols: | SAUR-like auxin-responsive protein family | chr3:22435262-22435774 FORWARD LENGTH=171	2466.71	0.5888	1.504	0	0	Down
262830_at	AT1G14700.1	| Symbols: PAP3, ATPAP3 | purple acid phosphatase 3 | chr1:5058680-5060988 FORWARD LENGTH=367	4057.51	2.0888	4.25394	0	0	Down			251356_at	AT3G61060.1	| Symbols: AtPP2-A13, PP2-A13 | phloem protein 2-A13 | chr3:22603166-22604336 FORWARD LENGTH=291	5259.56	0.7882	1.72692	0.0016	0.0002	Down
262871_at	AT1G65010.1	| Symbols: | Plant protein of unknown function (DUF827) | chr1:24149543-24154024 FORWARD LENGTH=1346	6269.72	1.2807	2.42957	0	0	Down			251372_at	AT3G60520.1	| Symbols: | unknown protein; BEST Arabidopsis thaliana protein match is: unknown protein (TAIR:AT1G02070.1); Has 107 Blast hits to 107 proteins in 14 species: Archae - 0; Bacteria - 0; Metazoa - 0; Fungi - 0; Plants - 107; Viruses - 0; Other Eukaryotes -	2629.66	0.6776	1.59948	0	0	Down
262913_at	AT1G59960.1	| Symbols: | NAD(P)-linked oxidoreductase superfamily protein | chr1:22071410-22073067 REVERSE LENGTH=327	4524.19	1.5536	2.93549	0	0	Down			251393_at	AT3G60640.1	| Symbols: ATG8G | Ubiquitin-like superfamily protein | chr3:22416118-22416971 FORWARD LENGTH=122	4548.57	0.7142	1.64057	0.0001	0	Down
262954_at	AT1G54500.1	| Symbols: | Rubredoxin-like superfamily protein | chr1:20357084-20357671 REVERSE LENGTH=196	7651.15	1.2412	2.36395	0.0006	0.0001	Down			251426_at	AT3G60180.1	| Symbols: | P-loop containing nucleoside triphosphate hydrolases superfamily protein | chr3:22242781-22244015 REVERSE LENGTH=205	5199.24	0.7815	1.71892	0.0014	0.0002	Down
263114_at	AT1G03130.1	| Symbols: PSAD-2 | photosystem I subunit D-2 | chr1:753528-754142 REVERSE LENGTH=205	7096.87	1.575	2.97935	0.0001	0	Down			251432_at	AT3G59820.1	| Symbols: | LETM1-like protein | chr3:22098306-22101759 REVERSE LENGTH=756	4341.34	0.7502	1.68203	0	0	Down
263142_at	AT1G65230.1	| Symbols: | Uncharacterized conserved protein (DUF2358) | chr1:24229167-24230764 FORWARD LENGTH=287	4257.54	1.5916	3.01383	0	0	Down			251494_at	AT3G59350.3	| Symbols: | Protein kinase superfamily protein | chr3:21932930-21934883 FORWARD LENGTH=409	3523.46	0.7821	1.71963	0	0	Down
263150_at	AT1G54050.1	| Symbols: | HSP20-like chaperones superfamily protein | chr1:20179558-20180122 REVERSE LENGTH=156	4134.22	2.2852	4.87432	0	0	Down			251529_at	AT3G58570.1	| Symbols: | P-loop containing nucleoside triphosphate hydrolases superfamily protein | chr3:21657099-21660352 FORWARD LENGTH=647	5527.71	0.7625	1.69643	0.0057	0.0008	Down
263174_at	AT1G54040.2	| Symbols: ESP, TASTY | epithiospecifier protein | chr1:20170995-20173885 REVERSE LENGTH=342	6028.46	1.3822	2.60666	0	0	Down			251535_at	AT3G58540.1	| Symbols: | unknown protein; FUNCTIONS IN: molecular_function unknown; INVOLVED IN: biological_process unknown; LOCATED IN: endomembrane system; EXPRESSED IN: 10 plant structures; EXPRESSED DURING: 4 anthesis, F mature embryo stage, petal differentiation	3954.65	0.6581	1.578	0	0	Down
263231_at	AT1G05680.1	| Symbols: UGT74E2 | Uridine diphosphate glycosyltransferase 74E2 | chr1:1703196-1704639 REVERSE LENGTH=454	8413.05	0.647	1.56591	0.0079	0.0011	Down			251563_at	AT3G57880.1	| Symbols: | Calcium-dependent lipid-binding (CaLB domain) plant phosphoribosyltransferase family protein | chr3:21431198-21433519 REVERSE LENGTH=774	4663.07	0.7141	1.64046	0.0001	0	Down
263236_at	AT1G10470.1	| Symbols: ARR4, MEE7, ATRR1, IBC7 | response regulator 4 | chr1:3442624-3443759 REVERSE LENGTH=260	7754.78	1.1228	2.17769	0.001	0.0001	Down			251603_at	AT3G57760.3	| Symbols: | Protein kinase superfamily protein | chr3:21395983-21397119 FORWARD LENGTH=379	2994.39	0.6143	1.53082	0	0	Down
263419_at	AT2G17220.1	| Symbols: | Protein kinase superfamily protein | chr2:7487866-7489768 REVERSE LENGTH=415	6670.45	1.3877	2.61661	0	0	Down			251622_at	AT3G57340.2	| Symbols: | Heat shock protein DnaJ, N-terminal with domain of unknown function (DUF1977) | chr3:21219175-21220278 FORWARD LENGTH=368	4918.12	0.8227	1.76871	0.0004	0	Down
263420_at	AT2G17240.1	| Symbols: | unknown protein; FUNCTIONS IN: molecular_function unknown; INVOLVED IN: biological_process unknown; LOCATED IN: chloroplast; EXPRESSED IN: 23 plant structures; EXPRESSED DURING: 14 growth stages; BEST Arabidopsis thaliana protein match is: un	6939.22	1.2626	2.39928	0	0	Down			251642_at	AT3G57520.1	| Symbols: AtSIP2, SIP2 | seed imbibition 2 | chr3:21288982-21292694 REVERSE LENGTH=774	1706.52	0.3904	1.31076	0	0	Down
263442_at	AT2G28605.1	| Symbols: | Photosystem II reaction center PsbP family protein | chr2:12254911-12255689 FORWARD LENGTH=233	4944.36	1.4442	2.72112	0	0	Down			251658_at	AT3G57020.1	| Symbols: | Calcium-dependent phosphotriesterase superfamily protein | chr3:21098515-21100303 REVERSE LENGTH=371	3841.84	0.6299	1.54746	0	0	Down
263449_at	AT2G31670.1	| Symbols: | Stress responsive alpha-beta barrel domain protein | chr2:13472699-13473490 REVERSE LENGTH=264	5591.47	1.3535	2.55531	0	0	Down			251668_at	AT3G57010.1	| Symbols: | Calcium-dependent phosphotriesterase superfamily protein | chr3:21095854-21097316 REVERSE LENGTH=377	1764.77	0.4311	1.34826	0	0	Down
263460_at	AT2G31810.1	| Symbols: | ACT domain-containing small subunit of acetolactate synthase protein | chr2:13524271-13528246 FORWARD LENGTH=492	8153.61	1.284	2.43513	0.0036	0.0006	Down			251706_at	AT3G56620.1	| Symbols: | nodulin MtN21 /EamA-like transporter family protein | chr3:20972696-20974495 REVERSE LENGTH=378	4104.38	0.6656	1.58623	0	0	Down
263477_at	AT2G31790.1	| Symbols: | UDP-Glycosyltransferase superfamily protein | chr2:13518269-13520167 FORWARD LENGTH=458	3808.33	1.6961	3.24024	0	0	Down			251713_at	AT3G56080.1	| Symbols: | S-adenosyl-L-methionine-dependent methyltransferases superfamily protein | chr3:20810526-20812988 REVERSE LENGTH=611	4063	0.7724	1.70811	0	0	Down
263478_at	AT2G31880.1	| Symbols: SOBIR1, EVR | Leucine-rich repeat protein kinase family protein | chr2:13554920-13556845 FORWARD LENGTH=642	8378.57	1.3607	2.5681	0.0074	0.0012	Down			251727_at	AT3G56290.1	| Symbols: | unknown protein; Has 39 Blast hits to 39 proteins in 15 species: Archae - 0; Bacteria - 0; Metazoa - 0; Fungi - 0; Plants - 39; Viruses - 0; Other Eukaryotes - 0 (source: NCBI BLink). | chr3:20878743-20879541 REVERSE LENGTH=174	4535.99	0.9207	1.89303	0	0	Down
263498_at	AT2G42610.2	| Symbols: LSH10 | Protein of unknown function (DUF640) | chr2:17748005-17748538 FORWARD LENGTH=178	8252.88	1.1971	2.29278	0.005	0.0008	Down			251745_at	AT3G55980.1	| Symbols: SZF1, ATSZF1 | salt-inducible zinc finger 1 | chr3:20776857-20778599 FORWARD LENGTH=581	2327.07	0.7741	1.71012	0	0	Down
263550_at	AT2G17033.1	| Symbols: | pentatricopeptide (PPR) repeat-containing protein | chr2:7401205-7403207 FORWARD LENGTH=505	5410.19	1.3816	2.60557	0	0	Down			251753_at	AT3G55760.3	| Symbols: | unknown protein; EXPRESSED IN: 16 plant structures; EXPRESSED DURING: 10 growth stages; BEST Arabidopsis thaliana protein match is: unknown protein (TAIR:AT1G42430.2). | chr3:20700648-20702886 FORWARD LENGTH=579	3994.18	0.745	1.67597	0	0	Down
263591_at	AT2G01910.1	| Symbols: ATMAP65-6, MAP65-6 | Microtubule associated protein (MAP65/ASE1) family protein | chr2:417191-420182 FORWARD LENGTH=609	6075.06	1.3102	2.47976	0	0	Down			251768_at	AT3G55940.1	| Symbols: | Phosphoinositide-specific phospholipase C family protein | chr3:20747787-20750184 FORWARD LENGTH=585	2548.3	0.4993	1.41353	0	0	Down
263597_at	AT2G01870.1	| Symbols: | unknown protein; FUNCTIONS IN: molecular_function unknown; INVOLVED IN: biological_process unknown; LOCATED IN: chloroplast thylakoid membrane, chloroplast; EXPRESSED IN: 22 plant structures; EXPRESSED DURING: 13 growth stages; Has 11 Blast h	6018.56	1.4151	2.66678	0	0	Down			251774_at	AT3G55840.1	| Symbols: | Hs1pro-1 protein | chr3:20717530-20718816 REVERSE LENGTH=429	1917.49	0.5206	1.43455	0	0	Down
263714_at	AT2G20610.1	| Symbols: SUR1, HLS3, RTY, ALF1, RTY1 | Tyrosine transaminase family protein | chr2:8878150-8880298 REVERSE LENGTH=463	7829.22	1.1654	2.24295	0.0012	0.0002	Down			251775_s_at	AT3G55610.1	| Symbols: P5CS2 | delta 1-pyrroline-5-carboxylate synthase 2 | chr3:20624278-20628989 REVERSE LENGTH=727	1301.59	0.4921	1.40649	0	0	Down
263715_at	AT2G20570.1	| Symbols: GPRI1, GLK1, ATGLK1 | GBF's pro-rich region-interacting factor 1 | chr2:8855486-8857522 FORWARD LENGTH=421	7163.09	1.3268	2.50846	0.0001	0	Down			251785_at	AT3G55130.1	| Symbols: ATWBC19, WBC19 | white-brown complex homolog 19 | chr3:20434111-20436288 REVERSE LENGTH=726	5472.82	1.1	2.14355	0.0047	0.0006	Down
263728_at	AT1G60070.1	| Symbols: | Adaptor protein complex AP-1, gamma subunit | chr1:22142944-22149296 REVERSE LENGTH=863	6954.66	1.1657	2.24342	0	0	Down			251786_at	AT3G55270.1	| Symbols: MKP1, ATMKP1 | mitogen-activated protein kinase phosphatase 1 | chr3:20496775-20499408 FORWARD LENGTH=785	5096.03	0.8129	1.75674	0.0009	0.0001	Down
263736_at	AT1G60000.1	| Symbols: | RNA-binding (RRM/RBD/RNP motifs) family protein | chr1:22093678-22094540 REVERSE LENGTH=259	7697	1.1158	2.16715	0.0008	0.0001	Down			251804_at	AT3G55430.1	| Symbols: | O-Glycosyl hydrolases family 17 protein | chr3:20549806-20552004 REVERSE LENGTH=450	4524.68	0.7252	1.65313	0.0001	0	Down
263737_at	AT1G60010.1	| Symbols: | unknown protein; FUNCTIONS IN: molecular_function unknown; INVOLVED IN: N-terminal protein myristoylation; LOCATED IN: cellular_component unknown; EXPRESSED IN: 22 plant structures; EXPRESSED DURING: 13 growth stages; BEST Arabidopsis thalian	3946.91	1.7779	3.42927	0	0	Down			251827_at	AT3G55120.1	| Symbols: TT5, A11, CFI | Chalcone-flavanone isomerase family protein | chr3:20430248-20431415 REVERSE LENGTH=247	3803.38	0.6975	1.62169	0	0	Down
263750_at	AT2G21530.1	| Symbols: | SMAD/FHA domain-containing protein | chr2:9219372-9220464 FORWARD LENGTH=210	5798.63	1.4006	2.64011	0	0	Down			251858_at	AT3G54820.1	| Symbols: PIP2D, PIP2;5 | plasma membrane intrinsic protein 2;5 | chr3:20302117-20303738 FORWARD LENGTH=287	2770.61	0.6433	1.5619	0	0	Down
263867_at	AT2G36830.1	| Symbols: GAMMA-TIP, TIP1;1, GAMMA-TIP1 | gamma tonoplast intrinsic protein | chr2:15445490-15446336 FORWARD LENGTH=252	4692.15	1.5164	2.86076	0	0	Down			251884_at	AT3G54150.1	| Symbols: | S-adenosyl-L-methionine-dependent methyltransferases superfamily protein | chr3:20050802-20052742 REVERSE LENGTH=324	5501.35	0.9443	1.92426	0.0052	0.0007	Down
263875_at	AT2G21970.1	| Symbols: SEP2 | stress enhanced protein 2 | chr2:9357188-9357874 REVERSE LENGTH=203	4317.08	1.4484	2.72905	0	0	Down			251892_at	AT3G54320.3	| Symbols: WRI1, WRI, ASML1 | Integrase-type DNA-binding superfamily protein | chr3:20114809-20118473 FORWARD LENGTH=431	5630.62	0.7836	1.72142	0.0085	0.0012	Down
263915_at	AT2G36430.1	| Symbols: | Plant protein of unknown function (DUF247) | chr2:15290211-15291557 FORWARD LENGTH=449	7487.06	1.4578	2.74689	0.0004	0	Down			251895_at	AT3G54420.1	| Symbols: ATEP3, ATCHITIV, CHIV, EP3 | homolog of carrot EP3-3 chitinase | chr3:20145935-20147034 FORWARD LENGTH=274	3712.25	0.7154	1.64194	0	0	Down
263957_at	AT2G35880.1	| Symbols: | TPX2 (targeting protein for Xklp2) protein family | chr2:15063204-15065259 REVERSE LENGTH=433	7444.48	1.2157	2.32253	0.0003	0	Down			251910_at	AT3G53810.1	| Symbols: | Concanavalin A-like lectin protein kinase family protein | chr3:19933153-19935186 REVERSE LENGTH=678	5019.38	0.75	1.68179	0.0006	0.0001	Down
263987_at	AT2G42690.1	| Symbols: | alpha/beta-Hydrolases superfamily protein | chr2:17776356-17777682 REVERSE LENGTH=413	3944.93	2.1855	4.54884	0	0	Down			251922_at	AT3G54030.1	| Symbols: | Protein kinase protein with tetratricopeptide repeat domain | chr3:20011162-20013490 FORWARD LENGTH=491	4665.46	0.7381	1.66798	0.0001	0	Down
264052_at	AT2G22330.1	| Symbols: CYP79B3 | cytochrome P450, family 79, subfamily B, polypeptide 3 | chr2:9488601-9490983 FORWARD LENGTH=544	6331.22	1.8459	3.59477	0	0	Down			251927_at	AT3G53990.2	| Symbols: | Adenine nucleotide alpha hydrolases-like superfamily protein | chr3:19990558-19991019 REVERSE LENGTH=127	4726.36	0.7924	1.73195	0.0001	0	Down
264078_at	AT2G28470.2	| Symbols: BGAL8 | beta-galactosidase 8 | chr2:12169047-12173146 REVERSE LENGTH=847	6452.45	1.3518	2.5523	0	0	Down			251937_at	AT3G53400.1	| Symbols: | BEST Arabidopsis thaliana protein match is: conserved peptide upstream open reading frame 47 (TAIR:AT5G03190.1); Has 285 Blast hits to 285 proteins in 23 species: Archae - 0; Bacteria - 0; Metazoa - 1; Fungi - 0; Plants - 279; Viruses - 0; Ot	4548.32	0.7726	1.70835	0.0001	0	Down
264185_at	AT1G54780.1	| Symbols: TLP18.3 | thylakoid lumen 18.3 kDa protein | chr1:20439533-20440953 FORWARD LENGTH=286	8142.78	1.2163	2.3235	0.0035	0.0005	Down			251961_at	AT3G53620.1	| Symbols: AtPPa4, PPa4 | pyrophosphorylase 4 | chr3:19881491-19883308 FORWARD LENGTH=217	4891.54	0.713	1.63921	0.0003	0	Down
264219_at	AT1G60420.1	| Symbols: | DC1 domain-containing protein | chr1:22261978-22264243 FORWARD LENGTH=579	8428.64	1.1122	2.16175	0.0086	0.0015	Down			251973_at	AT3G53180.1	| Symbols: | glutamate-ammonia ligases;catalytics;glutamate-ammonia ligases | chr3:19707068-19711188 FORWARD LENGTH=853	4626.68	0.7417	1.67215	0.0001	0	Down
264229_at	AT1G67480.2	| Symbols: | Galactose oxidase/kelch repeat superfamily protein | chr1:25277294-25278529 FORWARD LENGTH=377	3243.4	1.7183	3.29048	0	0	Down			251984_at	AT3G53260.1	| Symbols: PAL2, ATPAL2 | phenylalanine ammonia-lyase 2 | chr3:19744256-19746619 REVERSE LENGTH=718	4762.58	0.7672	1.70196	0.0002	0	Down
264250_at	AT1G78680.1	| Symbols: ATGGH2, GGH2 | gamma-glutamyl hydrolase 2 | chr1:29593933-29596037 FORWARD LENGTH=348	3705.09	2.0129	4.03593	0	0	Down			252010_at	AT3G52740.1	| Symbols: | unknown protein; BEST Arabidopsis thaliana protein match is: unknown protein (TAIR:AT3G44450.1); Has 65 Blast hits to 65 proteins in 13 species: Archae - 0; Bacteria - 0; Metazoa - 0; Fungi - 0; Plants - 65; Viruses - 0; Other Eukaryotes - 0	5014.76	0.8647	1.82096	0.0006	0.0001	Down
264313_at	AT1G70410.2	| Symbols: ATBCA4, BCA4 | beta carbonic anhydrase 4 | chr1:26534167-26537457 REVERSE LENGTH=281	7843.88	1.2327	2.35006	0.0013	0.0002	Down			252027_at	AT3G52850.1	| Symbols: VSR1, BP-80, ATELP, BP80, BP80B, ATELP1, ATVSR1, GFS1, VSR1;1, BP80-1;1 | vacuolar sorting receptor homolog 1 | chr3:19587999-19591690 FORWARD LENGTH=624	4658.7	0.7422	1.67272	0.0001	0	Down
264330_at	AT1G04120.1	| Symbols: ATMRP5, MRP5, ATABCC5, ABCC5 | multidrug resistance-associated protein 5 | chr1:1064848-1070396 REVERSE LENGTH=1515	7826.04	1.1339	2.19451	0.0012	0.0002	Down			252053_at	AT3G52400.1	| Symbols: SYP122, ATSYP122 | syntaxin of plants 122 | chr3:19425835-19427032 REVERSE LENGTH=342	5464.87	0.9578	1.94235	0.0045	0.0006	Down
264344_at	AT1G11910.1	| Symbols: APA1, ATAPA1 | aspartic proteinase A1 | chr1:4017119-4019874 REVERSE LENGTH=507	8128.81	1.17	2.25012	0.0034	0.0005	Down			252068_at	AT3G51440.1	| Symbols: | Calcium-dependent phosphotriesterase superfamily protein | chr3:19089114-19090537 FORWARD LENGTH=372	4444.02	0.6081	1.52425	0	0	Down
264362_at	AT1G03290.2	| Symbols: | unknown protein; FUNCTIONS IN: molecular_function unknown; INVOLVED IN: biological_process unknown; LOCATED IN: cellular_component unknown; EXPRESSED IN: 22 plant structures; EXPRESSED DURING: 13 growth stages; BEST Arabidopsis thaliana prote	8300.93	1.3597	2.56632	0.0059	0.0009	Down			252075_at	AT3G51730.1	| Symbols: | saposin B domain-containing protein | chr3:19186970-19188436 FORWARD LENGTH=214	5203.49	0.8108	1.75418	0.0014	0.0002	Down
264372_at	AT1G11840.6	| Symbols: GLX1 | glyoxalase I homolog | chr1:3995928-3997518 FORWARD LENGTH=323	8308.16	1.1721	2.25339	0.006	0.001	Down			252076_at	AT3G51660.1	| Symbols: | Tautomerase/MIF superfamily protein | chr3:19164229-19165076 REVERSE LENGTH=113	3263.8	0.6282	1.54564	0	0	Down
264379_at	AT2G25200.1	| Symbols: | Plant protein of unknown function (DUF868) | chr2:10736580-10737644 REVERSE LENGTH=355	4845.85	2.3129	4.96881	0	0	Down			252095_at	AT3G51000.1	| Symbols: | alpha/beta-Hydrolases superfamily protein | chr3:18945258-18946499 REVERSE LENGTH=324	4222.6	0.767	1.70173	0	0	Down
264394_at	AT1G11860.3	| Symbols: | Glycine cleavage T-protein family | chr1:4001801-4003245 FORWARD LENGTH=409	6640.55	1.2784	2.4257	0	0	Down			252097_at	AT3G51090.1	| Symbols: | Protein of unknown function (DUF1640) | chr3:18978192-18979853 REVERSE LENGTH=299	3758.06	0.6068	1.52288	0	0	Down
264435_at	AT1G10360.1	| Symbols: ATGSTU18, GST29, GSTU18 | glutathione S-transferase TAU 18 | chr1:3395738-3396806 REVERSE LENGTH=228	2606.8	2.1483	4.43305	0	0	Down			252102_at	AT3G50970.1	| Symbols: LTI30, XERO2 | dehydrin family protein | chr3:18940825-18941406 FORWARD LENGTH=194	238.131	0.2178	1.16296	0	0	Down
264442_at	AT1G27480.1	| Symbols: | alpha/beta-Hydrolases superfamily protein | chr1:9544607-9546168 FORWARD LENGTH=433	8337.37	1.2014	2.29963	0.0065	0.0011	Down			252114_at	AT3G51450.1	| Symbols: | Calcium-dependent phosphotriesterase superfamily protein | chr3:19091013-19092393 FORWARD LENGTH=372	3300.32	0.9186	1.89028	0	0	Down
264507_at	AT1G09415.1	| Symbols: NIMIN-3 | NIM1-interacting 3 | chr1:3037910-3038248 REVERSE LENGTH=113	3162.67	2.2487	4.75254	0	0	Down			252117_at	AT3G51430.1	| Symbols: YLS2, SSL5 | Calcium-dependent phosphotriesterase superfamily protein | chr3:19086548-19087909 FORWARD LENGTH=372	5266.71	0.7801	1.71725	0.002	0.0002	Down
264581_at	AT1G05210.1	| Symbols: | Transmembrane protein 97, predicted | chr1:1510469-1511485 FORWARD LENGTH=169	7456.38	1.1947	2.28897	0.0003	0	Down			252123_at	AT3G51240.1	| Symbols: F3H, TT6, F3'H | flavanone 3-hydroxylase | chr3:19025409-19026658 FORWARD LENGTH=359	1963.4	0.3826	1.30369	0	0	Down
264658_at	AT1G09910.1	| Symbols: | Rhamnogalacturonate lyase family protein | chr1:3220151-3224451 REVERSE LENGTH=676	6362.34	1.3919	2.62424	0	0	Down			252131_at	AT3G50930.1	| Symbols: BCS1 | cytochrome BC1 synthesis | chr3:18929817-18931547 FORWARD LENGTH=577	2046.02	0.6685	1.58942	0	0	Down
264672_at	AT1G09750.1	| Symbols: | Eukaryotic aspartyl protease family protein | chr1:3157541-3158960 FORWARD LENGTH=450	5949.4	1.5002	2.82882	0	0	Down			252134_at	AT3G50910.1	| Symbols: | unknown protein; BEST Arabidopsis thaliana protein match is: unknown protein (TAIR:AT5G66480.1); Has 76 Blast hits to 75 proteins in 28 species: Archae - 0; Bacteria - 10; Metazoa - 7; Fungi - 2; Plants - 49; Viruses - 0; Other Eukaryotes - 8	2046.9	0.5086	1.42267	0	0	Down
264701_at	AT1G70160.1	| Symbols: | unknown protein; FUNCTIONS IN: molecular_function unknown; INVOLVED IN: biological_process unknown; LOCATED IN: endomembrane system; EXPRESSED IN: 24 plant structures; EXPRESSED DURING: 15 growth stages; BEST Arabidopsis thaliana protein matc	5457.63	1.4559	2.74328	0	0	Down			252137_at	AT3G50980.1	| Symbols: XERO1 | dehydrin xero 1 | chr3:18942034-18942721 FORWARD LENGTH=129	2084.98	0.4447	1.36103	0	0	Down
264781_at	AT1G08540.1	| Symbols: SIGB, SIG1, SIG2, SIGA, ATSIG1, ABC1, ATSIG2 | RNApolymerase sigma subunit 2 | chr1:2703461-2706696 FORWARD LENGTH=573	7894.56	1.2216	2.33205	0.0015	0.0002	Down			252166_at	AT3G50500.1	| Symbols: SPK-2-2, SNRK2-2, SNRK2.2, SRK2D | SNF1-related protein kinase 2.2 | chr3:18741805-18743904 REVERSE LENGTH=363	5588.1	0.8648	1.82109	0.0073	0.001	Down
264792_at	AT1G08620.2	| Symbols: PKDM7D | Transcription factor jumonji (jmj) family protein / zinc finger (C5HC2 type) family protein | chr1:2737554-2743370 FORWARD LENGTH=1210	7570.03	1.1957	2.29056	0.0005	0.0001	Down			252173_at	AT3G50650.1	| Symbols: | GRAS family transcription factor | chr3:18806472-18808100 REVERSE LENGTH=543	4035.06	0.7413	1.67168	0	0	Down
264820_at	AT1G03475.1	| Symbols: LIN2, HEMF1, ATCPO-I | Coproporphyrinogen III oxidase | chr1:869302-871175 REVERSE LENGTH=387	7606.33	1.1363	2.19817	0.0005	0.0001	Down			252200_at	AT3G50280.1	| Symbols: | HXXXD-type acyl-transferase family protein | chr3:18637854-18639185 FORWARD LENGTH=444	5582.8	0.931	1.9066	0.0072	0.001	Down
264837_at	AT1G03600.1	| Symbols: PSB27 | photosystem II family protein | chr1:898916-899440 FORWARD LENGTH=175	7336.21	1.2549	2.38651	0.0002	0	Down			252213_at	AT3G50210.3	| Symbols: | 2-oxoglutarate (2OG) and Fe(II)-dependent oxygenase superfamily protein | chr3:18614338-18616229 REVERSE LENGTH=333	5224.26	0.7863	1.72465	0.0016	0.0002	Down
264839_at	AT1G03630.1	| Symbols: POR C, PORC | protochlorophyllide oxidoreductase C | chr1:907699-909245 FORWARD LENGTH=402	5924.66	1.313	2.48458	0	0	Down			252214_at	AT3G50260.1	| Symbols: CEJ1, ATERF#011, DEAR1 | cooperatively regulated by ethylene and jasmonate 1 | chr3:18634687-18635148 FORWARD LENGTH=154	3683.68	0.7064	1.63173	0	0	Down
264843_at	AT1G03400.1	| Symbols: | 2-oxoglutarate (2OG) and Fe(II)-dependent oxygenase superfamily protein | chr1:842895-844158 REVERSE LENGTH=352	6833.22	1.3144	2.48699	0	0	Down			252226_at	AT3G49880.1	| Symbols: | glycosyl hydrolase family protein 43 | chr3:18496907-18498398 FORWARD LENGTH=467	5005.27	0.7712	1.70669	0.0006	0.0001	Down
264845_at	AT1G03680.1	| Symbols: ATHM1, TRX-M1, ATM1, THM1 | thioredoxin M-type 1 | chr1:916990-917865 REVERSE LENGTH=180	6777.78	1.2334	2.3512	0	0	Down			252264_at	AT3G49590.1	| Symbols: | Autophagy-related protein 13 | chr3:18377892-18380104 FORWARD LENGTH=604	4627.9	0.7779	1.71463	0.0001	0	Down
264854_at	AT2G17450.1	| Symbols: RHA3A | RING-H2 finger A3A | chr2:7576640-7577197 REVERSE LENGTH=186	7132.21	1.4178	2.67178	0.0001	0	Down			252269_at	AT3G49580.1	| Symbols: LSU1 | response to low sulfur 1 | chr3:18375435-18375719 REVERSE LENGTH=95	4387.72	0.7385	1.66844	0	0	Down
264920_at	AT1G60550.1	| Symbols: ECHID, DHNS | enoyl-CoA hydratase/isomerase D | chr1:22305988-22308092 REVERSE LENGTH=338	3457.58	1.6408	3.11839	0	0	Down			252293_at	AT3G48990.1	| Symbols: | AMP-dependent synthetase and ligase family protein | chr3:18159031-18161294 REVERSE LENGTH=515	4272.53	0.759	1.69232	0	0	Down
264931_at	AT1G60590.1	| Symbols: | Pectin lyase-like superfamily protein | chr1:22314426-22316867 REVERSE LENGTH=541	6110.68	1.6624	3.16543	0	0	Down			252300_at	AT3G49160.1	| Symbols: | pyruvate kinase family protein | chr3:18222132-18224415 REVERSE LENGTH=711	4853.86	0.7471	1.67842	0.0003	0	Down
264963_at	AT1G60600.2	| Symbols: ABC4 | UbiA prenyltransferase family protein | chr1:22324807-22326759 REVERSE LENGTH=383	5616.15	1.3963	2.63226	0	0	Down			252303_at	AT3G49210.1	| Symbols: | O-acyltransferase (WSD1-like) family protein | chr3:18238216-18241161 REVERSE LENGTH=519	2320.53	0.4418	1.3583	0	0	Down
264980_at	AT1G27190.1	| Symbols: | Leucine-rich repeat protein kinase family protein | chr1:9446923-9448728 REVERSE LENGTH=602	6865.79	1.2882	2.44223	0	0	Down			252315_at	AT3G48690.1	| Symbols: ATCXE12, CXE12 | alpha/beta-Hydrolases superfamily protein | chr3:18037186-18038160 REVERSE LENGTH=325	3457.71	0.6536	1.57309	0	0	Down
265058_s_at	AT1G52040.1	| Symbols: MBP1, ATMBP | myrosinase-binding protein 1 | chr1:19350595-19352578 REVERSE LENGTH=463	7739.64	1.5358	2.89949	0.0009	0.0001	Down			252321_at	AT3G48510.1	| Symbols: | unknown protein; BEST Arabidopsis thaliana protein match is: unknown protein (TAIR:AT5G63350.1); Has 98 Blast hits to 98 proteins in 11 species: Archae - 0; Bacteria - 0; Metazoa - 0; Fungi - 0; Plants - 98; Viruses - 0; Other Eukaryotes - 0	1239.64	0.4492	1.36528	0	0	Down
265097_at	AT1G04020.2	| Symbols: ATBARD1, BARD1 | breast cancer associated RING 1 | chr1:1036610-1040045 FORWARD LENGTH=714	7196.36	1.2563	2.38882	0.0001	0	Down			252365_at	AT3G48350.1	| Symbols: | Cysteine proteinases superfamily protein | chr3:17905752-17907370 FORWARD LENGTH=365	5532.16	0.7118	1.63785	0.0058	0.0008	Down
265121_at	AT1G62560.1	| Symbols: FMO GS-OX3 | flavin-monooxygenase glucosinolate S-oxygenase 3 | chr1:23159912-23162551 FORWARD LENGTH=463	4773.53	1.6929	3.23306	0	0	Down			252368_at	AT3G48520.1	| Symbols: CYP94B3 | cytochrome P450, family 94, subfamily B, polypeptide 3 | chr3:17975104-17976624 REVERSE LENGTH=507	1700.66	0.4635	1.37888	0	0	Down
265149_at	AT1G51400.1	| Symbols: | Photosystem II 5 kD protein | chr1:19052172-19052492 REVERSE LENGTH=107	3104.65	2.3601	5.13406	0	0	Down			252383_at	AT3G47780.1	| Symbols: ATATH6, ATH6 | ABC2 homolog 6 | chr3:17624500-17628972 FORWARD LENGTH=936	5510.74	0.8035	1.74533	0.0054	0.0007	Down
265338_at	AT2G18400.1	| Symbols: | ribosomal protein L6 family protein | chr2:7989665-7989973 REVERSE LENGTH=103	8437.26	1.1695	2.24934	0.0088	0.0015	Down			252412_at	AT3G47295.1	| Symbols: | unknown protein; FUNCTIONS IN: molecular_function unknown; INVOLVED IN: biological_process unknown; LOCATED IN: endomembrane system; EXPRESSED IN: 22 plant structures; EXPRESSED DURING: 13 growth stages; Has 13 Blast hits to 13 proteins in 2	4367.78	0.9726	1.96237	0	0	Down
265530_at	AT2G06050.3	| Symbols: OPR3 | oxophytodienoate-reductase 3 | chr2:2359240-2361971 REVERSE LENGTH=392	6016.31	1.5002	2.82882	0	0	Down			252414_at	AT3G47420.1	| Symbols: ATPS3, PS3 | phosphate starvation-induced gene 3 | chr3:17472541-17474209 REVERSE LENGTH=524	2330.61	0.5703	1.48483	0	0	Down
265677_at	AT2G32080.1	| Symbols: PUR ALPHA-1 | purin-rich alpha 1 | chr2:13642716-13644036 REVERSE LENGTH=297	5989.6	1.3317	2.51699	0	0	Down			252422_at	AT3G47550.6	| Symbols: | RING/FYVE/PHD zinc finger superfamily protein | chr3:17523841-17525278 FORWARD LENGTH=289	5365.17	0.8231	1.7692	0.003	0.0004	Down
265698_at	AT2G32160.3	| Symbols: | S-adenosyl-L-methionine-dependent methyltransferases superfamily protein | chr2:13662238-13666133 FORWARD LENGTH=464	8192.2	1.3689	2.58274	0.0041	0.0006	Down			252429_at	AT3G47500.1	| Symbols: CDF3 | cycling DOF factor 3 | chr3:17504276-17505964 REVERSE LENGTH=449	4212.99	0.8485	1.80063	0	0	Down
265699_at	AT2G03550.1	| Symbols: | alpha/beta-Hydrolases superfamily protein | chr2:1077080-1078018 FORWARD LENGTH=313	4075.4	1.9591	3.88819	0	0	Down			252450_s_at	AT3G47090.1	| Symbols: | Leucine-rich repeat protein kinase family protein | chr3:17341512-17344645 REVERSE LENGTH=1010	5267.07	0.9356	1.91269	0.002	0.0002	Down
265716_at	AT2G03350.1	| Symbols: | Protein of unknown function, DUF538 | chr2:1019733-1021071 REVERSE LENGTH=180	6958.98	1.2479	2.37495	0	0	Down			252467_at	AT3G47080.1	| Symbols: | Tetratricopeptide repeat (TPR)-like superfamily protein | chr3:17338415-17340129 REVERSE LENGTH=516	2414.74	0.6075	1.52362	0	0	Down
265722_at	AT2G40100.1	| Symbols: LHCB4.3 | light harvesting complex photosystem II | chr2:16745884-16747190 FORWARD LENGTH=277	8070.67	1.288	2.44189	0.0028	0.0004	Down			252474_at	AT3G46620.1	| Symbols: | zinc finger (C3HC4-type RING finger) family protein | chr3:17178837-17180024 REVERSE LENGTH=396	4453.37	0.8718	1.82994	0	0	Down
265742_at	AT2G01290.1	| Symbols: RPI2 | ribose-5-phosphate isomerase 2 | chr2:149192-149989 REVERSE LENGTH=266	7650.32	1.1591	2.23318	0.0006	0.0001	Down			252475_s_at	AT3G46640.2	| Symbols: PCL1 | Homeodomain-like superfamily protein | chr3:17183248-17184219 FORWARD LENGTH=324	4510.36	0.8794	1.83961	0.0001	0	Down
265773_at	AT2G48070.2	| Symbols: RPH1 | resistance to phytophthora 1 | chr2:19662863-19663773 FORWARD LENGTH=198	7348.23	1.2119	2.31643	0.0002	0	Down			252557_at	AT3G45960.2	| Symbols: ATEXLA3, EXPL3, ATEXPL3, ATHEXP BETA 2.3, EXLA3 | expansin-like A3 | chr3:16892826-16893789 FORWARD LENGTH=264	5286.83	0.8734	1.83198	0.0021	0.0003	Down
265795_at	AT2G35780.1	| Symbols: scpl26 | serine carboxypeptidase-like 26 | chr2:15037733-15040104 REVERSE LENGTH=453	5850.24	1.3708	2.58614	0	0	Down			252563_at	AT3G45970.1	| Symbols: ATEXLA1, EXPL1, ATEXPL1, ATHEXP BETA 2.1, EXLA1 | expansin-like A1 | chr3:16896238-16897189 FORWARD LENGTH=266	4332.21	0.8087	1.75163	0	0	Down
265819_at	AT2G17972.1	| Symbols: | unknown protein; FUNCTIONS IN: molecular_function unknown; INVOLVED IN: biological_process unknown; LOCATED IN: chloroplast thylakoid membrane, chloroplast; EXPRESSED IN: 22 plant structures; EXPRESSED DURING: 14 growth stages; Has 34 Blast h	5661.76	1.3144	2.48699	0	0	Down			252570_at	AT3G45300.1	| Symbols: IVD, ATIVD, IVDH | isovaleryl-CoA-dehydrogenase | chr3:16621659-16624848 REVERSE LENGTH=410	5077.33	0.8118	1.7554	0.0008	0.0001	Down
265869_at	AT2G01760.1	| Symbols: ARR14, RR14 | response regulator 14 | chr2:333041-334514 FORWARD LENGTH=383	5856.05	1.4956	2.81981	0	0	Down			252591_at	AT3G45600.1	| Symbols: TET3 | tetraspanin3 | chr3:16733973-16735854 REVERSE LENGTH=286	5669.23	0.8716	1.82969	0.0099	0.0014	Down
265873_at	AT2G01630.1	| Symbols: | O-Glycosyl hydrolases family 17 protein | chr2:279541-281955 REVERSE LENGTH=502	4917.6	1.3823	2.60684	0	0	Down			252606_at	AT3G45010.1	| Symbols: scpl48 | serine carboxypeptidase-like 48 | chr3:16466328-16468845 FORWARD LENGTH=511	4967.7	0.7503	1.68214	0.0005	0	Down
265894_at	AT2G15050.1	| Symbols: LTP, LTP7 | lipid transfer protein | chr2:6518888-6519259 FORWARD LENGTH=124	2747.51	2.5499	5.85594	0	0	Down			252618_at	AT3G45140.1	| Symbols: LOX2, ATLOX2 | lipoxygenase 2 | chr3:16525437-16529233 FORWARD LENGTH=897	4935.14	0.958	1.94261	0.0004	0	Down
265957_at	AT2G37300.2	| Symbols: | unknown protein; FUNCTIONS IN: molecular_function unknown; INVOLVED IN: biological_process unknown; LOCATED IN: endomembrane system; EXPRESSED IN: 23 plant structures; EXPRESSED DURING: 12 growth stages. | chr2:15662845-15664599 REVERSE LENGT	7038.8	1.2438	2.36821	0	0	Down			252648_at	AT3G44630.1	| Symbols: | Disease resistance protein (TIR-NBS-LRR class) family | chr3:16196292-16200423 FORWARD LENGTH=1215	5599.29	0.9631	1.94949	0.0076	0.001	Down
266022_at	AT2G05920.1	| Symbols: | Subtilase family protein | chr2:2269831-2272207 REVERSE LENGTH=755	7321.5	1.1535	2.22453	0.0002	0	Down			252740_at	AT3G43270.1	| Symbols: | Plant invertase/pectin methylesterase inhibitor superfamily | chr3:15222402-15225124 REVERSE LENGTH=528	2756.97	0.7096	1.63535	0	0	Down
266078_at	AT2G40670.1	| Symbols: ARR16, RR16 | response regulator 16 | chr2:16970258-16971120 FORWARD LENGTH=165	6800.58	1.4709	2.77195	0	0	Down			252745_at	AT3G43230.1	| Symbols: | RING/FYVE/PHD-type zinc finger family protein | chr3:15207776-15209599 FORWARD LENGTH=486	5558.77	0.7735	1.70941	0.0065	0.0009	Down
266089_at	AT2G38010.1	| Symbols: | Neutral/alkaline non-lysosomal ceramidase | chr2:15906862-15909867 FORWARD LENGTH=758	6176.07	1.433	2.70008	0	0	Down			252822_at	AT4G39955.1	| Symbols: | alpha/beta-Hydrolases superfamily protein | chr4:18530573-18532088 FORWARD LENGTH=329	2970.19	0.5714	1.48596	0	0	Down
266168_at	AT2G38870.1	| Symbols: | Serine protease inhibitor, potato inhibitor I-type family protein | chr2:16236546-16237050 REVERSE LENGTH=71	7870.57	1.3236	2.5029	0.0014	0.0002	Down			252825_at	AT4G39890.1	| Symbols: AtRABH1c, RABH1c | RAB GTPase homolog H1C | chr4:18506112-18507459 FORWARD LENGTH=215	4031.23	0.7432	1.67388	0	0	Down
266181_at	AT2G02390.1	| Symbols: ATGSTZ1, GST18, GSTZ1 | glutathione S-transferase zeta 1 | chr2:629015-630955 FORWARD LENGTH=222	8092.29	1.1654	2.24295	0.003	0.0004	Down			252827_at	AT4G39950.1	| Symbols: CYP79B2 | cytochrome P450, family 79, subfamily B, polypeptide 2 | chr4:18525311-18527284 FORWARD LENGTH=542	5363.67	1.1448	2.21115	0.0025	0.0003	Down
266279_at	AT2G29290.2	| Symbols: | NAD(P)-binding Rossmann-fold superfamily protein | chr2:12586498-12587684 FORWARD LENGTH=263	3711.87	2.2952	4.90822	0	0	Down			252830_at	AT4G39850.1	| Symbols: PXA1, PED3, CTS, ACN2, AtABCD1 | peroxisomal ABC transporter 1 | chr4:18489220-18496762 FORWARD LENGTH=1338	5469.43	0.773	1.70882	0.0046	0.0006	Down
266296_at	AT2G29420.1	| Symbols: ATGSTU7, GST25, GSTU7 | glutathione S-transferase tau 7 | chr2:12618111-12618871 REVERSE LENGTH=228	5981.98	1.3385	2.52888	0	0	Down			252863_at	AT4G39800.1	| Symbols: MI-1-P SYNTHASE, MIPS1, ATMIPS1, ATIPS1 | myo-inositol-1-phosphate synthase 1 | chr4:18469659-18471893 REVERSE LENGTH=512	4228.5	0.8239	1.77018	0	0	Down
266297_at	AT2G29570.1	| Symbols: PCNA2, ATPCNA2 | proliferating cell nuclear antigen 2 | chr2:12650139-12651598 REVERSE LENGTH=265	7608.02	1.1737	2.2559	0.0005	0.0001	Down			252908_at	AT4G39670.1	| Symbols: | Glycolipid transfer protein (GLTP) family protein | chr4:18410172-18410861 FORWARD LENGTH=230	1509.64	0.4378	1.35454	0	0	Down
266299_at	AT2G29450.1	| Symbols: ATGSTU5, ATGSTU1, AT103-1A, GSTU5 | glutathione S-transferase tau 5 | chr2:12624774-12625566 REVERSE LENGTH=225	7798.18	1.3438	2.53819	0.0011	0.0001	Down			252914_at	AT4G39130.1	| Symbols: | Dehydrin family protein | chr4:18228183-18228844 REVERSE LENGTH=152	4862.58	0.8968	1.86193	0.0003	0	Down
266300_at	AT2G01420.1	| Symbols: PIN4, ATPIN4 | Auxin efflux carrier family protein | chr2:180478-183199 REVERSE LENGTH=613	6713.43	1.4369	2.70738	0	0	Down			252921_at	AT4G39030.1	| Symbols: EDS5, SID1 | MATE efflux family protein | chr4:18185740-18188898 FORWARD LENGTH=544	5343.73	0.888	1.85061	0.0028	0.0003	Down
266311_at	AT2G27130.1	| Symbols: | Bifunctional inhibitor/lipid-transfer protein/seed storage 2S albumin superfamily protein | chr2:11595379-11596395 FORWARD LENGTH=177	6580.75	1.1722	2.25355	0	0	Down			252937_at	AT4G39180.1	| Symbols: SEC14, ATSEC14 | Sec14p-like phosphatidylinositol transfer family protein | chr4:18244006-18246673 REVERSE LENGTH=555	5402.87	0.7978	1.73845	0.0035	0.0004	Down
266322_at	AT2G46690.1	| Symbols: | SAUR-like auxin-responsive protein family | chr2:19180904-19181269 FORWARD LENGTH=122	3802.94	1.6976	3.24361	0	0	Down			252938_at	AT4G39190.1	| Symbols: | unknown protein; BEST Arabidopsis thaliana protein match is: unknown protein (TAIR:AT2G21560.1); Has 5536 Blast hits to 3562 proteins in 401 species: Archae - 12; Bacteria - 497; Metazoa - 1363; Fungi - 374; Plants - 149; Viruses - 22; Other	3828.07	0.8771	1.83668	0	0	Down
266326_at	AT2G46650.1	| Symbols: B5 #1, ATCB5-C, CB5-C | cytochrome B5 isoform C | chr2:19151807-19152394 FORWARD LENGTH=133	5753.65	1.6048	3.04154	0	0	Down			252940_at	AT4G39270.1	| Symbols: | Leucine-rich repeat protein kinase family protein | chr4:18276874-18279710 FORWARD LENGTH=865	5260.94	0.7591	1.69243	0.0019	0.0002	Down
266329_at	AT2G01590.1	| Symbols: CRR3 | chlororespiratory reduction 3 | chr2:266675-267379 FORWARD LENGTH=175	6769.17	1.2415	2.36444	0	0	Down			252956_at	AT4G38580.1	| Symbols: ATFP6, HIPP26, FP6 | farnesylated protein 6 | chr4:18034596-18035693 FORWARD LENGTH=154	3034.08	0.6271	1.54446	0	0	Down
266334_at	AT2G32380.1	| Symbols: | Transmembrane protein 97, predicted | chr2:13746792-13747730 REVERSE LENGTH=169	7288.66	1.2156	2.32237	0.0001	0	Down			252983_at	AT4G37980.1	| Symbols: ELI3-1, ELI3, ATCAD7, CAD7 | elicitor-activated gene 3-1 | chr4:17852670-17854302 FORWARD LENGTH=358	4993.87	0.7431	1.67377	0.0005	0.0001	Down
266351_at	AT2G01490.1	| Symbols: | phytanoyl-CoA dioxygenase (PhyH) family protein | chr2:221316-223187 FORWARD LENGTH=284	6492.22	1.2524	2.38237	0	0	Down			252988_at	AT4G38410.1	| Symbols: | Dehydrin family protein | chr4:17981025-17981604 FORWARD LENGTH=164	2733.63	0.5442	1.45821	0	0	Down
266371_at	AT2G41410.1	| Symbols: | Calcium-binding EF-hand family protein | chr2:17262085-17262735 REVERSE LENGTH=217	6285.49	0.7203	1.64752	0	0	Down			252990_at	AT4G38440.1	| Symbols: | LOCATED IN: chloroplast; EXPRESSED IN: 21 plant structures; EXPRESSED DURING: 12 growth stages; CONTAINS InterPro DOMAIN/s: RNA polymerase II-associated protein 1, C-terminal (InterPro:IPR013929), RNA polymerase II-associated protein 1, N-ter	5183.58	0.8373	1.7867	0.0013	0.0001	Down
266395_at	AT2G43100.1	| Symbols: IPMI2, ATLEUD1 | isopropylmalate isomerase 2 | chr2:17920685-17921455 FORWARD LENGTH=257	6390.76	1.3285	2.51141	0	0	Down			252997_at	AT4G38400.1	| Symbols: ATEXLA2, EXPL2, ATEXPL2, ATHEXP BETA 2.2, EXLA2 | expansin-like A2 | chr4:17978675-17979665 REVERSE LENGTH=266	4474.37	0.9787	1.97069	0	0	Down
266428_at	AT2G07180.2	| Symbols: | Protein kinase superfamily protein | chr2:2981082-2983271 REVERSE LENGTH=443	5615.26	1.4507	2.73341	0	0	Down			253017_at	AT4G37970.1	| Symbols: ATCAD6, CAD6 | cinnamyl alcohol dehydrogenase 6 | chr4:17849672-17852145 FORWARD LENGTH=364	3372.69	0.6508	1.57004	0	0	Down
266483_at	AT2G47910.1	| Symbols: CRR6 | chlororespiratory reduction 6 | chr2:19614741-19615559 FORWARD LENGTH=247	4442.74	1.4902	2.80928	0	0	Down			253022_at	AT4G38060.1	| Symbols: | unknown protein; BEST Arabidopsis thaliana protein match is: unknown protein (TAIR:AT5G65480.1); Has 63 Blast hits to 63 proteins in 13 species: Archae - 0; Bacteria - 0; Metazoa - 0; Fungi - 0; Plants - 63; Viruses - 0; Other Eukaryotes - 0	3928.46	0.6244	1.54157	0	0	Down
266509_at	AT2G47940.1	| Symbols: DEGP2 | DEGP protease 2 | chr2:19618372-19622164 REVERSE LENGTH=608	7401.79	1.2274	2.34145	0.0002	0	Down			253038_at	AT4G37790.1	| Symbols: HAT22 | Homeobox-leucine zipper protein family | chr4:17768241-17769272 FORWARD LENGTH=279	2847.29	0.6297	1.54724	0	0	Down
266551_at	AT2G35260.1	| Symbols: | unknown protein; FUNCTIONS IN: molecular_function unknown; INVOLVED IN: biological_process unknown; LOCATED IN: chloroplast; EXPRESSED IN: 21 plant structures; EXPRESSED DURING: 13 growth stages; BEST Arabidopsis thaliana protein match is: un	7795.22	1.2027	2.3017	0.0011	0.0001	Down			253039_at	AT4G37760.1	| Symbols: SQE3 | squalene epoxidase 3 | chr4:17744085-17746426 FORWARD LENGTH=526	3891.01	0.7418	1.67226	0	0	Down
266552_at	AT2G46330.1	| Symbols: AGP16, ATAGP16 | arabinogalactan protein 16 | chr2:19018730-19019108 REVERSE LENGTH=74	4070.4	1.8887	3.70301	0	0	Down			253053_at	AT4G37470.1	| Symbols: | alpha/beta-Hydrolases superfamily protein | chr4:17617045-17618363 REVERSE LENGTH=271	4230.94	0.7854	1.72357	0	0	Down
266581_at	AT2G46140.1	| Symbols: | Late embryogenesis abundant protein | chr2:18959163-18960362 FORWARD LENGTH=167	7888.09	1.1731	2.25496	0.0015	0.0002	Down			253063_at	AT4G37640.1	| Symbols: ACA2 | calcium ATPase 2 | chr4:17683225-17686808 REVERSE LENGTH=1015	5495.55	0.8329	1.78126	0.0051	0.0007	Down
266583_at	AT2G46220.1	| Symbols: | Uncharacterized conserved protein (DUF2358) | chr2:18979655-18980557 FORWARD LENGTH=242	5925.87	1.5804	2.99053	0	0	Down			253079_s_at	AT4G36190.1	| Symbols: | Serine carboxypeptidase S28 family protein | chr4:17124052-17126643 FORWARD LENGTH=483	5362.16	0.7981	1.73881	0.003	0.0004	Down
266608_at	AT2G35500.1	| Symbols: SKL2 | shikimate kinase like 2 | chr2:14914038-14915909 FORWARD LENGTH=388	7466.95	1.1678	2.24669	0.0003	0	Down			253081_at	AT4G36210.2	| Symbols: | Protein of unknown function (DUF726) | chr4:17130951-17134302 FORWARD LENGTH=517	3745.62	0.7015	1.62619	0	0	Down
266635_at	AT2G35470.1	| Symbols: | unknown protein; Has 25 Blast hits to 25 proteins in 8 species: Archae - 0; Bacteria - 0; Metazoa - 0; Fungi - 0; Plants - 25; Viruses - 0; Other Eukaryotes - 0 (source: NCBI BLink). | chr2:14909014-14909720 REVERSE LENGTH=168	4770.41	1.5197	2.86731	0	0	Down			253097_at	AT4G37320.1	| Symbols: CYP81D5 | cytochrome P450, family 81, subfamily D, polypeptide 5 | chr4:17559742-17561690 REVERSE LENGTH=496	5264.78	0.7604	1.69396	0.0019	0.0002	Down
266636_at	AT2G35370.1	| Symbols: GDCH | glycine decarboxylase complex H | chr2:14891239-14892050 FORWARD LENGTH=166	6888.65	1.2224	2.33335	0	0	Down			253104_at	AT4G36010.2	| Symbols: | Pathogenesis-related thaumatin superfamily protein | chr4:17039472-17040976 REVERSE LENGTH=302	1324.45	0.4205	1.33839	0	0	Down
266642_at	AT2G35410.1	| Symbols: | RNA-binding (RRM/RBD/RNP motifs) family protein | chr2:14898341-14899590 FORWARD LENGTH=309	7262.08	1.1717	2.25277	0.0001	0	Down			253111_at	AT4G35940.1	| Symbols: | unknown protein; BEST Arabidopsis thaliana protein match is: unknown protein (TAIR:AT2G17787.1); Has 45288 Blast hits to 24095 proteins in 1140 species: Archae - 93; Bacteria - 2895; Metazoa - 13424; Fungi - 2873; Plants - 1183; Viruses - 123	4517.67	0.7669	1.70161	0.0001	0	Down
266648_at	AT2G25840.2	| Symbols: OVA4 | Nucleotidylyl transferase superfamily protein | chr2:11021924-11025158 FORWARD LENGTH=413	7923.91	1.1574	2.23055	0.0017	0.0002	Down			253113_at	AT4G35985.1	| Symbols: | Senescence/dehydration-associated protein-related | chr4:17032268-17033862 REVERSE LENGTH=449	4621.89	0.7476	1.679	0.0001	0	Down
266662_at	AT2G25830.1	| Symbols: | YebC-related | chr2:11019091-11021665 REVERSE LENGTH=332	7060.51	1.1933	2.28675	0	0	Down			253114_at	AT4G35860.1	| Symbols: ATRABB1B, ATGB2, ATRAB2C, GB2 | GTP-binding 2 | chr4:16987118-16988839 REVERSE LENGTH=212	5625.86	0.7825	1.72011	0.0084	0.0012	Down
266716_at	AT2G46820.2	| Symbols: PTAC8, TMP14, PSAP, PSI-P | photosystem I P subunit | chr2:19243729-19244870 FORWARD LENGTH=175	8119.4	1.1499	2.21899	0.0032	0.0005	Down			253125_at	AT4G36040.1	| Symbols: | Chaperone DnaJ-domain superfamily protein | chr4:17049708-17050193 REVERSE LENGTH=162	3593.3	0.9064	1.87436	0	0	Down
266790_at	AT2G28950.1	| Symbols: ATEXPA6, ATEXP6, ATHEXP ALPHA 1.8, EXPA6 | expansin A6 | chr2:12431840-12433482 REVERSE LENGTH=258	3884.82	1.84	3.5801	0	0	Down			253130_at	AT4G35510.1	| Symbols: | unknown protein; BEST Arabidopsis thaliana protein match is: unknown protein (TAIR:AT2G17540.3); Has 182 Blast hits to 179 proteins in 73 species: Archae - 0; Bacteria - 87; Metazoa - 17; Fungi - 9; Plants - 50; Viruses - 0; Other Eukaryotes	4655.02	0.7539	1.68635	0.0001	0	Down
266813_at	AT2G44920.2	| Symbols: | Tetratricopeptide repeat (TPR)-like superfamily protein | chr2:18524419-18526502 FORWARD LENGTH=225	8274.49	1.1919	2.28453	0.0053	0.0009	Down			253131_at	AT4G35550.1	| Symbols: HB-4, WOX13, ATWOX13 | WUSCHEL related homeobox 13 | chr4:16875814-16877167 REVERSE LENGTH=269	4327.18	0.6994	1.62383	0	0	Down
266863_at	AT2G26930.1	| Symbols: ATCDPMEK, PDE277, ISPE, CDPMEK | 4-(cytidine 5'-phospho)-2-C-methyl-D-erithritol kinase | chr2:11491829-11494229 REVERSE LENGTH=384	8235.6	1.112	2.16145	0.0047	0.0007	Down			253132_at	AT4G35580.3	| Symbols: NTL9 | NAC transcription factor-like 9 | chr4:16888534-16890744 REVERSE LENGTH=534	5250.1	0.7638	1.69796	0.0018	0.0002	Down
266928_at	AT2G45790.1	| Symbols: ATPMM, PMM | phosphomannomutase | chr2:18855876-18857753 FORWARD LENGTH=247	8155.47	1.1253	2.18147	0.0036	0.0006	Down			253137_at	AT4G35500.1	| Symbols: | Protein kinase superfamily protein | chr4:16857475-16859407 FORWARD LENGTH=439	2811.77	0.6043	1.52024	0	0	Down
266977_at	AT2G39420.1	| Symbols: | alpha/beta-Hydrolases superfamily protein | chr2:16460442-16462872 FORWARD LENGTH=318	6876.4	1.3224	2.50082	0	0	Down			253140_at	AT4G35480.1	| Symbols: RHA3B | RING-H2 finger A3B | chr4:16852233-16852835 REVERSE LENGTH=201	1992.18	0.5788	1.49361	0	0	Down
266989_at	AT2G39330.1	| Symbols: JAL23 | jacalin-related lectin 23 | chr2:16419787-16421573 REVERSE LENGTH=460	8399.79	1.3667	2.5788	0.0079	0.0013	Down			253181_at	AT4G35180.1	| Symbols: LHT7 | LYS/HIS transporter 7 | chr4:16738517-16740385 REVERSE LENGTH=479	4204.28	0.8543	1.80788	0	0	Down
267057_at	AT2G32500.1	| Symbols: | Stress responsive alpha-beta barrel domain protein | chr2:13795371-13797120 REVERSE LENGTH=277	7039.12	1.2371	2.35724	0	0	Down			253182_at	AT4G35190.1	| Symbols: | Putative lysine decarboxylase family protein | chr4:16746724-16748090 FORWARD LENGTH=229	1893.62	0.6228	1.53986	0	0	Down
267076_at	AT2G41090.1	| Symbols: | Calcium-binding EF-hand family protein | chr2:17135823-17136618 FORWARD LENGTH=192	6198.95	1.4357	2.70513	0	0	Down			253188_at	AT4G35300.3	| Symbols: | tonoplast monosaccharide transporter2 | chr4:16796432-16799071 REVERSE LENGTH=730	2985.23	0.6789	1.60092	0	0	Down
267084_at	AT2G41180.1	| Symbols: | VQ motif-containing protein | chr2:17165242-17165667 FORWARD LENGTH=142	7616.25	1.3436	2.53784	0.0006	0.0001	Down			253203_at	AT4G34710.2	| Symbols: ADC2, SPE2, ATADC2 | arginine decarboxylase 2 | chr4:16560315-16562450 REVERSE LENGTH=712	2764.35	0.5137	1.42771	0	0	Down
267157_at	AT2G37630.1	| Symbols: ATPHAN, AS1, ATMYB91, MYB91 | myb-like HTH transcriptional regulator family protein | chr2:15781798-15782901 REVERSE LENGTH=368	7315.37	1.2749	2.41982	0.0002	0	Down			253219_at	AT4G34990.1	| Symbols: AtMYB32, MYB32 | myb domain protein 32 | chr4:16661370-16662289 REVERSE LENGTH=275	1669.39	0.4965	1.41079	0	0	Down
267172_at	AT2G37660.1	| Symbols: | NAD(P)-binding Rossmann-fold superfamily protein | chr2:15795481-15796977 REVERSE LENGTH=326	7228.33	1.1406	2.20473	0.0001	0	Down			253254_at	AT4G34650.1	| Symbols: SQS2 | squalene synthase 2 | chr4:16542377-16544915 FORWARD LENGTH=414	4442.45	0.6563	1.57604	0	0	Down
267220_at	AT2G02500.1	| Symbols: ISPD, ATMEPCT, MCT | Nucleotide-diphospho-sugar transferases superfamily protein | chr2:671054-673124 REVERSE LENGTH=303	6430.38	1.2721	2.41513	0	0	Down			253264_at	AT4G33950.1	| Symbols: OST1, SNRK2-6, SRK2E, SNRK2.6, P44, ATOST1 | Protein kinase superfamily protein | chr4:16272364-16274657 FORWARD LENGTH=363	3237.47	0.6542	1.57374	0	0	Down
267265_at	AT2G22980.1	| Symbols: SCPL13 | serine carboxypeptidase-like 13 | chr2:9779029-9783078 FORWARD LENGTH=431	4586.47	2.3168	4.98226	0	0	Down			253273_at	AT4G34180.1	| Symbols: | Cyclase family protein | chr4:16370060-16371383 REVERSE LENGTH=256	4130.99	0.7326	1.66163	0	0	Down
267299_at	AT2G30150.1	| Symbols: | UDP-Glycosyltransferase superfamily protein | chr2:12874706-12876122 FORWARD LENGTH=441	8374.21	1.1253	2.18147	0.0073	0.0012	Down			253277_at	AT4G34230.1	| Symbols: CAD5, ATCAD5, CAD-5 | cinnamyl alcohol dehydrogenase 5 | chr4:16386898-16388666 REVERSE LENGTH=358	1770.74	0.4286	1.34593	0	0	Down
267359_at	AT2G40020.3	| Symbols: | Nucleolar histone methyltransferase-related protein | chr2:16711420-16712853 FORWARD LENGTH=241	4562.14	1.6649	3.17092	0	0	Down			253292_at	AT4G33985.1	| Symbols: | Protein of unknown function (DUF1685) | chr4:16288301-16288857 REVERSE LENGTH=155	2933.36	0.7085	1.6341	0	0	Down
267367_at	AT2G44210.1	| Symbols: | Protein of Unknown Function (DUF239) | chr2:18280809-18282591 FORWARD LENGTH=416	2940.14	1.9387	3.8336	0	0	Down			253293_at	AT4G33905.1	| Symbols: | Peroxisomal membrane 22 kDa (Mpv17/PMP22) family protein | chr4:16254065-16255592 REVERSE LENGTH=262	1332.14	0.3075	1.23756	0	0	Down
267400_at	AT2G26240.1	| Symbols: | Transmembrane proteins 14C | chr2:11167496-11168373 REVERSE LENGTH=109	6744.32	1.2449	2.37002	0	0	Down			253316_s_at	AT4G33930.1	| Symbols: | Cupredoxin superfamily protein | chr4:16264389-16265420 REVERSE LENGTH=344	5313.37	0.759	1.69232	0.0024	0.0003	Down
267460_at	AT2G33810.1	| Symbols: SPL3 | squamosa promoter binding protein-like 3 | chr2:14305342-14305828 FORWARD LENGTH=132	7150.44	1.3668	2.57898	0.0001	0	Down			253322_at	AT4G33980.2	| Symbols: | FUNCTIONS IN: molecular_function unknown; INVOLVED IN: response to karrikin; LOCATED IN: cellular_component unknown; EXPRESSED IN: 24 plant structures; EXPRESSED DURING: 15 growth stages; BEST Arabidopsis thaliana protein match is: cold regul	2050.32	0.6958	1.61978	0	0	Down
267471_at	AT2G30390.1	| Symbols: FC2, FC-II, ATFC-II | ferrochelatase 2 | chr2:12951242-12953985 REVERSE LENGTH=513	6339.6	1.3115	2.48199	0	0	Down			253323_at	AT4G33920.1	| Symbols: | Protein phosphatase 2C family protein | chr4:16260876-16262703 FORWARD LENGTH=381	3400.48	0.6609	1.58107	0	0	Down
267544_at	AT2G32720.1	| Symbols: B5 #4, ATCB5-B, CB5-B | cytochrome B5 isoform B | chr2:13877013-13878447 REVERSE LENGTH=135	7046.56	1.2485	2.37594	0.0001	0	Down			253373_at	AT4G33150.2	| Symbols: | lysine-ketoglutarate reductase/saccharopine dehydrogenase bifunctional enzyme | chr4:15985479-15991069 REVERSE LENGTH=1065	1425.33	0.3104	1.24005	0	0	Down
267555_at	AT2G32765.1	| Symbols: SUM5, SUMO5, ATSUMO5 | small ubiquitinrelated modifier 5 | chr2:13894968-13895399 FORWARD LENGTH=109	5298.38	1.5559	2.94017	0	0	Down			253416_at	AT4G33070.1	| Symbols: | Thiamine pyrophosphate dependent pyruvate decarboxylase family protein | chr4:15952519-15954676 REVERSE LENGTH=608	2598.92	0.6401	1.55844	0	0	Down
245028_at	AT2G26570.1	| Symbols: WEB1 | Plant protein of unknown function (DUF827) | chr2:11299565-11302076 FORWARD LENGTH=808	8256.91	1.1926	2.28564	0.005	0.0008	Down			253455_at	AT4G32020.1	| Symbols: | unknown protein; FUNCTIONS IN: molecular_function unknown; INVOLVED IN: biological_process unknown; LOCATED IN: chloroplast; EXPRESSED IN: 24 plant structures; EXPRESSED DURING: 15 growth stages; BEST Arabidopsis thaliana protein match is: un	3675.48	0.784	1.7219	0	0	Down
245143_at	AT2G45450.1	| Symbols: ZPR1 | protein binding | chr2:18733548-18734058 REVERSE LENGTH=137	4674.91	1.4454	2.72338	0	0	Down			253473_at	AT4G32250.3	| Symbols: | Protein kinase superfamily protein | chr4:15570285-15572528 REVERSE LENGTH=612	4043.38	0.5948	1.51026	0	0	Down
245199_at	AT1G67730.1	| Symbols: YBR159, KCR1, ATKCR1 | beta-ketoacyl reductase 1 | chr1:25391676-25393365 FORWARD LENGTH=319	6051.02	1.3144	2.48699	0	0	Down			253485_at	AT4G31800.1	| Symbols: WRKY18, ATWRKY18 | WRKY DNA-binding protein 18 | chr4:15383296-15384812 FORWARD LENGTH=311	5505.77	0.7618	1.6956	0.0045	0.0006	Down
245207_at	AT5G12310.1	| Symbols: | RING/U-box superfamily protein | chr5:3980485-3982093 REVERSE LENGTH=255	5626.18	1.3053	2.47135	0	0	Down			253496_at	AT4G31870.1	| Symbols: ATGPX7, GPX7 | glutathione peroxidase 7 | chr4:15410205-15411617 FORWARD LENGTH=234	4079.55	0.8	1.7411	0	0	Down
245260_at	AT4G16360.3	| Symbols: | 5'-AMP-activated protein kinase beta-2 subunit protein | chr4:9245571-9246833 FORWARD LENGTH=262	6454.99	1.2532	2.3837	0	0	Down			253524_at	AT4G31430.3	| Symbols: | unknown protein; LOCATED IN: plasma membrane; EXPRESSED IN: 25 plant structures; EXPRESSED DURING: 15 growth stages; Has 35333 Blast hits to 34131 proteins in 2444 species: Archae - 798; Bacteria - 22429; Metazoa - 974; Fungi - 991; Plants -	5202.44	0.8498	1.80225	0.0014	0.0002	Down
245270_at	AT4G14960.2	| Symbols: TUA6 | Tubulin/FtsZ family protein | chr4:8548769-8550319 REVERSE LENGTH=451	7019.91	1.3055	2.47169	0	0	Down			253526_at	AT4G31420.1	| Symbols: | Zinc finger protein 622 | chr4:15245987-15247763 REVERSE LENGTH=405	4655.79	0.7981	1.73881	0.0001	0	Down
245308_at	AT4G17486.1	| Symbols: | PPPDE putative thiol peptidase family protein | chr4:9749992-9751201 REVERSE LENGTH=225	7369.27	1.3261	2.50724	0.0002	0	Down			253535_at	AT4G31550.1	| Symbols: WRKY11, ATWRKY11 | WRKY DNA-binding protein 11 | chr4:15290065-15291458 REVERSE LENGTH=326	4648.87	0.7751	1.71131	0.0001	0	Down
245310_at	AT4G13950.1	| Symbols: RALFL31 | ralf-like 31 | chr4:8058268-8058609 REVERSE LENGTH=114	4143.16	1.486	2.80111	0	0	Down			253595_at	AT4G30830.1	| Symbols: | Protein of unknown function, DUF593 | chr4:15015506-15016683 REVERSE LENGTH=364	3836.87	0.5616	1.47591	0	0	Down
245330_at	AT4G14930.1	| Symbols: | Survival protein SurE-like phosphatase/nucleotidase | chr4:8538831-8541205 FORWARD LENGTH=316	3845.31	1.651	3.14051	0	0	Down			253603_at	AT4G30935.1	| Symbols: WRKY32, ATWRKY32 | WRKY DNA-binding protein 32 | chr4:15051916-15053908 REVERSE LENGTH=467	4763.94	0.7744	1.71048	0.0002	0	Down
245333_at	AT4G14615.1	| Symbols: | unknown protein; FUNCTIONS IN: molecular_function unknown; INVOLVED IN: biological_process unknown; LOCATED IN: endomembrane system; EXPRESSED IN: 24 plant structures; EXPRESSED DURING: 15 growth stages; CONTAINS InterPro DOMAIN/s: Protein of	6186.5	1.3152	2.48837	0	0	Down			253606_at	AT4G30530.1	| Symbols: | Class I glutamine amidotransferase-like superfamily protein | chr4:14920605-14922286 FORWARD LENGTH=251	5377.5	0.8839	1.84536	0.0032	0.0004	Down
245341_at	AT4G16447.1	| Symbols: | unknown protein; Has 30201 Blast hits to 17322 proteins in 780 species: Archae - 12; Bacteria - 1396; Metazoa - 17338; Fungi - 3422; Plants - 5037; Viruses - 0; Other Eukaryotes - 2996 (source: NCBI BLink). | chr4:9278829-9279206 FORWARD LENG	4936.95	1.4534	2.73853	0	0	Down			253608_at	AT4G30290.1	| Symbols: ATXTH19, XTH19 | xyloglucan endotransglucosylase/hydrolase 19 | chr4:14828954-14829965 REVERSE LENGTH=278	4416.25	0.9906	1.98701	0	0	Down
245349_at	AT4G16690.1	| Symbols: ATMES16, MES16 | methyl esterase 16 | chr4:9392405-9393424 REVERSE LENGTH=263	8361.33	1.2167	2.32414	0.0071	0.0012	Down			253625_at	AT4G30600.1	| Symbols: | signal recognition particle receptor alpha subunit family protein | chr4:14938142-14940600 REVERSE LENGTH=635	3374.41	0.6706	1.59173	0	0	Down
245360_at	AT4G16330.2	| Symbols: | 2-oxoglutarate (2OG) and Fe(II)-dependent oxygenase superfamily protein | chr4:9226298-9227914 REVERSE LENGTH=365	4837.63	1.4362	2.70607	0	0	Down			253627_at	AT4G30650.1	| Symbols: | Low temperature and salt responsive protein family | chr4:14954403-14954698 FORWARD LENGTH=74	2898.46	0.7799	1.71701	0	0	Down
245361_at	AT4G17790.1	| Symbols: | SNARE associated Golgi protein family | chr4:9891425-9892675 FORWARD LENGTH=265	7704.24	1.2037	2.3033	0.0008	0.0001	Down			253628_at	AT4G30280.1	| Symbols: ATXTH18, XTH18 | xyloglucan endotransglucosylase/hydrolase 18 | chr4:14825958-14826998 REVERSE LENGTH=283	4922.23	1.011	2.01531	0.0004	0	Down
245386_at	AT4G14010.1	| Symbols: RALFL32 | ralf-like 32 | chr4:8093010-8093363 REVERSE LENGTH=118	4908.64	1.5095	2.84711	0	0	Down			253639_at	AT4G30550.1	| Symbols: | Class I glutamine amidotransferase-like superfamily protein | chr4:14925618-14926713 FORWARD LENGTH=250	5178.35	0.8127	1.7565	0.0013	0.0001	Down
245391_at	AT4G16520.2	| Symbols: ATG8F | Ubiquitin-like superfamily protein | chr4:9306882-9308113 REVERSE LENGTH=122	5611.02	1.5781	2.98576	0	0	Down			253640_at	AT4G30630.1	| Symbols: | unknown protein; BEST Arabidopsis thaliana protein match is: unknown protein (TAIR:AT5G57910.1); Has 33 Blast hits to 33 proteins in 10 species: Archae - 0; Bacteria - 0; Metazoa - 0; Fungi - 0; Plants - 33; Viruses - 0; Other Eukaryotes - 0	4323.7	0.7238	1.65153	0	0	Down
245400_at	AT4G17040.1	| Symbols: CLPR4 | CLP protease R subunit 4 | chr4:9586740-9589297 REVERSE LENGTH=306	7600	1.1537	2.22484	0.0005	0.0001	Down			253643_at	AT4G29780.1	| Symbols: | unknown protein; BEST Arabidopsis thaliana protein match is: unknown protein (TAIR:AT5G12010.1); Has 945 Blast hits to 944 proteins in 87 species: Archae - 0; Bacteria - 0; Metazoa - 519; Fungi - 43; Plants - 365; Viruses - 0; Other Eukaryote	1714.4	0.6488	1.56786	0	0	Down
245474_at	AT4G16060.1	| Symbols: | unknown protein; FUNCTIONS IN: molecular_function unknown; INVOLVED IN: biological_process unknown; LOCATED IN: chloroplast, chloroplast stroma; EXPRESSED IN: 22 plant structures; EXPRESSED DURING: 13 growth stages; Has 42 Blast hits to 42 pr	7539.81	1.3207	2.49787	0.0004	0.0001	Down			253672_at	AT4G29820.1	| Symbols: CFIM-25, ATCFIM-25 | homolog of CFIM-25 | chr4:14596047-14597317 REVERSE LENGTH=223	3947.18	0.7152	1.64171	0	0	Down
245524_at	AT4G15920.1	| Symbols: SWEET17, AtSWEET17 | Nodulin MtN3 family protein | chr4:9030742-9033343 REVERSE LENGTH=242	8309.97	1.2488	2.37644	0.006	0.001	Down			253691_at	AT4G29660.1	| Symbols: EMB2752 | embryo defective 2752 | chr4:14534495-14535171 REVERSE LENGTH=104	5349.9	0.7869	1.72536	0.0029	0.0003	Down
245525_at	AT4G15930.1	| Symbols: | Dynein light chain type 1 family protein | chr4:9036344-9037825 FORWARD LENGTH=124	8469.55	1.1171	2.16911	0.0097	0.0017	Down			253722_at	AT4G29190.1	| Symbols: | Zinc finger C-x8-C-x5-C-x3-H type family protein | chr4:14392233-14393303 REVERSE LENGTH=357	1321.71	0.6042	1.52014	0	0	Down
245532_at	AT4G15110.1	| Symbols: CYP97B3 | cytochrome P450, family 97, subfamily B, polypeptide 3 | chr4:8629922-8632993 REVERSE LENGTH=581	8149.81	1.1763	2.25996	0.0036	0.0005	Down			253735_at	AT4G29160.3	| Symbols: SNF7.1 | SNF7 family protein | chr4:14381019-14382342 FORWARD LENGTH=220	4496.43	0.7405	1.67075	0	0	Down
245612_at	AT4G14440.1	| Symbols: ATECI3, ECI3, HCD1 | 3-hydroxyacyl-CoA dehydratase 1 | chr4:8306946-8307662 REVERSE LENGTH=239	6923.21	1.268	2.40827	0	0	Down			253737_at	AT4G28703.1	| Symbols: | RmlC-like cupins superfamily protein | chr4:14166365-14166798 FORWARD LENGTH=108	2419.8	0.7738	1.70977	0	0	Down
245626_at	AT1G56700.2	| Symbols: | Peptidase C15, pyroglutamyl peptidase I-like | chr1:21256743-21257640 FORWARD LENGTH=220	4446.74	1.5449	2.91784	0	0	Down			253751_at	AT4G29070.2	| Symbols: | Phospholipase A2 family protein | chr4:14322109-14323035 FORWARD LENGTH=260	4857.88	0.7625	1.69643	0.0003	0	Down
245693_at	AT5G04260.1	| Symbols: WCRKC2 | WCRKC thioredoxin 2 | chr5:1178901-1180022 REVERSE LENGTH=193	8454.39	1.1394	2.20289	0.0093	0.0016	Down			253759_at	AT4G29010.1	| Symbols: AIM1 | Enoyl-CoA hydratase/isomerase family | chr4:14297312-14302016 REVERSE LENGTH=722	5322.27	0.7711	1.70657	0.0025	0.0003	Down
245730_at	AT1G73470.1	| Symbols: | unknown protein; FUNCTIONS IN: molecular_function unknown; INVOLVED IN: biological_process unknown; LOCATED IN: chloroplast; EXPRESSED IN: 22 plant structures; EXPRESSED DURING: 13 growth stages; Has 72 Blast hits to 72 proteins in 35 species	7738.86	1.2952	2.45411	0.0009	0.0001	Down			253799_at	AT4G28140.1	| Symbols: | Integrase-type DNA-binding superfamily protein | chr4:13974905-13975783 REVERSE LENGTH=293	1190.21	0.3309	1.2578	0	0	Down
245761_at	AT1G66890.1	| Symbols: | FUNCTIONS IN: molecular_function unknown; INVOLVED IN: biological_process unknown; LOCATED IN: chloroplast; EXPRESSED IN: 22 plant structures; EXPRESSED DURING: 13 growth stages; BEST Arabidopsis thaliana protein match is: 50S ribosomal prote	7737.94	1.4086	2.65479	0.0009	0.0001	Down			253812_at	AT4G28240.1	| Symbols: | Wound-responsive family protein | chr4:13997979-13998239 REVERSE LENGTH=87	3328.19	0.7772	1.7138	0	0	Down
245817_at	AT1G26160.1	| Symbols: | Metal-dependent phosphohydrolase | chr1:9044784-9046945 REVERSE LENGTH=259	7567.98	1.1048	2.15069	0.0005	0.0001	Down			253813_at	AT4G28150.1	| Symbols: | Protein of unknown function (DUF789) | chr4:13977642-13978912 REVERSE LENGTH=286	4009.06	0.6996	1.62405	0	0	Down
245891_at	AT5G09220.1	| Symbols: AAP2 | amino acid permease 2 | chr5:2866867-2868863 FORWARD LENGTH=494	7320.49	1.2955	2.45462	0.0002	0	Down			253818_at	AT4G28330.1	| Symbols: | unknown protein; BEST Arabidopsis thaliana protein match is: unknown protein (TAIR:AT4G28340.1); Has 48 Blast hits to 48 proteins in 10 species: Archae - 0; Bacteria - 0; Metazoa - 0; Fungi - 0; Plants - 48; Viruses - 0; Other Eukaryotes - 0	4950.74	0.8244	1.7708	0.0004	0	Down
245913_at	AT5G19860.1	| Symbols: | Protein of unknown function, DUF538 | chr5:6714533-6715837 REVERSE LENGTH=182	5764.13	1.473	2.77599	0	0	Down			253824_at	AT4G27940.1	| Symbols: ATMTM1, MTM1 | manganese tracking factor for mitochondrial SOD2 | chr4:13904745-13907036 FORWARD LENGTH=414	5226.93	0.8201	1.76553	0.0016	0.0002	Down
245957_at	AT5G19590.1	| Symbols: | Protein of unknown function, DUF538 | chr5:6611614-6612069 REVERSE LENGTH=152	5001.15	1.4034	2.64524	0	0	Down			253827_at	AT4G28085.2	| Symbols: | unknown protein; Has 35333 Blast hits to 34131 proteins in 2444 species: Archae - 798; Bacteria - 22429; Metazoa - 974; Fungi - 991; Plants - 531; Viruses - 0; Other Eukaryotes - 9610 (source: NCBI BLink). | chr4:13960054-13960308 FORWARD LEN	2560.19	0.6031	1.51898	0	0	Down
245975_at	AT5G13070.1	| Symbols: | MSF1-like family protein | chr5:4148216-4149062 FORWARD LENGTH=184	6903.97	1.1647	2.24187	0	0	Down			253828_at	AT4G27970.1	| Symbols: SLAH2 | SLAC1 homologue 2 | chr4:13918290-13920122 REVERSE LENGTH=520	5206.09	0.8254	1.77203	0.0015	0.0002	Down
245993_at	AT5G20700.1	| Symbols: | Protein of unknown function (DUF581) | chr5:7006178-7007003 REVERSE LENGTH=249	7292.59	1.1931	2.28644	0.0001	0	Down			253830_at	AT4G27652.1	| Symbols: | unknown protein; BEST Arabidopsis thaliana protein match is: unknown protein (TAIR:AT4G27657.1); Has 30201 Blast hits to 17322 proteins in 780 species: Archae - 12; Bacteria - 1396; Metazoa - 17338; Fungi - 3422; Plants - 5037; Viruses - 0; O	2125.9	0.6578	1.57767	0	0	Down
246020_at	AT5G10710.1	| Symbols: | INVOLVED IN: chromosome segregation, cell division; LOCATED IN: chromosome, centromeric region, nucleus; EXPRESSED IN: 23 plant structures; EXPRESSED DURING: 13 growth stages; CONTAINS InterPro DOMAIN/s: Centromere protein Cenp-O (InterPro:IP	7141.55	1.2587	2.3928	0.0001	0	Down			253832_at	AT4G27654.1	| Symbols: | unknown protein; FUNCTIONS IN: molecular_function unknown; INVOLVED IN: biological_process unknown; LOCATED IN: endomembrane system; EXPRESSED IN: 17 plant structures; EXPRESSED DURING: 9 growth stages; Has 30201 Blast hits to 17322 proteins	2374.77	0.7312	1.66002	0	0	Down
246036_at	AT5G08370.1	| Symbols: AtAGAL2, AGAL2 | alpha-galactosidase 2 | chr5:2691116-2693441 REVERSE LENGTH=397	5960.85	1.2894	2.44426	0	0	Down			253836_at	AT4G27840.1	| Symbols: | SNARE-like superfamily protein | chr4:13865268-13866050 REVERSE LENGTH=261	3727.35	0.7083	1.63388	0	0	Down
246040_at	AT5G19370.1	| Symbols: | rhodanese-like domain-containing protein / PPIC-type PPIASE domain-containing protein | chr5:6524247-6526629 REVERSE LENGTH=300	7340.57	1.1303	2.18904	0.0002	0	Down			253841_at	AT4G27830.1	| Symbols: BGLU10 | beta glucosidase 10 | chr4:13861794-13864489 REVERSE LENGTH=509	2382.01	0.522	1.43594	0	0	Down
246041_at	AT5G19290.1	| Symbols: | alpha/beta-Hydrolases superfamily protein | chr5:6494113-6495105 FORWARD LENGTH=331	4524.05	1.5367	2.9013	0	0	Down			253859_at	AT4G27657.1	| Symbols: | unknown protein; FUNCTIONS IN: molecular_function unknown; INVOLVED IN: biological_process unknown; LOCATED IN: endomembrane system; EXPRESSED IN: 15 plant structures; EXPRESSED DURING: 9 growth stages; BEST Arabidopsis thaliana protein match	966.001	0.4194	1.33737	0	0	Down
246194_at	AT4G37000.1	| Symbols: ACD2, ATRCCR | accelerated cell death 2 (ACD2) | chr4:17442627-17443762 FORWARD LENGTH=320	7955.22	1.1934	2.28691	0.0019	0.0003	Down			253879_s_at	AT4G27570.1	| Symbols: | UDP-Glycosyltransferase superfamily protein | chr4:13763657-13765018 REVERSE LENGTH=454	1277.52	0.4447	1.36103	0	0	Down
246201_at	AT4G36750.1	| Symbols: | Quinone reductase family protein | chr4:17324642-17326215 FORWARD LENGTH=274	7995.87	1.171	2.25168	0.0021	0.0003	Down			253919_at	AT4G27350.1	| Symbols: | Protein of unknown function (DUF1223) | chr4:13690979-13692621 REVERSE LENGTH=279	4539	0.7675	1.70232	0.0001	0	Down
246225_at	AT4G36910.1	| Symbols: LEJ2, CDCP2 | Cystathionine beta-synthase (CBS) family protein | chr4:17391016-17393218 REVERSE LENGTH=237	7409.58	1.1616	2.23705	0.0002	0	Down			253940_at	AT4G26950.2	| Symbols: | Protein of unknown function, DUF584 | chr4:13533643-13534077 REVERSE LENGTH=145	5224.39	0.7824	1.71999	0.0016	0.0002	Down
246245_at	AT4G36440.1	| Symbols: | unknown protein; FUNCTIONS IN: molecular_function unknown; INVOLVED IN: biological_process unknown; LOCATED IN: endomembrane system; EXPRESSED IN: 24 plant structures; EXPRESSED DURING: 15 growth stages; Has 41 Blast hits to 41 proteins in 14	5515.06	1.3278	2.5102	0	0	Down			253953_at	AT4G26750.1	| Symbols: | hydroxyproline-rich glycoprotein family protein | chr4:13475848-13478382 REVERSE LENGTH=422	3433.17	0.7009	1.62552	0	0	Down
246286_at	AT1G31910.1	| Symbols: | GHMP kinase family protein | chr1:11459050-11461649 FORWARD LENGTH=506	6917.87	1.148	2.21606	0	0	Down			253987_at	AT4G26270.1	| Symbols: PFK3 | phosphofructokinase 3 | chr4:13301094-13304030 REVERSE LENGTH=490	4807.04	0.7247	1.65256	0.0002	0	Down
246320_at	AT1G16560.3	| Symbols: | Per1-like family protein | chr1:5668945-5670343 FORWARD LENGTH=343	6962.4	1.2883	2.4424	0	0	Down			254050_s_at	AT4G25670.2	| Symbols: | unknown protein; LOCATED IN: cellular_component unknown; EXPRESSED IN: male gametophyte, pollen tube; EXPRESSED DURING: M germinated pollen stage; BEST Arabidopsis thaliana protein match is: unknown protein (TAIR:AT4G25690.2). | chr4:13085431	2677.2	0.589	1.5042	0	0	Down
246327_at	AT1G16670.1	| Symbols: | Protein kinase superfamily protein | chr1:5697846-5699492 FORWARD LENGTH=391	6629.73	1.4332	2.70045	0	0	Down			254063_at	AT4G25390.1	| Symbols: | Protein kinase superfamily protein | chr4:12977491-12979446 FORWARD LENGTH=652	4385.31	0.6439	1.56255	0	0	Down
246348_at	AT3G56840.1	| Symbols: | FAD-dependent oxidoreductase family protein | chr3:21044317-21046177 FORWARD LENGTH=484	5059.86	1.3079	2.47581	0	0	Down			254066_at	AT4G25480.1	| Symbols: DREB1A, CBF3, ATCBF3 | dehydration response element B1A | chr4:13018353-13019003 REVERSE LENGTH=217	1445.19	0.5283	1.44223	0	0	Down
246421_at	AT5G16880.2	| Symbols: | Target of Myb protein 1 | chr5:5549658-5551274 FORWARD LENGTH=408	7302.24	1.2315	2.34811	0.0002	0	Down			254074_at	AT4G25490.1	| Symbols: CBF1, DREB1B, ATCBF1 | C-repeat/DRE binding factor 1 | chr4:13021921-13022562 REVERSE LENGTH=214	5633.48	0.694	1.61776	0.0077	0.0011	Down
246442_at	AT5G17610.1	| Symbols: | unknown protein; FUNCTIONS IN: molecular_function unknown; INVOLVED IN: biological_process unknown; LOCATED IN: endomembrane system; EXPRESSED IN: 23 plant structures; EXPRESSED DURING: 15 growth stages; Has 30201 Blast hits to 17322 proteins	7768.02	1.1941	2.28802	0.001	0.0001	Down			254075_at	AT4G25470.1	| Symbols: CBF2, DREB1C, FTQ4, ATCBF2 | C-repeat/DRE binding factor 2 | chr4:13015436-13016086 REVERSE LENGTH=217	4298.58	0.812	1.75564	0	0	Down
246448_at	AT5G16800.3	| Symbols: | Acyl-CoA N-acyltransferases (NAT) superfamily protein | chr5:5524509-5526295 REVERSE LENGTH=274	4368.09	1.5554	2.93915	0	0	Down			254077_at	AT4G25640.2	| Symbols: DTX35 | detoxifying efflux carrier 35 | chr4:13076576-13078965 REVERSE LENGTH=515	5076.18	0.8186	1.76369	0.0008	0.0001	Down
246454_at	AT5G16710.1	| Symbols: DHAR3 | dehydroascorbate reductase 1 | chr5:5483312-5484926 FORWARD LENGTH=259	6902.26	1.1971	2.29278	0	0	Down			254081_at	AT4G25660.1	| Symbols: | PPPDE putative thiol peptidase family protein | chr4:13083677-13084989 FORWARD LENGTH=256	5427.27	0.7964	1.73676	0.0039	0.0005	Down
246462_at	AT5G16940.2	| Symbols: | carbon-sulfur lyases | chr5:5571797-5572204 REVERSE LENGTH=136	4925.84	1.5146	2.8572	0	0	Down			254085_at	AT4G24960.1	| Symbols: ATHVA22D, HVA22D | HVA22 homologue D | chr4:12828060-12828982 FORWARD LENGTH=136	1625.75	0.4067	1.32565	0	0	Down
246507_at	AT5G16120.2	| Symbols: | alpha/beta-Hydrolases superfamily protein | chr5:5265820-5267775 FORWARD LENGTH=370	8232.91	1.2567	2.38949	0.0046	0.0007	Down			254120_at	AT4G24570.1	| Symbols: DIC2 | dicarboxylate carrier 2 | chr4:12686546-12687487 FORWARD LENGTH=314	3925.24	1.0064	2.00889	0	0	Down
246518_at	AT5G15770.1	| Symbols: AtGNA1, GNA1 | glucose-6-phosphate acetyltransferase 1 | chr5:5144093-5144542 REVERSE LENGTH=150	5339.98	1.4959	2.8204	0	0	Down			254131_at	AT4G24740.1	| Symbols: AFC2, AME1, FC2 | FUS3-complementing gene 2 | chr4:12754729-12757653 REVERSE LENGTH=428	4973.46	0.7628	1.69678	0.0005	0	Down
246533_at	AT5G15880.1	| Symbols: | unknown protein; Has 1807 Blast hits to 1807 proteins in 277 species: Archae - 0; Bacteria - 0; Metazoa - 736; Fungi - 347; Plants - 385; Viruses - 0; Other Eukaryotes - 339 (source: NCBI BLink). | chr5:5185788-5187461 FORWARD LENGTH=349	7064.91	1.209	2.31177	0.0001	0	Down			254155_at	AT4G24480.1	| Symbols: | Protein kinase superfamily protein | chr4:12650410-12654755 FORWARD LENGTH=957	5424.78	0.8258	1.77252	0.0038	0.0005	Down
246539_at	AT5G15460.2	| Symbols: MUB2 | membrane-anchored ubiquitin-fold protein 2 | chr5:5018947-5020105 REVERSE LENGTH=125	8289.47	1.1066	2.15338	0.0056	0.0009	Down			254157_at	AT4G24220.2	| Symbols: VEP1, AWI31 | NAD(P)-binding Rossmann-fold superfamily protein | chr4:12565219-12566474 FORWARD LENGTH=388	3604.6	0.6729	1.59427	0	0	Down
246576_at	AT1G31650.1	| Symbols: ATROPGEF14, ROPGEF14 | RHO guanyl-nucleotide exchange factor 14 | chr1:11326474-11329767 REVERSE LENGTH=577	5233.12	1.533	2.89387	0	0	Down			254158_at	AT4G24380.1	| Symbols: | INVOLVED IN: 10-formyltetrahydrofolate biosynthetic process, folic acid and derivative biosynthetic process; EXPRESSED IN: 24 plant structures; EXPRESSED DURING: 15 growth stages; CONTAINS InterPro DOMAIN/s: Serine hydrolase (InterPro:IPR0056	1871.82	0.579	1.49381	0	0	Down
246594_at	AT5G14800.1	| Symbols: P5CR, AT-P5R, AT-P5C1, EMB2772 | pyrroline-5- carboxylate (P5C) reductase | chr5:4786190-4787618 REVERSE LENGTH=277	7862.74	1.1379	2.2006	0.0014	0.0002	Down			254174_at	AT4G24120.1	| Symbols: YSL1, ATYSL1 | YELLOW STRIPE like 1 | chr4:12524581-12527023 FORWARD LENGTH=674	4898.34	0.825	1.77154	0.0003	0	Down
246636_at	AT5G34850.1	| Symbols: ATPAP26, PAP26 | purple acid phosphatase 26 | chr5:13108475-13111217 REVERSE LENGTH=476	5012.95	1.3833	2.60864	0	0	Down			254178_at	AT4G23880.1	| Symbols: | unknown protein; Has 73 Blast hits to 69 proteins in 22 species: Archae - 0; Bacteria - 4; Metazoa - 9; Fungi - 2; Plants - 18; Viruses - 0; Other Eukaryotes - 40 (source: NCBI BLink). | chr4:12415789-12416388 REVERSE LENGTH=200	1275.18	0.4774	1.39223	0	0	Down
246735_at	AT5G27670.1	| Symbols: HTA7 | histone H2A 7 | chr5:9792807-9793365 REVERSE LENGTH=151	8425.21	1.1207	2.17452	0.0085	0.0014	Down			254185_at	AT4G23990.1	| Symbols: ATCSLG3, CSLG3 | cellulose synthase like G3 | chr4:12456491-12460498 FORWARD LENGTH=752	3714.22	0.6935	1.6172	0	0	Down
246737_at	AT5G27710.1	| Symbols: | unknown protein; Has 49 Blast hits to 49 proteins in 17 species: Archae - 0; Bacteria - 0; Metazoa - 0; Fungi - 0; Plants - 48; Viruses - 0; Other Eukaryotes - 1 (source: NCBI BLink). | chr5:9813069-9815018 FORWARD LENGTH=336	3298.98	1.6776	3.19895	0	0	Down			254188_at	AT4G23920.1	| Symbols: UGE2, ATUGE2 | UDP-D-glucose/UDP-D-galactose 4-epimerase 2 | chr4:12431416-12433666 FORWARD LENGTH=351	2916.37	0.5863	1.50139	0	0	Down
246763_at	AT5G27150.1	| Symbols: NHX1, ATNHX, AT-NHX1, ATNHX1 | Na+/H+ exchanger 1 | chr5:9554251-9557266 FORWARD LENGTH=539	6596.43	1.2593	2.3938	0	0	Down			254204_at	AT4G24160.1	| Symbols: | alpha/beta-Hydrolases superfamily protein | chr4:12539871-12542210 FORWARD LENGTH=419	5402.37	0.7949	1.73496	0.0035	0.0004	Down
246784_at	AT5G27430.1	| Symbols: | Signal peptidase subunit | chr5:9687470-9689185 FORWARD LENGTH=168	7931.25	1.1814	2.26797	0.0017	0.0002	Down			254210_at	AT4G23450.3	| Symbols: AIRP1, AtAIRP1 | RING/U-box superfamily protein | chr4:12241113-12242190 REVERSE LENGTH=209	2674.83	0.5024	1.41657	0	0	Down
246852_at	AT5G26880.2	| Symbols: | AGAMOUS-like 26 | chr5:9457950-9459190 REVERSE LENGTH=264	8386.74	1.1441	2.21008	0.0076	0.0013	Down			254225_at	AT4G23670.1	| Symbols: | Polyketide cyclase/dehydrase and lipid transport superfamily protein | chr4:12332846-12333656 REVERSE LENGTH=152	5366.41	0.8131	1.75698	0.003	0.0004	Down
246856_at	AT5G26210.1	| Symbols: AL4 | alfin-like 4 | chr5:9158566-9160221 REVERSE LENGTH=256	5033.46	1.3529	2.55425	0	0	Down			254227_at	AT4G23630.1	| Symbols: BTI1, RTNLB1 | VIRB2-interacting protein 1 | chr4:12318070-12319574 FORWARD LENGTH=276	3165.57	0.668	1.58887	0	0	Down
246863_at	AT5G25940.1	| Symbols: | early nodulin-related | chr5:9054252-9055151 REVERSE LENGTH=116	7703.03	1.1422	2.20717	0.0008	0.0001	Down			254234_at	AT4G23680.1	| Symbols: | Polyketide cyclase/dehydrase and lipid transport superfamily protein | chr4:12336416-12337417 REVERSE LENGTH=152	1870.87	0.3554	1.27934	0	0	Down
246901_at	AT5G25630.1	| Symbols: | Tetratricopeptide repeat (TPR)-like superfamily protein | chr5:8947426-8949424 FORWARD LENGTH=575	2954.02	2.0838	4.23922	0	0	Down			254263_at	AT4G23493.1	| Symbols: | unknown protein; Has 30201 Blast hits to 17322 proteins in 780 species: Archae - 12; Bacteria - 1396; Metazoa - 17338; Fungi - 3422; Plants - 5037; Viruses - 0; Other Eukaryotes - 2996 (source: NCBI BLink). | chr4:12256327-12256693 REVERSE LE	3792.48	0.6673	1.5881	0	0	Down
246946_at	AT5G25070.1	| Symbols: | unknown protein; FUNCTIONS IN: molecular_function unknown; INVOLVED IN: biological_process unknown; LOCATED IN: cellular_component unknown; EXPRESSED IN: 23 plant structures; EXPRESSED DURING: 13 growth stages; Has 1807 Blast hits to 1807 pro	6001.52	1.2904	2.44596	0	0	Down			254269_at	AT4G23050.1	| Symbols: | PAS domain-containing protein tyrosine kinase family protein | chr4:12080112-12083708 FORWARD LENGTH=736	1766.87	0.4907	1.40513	0	0	Down
246958_at	AT5G24690.1	| Symbols: | Protein of unknown function (DUF3411) | chr5:8455783-8458513 REVERSE LENGTH=522	8305.18	1.1039	2.14935	0.0059	0.001	Down			254304_at	AT4G22270.1	| Symbols: MRB1, ATMRB1 | Protein of unknown function (DUF3537) | chr4:11773396-11775782 FORWARD LENGTH=438	2699.21	0.5955	1.511	0	0	Down
246962_s_at	AT5G24800.1	| Symbols: ATBZIP9, BZO2H2, BZIP9 | basic leucine zipper 9 | chr5:8515259-8516541 FORWARD LENGTH=278	5428.08	1.5387	2.90533	0	0	Down			254321_at	AT4G22590.1	| Symbols: TPPG | Haloacid dehalogenase-like hydrolase (HAD) superfamily protein | chr4:11893707-11895371 REVERSE LENGTH=378	1874.98	0.498	1.41225	0	0	Down
246998_at	AT5G67370.1	| Symbols: | Protein of unknown function (DUF1230) | chr5:26877667-26879465 REVERSE LENGTH=328	7137.34	1.1459	2.21284	0.0001	0	Down			254331_s_at	AT4G22710.1	| Symbols: CYP706A2 | cytochrome P450, family 706, subfamily A, polypeptide 2 | chr4:11935038-11936618 FORWARD LENGTH=527	4304.29	1.096	2.13761	0	0	Down
247006_at	AT5G67490.1	| Symbols: | unknown protein; CONTAINS InterPro DOMAIN/s: Protein of unknown function DUF1674 (InterPro:IPR012875); Has 30201 Blast hits to 17322 proteins in 780 species: Archae - 12; Bacteria - 1396; Metazoa - 17338; Fungi - 3422; Plants - 5037; Viruses	7584.24	1.1782	2.26294	0.0005	0.0001	Down			254377_at	AT4G21650.1	| Symbols: | Subtilase family protein | chr4:11501314-11504656 REVERSE LENGTH=767	3832.03	0.7581	1.69126	0	0	Down
247077_at	AT5G66420.2	| Symbols: | LOCATED IN: cellular_component unknown; EXPRESSED IN: 23 plant structures; EXPRESSED DURING: 13 growth stages; CONTAINS InterPro DOMAIN/s: Uncharacterised conserved protein UCP033271 (InterPro:IPR008322), TIM-barrel signal transduction protei	4828.65	1.4351	2.70401	0	0	Down			254389_s_at	AT4G21910.3	| Symbols: | MATE efflux family protein | chr4:11625821-11630964 REVERSE LENGTH=508	3094.03	0.626	1.54328	0	0	Down
247092_at	AT5G66380.1	| Symbols: ATFOLT1, FOLT1 | folate transporter 1 | chr5:26513645-26515533 REVERSE LENGTH=309	7676.68	1.1944	2.2885	0.0007	0.0001	Down			254390_at	AT4G21940.1	| Symbols: CPK15 | calcium-dependent protein kinase 15 | chr4:11640847-11643387 FORWARD LENGTH=555	4418.85	0.8002	1.74134	0	0	Down
247106_at	AT5G66240.2	| Symbols: | Transducin/WD40 repeat-like superfamily protein | chr5:26466348-26468201 FORWARD LENGTH=332	6062.9	1.307	2.47426	0	0	Down			254393_at	AT4G21580.1	| Symbols: | oxidoreductase, zinc-binding dehydrogenase family protein | chr4:11475822-11477514 FORWARD LENGTH=326	3327.82	0.6138	1.53028	0	0	Down
247107_at	AT5G66040.1	| Symbols: STR16 | sulfurtransferase protein 16 | chr5:26410557-26411139 FORWARD LENGTH=121	6977.97	1.176	2.25949	0	0	Down			254396_at	AT4G21680.1	| Symbols: NRT1.8 | NITRATE TRANSPORTER 1.8 | chr4:11517540-11519576 REVERSE LENGTH=590	1762.02	0.5166	1.43058	0	0	Down
247112_at	AT5G65950.1	| Symbols: | FUNCTIONS IN: molecular_function unknown; INVOLVED IN: biological_process unknown; LOCATED IN: cellular_component unknown; EXPRESSED IN: 25 plant structures; EXPRESSED DURING: 15 growth stages; CONTAINS InterPro DOMAIN/s: Protein of unknown f	8288.96	1.1034	2.1486	0.0056	0.0009	Down			254405_at	AT4G21350.1	| Symbols: B80, PUB8 | plant U-box 8 | chr4:11356143-11357267 REVERSE LENGTH=375	4890.21	0.8497	1.80213	0.0003	0	Down
247131_at	AT5G66190.1	| Symbols: ATLFNR1, FNR1 | ferredoxin-NADP(+)-oxidoreductase 1 | chr5:26451203-26453012 REVERSE LENGTH=361	6075.96	1.2472	2.3738	0	0	Down			254422_at	AT4G21560.3	| Symbols: VPS28-1 | vacuolar protein sorting-associated protein 28 homolog 1 | chr4:11469037-11469666 REVERSE LENGTH=210	4723.49	0.796	1.73628	0.0001	0	Down
247156_at	AT5G65760.1	| Symbols: | Serine carboxypeptidase S28 family protein | chr5:26308289-26310891 FORWARD LENGTH=516	5241.68	1.4282	2.69111	0	0	Down			254432_at	AT4G20830.2	| Symbols: | FAD-binding Berberine family protein | chr4:11155486-11157108 FORWARD LENGTH=541	3445.46	0.802	1.74352	0	0	Down
247163_at	AT5G65685.1	| Symbols: | UDP-Glycosyltransferase superfamily protein | chr5:26273252-26275864 REVERSE LENGTH=461	5617.91	1.2788	2.42637	0	0	Down			254447_at	AT4G20860.1	| Symbols: | FAD-binding Berberine family protein | chr4:11172726-11174318 FORWARD LENGTH=531	2702.76	0.593	1.50838	0	0	Down
247169_at	AT5G65520.1	| Symbols: | Tetratricopeptide repeat (TPR)-like superfamily protein | chr5:26189876-26190496 REVERSE LENGTH=207	8229.34	1.2238	2.33561	0.0046	0.0007	Down			254487_at	AT4G20780.1	| Symbols: CML42 | calmodulin like 42 | chr4:11133309-11133884 REVERSE LENGTH=192	3828.4	1.1055	2.15173	0	0	Down
247173_at	AT5G65260.1	| Symbols: | RNA-binding (RRM/RBD/RNP motifs) family protein | chr5:26080501-26082984 REVERSE LENGTH=221	7381.12	1.174	2.25636	0.0002	0	Down			254500_at	AT4G20110.1	| Symbols: VSR7, VSR3;1, BP80-3;1 | VACUOLAR SORTING RECEPTOR 7 | chr4:10875567-10878545 FORWARD LENGTH=626	5509.88	0.7661	1.70067	0.0054	0.0007	Down
247194_at	AT5G65480.1	| Symbols: | unknown protein; FUNCTIONS IN: molecular_function unknown; INVOLVED IN: biological_process unknown; LOCATED IN: chloroplast; EXPRESSED IN: 24 plant structures; EXPRESSED DURING: 15 growth stages; BEST Arabidopsis thaliana protein match is: un	8042.07	1.2222	2.33302	0.0025	0.0004	Down			254508_at	AT4G20170.1	| Symbols: | Domain of unknown function (DUF23) | chr4:10896810-10898794 FORWARD LENGTH=505	4826.68	0.83	1.77769	0.0002	0	Down
247210_at	AT5G65020.1	| Symbols: ANNAT2 | annexin 2 | chr5:25973915-25975554 FORWARD LENGTH=318	7721.29	1.1477	2.2156	0.0008	0.0001	Down			254520_at	AT4G19960.1	| Symbols: KUP9, ATKUP9, HAK9, KT9 | K+ uptake permease 9 | chr4:10813807-10816997 FORWARD LENGTH=824	2901.97	0.6433	1.5619	0	0	Down
247211_at	AT5G64880.1	| Symbols: | unknown protein; Has 30201 Blast hits to 17322 proteins in 780 species: Archae - 12; Bacteria - 1396; Metazoa - 17338; Fungi - 3422; Plants - 5037; Viruses - 0; Other Eukaryotes - 2996 (source: NCBI BLink). | chr5:25932353-25933874 FORWARD LE	5322.49	1.5	2.82843	0	0	Down			254543_at	AT4G19810.1	| Symbols: | Glycosyl hydrolase family protein with chitinase insertion domain | chr4:10764151-10765753 REVERSE LENGTH=380	4261.7	0.5669	1.48134	0	0	Down
247216_at	AT5G64860.1	| Symbols: DPE1 | disproportionating enzyme | chr5:25925373-25928788 REVERSE LENGTH=577	6682.88	1.6652	3.17158	0	0	Down			254551_at	AT4G19840.1	| Symbols: ATPP2-A1, ATPP2A-1, PP2-A1 | phloem protein 2-A1 | chr4:10774336-10775701 FORWARD LENGTH=247	5205.29	0.8574	1.81177	0.0015	0.0002	Down
247247_at	AT5G64650.1	| Symbols: | Ribosomal protein L17 family protein | chr5:25839542-25840775 REVERSE LENGTH=161	8077.04	1.1388	2.20198	0.0028	0.0004	Down			254562_at	AT4G19230.1	| Symbols: CYP707A1 | cytochrome P450, family 707, subfamily A, polypeptide 1 | chr4:10521524-10523517 FORWARD LENGTH=468	2454.72	0.5686	1.48308	0	0	Down
247275_at	AT5G64370.1	| Symbols: BETA-UP, PYD3 | beta-ureidopropionase | chr5:25739264-25741031 FORWARD LENGTH=409	5327.09	1.4713	2.77272	0	0	Down			254624_at	AT4G18580.2	| Symbols: | unknown protein; Has 35333 Blast hits to 34131 proteins in 2444 species: Archae - 798; Bacteria - 22429; Metazoa - 974; Fungi - 991; Plants - 531; Viruses - 0; Other Eukaryotes - 9610 (source: NCBI BLink). | chr4:10234853-10235524 REVERSE LEN	4619.11	0.7258	1.65382	0.0001	0	Down
247278_at	AT5G64380.1	| Symbols: | Inositol monophosphatase family protein | chr5:25741342-25743024 FORWARD LENGTH=405	7790.25	1.3495	2.54824	0.0011	0.0001	Down			254636_at	AT4G18700.1	| Symbols: CIPK12, SnRK3.9, ATWL4, WL4 | CBL-interacting protein kinase 12 | chr4:10289110-10290579 REVERSE LENGTH=490	5444.79	0.8406	1.79079	0.0042	0.0005	Down
247298_at	AT5G63840.1	| Symbols: RSW3, PSL5 | Glycosyl hydrolases family 31 protein | chr5:25545056-25548922 FORWARD LENGTH=922	7249.72	1.149	2.2176	0.0001	0	Down			254645_at	AT4G18520.1	| Symbols: | Pentatricopeptide repeat (PPR) superfamily protein | chr4:10215250-10217103 REVERSE LENGTH=618	4842.06	0.8202	1.76565	0.0003	0	Down
247315_at	AT5G64010.1	| Symbols: | unknown protein; FUNCTIONS IN: molecular_function unknown; INVOLVED IN: biological_process unknown; LOCATED IN: cellular_component unknown; EXPRESSED IN: 23 plant structures; EXPRESSED DURING: 13 growth stages; Has 34 Blast hits to 34 protein	8282.37	1.1622	2.23798	0.0055	0.0009	Down			254646_at	AT4G18530.1	| Symbols: | Protein of unknown function (DUF707) | chr4:10217749-10220285 FORWARD LENGTH=390	3709.06	0.7134	1.63966	0	0	Down
247316_at	AT5G64030.1	| Symbols: | S-adenosyl-L-methionine-dependent methyltransferases superfamily protein | chr5:25624965-25628257 FORWARD LENGTH=830	7255.18	1.2188	2.32753	0.0001	0	Down			254652_at	AT4G18170.1	| Symbols: WRKY28, ATWRKY28 | WRKY DNA-binding protein 28 | chr4:10061508-10062691 FORWARD LENGTH=319	2237.1	0.4812	1.3959	0	0	Down
247355_at	AT5G63670.1	| Symbols: SPT42 | SPT4 homolog 2 | chr5:25488012-25489247 FORWARD LENGTH=117	7832.45	1.1534	2.22437	0.0013	0.0002	Down			254662_at	AT4G18270.1	| Symbols: ATTRANS11, TRANS11 | translocase 11 | chr4:10099364-10101897 REVERSE LENGTH=481	5267.13	0.8571	1.81139	0.002	0.0002	Down
247396_at	AT5G62930.1	| Symbols: | SGNH hydrolase-type esterase superfamily protein | chr5:25254912-25256357 FORWARD LENGTH=243	3066	1.8696	3.65431	0	0	Down			254667_at	AT4G18280.1	| Symbols: | glycine-rich cell wall protein-related | chr4:10104082-10104555 FORWARD LENGTH=158	1131.34	0.4141	1.33247	0	0	Down
247401_at	AT5G62790.1	| Symbols: DXR, PDE129 | 1-deoxy-D-xylulose 5-phosphate reductoisomerase | chr5:25214358-25217292 REVERSE LENGTH=478	7470.2	1.162	2.23767	0.0003	0	Down			254681_at	AT4G18140.3	| Symbols: SSP4b | SCP1-like small phosphatase 4b | chr4:10047234-10049052 REVERSE LENGTH=443	5039.17	0.7914	1.73075	0.0007	0.0001	Down
247409_at	AT5G62980.1	| Symbols: FOLB2 | Dihydroneopterin aldolase | chr5:25276384-25277083 FORWARD LENGTH=132	5939.21	1.3392	2.53011	0	0	Down			254685_at	AT4G13790.1	| Symbols: | SAUR-like auxin-responsive protein family | chr4:7999846-8000124 REVERSE LENGTH=93	5146.5	0.9466	1.92733	0.0011	0.0001	Down
247427_at	AT5G62580.1	| Symbols: | ARM repeat superfamily protein | chr5:25120010-25122259 FORWARD LENGTH=616	7764.5	1.1737	2.2559	0.001	0.0001	Down			254688_at	AT4G13830.2	| Symbols: J20 | DNAJ-like 20 | chr4:8011518-8012577 FORWARD LENGTH=198	5404.67	0.9986	1.99806	0.0035	0.0004	Down
247430_at	AT5G62610.1	| Symbols: | basic helix-loop-helix (bHLH) DNA-binding superfamily protein | chr5:25133117-25134600 REVERSE LENGTH=282	7185.96	1.2086	2.31113	0.0001	0	Down			254707_at	AT4G18010.1	| Symbols: IP5PII, AT5PTASE2, 5PTASE2 | myo-inositol polyphosphate 5-phosphatase 2 | chr4:9991194-9994099 REVERSE LENGTH=647	4191.32	0.7286	1.65703	0	0	Down
247436_at	AT5G62530.1	| Symbols: ALDH12A1, ATP5CDH, P5CDH | aldehyde dehydrogenase 12A1 | chr5:25099768-25103159 REVERSE LENGTH=557	6580.91	1.3342	2.52136	0	0	Down			254708_at	AT4G17895.1	| Symbols: UBP20 | ubiquitin-specific protease 20 | chr4:9939914-9942698 FORWARD LENGTH=696	4278.07	0.739	1.66902	0	0	Down
247446_at	AT5G62650.1	| Symbols: | Tic22-like family protein | chr5:25152873-25155872 REVERSE LENGTH=530	6008.66	1.3453	2.54083	0	0	Down			254716_at	AT4G13560.1	| Symbols: UNE15 | Late embryogenesis abundant protein (LEA) family protein | chr4:7879764-7880311 REVERSE LENGTH=110	3672.84	0.8269	1.77387	0	0	Down
247496_at	AT5G61840.1	| Symbols: GUT1 | Exostosin family protein | chr5:24839365-24841703 REVERSE LENGTH=416	7887.59	1.1338	2.19436	0.0015	0.0002	Down			254722_at	AT4G13530.1	| Symbols: | unknown protein; BEST Arabidopsis thaliana protein match is: unknown protein (TAIR:AT4G10080.1); Has 30201 Blast hits to 17322 proteins in 780 species: Archae - 12; Bacteria - 1396; Metazoa - 17338; Fungi - 3422; Plants - 5037; Viruses - 0; O	4652.92	0.7701	1.70539	0.0001	0	Down
247534_at	AT5G61580.2	| Symbols: PFK4 | phosphofructokinase 4 | chr5:24761150-24763827 FORWARD LENGTH=530	3820.05	1.5012	2.83078	0	0	Down			254784_at	AT4G12720.3	| Symbols: AtNUDT7, GFG1, ATNUDX7 | MutT/nudix family protein | chr4:7487716-7489557 FORWARD LENGTH=283	4999.97	0.8239	1.77018	0.0006	0.0001	Down
247544_at	AT5G61670.2	| Symbols: | Encodes a close homolog of the Cauliflower OR (Orange) protein. The function of OR is to induce the differentiation of proplastids or other noncolored plastids into chromoplasts for carotenoid accumulation. Both proteins contain a Cysteine-ri	8373.65	1.165	2.24233	0.0073	0.0012	Down			254857_at	AT4G12120.1	| Symbols: SEC1B, ATSEC1B | Sec1/munc18-like (SM) proteins superfamily | chr4:7256687-7260914 REVERSE LENGTH=663	4758.32	0.7338	1.66301	0.0002	0	Down
247551_at	AT5G60980.1	| Symbols: | Nuclear transport factor 2 (NTF2) family protein with RNA binding (RRM-RBD-RNP motifs) domain | chr5:24543988-24546027 FORWARD LENGTH=460	7609	1.1131	2.1631	0.0005	0.0001	Down			254858_at	AT4G12070.1	| Symbols: | unknown protein; INVOLVED IN: biological_process unknown; LOCATED IN: plasma membrane; EXPRESSED IN: 22 plant structures; EXPRESSED DURING: 13 growth stages; Has 30201 Blast hits to 17322 proteins in 780 species: Archae - 12; Bacteria - 1396;	4143.14	0.7223	1.64981	0	0	Down
247583_at	AT5G60750.1	| Symbols: | CAAX amino terminal protease family protein | chr5:24431072-24433199 FORWARD LENGTH=348	7534.34	1.1646	2.24171	0.0004	0	Down			254861_at	AT4G12040.2	| Symbols: | A20/AN1-like zinc finger family protein | chr4:7215341-7215868 FORWARD LENGTH=176	4495.19	0.7583	1.6915	0	0	Down
247628_at	AT5G60400.3	| Symbols: | unknown protein; Has 35333 Blast hits to 34131 proteins in 2444 species: Archae - 798; Bacteria - 22429; Metazoa - 974; Fungi - 991; Plants - 531; Viruses - 0; Other Eukaryotes - 9610 (source: NCBI BLink). | chr5:24291385-24291754 REVERSE LEN	5749.85	1.4723	2.77464	0	0	Down			254869_at	AT4G11890.2	| Symbols: | Protein kinase superfamily protein | chr4:7148269-7149772 FORWARD LENGTH=353	4265.47	0.7215	1.6489	0	0	Down
247632_at	AT5G60460.1	| Symbols: | Preprotein translocase Sec, Sec61-beta subunit protein | chr5:24317590-24317919 REVERSE LENGTH=110	7816.1	1.2549	2.38651	0.0012	0.0002	Down			254878_at	AT4G11660.1	| Symbols: AT-HSFB2B, HSFB2B | winged-helix DNA-binding transcription factor family protein | chr4:7043006-7044227 FORWARD LENGTH=378	4895.76	0.7301	1.65875	0.0003	0	Down
247637_at	AT5G60600.1	| Symbols: GCPE, ISPG, CSB3, CLB4, HDS | 4-hydroxy-3-methylbut-2-enyl diphosphate synthase | chr5:24359447-24363274 FORWARD LENGTH=742	8041.75	1.1738	2.25605	0.0025	0.0004	Down			254890_at	AT4G11600.1	| Symbols: ATGPX6, PHGPX, LSC803, GPX6 | glutathione peroxidase 6 | chr4:7010021-7011330 REVERSE LENGTH=233	3590.5	0.6923	1.61586	0	0	Down
247673_at	AT5G60230.2	| Symbols: SEN2, ATSEN2 | splicing endonuclease 2 | chr5:24250185-24250952 REVERSE LENGTH=256	7530.18	1.1683	2.24747	0.0004	0	Down			254892_at	AT4G11800.1	| Symbols: | Calcineurin-like metallo-phosphoesterase superfamily protein | chr4:7093666-7098519 REVERSE LENGTH=1014	5541.53	0.7653	1.69972	0.006	0.0008	Down
247703_at	AT5G59560.2	| Symbols: SRR1 | sensitivity to red light reduced protein (SRR1) | chr5:24000747-24001574 REVERSE LENGTH=276	7831.67	1.1552	2.22715	0.0012	0.0002	Down			254917_at	AT4G11350.1	| Symbols: | Protein of unknown function (DUF604) | chr4:6901714-6904160 FORWARD LENGTH=508	2295.69	0.5522	1.46632	0	0	Down
247720_at	AT5G59290.2	| Symbols: UXS3, ATUXS3 | UDP-glucuronic acid decarboxylase 3 | chr5:23915814-23917998 REVERSE LENGTH=358	7042.02	1.1434	2.20901	0	0	Down			254922_at	AT4G11370.1	| Symbols: RHA1A | RING-H2 finger A1A | chr4:6907777-6908256 FORWARD LENGTH=160	3986.54	0.781	1.71832	0	0	Down
247722_at	AT5G59150.1	| Symbols: ATRABA2D, ATRAB-A2D, RABA2D | RAB GTPase homolog A2D | chr5:23876858-23878244 FORWARD LENGTH=218	6655.81	1.1958	2.29072	0	0	Down			254924_at	AT4G11330.1	| Symbols: ATMPK5, MPK5 | MAP kinase 5 | chr4:6892143-6893845 FORWARD LENGTH=377	4613.91	0.7746	1.71072	0.0001	0	Down
247735_at	AT5G59440.3	| Symbols: ZEU1 | P-loop containing nucleoside triphosphate hydrolases superfamily protein | chr5:23971397-23972729 FORWARD LENGTH=272	8046.53	1.2548	2.38634	0.0025	0.0004	Down			254926_at	AT4G11280.1	| Symbols: ACS6, ATACS6 | 1-aminocyclopropane-1-carboxylic acid (acc) synthase 6 | chr4:6864168-6865922 FORWARD LENGTH=496	5015.45	0.8143	1.75844	0.0005	0.0001	Down
247770_at	AT5G58930.1	| Symbols: | Protein of unknown function (DUF740) | chr5:23794529-23796094 REVERSE LENGTH=522	5091.61	1.3438	2.53819	0	0	Down			254952_at	AT4G10960.1	| Symbols: UGE5 | UDP-D-glucose/UDP-D-galactose 4-epimerase 5 | chr4:6716083-6718472 REVERSE LENGTH=352	1240.8	0.391	1.3113	0	0	Down
247817_at	AT5G58375.1	| Symbols: | Methyltransferase-related protein | chr5:23596369-23596705 FORWARD LENGTH=86	5114.07	1.382	2.60629	0	0	Down			254975_at	AT4G10500.1	| Symbols: | 2-oxoglutarate (2OG) and Fe(II)-dependent oxygenase superfamily protein | chr4:6491089-6492342 FORWARD LENGTH=350	4025.29	0.8555	1.80939	0	0	Down
247834_at	AT5G58490.1	| Symbols: | NAD(P)-binding Rossmann-fold superfamily protein | chr5:23643068-23644455 FORWARD LENGTH=325	7148.04	1.2152	2.32173	0.0001	0	Down			254998_at	AT4G09760.1	| Symbols: | Protein kinase superfamily protein | chr4:6148955-6151150 REVERSE LENGTH=347	3104.34	0.7495	1.68121	0	0	Down
247847_at	AT5G58110.1	| Symbols: | chaperone binding;ATPase activators | chr5:23515275-23516479 FORWARD LENGTH=197	8251.63	1.1404	2.20442	0.0049	0.0008	Down			255011_at	AT4G10040.1	| Symbols: CYTC-2 | cytochrome c-2 | chr4:6277083-6278281 FORWARD LENGTH=113	3665.19	0.6645	1.58502	0	0	Down
247853_at	AT5G58140.1	| Symbols: PHOT2, NPL1 | phototropin 2 | chr5:23524771-23529993 FORWARD LENGTH=916	7724.14	1.1728	2.25449	0.0008	0.0001	Down			255129_at	AT4G08290.1	| Symbols: | nodulin MtN21 /EamA-like transporter family protein | chr4:5239088-5240861 FORWARD LENGTH=385	5427.8	0.8998	1.86581	0.0032	0.0004	Down
247865_at	AT5G57815.1	| Symbols: | Cytochrome c oxidase, subunit Vib family protein | chr5:23426753-23427637 FORWARD LENGTH=79	6502.81	1.3212	2.49874	0	0	Down			255132_at	AT4G08170.2	| Symbols: | Inositol 1,3,4-trisphosphate 5/6-kinase family protein | chr4:5163707-5167000 REVERSE LENGTH=354	2883.77	0.6144	1.53092	0	0	Down
247889_at	AT5G57930.2	| Symbols: APO2 | Arabidopsis thaliana protein of unknown function (DUF794) | chr5:23454690-23456354 FORWARD LENGTH=444	6415.3	1.2165	2.32382	0	0	Down			255221_at	AT4G05150.1	| Symbols: | Octicosapeptide/Phox/Bem1p family protein | chr4:2660339-2662675 FORWARD LENGTH=478	5076.59	0.8882	1.85087	0.0008	0.0001	Down
247934_at	AT5G57000.1	| Symbols: | unknown protein; FUNCTIONS IN: molecular_function unknown; INVOLVED IN: biological_process unknown; LOCATED IN: cellular_component unknown; EXPRESSED IN: 24 plant structures; EXPRESSED DURING: 15 growth stages; BEST Arabidopsis thaliana prote	7336.53	1.186	2.27521	0.0002	0	Down			255243_at	AT4G05590.1	| Symbols: | CONTAINS InterPro DOMAIN/s: Uncharacterised protein family UPF0041 (InterPro:IPR005336); BEST Arabidopsis thaliana protein match is: Uncharacterised protein family (UPF0041) (TAIR:AT4G22310.1); Has 30201 Blast hits to 17322 proteins in 780 sp	4421.22	0.7727	1.70846	0	0	Down
247936_at	AT5G57030.1	| Symbols: LUT2 | Lycopene beta/epsilon cyclase protein | chr5:23077398-23079818 FORWARD LENGTH=525	6329.73	1.2571	2.39015	0	0	Down			255255_at	AT4G05070.1	| Symbols: | Wound-responsive family protein | chr4:2593786-2594049 REVERSE LENGTH=88	3792.06	0.9406	1.91933	0	0	Down
247990_at	AT5G56360.1	| Symbols: PSL4 | calmodulin-binding protein | chr5:22823586-22827950 REVERSE LENGTH=648	7098.28	1.1989	2.29565	0.0001	0	Down			255257_at	AT4G05050.3	| Symbols: UBQ11 | ubiquitin 11 | chr4:2588271-2588960 REVERSE LENGTH=230	4339.57	0.7033	1.62822	0	0	Down
248007_at	AT5G56260.1	| Symbols: | Ribonuclease E inhibitor RraA/Dimethylmenaquinone methyltransferase | chr5:22775549-22776049 REVERSE LENGTH=167	6187.56	1.3265	2.50794	0	0	Down			255284_at	AT4G04610.1	| Symbols: APR1, APR, PRH19, ATAPR1 | APS reductase 1 | chr4:2325069-2326718 FORWARD LENGTH=466	5601.34	0.9025	1.8693	0.0077	0.001	Down
248031_at	AT5G55640.1	| Symbols: | unknown protein; Has 30201 Blast hits to 17322 proteins in 780 species: Archae - 12; Bacteria - 1396; Metazoa - 17338; Fungi - 3422; Plants - 5037; Viruses - 0; Other Eukaryotes - 2996 (source: NCBI BLink). | chr5:22533244-22533923 REVERSE LE	4312.78	1.4585	2.74822	0	0	Down			255331_at	AT4G04330.1	| Symbols: | Chaperonin-like RbcX protein | chr4:2116700-2118563 REVERSE LENGTH=175	4281.35	1.196	2.29104	0	0	Down
248044_at	AT5G56020.1	| Symbols: | Got1/Sft2-like vescicle transport protein family | chr5:22684586-22686206 FORWARD LENGTH=231	5522.53	1.3801	2.60286	0	0	Down			255348_at	AT4G03820.2	| Symbols: | Protein of unknown function (DUF3537) | chr4:1772163-1774380 REVERSE LENGTH=454	2301.4	0.5124	1.42642	0	0	Down
248079_at	AT5G55790.1	| Symbols: | unknown protein; BEST Arabidopsis thaliana protein match is: unknown protein (TAIR:AT1G45163.1); Has 1807 Blast hits to 1807 proteins in 277 species: Archae - 0; Bacteria - 0; Metazoa - 736; Fungi - 347; Plants - 385; Viruses - 0; Other Eukar	6088.12	1.3458	2.54171	0	0	Down			255360_at	AT4G03960.1	| Symbols: | Phosphotyrosine protein phosphatases superfamily protein | chr4:1887673-1889000 FORWARD LENGTH=199	3901.48	0.6926	1.61619	0	0	Down
248081_at	AT5G55390.2	| Symbols: EDM2 | ENHANCED DOWNY MILDEW 2 | chr5:22448152-22454414 REVERSE LENGTH=1298	5900.85	1.2956	2.45479	0	0	Down			255364_s_at	AT4G04020.1	| Symbols: FIB | fibrillin | chr4:1932161-1933546 FORWARD LENGTH=319	1803.93	0.4877	1.40221	0	0	Down
248091_at	AT5G55120.1	| Symbols: VTC5 | galactose-1-phosphate guanylyltransferase (GDP)s;GDP-D-glucose phosphorylases;quercetin 4'-O-glucosyltransferases | chr5:22369515-22371709 FORWARD LENGTH=432	4577.92	1.812	3.51129	0	0	Down			255382_at	AT4G03430.1	| Symbols: STA1, EMB2770 | pre-mRNA splicing factor-related | chr4:1517411-1520500 REVERSE LENGTH=1030	4186.59	0.7136	1.63989	0	0	Down
248093_at	AT5G55210.1	| Symbols: | unknown protein; FUNCTIONS IN: molecular_function unknown; INVOLVED IN: biological_process unknown; LOCATED IN: chloroplast; EXPRESSED IN: 23 plant structures; EXPRESSED DURING: 13 growth stages; BEST Arabidopsis thaliana protein match is: un	7198.94	1.2262	2.3395	0.0001	0	Down			255403_at	AT4G03400.1	| Symbols: DFL2, GH3-10 | Auxin-responsive GH3 family protein | chr4:1497675-1499729 REVERSE LENGTH=592	4883.49	0.8593	1.81416	0.0003	0	Down
248098_at	AT5G55290.2	| Symbols: | ATPase, V0 complex, subunit E | chr5:22423037-22424086 REVERSE LENGTH=71	7704.19	1.1859	2.27505	0.0008	0.0001	Down			255430_at	AT4G03320.1	| Symbols: tic20-IV | translocon at the inner envelope membrane of chloroplasts 20-IV | chr4:1464529-1465820 FORWARD LENGTH=285	2342.26	0.4767	1.39156	0	0	Down
248099_at	AT5G55300.1	| Symbols: MGO1, TOP1ALPHA, TOP1 | DNA topoisomerase I alpha | chr5:22424837-22429045 REVERSE LENGTH=917	5062.48	1.3757	2.59494	0	0	Down			255452_at	AT4G02880.1	| Symbols: | unknown protein; BEST Arabidopsis thaliana protein match is: unknown protein (TAIR:AT1G03290.2); Has 30201 Blast hits to 17322 proteins in 780 species: Archae - 12; Bacteria - 1396; Metazoa - 17338; Fungi - 3422; Plants - 5037; Viruses - 0; O	3855.66	0.7537	1.68611	0	0	Down
248102_at	AT5G55140.1	| Symbols: | ribosomal protein L30 family protein | chr5:22381370-22381787 FORWARD LENGTH=110	8331.77	1.1495	2.21837	0.0064	0.0011	Down			255469_at	AT4G03030.1	| Symbols: | Galactose oxidase/kelch repeat superfamily protein | chr4:1335942-1337270 REVERSE LENGTH=443	5200.84	0.7445	1.67539	0.0014	0.0002	Down
248103_at	AT5G55160.1	| Symbols: SUM2, SUMO 2, SUMO2, ATSUMO2 | small ubiquitin-like modifier 2 | chr5:22383747-22384772 REVERSE LENGTH=104	7754.79	1.1906	2.28248	0.001	0.0001	Down			255479_at	AT4G02380.1	| Symbols: SAG21, AtLEA5 | senescence-associated gene 21 | chr4:1046414-1046807 REVERSE LENGTH=98	1866.61	0.5127	1.42672	0	0	Down
248117_at	AT5G55000.2	| Symbols: FIP2 | potassium channel tetramerisation domain-containing protein / pentapeptide repeat-containing protein | chr5:22318644-22321599 FORWARD LENGTH=299	6427.93	1.3744	2.5926	0	0	Down			255521_at	AT4G02280.1	| Symbols: SUS3, ATSUS3 | sucrose synthase 3 | chr4:995166-998719 FORWARD LENGTH=810	816.148	0.3066	1.23679	0	0	Down
248140_at	AT5G54980.1	| Symbols: | Uncharacterised protein family (UPF0497) | chr5:22315799-22316560 FORWARD LENGTH=195	7292.02	1.4132	2.66327	0.0001	0	Down			255525_at	AT4G02340.1	| Symbols: | alpha/beta-Hydrolases superfamily protein | chr4:1035722-1037403 FORWARD LENGTH=325	5414.47	0.791	1.73027	0.0037	0.0005	Down
248155_at	AT5G54390.1	| Symbols: AHL, ATAHL, HL | HAL2-like | chr5:22086133-22087586 FORWARD LENGTH=374	6343.08	1.3548	2.55762	0	0	Down			255536_at	AT4G01575.1	| Symbols: | serine protease inhibitor, Kazal-type family protein | chr4:682040-682474 REVERSE LENGTH=145	5147.52	0.8665	1.82323	0.0011	0.0001	Down
248175_at	AT5G54640.1	| Symbols: HTA1, RAT5, ATHTA1 | Histone superfamily protein | chr5:22196540-22197279 FORWARD LENGTH=131	5408.57	1.3241	2.50377	0	0	Down			255543_at	AT4G01870.1	| Symbols: | tolB protein-related | chr4:808473-810431 REVERSE LENGTH=653	3011.61	0.5214	1.43535	0	0	Down
248187_at	AT5G53940.1	| Symbols: | Yippee family putative zinc-binding protein | chr5:21897164-21898589 REVERSE LENGTH=130	6271.22	1.289	2.44359	0	0	Down			255568_at	AT4G01250.1	| Symbols: WRKY22, AtWRKY22 | WRKY family transcription factor | chr4:522839-524129 REVERSE LENGTH=299	4913.68	0.9989	1.99848	0.0004	0	Down
248221_at	AT5G53530.1	| Symbols: VPS26A | vacuolar protein sorting 26A | chr5:21746275-21748156 REVERSE LENGTH=303	6325.24	1.3047	2.47032	0	0	Down			255585_at	AT4G01550.1	| Symbols: anac069, NAC069 | NAC domain containing protein 69 | chr4:674025-676225 REVERSE LENGTH=458	2023.17	0.5357	1.44965	0	0	Down
248242_at	AT5G53580.1	| Symbols: | NAD(P)-linked oxidoreductase superfamily protein | chr5:21765215-21766919 REVERSE LENGTH=366	7803.86	1.1225	2.17724	0.0011	0.0001	Down			255590_at	AT4G01610.1	| Symbols: | Cysteine proteinases superfamily protein | chr4:694857-696937 FORWARD LENGTH=360	2638.82	0.6295	1.54703	0	0	Down
248255_at	AT5G53350.1	| Symbols: CLPX | CLP protease regulatory subunit X | chr5:21644060-21647503 FORWARD LENGTH=580	5849.41	1.3271	2.50898	0	0	Down			255602_at	AT4G01026.1	| Symbols: PYL7, RCAR2 | PYR1-like 7 | chr4:447180-448109 FORWARD LENGTH=212	2028.72	0.5965	1.51204	0	0	Down
248263_at	AT5G53370.1	| Symbols: ATPMEPCRF, PMEPCRF | pectin methylesterase PCR fragment F | chr5:21649683-21651530 REVERSE LENGTH=588	6806.2	1.2233	2.3348	0	0	Down			255604_at	AT4G01080.1	| Symbols: TBL26 | TRICHOME BIREFRINGENCE-LIKE 26 | chr4:466626-468275 REVERSE LENGTH=443	5045.24	1.1035	2.14875	0.0005	0.0001	Down
248270_at	AT5G53450.1	| Symbols: ORG1 | OBP3-responsive gene 1 | chr5:21689204-21692242 FORWARD LENGTH=671	8276.49	1.4041	2.64653	0.0054	0.0009	Down			255607_at	AT4G01130.1	| Symbols: | GDSL-like Lipase/Acylhydrolase superfamily protein | chr4:485868-488007 FORWARD LENGTH=383	5448.83	0.9775	1.96905	0.0042	0.0005	Down
248305_at	AT5G52560.1	| Symbols: ATUSP, USP | UDP-sugar pyrophosphorylase | chr5:21331230-21334573 FORWARD LENGTH=615	7165.26	1.1813	2.26781	0.0001	0	Down			255625_at	AT4G01120.1	| Symbols: GBF2, ATBZIP54 | G-box binding factor 2 | chr4:481929-483970 REVERSE LENGTH=361	3401.78	0.6331	1.55089	0	0	Down
248309_at	AT5G52540.1	| Symbols: | Protein of unknown function (DUF819) | chr5:21321672-21323702 REVERSE LENGTH=462	8280.8	1.1028	2.14771	0.0055	0.0009	Down			255726_at	AT1G25530.1	| Symbols: | Transmembrane amino acid transporter family protein | chr1:8964827-8967391 REVERSE LENGTH=441	3321.8	0.8211	1.76675	0	0	Down
248378_at	AT5G51840.1	| Symbols: | unknown protein; Has 30201 Blast hits to 17322 proteins in 780 species: Archae - 12; Bacteria - 1396; Metazoa - 17338; Fungi - 3422; Plants - 5037; Viruses - 0; Other Eukaryotes - 2996 (source: NCBI BLink). | chr5:21072143-21074131 FORWARD LE	8343.8	1.1244	2.18011	0.0066	0.0011	Down			255733_at	AT1G25400.2	| Symbols: | unknown protein; FUNCTIONS IN: molecular_function unknown; INVOLVED IN: biological_process unknown; LOCATED IN: cellular_component unknown; EXPRESSED IN: 20 plant structures; EXPRESSED DURING: 10 growth stages; BEST Arabidopsis thaliana prote	4664.91	0.9396	1.918	0.0001	0	Down
248446_at	AT5G51140.1	| Symbols: | Pseudouridine synthase family protein | chr5:20784277-20786793 REVERSE LENGTH=396	8052.36	1.1174	2.16956	0.0026	0.0004	Down			255735_at	AT1G25520.1	| Symbols: | Uncharacterized protein family (UPF0016) | chr1:8962324-8964173 FORWARD LENGTH=231	4890.99	0.7315	1.66036	0.0003	0	Down
248499_at	AT5G50400.1	| Symbols: ATPAP27, PAP27 | purple acid phosphatase 27 | chr5:20523575-20526231 REVERSE LENGTH=612	5930.88	1.3015	2.46485	0	0	Down			255742_at	AT1G25560.1	| Symbols: TEM1, EDF1 | AP2/B3 transcription factor family protein | chr1:8981891-8982976 REVERSE LENGTH=362	4893.5	0.833	1.78139	0.0003	0	Down
248532_at	AT5G49940.1	| Symbols: NFU2, ATCNFU2 | NIFU-like protein 2 | chr5:20315464-20317228 FORWARD LENGTH=236	7711.46	1.1354	2.19679	0.0008	0.0001	Down			255787_at	AT2G33590.1	| Symbols: | NAD(P)-binding Rossmann-fold superfamily protein | chr2:14224622-14226365 FORWARD LENGTH=322	2255.97	0.4684	1.38357	0	0	Down
248613_at	AT5G49555.1	| Symbols: | FAD/NAD(P)-binding oxidoreductase family protein | chr5:20107411-20110602 REVERSE LENGTH=557	5881.69	1.2809	2.42991	0	0	Down			255825_at	AT2G40475.1	| Symbols: | unknown protein; BEST Arabidopsis thaliana protein match is: unknown protein (TAIR:AT3G56260.2); Has 477 Blast hits to 219 proteins in 41 species: Archae - 0; Bacteria - 4; Metazoa - 91; Fungi - 61; Plants - 144; Viruses - 0; Other Eukaryotes	5485.47	1.004	2.00555	0.0049	0.0006	Down
248616_at	AT5G49580.1	| Symbols: | Chaperone DnaJ-domain superfamily protein | chr5:20123823-20126813 REVERSE LENGTH=696	7301.29	1.1802	2.26608	0.0002	0	Down			255844_at	AT2G33580.1	| Symbols: | Protein kinase superfamily protein | chr2:14219848-14221842 REVERSE LENGTH=665	4637.26	0.8279	1.7751	0.0001	0	Down
248682_at	AT5G48810.1	| Symbols: ATB5-B, B5 #3, ATCB5-D, CB5-D | cytochrome B5 isoform D | chr5:19789249-19790180 REVERSE LENGTH=141	5087.02	1.3853	2.61226	0	0	Down			255883_at	AT1G20270.1	| Symbols: | 2-oxoglutarate (2OG) and Fe(II)-dependent oxygenase superfamily protein | chr1:7021383-7022923 REVERSE LENGTH=288	4124.17	0.7462	1.67737	0	0	Down
248689_at	AT5G48150.2	| Symbols: PAT1 | GRAS family transcription factor | chr5:19522497-19524053 REVERSE LENGTH=491	7548.27	1.1988	2.29549	0.0004	0.0001	Down			255923_at	AT1G22180.2	| Symbols: | Sec14p-like phosphatidylinositol transfer family protein | chr1:7828434-7829745 REVERSE LENGTH=315	3225.61	0.6727	1.59405	0	0	Down
248738_at	AT5G48020.1	| Symbols: | 2-oxoglutarate (2OG) and Fe(II)-dependent oxygenase superfamily protein | chr5:19462888-19464790 REVERSE LENGTH=356	6541.6	1.2574	2.39065	0	0	Down			255931_at	AT1G12710.1	| Symbols: AtPP2-A12, PP2-A12 | phloem protein 2-A12 | chr1:4326980-4328324 REVERSE LENGTH=292	4844.76	0.9381	1.916	0.0003	0	Down
248802_at	AT5G47435.2	| Symbols: | formyltetrahydrofolate deformylase, putative | chr5:19241779-19243424 FORWARD LENGTH=324	7880.5	1.1565	2.22916	0.0015	0.0002	Down			255943_at	AT1G22370.1	| Symbols: AtUGT85A5, UGT85A5 | UDP-glucosyl transferase 85A5 | chr1:7898116-7899045 REVERSE LENGTH=310	2044.47	0.5196	1.43356	0	0	Down
248842_at	AT5G46850.1	| Symbols: | unknown protein; Has 1807 Blast hits to 1807 proteins in 277 species: Archae - 0; Bacteria - 0; Metazoa - 736; Fungi - 347; Plants - 385; Viruses - 0; Other Eukaryotes - 339 (source: NCBI BLink). | chr5:19010714-19012010 FORWARD LENGTH=297	6189.39	1.2845	2.43598	0	0	Down			255957_at	AT1G22160.1	| Symbols: | Protein of unknown function (DUF581) | chr1:7823238-7823774 FORWARD LENGTH=148	2491.48	0.6631	1.58348	0	0	Down
248884_at	AT5G46030.1	| Symbols: | unknown protein; CONTAINS InterPro DOMAIN/s: Protein of unknown function DUF701, zinc-binding putative (InterPro:IPR007808); Has 30201 Blast hits to 17322 proteins in 780 species: Archae - 12; Bacteria - 1396; Metazoa - 17338; Fungi - 3422; P	6691.27	1.2349	2.35365	0	0	Down			255980_at	AT1G33970.5	| Symbols: | P-loop containing nucleoside triphosphate hydrolases superfamily protein | chr1:12349614-12350960 REVERSE LENGTH=343	3771.71	0.721	1.64832	0	0	Down
248886_at	AT5G46110.1	| Symbols: APE2, TPT | Glucose-6-phosphate/phosphate translocator-related | chr5:18697606-18700212 FORWARD LENGTH=411	7623.71	1.1947	2.28897	0.0006	0.0001	Down			256014_at	AT1G19200.1	| Symbols: | Protein of unknown function (DUF581) | chr1:6625104-6625856 REVERSE LENGTH=216	4196.74	0.6264	1.54371	0	0	Down
248905_at	AT5G46250.1	| Symbols: | RNA-binding protein | chr5:18755388-18758056 FORWARD LENGTH=423	7258.78	1.2404	2.36264	0.0001	0	Down			256017_at	AT1G19180.1	| Symbols: JAZ1, TIFY10A | jasmonate-zim-domain protein 1 | chr1:6622312-6623271 FORWARD LENGTH=254	1231.3	0.4019	1.32125	0	0	Down
248913_at	AT5G45760.1	| Symbols: | Transducin/WD40 repeat-like superfamily protein | chr5:18561121-18563005 FORWARD LENGTH=361	7686.22	1.1854	2.27426	0.0008	0.0001	Down			256041_at	AT1G07230.1	| Symbols: NPC1 | non-specific phospholipase C1 | chr1:2220509-2222778 REVERSE LENGTH=534	4493.69	0.8018	1.74327	0	0	Down
248923_at	AT5G45940.1	| Symbols: atnudt11, NUDT11 | nudix hydrolase homolog 11 | chr5:18629665-18630597 REVERSE LENGTH=223	5552.6	1.3997	2.63847	0	0	Down			256046_at	AT1G07130.1	| Symbols: STN1, ATSTN1 | Nucleic acid-binding, OB-fold-like protein | chr1:2187928-2188410 FORWARD LENGTH=161	4037.1	0.7636	1.69772	0	0	Down
248944_at	AT5G45500.2	| Symbols: | RNI-like superfamily protein | chr5:18432636-18434951 REVERSE LENGTH=772	7909.53	1.2485	2.37594	0.0016	0.0002	Down			256057_at	AT1G07180.1	| Symbols: ATNDI1, NDA1 | alternative NAD(P)H dehydrogenase 1 | chr1:2204414-2206773 FORWARD LENGTH=511	5001.1	1.0305	2.04273	0.0004	0	Down
248994_at	AT5G45250.1	| Symbols: RPS4 | Disease resistance protein (TIR-NBS-LRR class) family | chr5:18321914-18326022 REVERSE LENGTH=1218	5680.85	1.4325	2.69914	0	0	Down			256117_at	AT1G16840.1	| Symbols: | unknown protein; BEST Arabidopsis thaliana protein match is: unknown protein (TAIR:AT1G78890.1); Has 71 Blast hits to 71 proteins in 12 species: Archae - 0; Bacteria - 0; Metazoa - 0; Fungi - 0; Plants - 71; Viruses - 0; Other Eukaryotes - 0	4764.8	0.7821	1.71963	0.0002	0	Down
249027_at	AT5G44790.1	| Symbols: RAN1, HMA7 | copper-exporting ATPase / responsive-to-antagonist 1 / copper-transporting ATPase (RAN1) | chr5:18075846-18079817 REVERSE LENGTH=1002	6523.25	1.2298	2.34534	0	0	Down			256129_at	AT1G18210.2	| Symbols: | Calcium-binding EF-hand family protein | chr1:6268273-6268785 REVERSE LENGTH=171	5355.86	0.8447	1.79589	0.0029	0.0004	Down
249077_at	AT5G43940.1	| Symbols: HOT5, ADH2, GSNOR, ATGSNOR1, PAR2 | GroES-like zinc-binding dehydrogenase family protein | chr5:17684265-17686379 FORWARD LENGTH=380	6814.1	1.2148	2.32109	0	0	Down			256149_at	AT1G55110.1	| Symbols: AtIDD7, IDD7 | indeterminate(ID)-domain 7 | chr1:20560406-20562625 REVERSE LENGTH=456	5603.14	0.788	1.72668	0.0077	0.0011	Down
249089_at	AT5G44240.2	| Symbols: ALA2 | aminophospholipid ATPase 2 | chr5:17817619-17823598 FORWARD LENGTH=1108	8368.79	1.1258	2.18223	0.0072	0.0012	Down			256178_s_at	AT1G51780.1	| Symbols: ILL5 | IAA-leucine resistant (ILR)-like gene 5 | chr1:19204602-19206453 FORWARD LENGTH=436	4508.41	0.7347	1.66405	0.0001	0	Down
249115_at	AT1G48410.2	| Symbols: AGO1 | Stabilizer of iron transporter SufD / Polynucleotidyl transferase | chr1:17886285-17891892 REVERSE LENGTH=1051	6755.74	1.2709	2.41312	0	0	Down			256186_at	AT1G51680.1	| Symbols: 4CL1, 4CL.1, AT4CL1 | 4-coumarate:CoA ligase 1 | chr1:19159007-19161464 REVERSE LENGTH=562	5420.94	0.8353	1.78423	0.0038	0.0005	Down
249121_at	AT5G43830.1	| Symbols: | Aluminium induced protein with YGL and LRDR motifs | chr5:17622593-17624239 REVERSE LENGTH=252	4813.67	1.5233	2.87448	0	0	Down			256221_at	AT1G56300.1	| Symbols: | Chaperone DnaJ-domain superfamily protein | chr1:21079022-21080168 REVERSE LENGTH=157	2714.09	0.6463	1.56515	0	0	Down
249140_at	AT5G43190.1	| Symbols: | Galactose oxidase/kelch repeat superfamily protein | chr5:17340300-17341511 REVERSE LENGTH=404	5889.56	1.4554	2.74233	0	0	Down			256225_at	AT1G56220.1	| Symbols: | Dormancy/auxin associated family protein | chr1:21043414-21044469 FORWARD LENGTH=138	5151.88	1.0131	2.01824	0.0012	0.0001	Down
249158_at	AT5G43430.1	| Symbols: ETFBETA | electron transfer flavoprotein beta | chr5:17453656-17455111 FORWARD LENGTH=252	7478.49	1.2702	2.41195	0.0003	0	Down			256235_at	AT3G12490.1	| Symbols: ATCYSB, ATCYS6, CYSB | cystatin B | chr3:3960523-3961777 REVERSE LENGTH=202	4455.35	0.7774	1.71404	0	0	Down
249177_at	AT5G42850.2	| Symbols: | Thioredoxin superfamily protein | chr5:17182072-17182568 REVERSE LENGTH=135	5849.66	1.3721	2.58847	0	0	Down			256266_at	AT3G12320.1	| Symbols: | unknown protein; BEST Arabidopsis thaliana protein match is: unknown protein (TAIR:AT5G06980.4); Has 102 Blast hits to 102 proteins in 16 species: Archae - 0; Bacteria - 0; Metazoa - 0; Fungi - 0; Plants - 98; Viruses - 0; Other Eukaryotes -	3820.34	0.8287	1.77608	0	0	Down
249178_at	AT5G42890.1	| Symbols: ATSCP2, SCP2 | sterol carrier protein 2 | chr5:17194458-17195910 REVERSE LENGTH=124	5763.13	1.3077	2.47547	0	0	Down			256285_at	AT3G12510.1	| Symbols: | MADS-box family protein | chr3:3967127-3967648 FORWARD LENGTH=174	1958.2	0.4659	1.38118	0	0	Down
249192_at	AT5G42470.1	| Symbols: | CONTAINS InterPro DOMAIN/s: Brain/reproductive organ-expressed protein (InterPro:IPR010358); Has 35333 Blast hits to 34131 proteins in 2444 species: Archae - 798; Bacteria - 22429; Metazoa - 974; Fungi - 991; Plants - 531; Viruses - 0; Other	6785.02	1.248	2.37512	0	0	Down			256294_at	AT1G69450.2	| Symbols: | Early-responsive to dehydration stress protein (ERD4) | chr1:26107120-26110006 REVERSE LENGTH=712	4531.96	0.7477	1.67911	0.0001	0	Down
249224_at	AT5G42130.1	| Symbols: | Mitochondrial substrate carrier family protein | chr5:16835572-16836810 REVERSE LENGTH=413	8298.61	1.1238	2.1792	0.0058	0.0009	Down			256310_at	AT1G30360.1	| Symbols: ERD4 | Early-responsive to dehydration stress protein (ERD4) | chr1:10715892-10718799 FORWARD LENGTH=725	4868.38	0.794	1.73388	0.0003	0	Down
249229_at	AT5G42090.1	| Symbols: | Lung seven transmembrane receptor family protein | chr5:16826830-16828149 FORWARD LENGTH=440	6947.96	1.2142	2.32012	0	0	Down			256321_at	AT1G55020.1	| Symbols: LOX1, ATLOX1 | lipoxygenase 1 | chr1:20525798-20530143 FORWARD LENGTH=860	4581.36	0.7103	1.63614	0.0001	0	Down
249231_at	AT5G42030.1	| Symbols: ABIL4 | ABL interactor-like protein 4 | chr5:16811518-16813087 REVERSE LENGTH=280	6598.27	1.3235	2.50273	0	0	Down			256323_at	AT1G54920.1	| Symbols: | unknown protein; FUNCTIONS IN: molecular_function unknown; INVOLVED IN: biological_process unknown; LOCATED IN: membrane; EXPRESSED IN: 23 plant structures; EXPRESSED DURING: 15 growth stages; Has 30201 Blast hits to 17322 proteins in 780 spe	5311.96	0.8548	1.80851	0.0024	0.0003	Down
249285_at	AT5G41960.1	| Symbols: | unknown protein; FUNCTIONS IN: molecular_function unknown; INVOLVED IN: biological_process unknown; LOCATED IN: chloroplast; EXPRESSED IN: 22 plant structures; EXPRESSED DURING: 13 growth stages; Has 1807 Blast hits to 1807 proteins in 277 sp	7737.06	1.2248	2.33723	0.0009	0.0001	Down			256324_at	AT1G66760.2	| Symbols: | MATE efflux family protein | chr1:24902110-24904213 FORWARD LENGTH=483	2386.18	0.7059	1.63116	0	0	Down
249291_at	AT5G41210.1	| Symbols: ATGSTT1, GST10, GSTT1 | glutathione S-transferase THETA 1 | chr5:16492550-16493884 REVERSE LENGTH=246	5079.11	1.4792	2.78794	0	0	Down			256356_s_at	AT1G66500.1	| Symbols: | Pre-mRNA cleavage complex II | chr1:24811262-24812512 REVERSE LENGTH=417	1029.4	0.3562	1.28005	0	0	Down
249299_at	AT5G41340.1	| Symbols: UBC4, ATUBC4 | ubiquitin conjugating enzyme 4 | chr5:16538296-16539956 REVERSE LENGTH=188	5226.75	1.4187	2.67345	0	0	Down			256387_at	AT3G06170.1	| Symbols: | Serinc-domain containing serine and sphingolipid biosynthesis protein | chr3:1867520-1869738 FORWARD LENGTH=410	5502.52	0.8066	1.74908	0.0052	0.0007	Down
249355_at	AT5G40500.2	| Symbols: | unknown protein; FUNCTIONS IN: molecular_function unknown; INVOLVED IN: biological_process unknown; LOCATED IN: cellular_component unknown; EXPRESSED IN: 23 plant structures; EXPRESSED DURING: 13 growth stages; Has 49 Blast hits to 49 protein	4165.11	1.7778	3.42903	0	0	Down			256394_at	AT3G06290.1	| Symbols: | SAC3/GANP/Nin1/mts3/eIF-3 p25 family | chr3:1899123-1907297 REVERSE LENGTH=1698	5521.58	0.8516	1.8045	0.0056	0.0007	Down
249395_at	AT5G40190.1	| Symbols: | RNA ligase/cyclic nucleotide phosphodiesterase family protein | chr5:16069298-16069849 REVERSE LENGTH=184	8052.81	1.1659	2.24373	0.0026	0.0004	Down			256430_at	AT3G11020.1	| Symbols: DREB2B, DREB2 | DRE/CRT-binding protein 2B | chr3:3456009-3457001 FORWARD LENGTH=331	2371.29	0.5703	1.48483	0	0	Down
249398_at	AT5G40250.1	| Symbols: | RING/U-box superfamily protein | chr5:16086056-16087186 FORWARD LENGTH=377	3922.16	1.5466	2.92128	0	0	Down			256522_at	AT1G66160.1	| Symbols: ATCMPG1, CMPG1 | CYS, MET, PRO, and GLY protein 1 | chr1:24637218-24638513 FORWARD LENGTH=432	4569.24	0.8846	1.84625	0.0001	0	Down
249441_at	AT5G39730.1	| Symbols: | AIG2-like (avirulence induced gene) family protein | chr5:15901740-15902624 FORWARD LENGTH=173	6877.33	1.2215	2.33189	0	0	Down			256529_at	AT1G33260.1	| Symbols: | Protein kinase superfamily protein | chr1:12064796-12066114 FORWARD LENGTH=350	2452.8	0.5397	1.45367	0	0	Down
249443_at	AT5G39600.1	| Symbols: | CONTAINS InterPro DOMAIN/s: Ribosomal protein L53, mitochondrial (InterPro:IPR019716); Has 50 Blast hits to 50 proteins in 19 species: Archae - 0; Bacteria - 0; Metazoa - 6; Fungi - 0; Plants - 42; Viruses - 0; Other Eukaryotes - 2 (source: N	8337.88	1.1781	2.26279	0.0065	0.0011	Down			256576_at	AT3G28210.1	| Symbols: PMZ, SAP12 | zinc finger (AN1-like) family protein | chr3:10520585-10521223 FORWARD LENGTH=187	3302.18	0.5484	1.46246	0	0	Down
249469_at	AT5G39320.1	| Symbols: | UDP-glucose 6-dehydrogenase family protein | chr5:15743254-15744696 FORWARD LENGTH=481	7333.22	1.1937	2.28739	0.0002	0	Down			256603_at	AT3G28270.1	| Symbols: | Protein of unknown function (DUF677) | chr3:10538725-10539849 FORWARD LENGTH=375	1374.34	0.3976	1.31731	0	0	Down
249579_at	AT5G37680.1	| Symbols: ATARLA1A, ARLA1A | ADP-ribosylation factor-like A1A | chr5:14969797-14971098 REVERSE LENGTH=185	5945.19	1.3346	2.52206	0	0	Down			256616_at	AT3G22260.1	| Symbols: | Cysteine proteinases superfamily protein | chr3:7871489-7873393 FORWARD LENGTH=241	4980.81	0.7571	1.69009	0.0005	0.0001	Down
249610_at	AT5G37360.1	| Symbols: | unknown protein; FUNCTIONS IN: molecular_function unknown; INVOLVED IN: biological_process unknown; LOCATED IN: chloroplast thylakoid membrane, chloroplast; EXPRESSED IN: 23 plant structures; EXPRESSED DURING: 13 growth stages; Has 1807 Blast	7039.74	1.2464	2.37249	0	0	Down			256627_at	AT3G19970.1	| Symbols: | alpha/beta-Hydrolases superfamily protein | chr3:6959644-6961367 FORWARD LENGTH=435	2635.27	0.5983	1.51393	0	0	Down
249638_at	AT5G36880.2	| Symbols: ACS | acetyl-CoA synthetase | chr5:14534961-14540296 REVERSE LENGTH=744	6711.03	1.2464	2.37249	0	0	Down			256633_at	AT3G28340.1	| Symbols: GATL10 | galacturonosyltransferase-like 10 | chr3:10589396-10590493 REVERSE LENGTH=366	5135.46	0.9604	1.94585	0.0008	0.0001	Down
249691_at	AT5G36170.1	| Symbols: HCF109, ATPRFB | high chlorophyll fluorescent 109 | chr5:14236083-14237974 REVERSE LENGTH=457	4096.52	1.5131	2.85423	0	0	Down			256751_at	AT3G27170.1	| Symbols: CLC-B, ATCLC-B | chloride channel B | chr3:10024147-10026921 FORWARD LENGTH=781	3732.08	0.6873	1.61027	0	0	Down
249735_at	AT5G24450.1	| Symbols: | Transcription factor IIIC, subunit 5 | chr5:8348780-8353130 FORWARD LENGTH=555	7738.11	1.2422	2.36559	0.0009	0.0001	Down			256755_at	AT3G25600.1	| Symbols: | Calcium-binding EF-hand family protein | chr3:9307367-9307852 FORWARD LENGTH=162	4824.02	1.1188	2.17166	0.0002	0	Down
249872_at	AT5G23130.1	| Symbols: | Peptidoglycan-binding LysM domain-containing protein | chr5:7781475-7783333 FORWARD LENGTH=398	5685.97	1.4175	2.67122	0	0	Down			256757_at	AT3G25620.2	| Symbols: | ABC-2 type transporter family protein | chr3:9316677-9319505 REVERSE LENGTH=673	2942.02	0.7251	1.65302	0	0	Down
249925_at	AT5G19150.2	| Symbols: | pfkB-like carbohydrate kinase family protein | chr5:6426280-6428402 REVERSE LENGTH=366	7967.07	1.1401	2.20396	0.0019	0.0003	Down			256779_at	AT3G13784.1	| Symbols: AtcwINV5, CWINV5 | cell wall invertase 5 | chr3:4528529-4530669 REVERSE LENGTH=570	2692.41	0.5373	1.45125	0	0	Down
249978_at	AT5G18850.1	| Symbols: | unknown protein; FUNCTIONS IN: molecular_function unknown; INVOLVED IN: biological_process unknown; LOCATED IN: endomembrane system; EXPRESSED IN: 23 plant structures; EXPRESSED DURING: 13 growth stages; Has 1807 Blast hits to 1807 proteins i	2864.68	2.0245	4.06851	0	0	Down			256781_at	AT3G13650.1	| Symbols: | Disease resistance-responsive (dirigent-like protein) family protein | chr3:4463056-4463616 FORWARD LENGTH=187	4422.89	0.8543	1.80788	0	0	Down
250014_at	AT5G17990.1	| Symbols: TRP1, pat1 | tryptophan biosynthesis 1 | chr5:5957330-5959681 FORWARD LENGTH=445	7413.66	1.2607	2.39612	0.0002	0	Down			256799_at	AT3G18560.1	| Symbols: | unknown protein; BEST Arabidopsis thaliana protein match is: unknown protein (TAIR:AT1G49000.1); Has 95 Blast hits to 95 proteins in 13 species: Archae - 0; Bacteria - 0; Metazoa - 0; Fungi - 0; Plants - 95; Viruses - 0; Other Eukaryotes - 0	5022.92	0.832	1.78015	0.0006	0.0001	Down
250076_at	AT5G16660.1	| Symbols: | unknown protein; FUNCTIONS IN: molecular_function unknown; INVOLVED IN: biological_process unknown; LOCATED IN: chloroplast thylakoid membrane, chloroplast, membrane, chloroplast envelope; EXPRESSED IN: 23 plant structures; EXPRESSED DURING:	6156.5	1.3331	2.51943	0	0	Down			256813_at	AT3G21360.1	| Symbols: | 2-oxoglutarate (2OG) and Fe(II)-dependent oxygenase superfamily protein | chr3:7522865-7524036 FORWARD LENGTH=331	5093.39	0.78	1.71713	0.0009	0.0001	Down
250189_at	AT5G14410.1	| Symbols: | unknown protein; Has 23 Blast hits to 23 proteins in 9 species: Archae - 0; Bacteria - 0; Metazoa - 0; Fungi - 0; Plants - 23; Viruses - 0; Other Eukaryotes - 0 (source: NCBI BLink). | chr5:4646897-4647398 REVERSE LENGTH=134	7219.07	1.3178	2.49286	0.0001	0	Down			256833_at	AT3G22910.1	| Symbols: | ATPase E1-E2 type family protein / haloacid dehalogenase-like hydrolase family protein | chr3:8116335-8119388 REVERSE LENGTH=1018	2392.68	0.6451	1.56385	0	0	Down
250221_at	AT5G14220.1	| Symbols: HEMG2, MEE61, PPO2 | Flavin containing amine oxidoreductase family | chr5:4583506-4587369 REVERSE LENGTH=509	4586.77	1.4351	2.70401	0	0	Down			256854_at	AT3G15180.1	| Symbols: | ARM repeat superfamily protein | chr3:5111952-5115803 FORWARD LENGTH=520	4037.92	0.6834	1.60592	0	0	Down
250248_at	AT5G13740.1	| Symbols: ZIF1 | zinc induced facilitator 1 | chr5:4432689-4436483 FORWARD LENGTH=487	6381.59	1.6172	3.06779	0	0	Down			256913_at	AT3G23870.1	| Symbols: | Protein of unknown function (DUF803) | chr3:8620253-8621755 FORWARD LENGTH=336	5184.68	0.7477	1.67911	0.0013	0.0001	Down
250273_at	AT5G13010.1	| Symbols: EMB3011 | RNA helicase family protein | chr5:4122747-4128660 FORWARD LENGTH=1256	8418.6	1.1453	2.21192	0.0083	0.0014	Down			256922_at	AT3G19010.1	| Symbols: | 2-oxoglutarate (2OG) and Fe(II)-dependent oxygenase superfamily protein | chr3:6556306-6557862 REVERSE LENGTH=350	5660.2	0.9845	1.97863	0.0095	0.0013	Down
250281_at	AT5G13240.1	| Symbols: | transcription regulators | chr5:4225261-4227152 REVERSE LENGTH=225	5455.6	1.318	2.4932	0	0	Down			256930_at	AT3G22460.1	| Symbols: OASA2 | O-acetylserine (thiol) lyase (OAS-TL) isoform A2 | chr3:7963855-7965751 FORWARD LENGTH=306	5393.3	0.7825	1.72011	0.0034	0.0004	Down
250299_at	AT5G11910.1	| Symbols: | alpha/beta-Hydrolases superfamily protein | chr5:3836560-3838182 REVERSE LENGTH=298	5381.98	1.3621	2.57059	0	0	Down			256940_at	AT3G30720.1	| Symbols: QQS | qua-quine starch | chr3:12349461-12349726 FORWARD LENGTH=60	4355.52	0.9939	1.99156	0	0	Down
250317_at	AT5G12250.1	| Symbols: TUB6 | beta-6 tubulin | chr5:3961317-3962971 REVERSE LENGTH=450	6038.62	1.3097	2.4789	0	0	Down			256997_at	AT3G14067.1	| Symbols: | Subtilase family protein | chr3:4658421-4660754 REVERSE LENGTH=778	2691.82	0.6546	1.57418	0	0	Down
250318_at	AT5G12200.1	| Symbols: PYD2 | pyrimidine 2 | chr5:3941700-3944727 REVERSE LENGTH=532	3653.94	1.6072	3.0466	0	0	Down			257017_at	AT3G19620.1	| Symbols: | Glycosyl hydrolase family protein | chr3:6815613-6818308 REVERSE LENGTH=782	2782.34	0.6541	1.57363	0	0	Down
250330_at	AT5G11810.1	| Symbols: | unknown protein; Has 1807 Blast hits to 1807 proteins in 277 species: Archae - 0; Bacteria - 0; Metazoa - 736; Fungi - 347; Plants - 385; Viruses - 0; Other Eukaryotes - 339 (source: NCBI BLink). | chr5:3808739-3810440 FORWARD LENGTH=307	6852.11	1.2445	2.36936	0	0	Down			257022_at	AT3G19580.2	| Symbols: AZF2, ZF2 | zinc-finger protein 2 | chr3:6803293-6804114 REVERSE LENGTH=274	1452.03	0.478	1.39281	0	0	Down
250384_at	AT5G11500.1	| Symbols: | unknown protein; CONTAINS InterPro DOMAIN/s: Protein of unknown function DUF814 (InterPro:IPR008532); Has 1807 Blast hits to 1807 proteins in 277 species: Archae - 0; Bacteria - 0; Metazoa - 736; Fungi - 347; Plants - 385; Viruses - 0; Other	8446.92	1.1456	2.21238	0.0091	0.0016	Down			257024_at	AT3G19100.1	| Symbols: | Protein kinase superfamily protein | chr3:6605681-6608980 FORWARD LENGTH=600	5280.4	0.7698	1.70503	0.0021	0.0002	Down
250404_at	AT5G10960.1	| Symbols: | Polynucleotidyl transferase, ribonuclease H-like superfamily protein | chr5:3464581-3465414 FORWARD LENGTH=278	5037.49	1.4866	2.80228	0	0	Down			257029_at	AT3G19240.1	| Symbols: | Vacuolar import/degradation, Vid27-related protein | chr3:6664383-6666423 FORWARD LENGTH=649	4045.41	0.7652	1.69961	0	0	Down
250424_at	AT5G10550.1	| Symbols: GTE2 | global transcription factor group E2 | chr5:3332855-3335232 REVERSE LENGTH=679	2981.96	1.8397	3.57936	0	0	Down			257035_at	AT3G19270.1	| Symbols: CYP707A4 | cytochrome P450, family 707, subfamily A, polypeptide 4 | chr3:6673885-6676400 REVERSE LENGTH=469	4317.51	0.6958	1.61978	0	0	Down
250433_at	AT5G65360.1	| Symbols: | Histone superfamily protein | chr5:26120099-26120509 REVERSE LENGTH=137	7823.94	1.2421	2.36543	0.0012	0.0002	Down			257053_at	AT3G15210.1	| Symbols: ATERF-4, ERF4, RAP2.5, ATERF4 | ethylene responsive element binding factor 4 | chr3:5121472-5122140 FORWARD LENGTH=223	1965.31	0.589	1.5042	0	0	Down
250458_s_at	AT5G09810.1	| Symbols: ACT7 | actin 7 | chr5:3052809-3054220 FORWARD LENGTH=378	8242.17	1.151	2.22068	0.0048	0.0008	Down			257056_at	AT3G15350.2	| Symbols: | Core-2/I-branching beta-1,6-N-acetylglucosaminyltransferase family protein | chr3:5167250-5168882 FORWARD LENGTH=425	2365.15	0.5817	1.49661	0	0	Down
250490_at	AT5G09760.1	| Symbols: | Plant invertase/pectin methylesterase inhibitor superfamily | chr5:3032446-3034364 FORWARD LENGTH=552	8252.35	1.1361	2.19786	0.005	0.0008	Down			257058_at	AT3G15352.1	| Symbols: ATCOX17, COX17 | cytochrome c oxidase 17 | chr3:5180266-5180490 FORWARD LENGTH=75	5437.65	0.7396	1.66971	0.004	0.0005	Down
250498_at	AT5G09660.1	| Symbols: PMDH2 | peroxisomal NAD-malate dehydrogenase 2 | chr5:2993645-2995551 REVERSE LENGTH=355	8351.36	1.1477	2.2156	0.0068	0.0011	Down			257087_at	AT3G20500.1	| Symbols: ATPAP18, PAP18 | purple acid phosphatase 18 | chr3:7157926-7160244 FORWARD LENGTH=438	2729.67	0.6433	1.5619	0	0	Down
250511_at	AT5G09960.1	| Symbols: | FUNCTIONS IN: molecular_function unknown; INVOLVED IN: biological_process unknown; LOCATED IN: plasma membrane; EXPRESSED IN: 22 plant structures; EXPRESSED DURING: 13 growth stages; CONTAINS InterPro DOMAIN/s: RPM1-interacting protein 4, def	8142.88	1.1646	2.24171	0.0035	0.0005	Down			257147_at	AT3G27270.1	| Symbols: | TRAM, LAG1 and CLN8 (TLC) lipid-sensing domain containing protein | chr3:10073315-10074064 FORWARD LENGTH=250	4291.78	0.7588	1.69208	0	0	Down
250545_at	AT5G08160.1	| Symbols: ATPK3, PK3 | serine/threonine protein kinase 3 | chr5:2625903-2627942 REVERSE LENGTH=348	7863.82	1.0918	2.1314	0.0014	0.0002	Down			257154_at	AT3G27210.1	| Symbols: | unknown protein; FUNCTIONS IN: molecular_function unknown; INVOLVED IN: N-terminal protein myristoylation; LOCATED IN: plasma membrane; EXPRESSED IN: 22 plant structures; EXPRESSED DURING: 13 growth stages; BEST Arabidopsis thaliana protein m	2079.64	0.5212	1.43515	0	0	Down
250618_at	AT5G07220.1	| Symbols: ATBAG3, BAG3 | BCL-2-associated athanogene 3 | chr5:2265545-2266720 REVERSE LENGTH=304	5842.2	1.3044	2.46981	0	0	Down			257173_at	AT3G23810.1	| Symbols: SAHH2, ATSAHH2 | S-adenosyl-l-homocysteine (SAH) hydrolase 2 | chr3:8588013-8589671 REVERSE LENGTH=486	5342.72	1.101	2.14503	0.0028	0.0003	Down
250621_at	AT5G07250.1	| Symbols: ATRBL3, RBL3 | RHOMBOID-like protein 3 | chr5:2274437-2275935 REVERSE LENGTH=347	5486.53	1.349	2.54735	0	0	Down			257226_at	AT3G27880.1	| Symbols: | Protein of unknown function (DUF1645) | chr3:10338429-10339157 FORWARD LENGTH=243	3197.38	0.6701	1.59118	0	0	Down
250707_at	AT5G05950.1	| Symbols: MEE60 | maternal effect embryo arrest 60 | chr5:1788814-1789341 FORWARD LENGTH=176	7876.33	1.1664	2.24451	0.0014	0.0002	Down			257253_at	AT3G24190.1	| Symbols: | Protein kinase superfamily protein | chr3:8743319-8747703 FORWARD LENGTH=794	5414.75	0.8418	1.79228	0.0037	0.0005	Down
250713_at	AT5G06130.2	| Symbols: | chaperone protein dnaJ-related | chr5:1853754-1855763 REVERSE LENGTH=316	6550.82	1.2528	2.38303	0	0	Down			257262_at	AT3G21890.1	| Symbols: | B-box type zinc finger family protein | chr3:7709298-7709663 REVERSE LENGTH=122	1332.19	0.4597	1.37526	0	0	Down
250735_at	AT5G06280.3	| Symbols: | unknown protein; BEST Arabidopsis thaliana protein match is: unknown protein (TAIR:AT3G52520.1); Has 35333 Blast hits to 34131 proteins in 2444 species: Archae - 798; Bacteria - 22429; Metazoa - 974; Fungi - 991; Plants - 531; Viruses - 0; Ot	3923.83	1.5414	2.91077	0	0	Down			257271_at	AT3G28007.1	| Symbols: SWEET4, AtSWEET4 | Nodulin MtN3 family protein | chr3:10408243-10409633 REVERSE LENGTH=252	502.909	0.2445	1.18468	0	0	Down
250754_at	AT5G05700.1	| Symbols: ATE1, DLS1, ATATE1 | arginine-tRNA protein transferase 1 | chr5:1712950-1715639 REVERSE LENGTH=633	7347.63	1.2349	2.35365	0.0002	0	Down			257375_at	AT2G38640.1	| Symbols: | Protein of unknown function (DUF567) | chr2:16157725-16158474 REVERSE LENGTH=197	3666.47	0.6982	1.62248	0	0	Down
250791_at	AT5G05610.2	| Symbols: AL1 | alfin-like 1 | chr5:1677331-1678942 REVERSE LENGTH=242	5182.93	1.2852	2.43716	0	0	Down			257401_at	AT1G23550.1	| Symbols: SRO2 | similar to RCD one 2 | chr1:8350912-8352232 FORWARD LENGTH=324	4315.14	0.6677	1.58854	0	0	Down
250814_at	AT5G05080.2	| Symbols: UBC22, ATUBC22 | ubiquitin-conjugating enzyme 22 | chr5:1498727-1499972 REVERSE LENGTH=252	6339.81	1.2676	2.40761	0	0	Down			257466_at	AT1G62840.1	| Symbols: | Protein of unknown function (DUF1442) | chr1:23271481-23272407 FORWARD LENGTH=225	3615.69	0.6583	1.57822	0	0	Down
250824_at	AT5G05200.1	| Symbols: | Protein kinase superfamily protein | chr5:1544206-1547082 REVERSE LENGTH=541	6333.55	1.3115	2.48199	0	0	Down			257476_at	AT1G80960.1	| Symbols: | F-box and Leucine Rich Repeat domains containing protein | chr1:30416065-30418220 FORWARD LENGTH=487	5309.84	0.7987	1.73953	0.0024	0.0003	Down
250844_at	AT5G04470.1	| Symbols: SIM | cyclin-dependent protein kinase inhibitors | chr5:1266893-1267276 REVERSE LENGTH=128	3212.09	1.8345	3.56648	0	0	Down			257536_at	AT3G02800.1	| Symbols: | Tyrosine phosphatase family protein | chr3:606638-607704 REVERSE LENGTH=204	2569.91	0.5781	1.49288	0	0	Down
250846_at	AT5G04590.1	| Symbols: SIR | sulfite reductase | chr5:1319404-1322298 FORWARD LENGTH=643	7390.82	1.1308	2.1898	0.0002	0	Down			257593_at	AT3G24840.1	| Symbols: | Sec14p-like phosphatidylinositol transfer family protein | chr3:9067301-9070256 FORWARD LENGTH=580	3466.67	0.6518	1.57113	0	0	Down
250861_at	AT5G04740.1	| Symbols: | ACT domain-containing protein | chr5:1368713-1371391 REVERSE LENGTH=302	8298.55	1.1512	2.22099	0.0058	0.0009	Down			257594_at	AT3G24740.2	| Symbols: | Protein of unknown function (DUF1644) | chr3:9032397-9033461 FORWARD LENGTH=355	4236.33	0.7579	1.69103	0	0	Down
250867_at	AT5G03880.1	| Symbols: | Thioredoxin family protein | chr5:1038674-1041453 REVERSE LENGTH=340	8297.99	1.1169	2.1688	0.0058	0.0009	Down			257611_at	AT3G26580.1	| Symbols: | Tetratricopeptide repeat (TPR)-like superfamily protein | chr3:9758933-9760349 FORWARD LENGTH=351	4932.34	0.8304	1.77818	0.0004	0	Down
250884_at	AT5G03940.1	| Symbols: FFC, 54CP, CPSRP54, SRP54CP | chloroplast signal recognition particle 54 kDa subunit | chr5:1060265-1063257 REVERSE LENGTH=565	7719.5	1.1567	2.22947	0.0008	0.0001	Down			257635_at	AT3G26280.1	| Symbols: CYP71B4 | cytochrome P450, family 71, subfamily B, polypeptide 4 | chr3:9630358-9631970 REVERSE LENGTH=505	4365.45	0.7786	1.71547	0	0	Down
250923_at	AT5G03455.1	| Symbols: CDC25, ARATH;CDC25, ACR2 | Rhodanese/Cell cycle control phosphatase superfamily protein | chr5:862592-863949 FORWARD LENGTH=147	8389.48	1.1713	2.25215	0.0077	0.0013	Down			257643_at	AT3G25730.1	| Symbols: EDF3 | ethylene response DNA binding factor 3 | chr3:9396505-9397506 FORWARD LENGTH=334	5661.35	0.9103	1.87944	0.0096	0.0013	Down
250924_at	AT5G03440.2	| Symbols: | unknown protein; BEST Arabidopsis thaliana protein match is: unknown protein (TAIR:AT3G54880.1); Has 35333 Blast hits to 34131 proteins in 2444 species: Archae - 798; Bacteria - 22429; Metazoa - 974; Fungi - 991; Plants - 531; Viruses - 0; Ot	6461.85	1.3346	2.52206	0	0	Down			257650_at	AT3G16800.1	| Symbols: | Protein phosphatase 2C family protein | chr3:5721294-5722923 FORWARD LENGTH=352	4949.98	0.8303	1.77806	0.0004	0	Down
250967_at	AT5G02790.1	| Symbols: GSTL3 | Glutathione S-transferase family protein | chr5:632877-634858 FORWARD LENGTH=236	6668.52	1.2668	2.40627	0	0	Down			257698_at	AT3G12730.1	| Symbols: | Homeodomain-like superfamily protein | chr3:4047234-4048356 REVERSE LENGTH=236	5170.76	0.8028	1.74448	0.0012	0.0001	Down
250975_at	AT5G03050.1	| Symbols: | unknown protein; Has 33 Blast hits to 33 proteins in 10 species: Archae - 0; Bacteria - 0; Metazoa - 0; Fungi - 0; Plants - 33; Viruses - 0; Other Eukaryotes - 0 (source: NCBI BLink). | chr5:715302-715983 REVERSE LENGTH=141	6525.43	1.4264	2.68775	0	0	Down			257708_at	AT3G13330.1	| Symbols: PA200 | proteasome activating protein 200 | chr3:4319804-4330061 REVERSE LENGTH=1817	5370.11	0.8064	1.74884	0.0031	0.0004	Down
251015_at	AT5G02480.1	| Symbols: | HSP20-like chaperones superfamily protein | chr5:548152-549678 FORWARD LENGTH=509	8342.67	1.2016	2.29995	0.0066	0.0011	Down			257719_at	AT3G18440.1	| Symbols: AtALMT9, ALMT9 | aluminum-activated malate transporter 9 | chr3:6328181-6330652 FORWARD LENGTH=599	4791.49	0.7705	1.70586	0.0002	0	Down
251117_at	AT3G63390.1	| Symbols: | unknown protein; Has 30201 Blast hits to 17322 proteins in 780 species: Archae - 12; Bacteria - 1396; Metazoa - 17338; Fungi - 3422; Plants - 5037; Viruses - 0; Other Eukaryotes - 2996 (source: NCBI BLink). | chr3:23411416-23411943 REVERSE LE	7102.64	1.1903	2.282	0.0001	0	Down			257766_at	AT3G23030.1	| Symbols: IAA2 | indole-3-acetic acid inducible 2 | chr3:8181069-8181685 REVERSE LENGTH=175	4237.39	0.8321	1.78027	0	0	Down
251122_at	AT5G01020.1	| Symbols: | Protein kinase superfamily protein | chr5:6309-8270 REVERSE LENGTH=411	6179.35	1.2823	2.43226	0	0	Down			257771_at	AT3G23000.1	| Symbols: CIPK7, SnRK3.10, PKS7, ATSRPK1, ATSR2 | CBL-interacting protein kinase 7 | chr3:8172654-8173943 FORWARD LENGTH=430	4295.65	0.7169	1.64365	0	0	Down
251151_at	AT3G63170.1	| Symbols: | Chalcone-flavanone isomerase family protein | chr3:23334675-23335993 FORWARD LENGTH=280	6650.19	1.198	2.29421	0	0	Down			257805_at	AT3G18830.1	| Symbols: ATPLT5, PMT5, ATPMT5 | polyol/monosaccharide transporter 5 | chr3:6489000-6491209 REVERSE LENGTH=540	4058.52	0.7731	1.70894	0	0	Down
251158_at	AT3G63150.1	| Symbols: MIRO2, ATCBG | MIRO-related GTP-ase 2 | chr3:23329200-23332692 REVERSE LENGTH=644	6162.53	1.2751	2.42016	0	0	Down			257824_at	AT3G25290.2	| Symbols: | Auxin-responsive family protein | chr3:9208955-9210353 FORWARD LENGTH=394	3982.67	0.6701	1.59118	0	0	Down
251163_at	AT3G63310.1	| Symbols: BIL4 | Bax inhibitor-1 family protein | chr3:23387938-23388882 REVERSE LENGTH=240	8423.39	1.2113	2.31546	0.0084	0.0014	Down			257832_at	AT3G26740.1	| Symbols: CCL | CCR-like | chr3:9827868-9828461 FORWARD LENGTH=142	4088.12	0.8695	1.82703	0	0	Down
251182_at	AT3G62600.1	| Symbols: ATERDJ3B, ERDJ3B | DNAJ heat shock family protein | chr3:23151038-23153346 REVERSE LENGTH=347	5862.15	1.4364	2.70645	0	0	Down			257866_at	AT3G17770.1	| Symbols: | Dihydroxyacetone kinase | chr3:6081973-6085957 REVERSE LENGTH=596	3772.89	0.636	1.55401	0	0	Down
251189_at	AT3G62650.1	| Symbols: | unknown protein; BEST Arabidopsis thaliana protein match is: unknown protein (TAIR:AT2G47485.1); Has 57 Blast hits to 57 proteins in 13 species: Archae - 0; Bacteria - 0; Metazoa - 0; Fungi - 0; Plants - 57; Viruses - 0; Other Eukaryotes - 0	5793.21	1.4585	2.74822	0	0	Down			257888_at	AT3G16990.1	| Symbols: | Haem oxygenase-like, multi-helical | chr3:5795937-5796783 REVERSE LENGTH=222	3799.71	0.6576	1.57746	0	0	Down
251205_at	AT3G63080.1	| Symbols: ATGPX5, MEE42, GPX5 | glutathione peroxidase 5 | chr3:23310161-23311200 FORWARD LENGTH=174	5196.03	1.4054	2.64891	0	0	Down			257893_at	AT3G17000.1	| Symbols: UBC32 | ubiquitin-conjugating enzyme 32 | chr3:5797296-5799467 FORWARD LENGTH=310	3263	0.5583	1.47253	0	0	Down
251233_at	AT3G62800.2	| Symbols: DRB4 | double-stranded-RNA-binding protein 4 | chr3:23225749-23227163 REVERSE LENGTH=356	6244.26	1.24	2.36199	0	0	Down			257920_at	AT3G23260.1	| Symbols: | F-box and associated interaction domains-containing protein | chr3:8313334-8314422 FORWARD LENGTH=363	4971.35	0.7802	1.71737	0.0005	0	Down
251240_at	AT3G62450.1	| Symbols: | unknown protein; FUNCTIONS IN: molecular_function unknown; INVOLVED IN: biological_process unknown; LOCATED IN: endomembrane system; EXPRESSED IN: 24 plant structures; EXPRESSED DURING: 15 growth stages; Has 35 Blast hits to 35 proteins in 15	7032.6	1.188	2.27837	0	0	Down			257925_at	AT3G23170.1	| Symbols: | unknown protein; BEST Arabidopsis thaliana protein match is: unknown protein (TAIR:AT4G14450.1); Has 74 Blast hits to 74 proteins in 6 species: Archae - 0; Bacteria - 0; Metazoa - 0; Fungi - 0; Plants - 74; Viruses - 0; Other Eukaryotes - 0 (	3096.42	0.7143	1.64069	0	0	Down
251242_at	AT3G61860.1	| Symbols: ATRSP31, RSP31 | RNA-binding (RRM/RBD/RNP motifs) family protein | chr3:22900311-22902159 REVERSE LENGTH=265	5987.45	1.2158	2.3227	0	0	Down			257940_at	AT3G21790.1	| Symbols: | UDP-Glycosyltransferase superfamily protein | chr3:7676927-7678414 REVERSE LENGTH=496	3473.92	0.6511	1.57037	0	0	Down
251257_at	AT3G62290.3	| Symbols: ARFA1E | ADP-ribosylation factor A1E | chr3:23052287-23053545 FORWARD LENGTH=182	7506.81	1.2405	2.3628	0.0004	0	Down			257956_at	AT3G25400.1	| Symbols: | CONTAINS InterPro DOMAIN/s: NTP Pyrophosphohydrolase MazG-related, RS21-C6 (InterPro:IPR011394), EAR (InterPro:IPR009039), NTP pyrophosphohydrolase MazG, putative catalytic core (InterPro:IPR004518); Has 1123 Blast hits to 1121 proteins in 45	4949.07	0.8023	1.74388	0.0004	0	Down
251352_at	AT3G61070.3	| Symbols: PEX11E | peroxin 11E | chr3:22604873-22606159 REVERSE LENGTH=232	7199.41	1.2283	2.34291	0.0001	0	Down			257960_at	AT3G25570.2	| Symbols: | Adenosylmethionine decarboxylase family protein | chr3:9287413-9288462 REVERSE LENGTH=350	4785.75	0.7636	1.69772	0.0002	0	Down
251360_at	AT3G61210.1	| Symbols: | S-adenosyl-L-methionine-dependent methyltransferases superfamily protein | chr3:22658881-22659815 REVERSE LENGTH=262	4783.67	1.8511	3.60775	0	0	Down			257999_at	AT3G27540.1	| Symbols: | beta-1,4-N-acetylglucosaminyltransferase family protein | chr3:10205489-10206888 FORWARD LENGTH=391	5118.52	1.0974	2.13969	0.001	0.0001	Down
251369_at	AT3G60480.1	| Symbols: | unknown protein; Has 17 Blast hits to 17 proteins in 8 species: Archae - 0; Bacteria - 0; Metazoa - 0; Fungi - 0; Plants - 17; Viruses - 0; Other Eukaryotes - 0 (source: NCBI BLink). | chr3:22347680-22348208 REVERSE LENGTH=112	6609.93	1.2955	2.45462	0	0	Down			258037_at	AT3G21230.1	| Symbols: 4CL5 | 4-coumarate:CoA ligase 5 | chr3:7448231-7451947 REVERSE LENGTH=571	2959.38	0.5809	1.49578	0	0	Down
251387_at	AT3G60810.1	| Symbols: | unknown protein; CONTAINS InterPro DOMAIN/s: Protein of unknown function DUF1499 (InterPro:IPR010865); Has 444 Blast hits to 444 proteins in 143 species: Archae - 0; Bacteria - 268; Metazoa - 0; Fungi - 0; Plants - 51; Viruses - 0; Other Euka	5757.98	1.304	2.46913	0	0	Down			258047_at	AT3G21240.1	| Symbols: 4CL2, AT4CL2 | 4-coumarate:CoA ligase 2 | chr3:7454497-7457314 REVERSE LENGTH=557	5085.3	0.7982	1.73893	0.0008	0.0001	Down
251391_at	AT3G60910.1	| Symbols: | S-adenosyl-L-methionine-dependent methyltransferases superfamily protein | chr3:22501727-22503182 FORWARD LENGTH=253	3464.05	1.8472	3.59801	0	0	Down			258052_at	AT3G16190.1	| Symbols: | Isochorismatase family protein | chr3:5489883-5491195 REVERSE LENGTH=197	3959.71	0.7099	1.63569	0	0	Down
251508_at	AT3G58970.1	| Symbols: MGT6, MRS2-4 | magnesium transporter 6 | chr3:21789659-21791163 REVERSE LENGTH=437	5040.47	1.3182	2.49355	0	0	Down			258075_at	AT3G25900.1	| Symbols: HMT-1, ATHMT-1 | Homocysteine S-methyltransferase family protein | chr3:9480964-9482684 FORWARD LENGTH=327	4797.5	0.8613	1.81667	0.0002	0	Down
251579_at	AT3G58170.1	| Symbols: ATBS14A, ATBET11, BET11, BS14A | BET1P/SFT1P-like protein 14A | chr3:21542632-21543775 REVERSE LENGTH=123	5639.97	1.3087	2.47718	0	0	Down			258078_at	AT3G25870.1	| Symbols: | unknown protein; BEST Arabidopsis thaliana protein match is: unknown protein (TAIR:AT1G13360.1); Has 50 Blast hits to 50 proteins in 12 species: Archae - 0; Bacteria - 0; Metazoa - 0; Fungi - 0; Plants - 50; Viruses - 0; Other Eukaryotes - 0	1641.19	0.465	1.38032	0	0	Down
251589_at	AT3G58040.1	| Symbols: SINAT2 | seven in absentia of Arabidopsis 2 | chr3:21489612-21491085 FORWARD LENGTH=309	7890.81	1.1399	2.20366	0.0015	0.0002	Down			258085_at	AT3G26100.1	| Symbols: | Regulator of chromosome condensation (RCC1) family protein | chr3:9538458-9540149 FORWARD LENGTH=433	5285	0.7833	1.72106	0.0021	0.0002	Down
251649_at	AT3G57330.1	| Symbols: ACA11 | autoinhibited Ca2+-ATPase 11 | chr3:21211655-21216375 REVERSE LENGTH=1026	8137.32	1.2643	2.40211	0.0034	0.0005	Down			258092_at	AT3G14595.1	| Symbols: | Ribosomal protein L18ae family | chr3:4909037-4910226 FORWARD LENGTH=133	3213.33	0.6498	1.56895	0	0	Down
251661_at	AT3G56950.2	| Symbols: SIP2;1 | small and basic intrinsic protein 2;1 | chr3:21078411-21079644 REVERSE LENGTH=261	6676.16	1.3688	2.58256	0	0	Down			258094_at	AT3G14690.1	| Symbols: CYP72A15 | cytochrome P450, family 72, subfamily A, polypeptide 15 | chr3:4937410-4939310 FORWARD LENGTH=513	4498.77	0.7639	1.69807	0	0	Down
251666_at	AT3G57050.1	| Symbols: CBL | cystathionine beta-lyase | chr3:21111939-21114521 REVERSE LENGTH=465	7150.66	1.218	2.32624	0.0001	0	Down			258133_at	AT3G24500.1	| Symbols: MBF1C, ATMBF1C | multiprotein bridging factor 1C | chr3:8918755-8919201 FORWARD LENGTH=149	2434.67	0.4913	1.40571	0	0	Down
251729_at	AT3G56310.1	| Symbols: | Melibiase family protein | chr3:20882886-20885745 FORWARD LENGTH=438	6318.09	1.2807	2.42957	0	0	Down			258143_at	AT3G18170.1	| Symbols: | Glycosyltransferase family 61 protein | chr3:6228393-6229547 FORWARD LENGTH=385	5591.94	0.8322	1.7804	0.0074	0.001	Down
251742_at	AT3G56050.2	| Symbols: | Protein kinase family protein | chr3:20798322-20800706 REVERSE LENGTH=500	6529.04	1.3623	2.57095	0	0	Down			258167_at	AT3G21560.1	| Symbols: UGT84A2 | UDP-Glycosyltransferase superfamily protein | chr3:7595884-7597374 FORWARD LENGTH=497	4615.14	0.6976	1.6218	0.0001	0	Down
251764_at	AT3G55830.1	| Symbols: EPC1 | Nucleotide-diphospho-sugar transferases superfamily protein | chr3:20715101-20717133 FORWARD LENGTH=335	6782.12	1.2885	2.44274	0	0	Down			258179_at	AT3G21690.1	| Symbols: | MATE efflux family protein | chr3:7638750-7641861 FORWARD LENGTH=507	5396.56	0.8003	1.74146	0.0034	0.0004	Down
251782_at	AT3G55260.1	| Symbols: HEXO1, ATHEX2 | beta-hexosaminidase 1 | chr3:20489317-20492858 FORWARD LENGTH=542	4535.79	1.4681	2.76657	0	0	Down			258188_at	AT3G17800.1	| Symbols: | Protein of unknown function (DUF760) | chr3:6091248-6092873 REVERSE LENGTH=422	3798.82	0.6194	1.53624	0	0	Down
251817_at	AT3G54840.1	| Symbols: ARA6, ATRABF1, ARA-6, ATRAB5C | Ras-related small GTP-binding family protein | chr3:20318597-20320782 FORWARD LENGTH=203	8009.26	1.174	2.25636	0.0022	0.0003	Down			258189_at	AT3G17860.1	| Symbols: JAZ3, JAI3, TIFY6B | jasmonate-zim-domain protein 3 | chr3:6119968-6122691 FORWARD LENGTH=353	4319.79	0.7824	1.71999	0	0	Down
251820_at	AT3G55040.1	| Symbols: GSTL2 | glutathione transferase lambda 2 | chr3:20398718-20400305 REVERSE LENGTH=293	6867.93	1.2255	2.33836	0	0	Down			258194_at	AT3G29170.1	| Symbols: | Eukaryotic protein of unknown function (DUF872) | chr3:11136240-11137542 REVERSE LENGTH=122	5230.29	0.7942	1.73412	0.0017	0.0002	Down
251897_at	AT3G54360.1	| Symbols: | zinc ion binding | chr3:20128570-20131581 REVERSE LENGTH=406	7136.55	1.2776	2.42435	0.0001	0	Down			258207_at	AT3G14050.1	| Symbols: RSH2, AT-RSH2, ATRSH2 | RELA/SPOT homolog 2 | chr3:4650902-4653514 REVERSE LENGTH=710	2515.74	0.5958	1.51131	0	0	Down
251941_at	AT3G53470.1	| Symbols: | unknown protein; FUNCTIONS IN: molecular_function unknown; INVOLVED IN: biological_process unknown; LOCATED IN: chloroplast thylakoid membrane, chloroplast; EXPRESSED IN: 22 plant structures; EXPRESSED DURING: 13 growth stages; Has 35 Blast h	5076.21	1.5299	2.88766	0	0	Down			258226_at	AT3G15730.1	| Symbols: PLDALPHA1, PLD | phospholipase D alpha 1 | chr3:5330835-5333474 FORWARD LENGTH=811	4996.05	0.7555	1.68822	0.0005	0.0001	Down
251952_at	AT3G53650.1	| Symbols: | Histone superfamily protein | chr3:19889358-19889774 FORWARD LENGTH=139	7099.8	1.2281	2.34258	0.0001	0	Down			258264_at	AT3G15790.1	| Symbols: MBD11, ATMBD11 | methyl-CPG-binding domain 11 | chr3:5343209-5344386 FORWARD LENGTH=255	3152.91	0.6134	1.52986	0	0	Down
251963_at	AT3G53570.4	| Symbols: AFC1, AME2, FC1 | FUS3-complementing gene 1 | chr3:19861449-19864125 REVERSE LENGTH=468	4446.31	1.5281	2.88406	0	0	Down			258275_at	AT3G15760.1	| Symbols: | unknown protein; FUNCTIONS IN: molecular_function unknown; INVOLVED IN: biological_process unknown; LOCATED IN: endomembrane system; EXPRESSED IN: 22 plant structures; EXPRESSED DURING: 10 growth stages; BEST Arabidopsis thaliana protein matc	4909.16	0.7176	1.64444	0.0004	0	Down
252065_at	AT3G51610.1	| Symbols: | unknown protein; FUNCTIONS IN: molecular_function unknown; INVOLVED IN: response to oxidative stress; LOCATED IN: endomembrane system; EXPRESSED IN: 25 plant structures; EXPRESSED DURING: 15 growth stages; Has 53 Blast hits to 53 proteins in	8114.53	1.1146	2.16535	0.0032	0.0005	Down			258321_at	AT3G22840.1	| Symbols: ELIP1, ELIP | Chlorophyll A-B binding family protein | chr3:8084628-8085445 REVERSE LENGTH=196	752.437	0.2541	1.19259	0	0	Down
252080_at	AT3G51670.1	| Symbols: | SEC14 cytosolic factor family protein / phosphoglyceride transfer family protein | chr3:19168912-19170848 FORWARD LENGTH=410	6264.57	1.3225	2.50099	0	0	Down			258322_at	AT3G22740.1	| Symbols: HMT3 | homocysteine S-methyltransferase 3 | chr3:8033200-8035710 REVERSE LENGTH=348	2793.25	0.6368	1.55488	0	0	Down
252155_at	AT3G50920.2	| Symbols: | Phosphatidic acid phosphatase (PAP2) family protein | chr3:18922403-18923380 REVERSE LENGTH=229	5715.98	1.4203	2.67641	0	0	Down			258325_at	AT3G22830.1	| Symbols: AT-HSFA6B, HSFA6B | heat shock transcription factor A6B | chr3:8078981-8080895 FORWARD LENGTH=407	2257.72	0.5094	1.42346	0	0	Down
252168_at	AT3G50440.1	| Symbols: ATMES10, MES10 | methyl esterase 10 | chr3:18717392-18718435 REVERSE LENGTH=289	3291.9	2.153	4.44752	0	0	Down			258336_at	AT3G16050.1	| Symbols: A37, ATPDX1.2, PDX1.2 | pyridoxine biosynthesis 1.2 | chr3:5444121-5445065 REVERSE LENGTH=315	4290.34	0.74	1.67018	0	0	Down
252171_at	AT3G50590.1	| Symbols: | Transducin/WD40 repeat-like superfamily protein | chr3:18771292-18779220 FORWARD LENGTH=1615	8357.29	1.1273	2.1845	0.007	0.0011	Down			258345_at	AT3G22845.1	| Symbols: | emp24/gp25L/p24 family/GOLD family protein | chr3:8087373-8088550 FORWARD LENGTH=215	5523.15	0.8171	1.76186	0.0056	0.0007	Down
252181_at	AT3G50685.1	| Symbols: | unknown protein; Has 52 Blast hits to 46 proteins in 20 species: Archae - 0; Bacteria - 0; Metazoa - 0; Fungi - 0; Plants - 45; Viruses - 0; Other Eukaryotes - 7 (source: NCBI BLink). | chr3:18834272-18834748 REVERSE LENGTH=159	7274.85	1.2599	2.39479	0.0001	0	Down			258347_at	AT3G17520.1	| Symbols: | Late embryogenesis abundant protein (LEA) family protein | chr3:5999462-6000358 REVERSE LENGTH=299	281.958	0.1531	1.11196	0	0	Down
252274_at	AT3G49680.1	| Symbols: ATBCAT-3, BCAT3 | branched-chain aminotransferase 3 | chr3:18422768-18425473 FORWARD LENGTH=414	7708.41	1.2036	2.30314	0.0008	0.0001	Down			258366_at	AT3G14230.1	| Symbols: RAP2.2 | related to AP2 2 | chr3:4737616-4739000 REVERSE LENGTH=380	4195.79	0.8065	1.74896	0	0	Down
252282_at	AT3G49360.1	| Symbols: PGL2 | 6-phosphogluconolactonase 2 | chr3:18303189-18304283 REVERSE LENGTH=260	4373.81	1.398	2.63536	0	0	Down			258395_at	AT3G15500.1	| Symbols: ATNAC3, ANAC055, NAC055, NAC3 | NAC domain containing protein 3 | chr3:5234731-5235882 FORWARD LENGTH=318	1945.81	0.4352	1.3521	0	0	Down
252337_at	AT3G48750.1	| Symbols: CDKA;1, CDC2AAT, CDK2, CDC2, CDC2A, CDKA1 | cell division control 2 | chr3:18072238-18074296 FORWARD LENGTH=295	7048.86	1.2051	2.30553	0.0001	0	Down			258402_at	AT3G15450.1	| Symbols: | Aluminium induced protein with YGL and LRDR motifs | chr3:5213050-5213998 FORWARD LENGTH=254	2564.07	1.4478	2.72792	0	0	Down
252385_at	AT3G47810.3	| Symbols: MAG1 | Calcineurin-like metallo-phosphoesterase superfamily protein | chr3:17637256-17639017 REVERSE LENGTH=191	7649.61	1.1775	2.26184	0.0006	0.0001	Down			258452_at	AT3G22370.1	| Symbols: AOX1A, ATAOX1A | alternative oxidase 1A | chr3:7906890-7908416 FORWARD LENGTH=355	1991.46	0.5134	1.42741	0	0	Down
252389_at	AT3G47833.1	| Symbols: | unknown protein; BEST Arabidopsis thaliana protein match is: unknown protein (TAIR:AT5G62575.2); Has 42 Blast hits to 42 proteins in 12 species: Archae - 0; Bacteria - 0; Metazoa - 0; Fungi - 0; Plants - 42; Viruses - 0; Other Eukaryotes - 0	7316.28	1.1864	2.27584	0.0002	0	Down			258487_at	AT3G02550.1	| Symbols: LBD41 | LOB domain-containing protein 41 | chr3:536747-537650 REVERSE LENGTH=264	5330.83	0.8609	1.81617	0.0021	0.0003	Down
252424_at	AT3G47610.1	| Symbols: | transcription regulators;zinc ion binding | chr3:17549178-17551204 FORWARD LENGTH=409	8112.05	1.2357	2.35496	0.0032	0.0005	Down			258501_at	AT3G06780.1	| Symbols: | glycine-rich protein | chr3:2143634-2144239 FORWARD LENGTH=202	5114.86	0.7587	1.69197	0.001	0.0001	Down
252427_at	AT3G47640.3	| Symbols: PYE | basic helix-loop-helix (bHLH) DNA-binding superfamily protein | chr3:17568035-17569101 FORWARD LENGTH=241	5132.39	1.7625	3.39286	0	0	Down			258507_at	AT3G06500.1	| Symbols: | Plant neutral invertase family protein | chr3:2012309-2015471 FORWARD LENGTH=665	1839.88	0.506	1.42011	0	0	Down
252445_at	AT3G47000.1	| Symbols: | Glycosyl hydrolase family protein | chr3:17313811-17316539 REVERSE LENGTH=609	8227.23	1.2057	2.30649	0.0045	0.0007	Down			258555_at	AT3G06860.1	| Symbols: MFP2, ATMFP2 | multifunctional protein 2 | chr3:2161926-2166009 FORWARD LENGTH=726	5086.68	0.7111	1.63705	0.0008	0.0001	Down
252462_at	AT3G47250.3	| Symbols: | Plant protein of unknown function (DUF247) | chr3:17400124-17401566 REVERSE LENGTH=481	6381.12	1.5523	2.93284	0	0	Down			258609_at	AT3G02910.1	| Symbols: | AIG2-like (avirulence induced gene) family protein | chr3:649986-650549 FORWARD LENGTH=188	5490.98	0.8076	1.7503	0.005	0.0006	Down
252478_at	AT3G46540.1	| Symbols: | ENTH/VHS family protein | chr3:17134204-17135411 REVERSE LENGTH=308	4897.45	1.9002	3.73265	0	0	Down			258610_at	AT3G02875.1	| Symbols: ILR1 | Peptidase M20/M25/M40 family protein | chr3:631993-633859 FORWARD LENGTH=443	3650.4	0.6121	1.52848	0	0	Down
252504_at	AT3G46590.2	| Symbols: TRFL1, ATTRP2 | TRF-like 1 | chr3:17153642-17155946 FORWARD LENGTH=554	6897.35	1.4563	2.74404	0	0	Down			258647_at	AT3G07870.1	| Symbols: | F-box and associated interaction domains-containing protein | chr3:2510871-2512124 FORWARD LENGTH=418	5333.49	0.8448	1.79602	0.0027	0.0003	Down
252564_at	AT3G46010.1	| Symbols: ADF1, atadf, ATADF1 | actin depolymerizing factor 1 | chr3:16909679-16910678 REVERSE LENGTH=140	8041.88	1.1734	2.25543	0.0025	0.0004	Down			258682_at	AT3G08720.2	| Symbols: ATPK19, ATPK2 | serine/threonine protein kinase 2 | chr3:2648625-2650407 REVERSE LENGTH=472	1983.69	0.5218	1.43575	0	0	Down
252647_at	AT3G44620.1	| Symbols: | protein tyrosine phosphatases;protein tyrosine phosphatases | chr3:16193858-16195422 FORWARD LENGTH=240	7593.02	1.1793	2.26467	0.0005	0.0001	Down			258683_at	AT3G08760.1	| Symbols: ATSIK | Protein kinase superfamily protein | chr3:2658129-2659984 REVERSE LENGTH=558	5004.3	0.7716	1.70716	0.0006	0.0001	Down
252676_at	AT3G44280.1	| Symbols: | unknown protein; FUNCTIONS IN: molecular_function unknown; INVOLVED IN: biological_process unknown; LOCATED IN: endomembrane system; EXPRESSED IN: 24 plant structures; EXPRESSED DURING: 15 growth stages; BEST Arabidopsis thaliana protein matc	7393.85	1.2306	2.34665	0.0002	0	Down			258719_at	AT3G09540.1	| Symbols: | Pectin lyase-like superfamily protein | chr3:2929079-2931137 REVERSE LENGTH=379	5283.52	0.8788	1.83885	0.0021	0.0002	Down
252737_at	AT3G43220.1	| Symbols: | Phosphoinositide phosphatase family protein | chr3:15197123-15202653 REVERSE LENGTH=819	6464.07	1.2514	2.38072	0	0	Down			258731_at	AT3G11880.1	| Symbols: | Protein of unknown function DUF2359, transmembrane | chr3:3751697-3753722 FORWARD LENGTH=444	4748.17	0.7314	1.66025	0.0002	0	Down
252823_at	AT4G40045.1	| Symbols: | unknown protein; Has 30201 Blast hits to 17322 proteins in 780 species: Archae - 12; Bacteria - 1396; Metazoa - 17338; Fungi - 3422; Plants - 5037; Viruses - 0; Other Eukaryotes - 2996 (source: NCBI BLink). | chr4:18559926-18560348 REVERSE LE	6144.13	1.2724	2.41563	0	0	Down			258732_at	AT3G05820.1	| Symbols: INVH, At-A/N-InvH | invertase H | chr3:1733119-1735757 REVERSE LENGTH=660	5451.64	0.8963	1.86129	0.0043	0.0005	Down
252925_at	AT4G39100.1	| Symbols: SHL1 | PHD finger family protein / bromo-adjacent homology (BAH) domain-containing protein | chr4:18218298-18220134 REVERSE LENGTH=229	7761.57	1.2565	2.38915	0.001	0.0001	Down			258742_at	AT3G05800.1	| Symbols: AIF1 | AtBS1(activation-tagged BRI1 suppressor 1)-interacting factor 1 | chr3:1727476-1728111 FORWARD LENGTH=212	5530.99	1.0779	2.11096	0.005	0.0007	Down
252932_at	AT4G39080.1	| Symbols: VHA-A3 | vacuolar proton ATPase A3 | chr4:18209513-18214752 FORWARD LENGTH=822	8306.15	1.1493	2.21806	0.0059	0.001	Down			258751_at	AT3G05890.1	| Symbols: RCI2B | Low temperature and salt responsive protein family | chr3:1758179-1758452 REVERSE LENGTH=55	5656.45	0.6611	1.58129	0.0094	0.0013	Down
252959_at	AT4G38640.1	| Symbols: | Plasma-membrane choline transporter family protein | chr4:18059884-18062091 REVERSE LENGTH=557	5421.37	1.3124	2.48354	0	0	Down			258759_at	AT3G10800.1	| Symbols: BZIP28 | Basic-leucine zipper (bZIP) transcription factor family protein | chr3:3379326-3381430 FORWARD LENGTH=676	4689.55	0.7261	1.65416	0.0001	0	Down
252973_s_at	AT4G38740.1	| Symbols: ROC1 | rotamase CYP 1 | chr4:18083620-18084138 REVERSE LENGTH=173	6823.22	1.2555	2.3875	0	0	Down			258774_at	AT3G10740.1	| Symbols: ASD1, ARAF1, ARAF, ATASD1 | alpha-L-arabinofuranosidase 1 | chr3:3361031-3364573 REVERSE LENGTH=679	4919.7	0.8187	1.76382	0.0004	0	Down
252974_at	AT4G38800.1	| Symbols: ATMTN1, ATMTAN1, MTN1, MTAN1 | methylthioadenosine nucleosidase 1 | chr4:18113355-18114996 REVERSE LENGTH=268	6748.8	1.2277	2.34193	0	0	Down			258787_at	AT3G11840.1	| Symbols: PUB24 | plant U-box 24 | chr3:3736578-3738250 REVERSE LENGTH=471	3884.67	0.8238	1.77006	0	0	Down
252996_s_at	AT4G38460.1	| Symbols: GGR | geranylgeranyl reductase | chr4:17994849-17995974 FORWARD LENGTH=327	6843.43	1.2487	2.37627	0	0	Down			258792_at	AT3G04640.2	| Symbols: | glycine-rich protein | chr3:1261062-1261541 REVERSE LENGTH=160	3645.59	0.7314	1.66025	0	0	Down
252998_at	AT4G38510.5	| Symbols: | ATPase, V1 complex, subunit B protein | chr4:18011155-18014897 REVERSE LENGTH=495	7967.92	1.1144	2.16505	0.0019	0.0003	Down			258805_at	AT3G04010.1	| Symbols: | O-Glycosyl hydrolases family 17 protein | chr3:1036879-1039263 REVERSE LENGTH=492	2607.89	0.5553	1.46947	0	0	Down
253001_at	AT4G38490.1	| Symbols: | unknown protein; Has 30201 Blast hits to 17322 proteins in 780 species: Archae - 12; Bacteria - 1396; Metazoa - 17338; Fungi - 3422; Plants - 5037; Viruses - 0; Other Eukaryotes - 2996 (source: NCBI BLink). | chr4:18006385-18007203 FORWARD LE	6325.87	1.3081	2.47615	0	0	Down			258809_at	AT3G04070.2	| Symbols: anac047, NAC047 | NAC domain containing protein 47 | chr3:1061573-1062976 REVERSE LENGTH=344	1142.92	0.3615	1.28476	0	0	Down
253006_at	AT4G38250.1	| Symbols: | Transmembrane amino acid transporter family protein | chr4:17935533-17936843 FORWARD LENGTH=437	6069.37	1.262	2.39828	0	0	Down			258813_at	AT3G04060.1	| Symbols: anac046, NAC046 | NAC domain containing protein 46 | chr3:1053625-1054952 REVERSE LENGTH=339	3785.88	0.6008	1.51656	0	0	Down
253020_at	AT4G38020.1	| Symbols: | tRNA/rRNA methyltransferase (SpoU) family protein | chr4:17861568-17863010 FORWARD LENGTH=353	6779.39	1.2006	2.29835	0	0	Down			258827_at	AT3G07150.1	| Symbols: | unknown protein; Has 19 Blast hits to 19 proteins in 8 species: Archae - 0; Bacteria - 0; Metazoa - 0; Fungi - 0; Plants - 19; Viruses - 0; Other Eukaryotes - 0 (source: NCBI BLink). | chr3:2263806-2264576 REVERSE LENGTH=200	5446.1	0.7794	1.71642	0.0042	0.0005	Down
253033_at	AT4G38220.1	| Symbols: | Peptidase M20/M25/M40 family protein | chr4:17925251-17926919 FORWARD LENGTH=431	6061.58	1.2367	2.35659	0	0	Down			258879_at	AT3G03270.1	| Symbols: | Adenine nucleotide alpha hydrolases-like superfamily protein | chr3:761383-763075 REVERSE LENGTH=202	3090.47	0.6596	1.57964	0	0	Down
253048_at	AT4G37560.1	| Symbols: | Acetamidase/Formamidase family protein | chr4:17646489-17648457 FORWARD LENGTH=453	6864.33	1.4459	2.72433	0	0	Down			258887_at	AT3G05630.1	| Symbols: PLDP2, PDLZ2, PLDZETA2 | phospholipase D P2 | chr3:1635321-1640105 FORWARD LENGTH=1047	2353.7	0.4553	1.37107	0	0	Down
253109_at	AT4G35920.2	| Symbols: MCA1 | PLAC8 family protein | chr4:17012106-17014192 REVERSE LENGTH=422	5254.25	1.4012	2.64121	0	0	Down			258893_at	AT3G05660.1	| Symbols: AtRLP33, RLP33 | receptor like protein 33 | chr3:1649258-1652001 REVERSE LENGTH=876	4079.15	0.7591	1.69243	0	0	Down
253119_at	AT4G35980.1	| Symbols: | unknown protein; FUNCTIONS IN: molecular_function unknown; INVOLVED IN: biological_process unknown; LOCATED IN: cellular_component unknown; EXPRESSED IN: 24 plant structures; EXPRESSED DURING: 15 growth stages; Has 30201 Blast hits to 17322 p	7706.02	1.1732	2.25511	0.0008	0.0001	Down			258921_at	AT3G10500.1	| Symbols: anac053, NAC053 | NAC domain containing protein 53 | chr3:3271718-3273887 FORWARD LENGTH=550	4304.84	0.7135	1.63978	0	0	Down
253160_at	AT4G35760.1	| Symbols: | NAD(P)H dehydrogenase (quinone)s | chr4:16942733-16944622 REVERSE LENGTH=377	4896.54	1.3415	2.53415	0	0	Down			258939_at	AT3G10020.1	| Symbols: | unknown protein; FUNCTIONS IN: molecular_function unknown; INVOLVED IN: response to oxidative stress, anaerobic respiration; LOCATED IN: cellular_component unknown; EXPRESSED IN: 23 plant structures; EXPRESSED DURING: 13 growth stages; Has 47	5444.7	1.0545	2.077	0.0034	0.0005	Down
253163_at	AT4G35750.1	| Symbols: | SEC14 cytosolic factor family protein / phosphoglyceride transfer family protein | chr4:16940865-16941674 REVERSE LENGTH=203	4146.21	1.8817	3.68509	0	0	Down			258957_at	AT3G01420.1	| Symbols: ALPHA-DOX1, DOX1, DIOX1, PADOX-1 | Peroxidase superfamily protein | chr3:159689-162726 REVERSE LENGTH=640	4751.73	0.7814	1.7188	0.0002	0	Down
253205_at	AT4G34490.1	| Symbols: ATCAP1, CAP 1, CAP1 | cyclase associated protein 1 | chr4:16484896-16487355 REVERSE LENGTH=477	5043.07	1.3323	2.51804	0	0	Down			258963_at	AT3G10550.1	| Symbols: MTM1, AtMTM1 | Myotubularin-like phosphatases II superfamily | chr3:3293210-3298452 REVERSE LENGTH=841	5118.18	0.7586	1.69185	0.001	0.0001	Down
253223_at	AT4G35000.1	| Symbols: APX3 | ascorbate peroxidase 3 | chr4:16665007-16667541 REVERSE LENGTH=288	7599	1.1682	2.24731	0.0005	0.0001	Down			258983_at	AT3G08860.1	| Symbols: PYD4 | PYRIMIDINE 4 | chr3:2696754-2699087 REVERSE LENGTH=482	1961.11	0.4409	1.35745	0	0	Down
253225_at	AT4G35020.3	| Symbols: RAC3 | RAC-like 3 | chr4:16673176-16674540 FORWARD LENGTH=199	6228.54	1.3176	2.49251	0	0	Down			258998_at	AT3G01820.1	| Symbols: | P-loop containing nucleoside triphosphate hydrolases superfamily protein | chr3:293981-295357 REVERSE LENGTH=264	4298.79	0.7932	1.73291	0	0	Down
253228_at	AT4G34630.1	| Symbols: | unknown protein; Has 30 Blast hits to 30 proteins in 10 species: Archae - 0; Bacteria - 2; Metazoa - 0; Fungi - 0; Plants - 24; Viruses - 0; Other Eukaryotes - 4 (source: NCBI BLink). | chr4:16537093-16537692 REVERSE LENGTH=200	3508.28	1.9332	3.81901	0	0	Down			259012_at	AT3G07360.1	| Symbols: PUB9, ATPUB9 | plant U-box 9 | chr3:2354884-2356613 FORWARD LENGTH=461	4119.42	0.7996	1.74062	0	0	Down
253275_at	AT4G34215.2	| Symbols: | Domain of unknown function (DUF303) | chr4:16380203-16381192 REVERSE LENGTH=261	5598.57	1.3409	2.53309	0	0	Down			259037_at	AT3G09350.1	| Symbols: Fes1A | Fes1A | chr3:2871216-2873109 FORWARD LENGTH=364	5053.53	0.6794	1.60147	0.0007	0.0001	Down
253304_at	AT4G33640.1	| Symbols: | unknown protein; Has 30201 Blast hits to 17322 proteins in 780 species: Archae - 12; Bacteria - 1396; Metazoa - 17338; Fungi - 3422; Plants - 5037; Viruses - 0; Other Eukaryotes - 2996 (source: NCBI BLink). | chr4:16159727-16160211 REVERSE LE	6496.77	1.2797	2.42788	0	0	Down			259043_at	AT3G03440.1	| Symbols: | ARM repeat superfamily protein | chr3:815709-818568 FORWARD LENGTH=409	3136.85	0.6084	1.52457	0	0	Down
253314_at	AT4G33890.2	| Symbols: | unknown protein; BEST Arabidopsis thaliana protein match is: unknown protein (TAIR:AT2G14850.1); Has 35333 Blast hits to 34131 proteins in 2444 species: Archae - 798; Bacteria - 22429; Metazoa - 974; Fungi - 991; Plants - 531; Viruses - 0; Ot	7798.71	1.149	2.2176	0.0011	0.0001	Down			259070_at	AT3G11670.1	| Symbols: DGD1 | UDP-Glycosyltransferase superfamily protein | chr3:3681090-3684495 REVERSE LENGTH=809	5630.08	0.823	1.76908	0.0085	0.0012	Down
253317_at	AT4G33960.1	| Symbols: | unknown protein; FUNCTIONS IN: molecular_function unknown; INVOLVED IN: biological_process unknown; LOCATED IN: endomembrane system; EXPRESSED IN: 20 plant structures; EXPRESSED DURING: 10 growth stages; BEST Arabidopsis thaliana protein matc	4846.4	1.8284	3.55143	0	0	Down			259076_at	AT3G02140.1	| Symbols: TMAC2, AFP4 | AFP2 (ABI five-binding protein 2) family protein | chr3:385478-386437 REVERSE LENGTH=320	2287.7	0.5989	1.51456	0	0	Down
253331_at	AT4G33490.2	| Symbols: | Eukaryotic aspartyl protease family protein | chr4:16108781-16110679 REVERSE LENGTH=426	7879.09	1.3584	2.56401	0.0014	0.0002	Down			259077_s_at	AT3G02230.1	| Symbols: RGP1, ATRGP1 | reversibly glycosylated polypeptide 1 | chr3:415463-417304 FORWARD LENGTH=358	5119.66	0.8198	1.76516	0.001	0.0001	Down
253333_at	AT4G33510.1	| Symbols: DHS2 | 3-deoxy-d-arabino-heptulosonate 7-phosphate synthase | chr4:16116496-16118549 FORWARD LENGTH=508	7021.76	1.2552	2.387	0	0	Down			259105_at	AT3G05500.1	| Symbols: | Rubber elongation factor protein (REF) | chr3:1593540-1594802 FORWARD LENGTH=247	5667.38	0.8702	1.82792	0.0098	0.0014	Down
253359_at	AT4G33080.2	| Symbols: | AGC (cAMP-dependent, cGMP-dependent and protein kinase C) kinase family protein | chr4:15960146-15964296 FORWARD LENGTH=508	7897.98	1.2152	2.32173	0.0015	0.0002	Down			259109_at	AT3G05580.1	| Symbols: | Calcineurin-like metallo-phosphoesterase superfamily protein | chr3:1618216-1619850 REVERSE LENGTH=319	3519.28	0.6949	1.61877	0	0	Down
253386_at	AT4G33030.1	| Symbols: SQD1 | sulfoquinovosyldiacylglycerol 1 | chr4:15936051-15937566 FORWARD LENGTH=478	6031.78	1.3405	2.53239	0	0	Down			259117_at	AT5G15020.2	| Symbols: SNL2 | SIN3-like 2 | chr5:4859408-4865569 REVERSE LENGTH=1356	5608.95	0.8051	1.74727	0.0079	0.0011	Down
253388_at	AT4G32910.1	| Symbols: | CONTAINS InterPro DOMAIN/s: Nuclear pore complex protein, Nucleoporin Nup85-like (InterPro:IPR011502); Has 30201 Blast hits to 17322 proteins in 780 species: Archae - 12; Bacteria - 1396; Metazoa - 17338; Fungi - 3422; Plants - 5037; Viruses	7876.19	1.159	2.23303	0.0014	0.0002	Down			259118_at	AT3G01310.2	| Symbols: | Phosphoglycerate mutase-like family protein | chr3:94343-101603 REVERSE LENGTH=1051	5317.28	0.9311	1.90673	0.0025	0.0003	Down
253399_at	AT4G32850.4	| Symbols: nPAP | nuclear poly(a) polymerase | chr4:15850134-15853810 FORWARD LENGTH=731	6577.55	1.2953	2.45428	0	0	Down			259129_at	AT3G02150.2	| Symbols: PTF1, TFPD | plastid transcription factor 1 | chr3:391522-392589 FORWARD LENGTH=356	3796.89	0.6794	1.60147	0	0	Down
253422_at	AT4G32240.1	| Symbols: | unknown protein; Has 30201 Blast hits to 17322 proteins in 780 species: Archae - 12; Bacteria - 1396; Metazoa - 17338; Fungi - 3422; Plants - 5037; Viruses - 0; Other Eukaryotes - 2996 (source: NCBI BLink). | chr4:15568570-15569016 FORWARD LE	6177.33	1.3819	2.60611	0	0	Down			259137_at	AT3G10300.3	| Symbols: | Calcium-binding EF-hand family protein | chr3:3186436-3188071 FORWARD LENGTH=336	4386.83	0.6981	1.62237	0	0	Down
253442_at	AT4G32530.1	| Symbols: | ATPase, F0/V0 complex, subunit C protein | chr4:15693399-15694958 REVERSE LENGTH=181	7254.81	1.2405	2.3628	0.0001	0	Down			259149_at	AT3G10340.1	| Symbols: PAL4 | phenylalanine ammonia-lyase 4 | chr3:3204260-3207809 FORWARD LENGTH=708	4802.83	0.7122	1.6383	0.0002	0	Down
253462_at	AT4G32150.1	| Symbols: VAMP711, ATVAMP711 | vesicle-associated membrane protein 711 | chr4:15526407-15527651 REVERSE LENGTH=220	6566.02	1.2246	2.33691	0	0	Down			259152_at	AT3G10210.1	| Symbols: | SEC14 cytosolic factor family protein / phosphoglyceride transfer family protein | chr3:3160416-3161579 REVERSE LENGTH=238	4872.76	0.7795	1.71654	0.0003	0	Down
253477_at	AT4G32320.1	| Symbols: APX6 | ascorbate peroxidase 6 | chr4:15602777-15605234 FORWARD LENGTH=330	7367.63	1.2459	2.37166	0.0002	0	Down			259153_at	AT3G10250.2	| Symbols: | Plant protein 1589 of unknown function | chr3:3168371-3170418 REVERSE LENGTH=325	3815.29	0.7091	1.63478	0	0	Down
253500_at	AT4G31920.1	| Symbols: ARR10, RR10 | response regulator 10 | chr4:15444290-15446766 REVERSE LENGTH=553	5451.88	1.3304	2.51472	0	0	Down			259165_at	AT3G01470.1	| Symbols: ATHB-1, ATHB1, HD-ZIP-1, HAT5, HB-1 | homeobox 1 | chr3:182648-184034 REVERSE LENGTH=273	5201.99	0.7717	1.70728	0.0014	0.0002	Down
253530_at	AT4G31530.1	| Symbols: | NAD(P)-binding Rossmann-fold superfamily protein | chr4:15282281-15284064 FORWARD LENGTH=325	8216.16	1.2112	2.3153	0.0044	0.0007	Down			259173_at	AT3G03640.1	| Symbols: GLUC, BGLU25 | beta glucosidase 25 | chr3:881028-884028 FORWARD LENGTH=532	3545.72	0.7534	1.68576	0	0	Down
253533_at	AT4G31590.1	| Symbols: ATCSLC05, CSLC05, ATCSLC5, CSLC5 | Cellulose-synthase-like C5 | chr4:15309889-15312336 REVERSE LENGTH=693	8053.34	1.1817	2.26844	0.0026	0.0004	Down			259205_at	AT3G09030.1	| Symbols: | BTB/POZ domain-containing protein | chr3:2754841-2756223 FORWARD LENGTH=461	4428.83	0.795	1.73508	0	0	Down
253545_at	AT4G31310.1	| Symbols: | AIG2-like (avirulence induced gene) family protein | chr4:15191325-15192337 FORWARD LENGTH=173	6207.67	1.2085	2.31097	0	0	Down			259226_at	AT3G07700.2	| Symbols: | Protein kinase superfamily protein | chr3:2459696-2463241 REVERSE LENGTH=696	3149.52	0.5724	1.487	0	0	Down
253600_at	AT4G30810.1	| Symbols: scpl29 | serine carboxypeptidase-like 29 | chr4:15003474-15006017 FORWARD LENGTH=480	7494.26	1.2085	2.31097	0.0004	0	Down			259230_at	AT3G07780.1	| Symbols: OBE1 | Protein of unknown function (DUF1423) | chr3:2485104-2486876 FORWARD LENGTH=567	5035.8	0.7933	1.73303	0.0007	0.0001	Down
253610_at	AT4G30200.2	| Symbols: VEL1, VIL2 | vernalization5/VIN3-like | chr4:14786852-14790070 REVERSE LENGTH=715	7224.34	1.2294	2.34469	0.0001	0	Down			259232_at	AT3G11420.1	| Symbols: | Protein of unknown function (DUF604) | chr3:3591834-3594323 FORWARD LENGTH=506	2154.61	0.5142	1.4282	0	0	Down
253624_at	AT4G30580.1	| Symbols: ATS2, EMB1995, LPAT1 | Phospholipid/glycerol acyltransferase family protein | chr4:14932515-14934489 REVERSE LENGTH=357	8151.95	1.1735	2.25558	0.0036	0.0005	Down			259244_at	AT3G07650.4	| Symbols: COL9 | CONSTANS-like 9 | chr3:2442494-2443901 FORWARD LENGTH=373	4012.72	0.9884	1.98398	0	0	Down
253642_at	AT4G29960.1	| Symbols: | unknown protein; FUNCTIONS IN: molecular_function unknown; INVOLVED IN: biological_process unknown; LOCATED IN: plasma membrane; EXPRESSED IN: 23 plant structures; EXPRESSED DURING: 15 growth stages; Has 30201 Blast hits to 17322 proteins in	8124.89	1.1416	2.20626	0.0033	0.0005	Down			259282_at	AT3G11430.1	| Symbols: ATGPAT5, GPAT5 | glycerol-3-phosphate acyltransferase 5 | chr3:3595911-3597678 FORWARD LENGTH=503	3827.85	0.8355	1.78448	0	0	Down
253644_at	AT4G29870.1	| Symbols: | Oligosaccharyltransferase complex/magnesium transporter family protein | chr4:14606012-14606530 FORWARD LENGTH=173	6080.02	1.2244	2.33658	0	0	Down			259297_at	AT3G05360.1	| Symbols: AtRLP30, RLP30 | receptor like protein 30 | chr3:1530900-1533260 REVERSE LENGTH=787	5335.09	0.7175	1.64433	0.0027	0.0003	Down
253698_at	AT4G29680.1	| Symbols: | Alkaline-phosphatase-like family protein | chr4:14538067-14539557 REVERSE LENGTH=497	8418.36	1.0944	2.13524	0.0083	0.0014	Down			259310_s_at	AT3G05165.3	| Symbols: | Major facilitator superfamily protein | chr3:1458287-1462737 REVERSE LENGTH=468	5220.34	0.7876	1.7262	0.0016	0.0002	Down
253709_at	AT4G29220.1	| Symbols: PFK1 | phosphofructokinase 1 | chr4:14403621-14406071 REVERSE LENGTH=474	4036.24	1.5841	2.99821	0	0	Down			259312_at	AT3G05200.1	| Symbols: ATL6 | RING/U-box superfamily protein | chr3:1477377-1478573 FORWARD LENGTH=399	2948.54	0.7756	1.7119	0	0	Down
253752_at	AT4G28910.3	| Symbols: NINJA | novel interactor of JAZ | chr4:14264330-14265680 REVERSE LENGTH=426	6654.66	1.1757	2.25902	0	0	Down			259318_at	AT3G01100.1	| Symbols: HYP1, ATHYP1 | hypothetical protein 1 | chr3:35013-38176 REVERSE LENGTH=704	4156.66	0.6876	1.6106	0	0	Down
253814_at	AT4G28290.1	| Symbols: | unknown protein; FUNCTIONS IN: molecular_function unknown; INVOLVED IN: biological_process unknown; LOCATED IN: chloroplast; EXPRESSED IN: 23 plant structures; EXPRESSED DURING: 15 growth stages; Has 45 Blast hits to 45 proteins in 11 species	4597.33	2.2405	4.72561	0	0	Down			259403_at	AT1G17745.1	| Symbols: PGDH | D-3-phosphoglycerate dehydrogenase | chr1:6101157-6104979 FORWARD LENGTH=625	4187.82	0.6122	1.52859	0	0	Down
253834_at	AT4G27800.1	| Symbols: TAP38, PPH1 | thylakoid-associated phosphatase 38 | chr4:13852013-13854091 REVERSE LENGTH=389	5558.91	1.4322	2.69858	0	0	Down			259410_at	AT1G13340.1	| Symbols: | Regulator of Vps4 activity in the MVB pathway protein | chr1:4569622-4571043 REVERSE LENGTH=410	5022.7	0.8629	1.81869	0.0006	0.0001	Down
253857_at	AT4G27990.1	| Symbols: YLMG1-2, ATYLMG1-2 | YGGT family protein | chr4:13923991-13924647 REVERSE LENGTH=219	8246.19	1.1955	2.29024	0.0048	0.0008	Down			259416_at	AT1G02305.1	| Symbols: | Cysteine proteinases superfamily protein | chr1:455816-457974 FORWARD LENGTH=363	5239.43	0.8017	1.74315	0.0017	0.0002	Down
253858_at	AT4G27600.1	| Symbols: NARA5 | pfkB-like carbohydrate kinase family protein | chr4:13782753-13785005 REVERSE LENGTH=472	6669.64	1.2465	2.37265	0	0	Down			259426_at	AT1G01470.1	| Symbols: LEA14, LSR3 | Late embryogenesis abundant protein | chr1:172295-172826 REVERSE LENGTH=152	834.662	0.4145	1.33284	0	0	Down
253927_at	AT4G26710.2	| Symbols: | ATPase, V0 complex, subunit E | chr4:13468705-13469668 FORWARD LENGTH=71	6932.45	1.2394	2.361	0	0	Down			259428_at	AT1G01560.2	| Symbols: ATMPK11, MPK11 | MAP kinase 11 | chr1:202345-204189 FORWARD LENGTH=370	4377.43	0.8308	1.77867	0	0	Down
253941_at	AT4G26980.1	| Symbols: | RNI-like superfamily protein | chr4:13548813-13550644 REVERSE LENGTH=344	7441.33	1.2011	2.29915	0.0003	0	Down			259433_at	AT1G01570.1	| Symbols: | Protein of unknown function (DUF604) | chr1:205176-207435 FORWARD LENGTH=479	3494.3	0.7267	1.65485	0	0	Down
253958_at	AT4G26400.1	| Symbols: | RING/U-box superfamily protein | chr4:13344953-13346023 REVERSE LENGTH=357	8329.02	1.3094	2.47838	0.0064	0.001	Down			259436_at	AT1G01500.1	| Symbols: | Erythronate-4-phosphate dehydrogenase family protein | chr1:185260-186573 FORWARD LENGTH=328	3445.85	0.7374	1.66717	0	0	Down
254040_at	AT4G25900.1	| Symbols: | Galactose mutarotase-like superfamily protein | chr4:13161487-13163397 FORWARD LENGTH=319	7318.14	1.2533	2.38386	0.0002	0	Down			259439_at	AT1G01480.1	| Symbols: ACS2, AT-ACC2 | 1-amino-cyclopropane-1-carboxylate synthase 2 | chr1:175862-178051 FORWARD LENGTH=497	2855.32	0.4609	1.3764	0	0	Down
254082_at	AT4G25720.1	| Symbols: ATQC, QC, QCT | glutaminyl cyclase | chr4:13099929-13102470 REVERSE LENGTH=321	5450.78	1.3496	2.54841	0	0	Down			259440_at	AT1G01550.2	| Symbols: BPS1 | Protein of unknown function (DUF793) | chr1:200526-201575 FORWARD LENGTH=350	5311.5	0.8564	1.81051	0.0024	0.0003	Down
254099_at	AT4G25130.1	| Symbols: PMSR4 | peptide met sulfoxide reductase 4 | chr4:12898802-12899998 REVERSE LENGTH=259	7839.52	1.1164	2.16805	0.0013	0.0002	Down			259442_at	AT1G02310.1	| Symbols: MAN1 | Glycosyl hydrolase superfamily protein | chr1:458243-460652 REVERSE LENGTH=412	2600.27	0.3883	1.30885	0	0	Down
254127_at	AT4G24520.1	| Symbols: ATR1, AR1 | P450 reductase 1 | chr4:12663065-12667066 REVERSE LENGTH=693	7559.09	1.2088	2.31145	0.0005	0.0001	Down			259445_at	AT1G02400.1	| Symbols: ATGA2OX4, ATGA2OX6, DTA1, GA2OX6 | gibberellin 2-oxidase 6 | chr1:486964-489391 FORWARD LENGTH=330	1936.87	0.4762	1.39107	0	0	Down
254166_at	AT4G24190.1	| Symbols: SHD, HSP90.7, AtHsp90.7, AtHsp90-7 | Chaperone protein htpG family protein | chr4:12551902-12555851 REVERSE LENGTH=824	5606.78	1.4424	2.71773	0	0	Down			259479_at	AT1G19020.1	| Symbols: | unknown protein; BEST Arabidopsis thaliana protein match is: unknown protein (TAIR:AT3G48180.1); Has 88 Blast hits to 88 proteins in 15 species: Archae - 0; Bacteria - 0; Metazoa - 0; Fungi - 0; Plants - 88; Viruses - 0; Other Eukaryotes - 0	3979.62	0.9206	1.8929	0	0	Down
254187_at	AT4G23890.1	| Symbols: | unknown protein; FUNCTIONS IN: molecular_function unknown; INVOLVED IN: biological_process unknown; LOCATED IN: chloroplast thylakoid membrane, chloroplast; EXPRESSED IN: 22 plant structures; EXPRESSED DURING: 13 growth stages; CONTAINS Inter	5487.27	1.5389	2.90573	0	0	Down			259500_at	AT1G15740.1	| Symbols: | Leucine-rich repeat family protein | chr1:5411509-5414544 FORWARD LENGTH=586	3905.52	0.8329	1.78126	0	0	Down
254211_at	AT4G23570.2	| Symbols: SGT1A | phosphatase-related | chr4:12300015-12302493 FORWARD LENGTH=351	6439.75	1.2464	2.37249	0	0	Down			259516_at	AT1G20450.2	| Symbols: LTI29, LTI45, ERD10 | Dehydrin family protein | chr1:7088235-7089107 REVERSE LENGTH=260	1171.99	0.3871	1.30776	0	0	Down
254223_at	AT4G23730.1	| Symbols: | Galactose mutarotase-like superfamily protein | chr4:12362955-12364792 FORWARD LENGTH=307	7843.68	1.263	2.39994	0.0013	0.0002	Down			259570_at	AT1G20440.1	| Symbols: COR47, RD17, AtCOR47 | cold-regulated 47 | chr1:7084722-7085664 REVERSE LENGTH=266	1466.9	0.438	1.35472	0	0	Down
254270_at	AT4G23100.3	| Symbols: GSH1 | glutamate-cysteine ligase | chr4:12103458-12106751 REVERSE LENGTH=523	6231.77	1.2708	2.41295	0	0	Down			259595_at	AT1G28050.1	| Symbols: | B-box type zinc finger protein with CCT domain | chr1:9775768-9777657 REVERSE LENGTH=434	3720.5	0.7739	1.70989	0	0	Down
254348_at	AT4G22150.1	| Symbols: PUX3 | plant UBX domain-containing protein 3 | chr4:11731272-11732800 REVERSE LENGTH=368	7545.81	1.2018	2.30026	0.0004	0.0001	Down			259605_at	AT1G27910.1	| Symbols: PUB45, ATPUB45 | plant U-box 45 | chr1:9720962-9723975 REVERSE LENGTH=769	3793.45	0.6582	1.57811	0	0	Down
254386_at	AT4G21960.1	| Symbols: PRXR1 | Peroxidase superfamily protein | chr4:11646613-11648312 REVERSE LENGTH=331	5898.79	1.3214	2.49909	0	0	Down			259609_at	AT1G52410.1	| Symbols: TSA1 | TSK-associating protein 1 | chr1:19520762-19525361 FORWARD LENGTH=756	4826.81	0.7672	1.70196	0.0002	0	Down
254388_at	AT4G21860.3	| Symbols: MSRB2 | methionine sulfoxide reductase B 2 | chr4:11600238-11601507 REVERSE LENGTH=203	7322.3	1.1931	2.28644	0.0002	0	Down			259616_at	AT1G47960.1	| Symbols: C/VIF1, ATC/VIF1 | cell wall / vacuolar inhibitor of fructosidase 1 | chr1:17681954-17683516 REVERSE LENGTH=206	1621.69	0.4902	1.40464	0	0	Down
254549_at	AT4G19880.1	| Symbols: | Glutathione S-transferase family protein | chr4:10784691-10786376 REVERSE LENGTH=357	5886.95	1.3557	2.55921	0	0	Down			259618_at	AT1G48000.1	| Symbols: MYB112, AtMYB112 | myb domain protein 112 | chr1:17704269-17706377 REVERSE LENGTH=244	1010.69	0.3234	1.25128	0	0	Down
254709_at	AT4G17890.1	| Symbols: AGD8 | ARF-GAP domain 8 | chr4:9937121-9939146 FORWARD LENGTH=414	7067.24	1.1783	2.2631	0.0001	0	Down			259626_at	AT1G42990.1	| Symbols: ATBZIP60, BZIP60 | basic region/leucine zipper motif 60 | chr1:16136062-16137459 REVERSE LENGTH=296	3413.43	0.7343	1.66359	0	0	Down
254750_at	AT4G13150.1	| Symbols: | unknown protein; Has 83 Blast hits to 82 proteins in 37 species: Archae - 0; Bacteria - 51; Metazoa - 0; Fungi - 0; Plants - 30; Viruses - 0; Other Eukaryotes - 2 (source: NCBI BLink). | chr4:7650326-7652237 REVERSE LENGTH=348	7809.27	1.1961	2.29119	0.0011	0.0002	Down			259651_at	AT1G55280.1	| Symbols: | Lipase/lipooxygenase, PLAT/LH2 family protein | chr1:20623099-20624533 REVERSE LENGTH=391	4943.72	0.6863	1.60915	0.0004	0	Down
254760_at	AT4G13200.1	| Symbols: | unknown protein; FUNCTIONS IN: molecular_function unknown; INVOLVED IN: biological_process unknown; LOCATED IN: thylakoid, chloroplast thylakoid membrane, chloroplast, plastoglobule; EXPRESSED IN: 22 plant structures; EXPRESSED DURING: 13 gro	8380.59	1.1819	2.26875	0.0075	0.0012	Down			259661_at	AT1G55265.1	| Symbols: | Protein of unknown function, DUF538 | chr1:20617326-20617853 FORWARD LENGTH=176	3791.69	0.7393	1.66937	0	0	Down
254776_at	AT4G13360.1	| Symbols: | ATP-dependent caseinolytic (Clp) protease/crotonase family protein | chr4:7775133-7777701 FORWARD LENGTH=422	8089.88	1.1603	2.23504	0.003	0.0004	Down			259725_at	AT1G61065.1	| Symbols: | Protein of unknown function (DUF1218) | chr1:22490430-22491330 REVERSE LENGTH=181	4609.47	0.7837	1.72154	0.0001	0	Down
254814_at	AT4G12340.1	| Symbols: | copper ion binding | chr4:7321492-7322004 REVERSE LENGTH=171	8283	1.118	2.17046	0.0055	0.0009	Down			259751_at	AT1G71030.1	| Symbols: ATMYBL2, MYBL2 | MYB-like 2 | chr1:26795383-26796226 REVERSE LENGTH=196	4537.84	1.1258	2.18223	0	0	Down
254848_at	AT4G11960.1	| Symbols: PGRL1B | PGR5-like B | chr4:7175340-7177709 REVERSE LENGTH=314	5050.19	1.5946	3.02011	0	0	Down			259789_at	AT1G29395.1	| Symbols: COR414-TM1, COR413IM1, COR413-TM1 | COLD REGULATED 314 INNER MEMBRANE 1 | chr1:10288345-10289539 REVERSE LENGTH=226	2933.67	0.6631	1.58348	0	0	Down
254955_at	AT4G10920.2	| Symbols: KELP | transcriptional coactivator p15 (PC4) family protein (KELP) | chr4:6697894-6699103 REVERSE LENGTH=166	6607.56	1.3015	2.46485	0	0	Down			259792_at	AT1G29690.1	| Symbols: CAD1 | MAC/Perforin domain-containing protein | chr1:10379310-10381861 REVERSE LENGTH=562	4390.32	0.7699	1.70515	0	0	Down
254969_at	AT4G10360.2	| Symbols: | TRAM, LAG1 and CLN8 (TLC) lipid-sensing domain containing protein | chr4:6420679-6422108 FORWARD LENGTH=267	6770.15	1.2927	2.44986	0	0	Down			259826_at	AT1G29340.1	| Symbols: PUB17, ATPUB17 | plant U-box 17 | chr1:10264412-10266601 FORWARD LENGTH=730	5219.83	0.7782	1.71499	0.0016	0.0002	Down
255037_at	AT4G09460.1	| Symbols: AtMYB6, MYB6 | myb domain protein 6 | chr4:5993019-5994038 FORWARD LENGTH=237	6811.81	1.5898	3.01008	0	0	Down			259879_at	AT1G76650.3	| Symbols: CML38 | calmodulin-like 38 | chr1:28766909-28767442 REVERSE LENGTH=178	1704.05	0.5254	1.43933	0	0	Down
255041_at	AT4G09620.1	| Symbols: | Mitochondrial transcription termination factor family protein | chr4:6077122-6078899 REVERSE LENGTH=213	7378.98	1.2283	2.34291	0.0002	0	Down			259884_at	AT1G76390.2	| Symbols: | ARM repeat superfamily protein | chr1:28655914-28658531 FORWARD LENGTH=812	4080.48	0.6572	1.57702	0	0	Down
255047_at	AT4G09670.1	| Symbols: | Oxidoreductase family protein | chr4:6107382-6109049 REVERSE LENGTH=363	7457.29	1.2081	2.31033	0.0003	0	Down			259887_at	AT1G76360.1	| Symbols: | Protein kinase superfamily protein | chr1:28643242-28646483 REVERSE LENGTH=485	5526.5	0.8776	1.83732	0.0057	0.0008	Down
255087_at	AT4G09340.1	| Symbols: | SPla/RYanodine receptor (SPRY) domain-containing protein | chr4:5925015-5927597 REVERSE LENGTH=448	5220.4	1.3387	2.52923	0	0	Down			259910_at	AT1G72700.1	| Symbols: | ATPase E1-E2 type family protein / haloacid dehalogenase-like hydrolase family protein | chr1:27366910-27371491 FORWARD LENGTH=1229	4135.03	0.7099	1.63569	0	0	Down
255131_at	AT4G08280.1	| Symbols: | Thioredoxin superfamily protein | chr4:5230345-5231196 FORWARD LENGTH=127	7561.27	1.1819	2.26875	0.0005	0.0001	Down			259937_s_at	AT1G71330.1	| Symbols: ATNAP5, NAP5 | non-intrinsic ABC protein 5 | chr1:26884014-26885169 REVERSE LENGTH=325	3472.09	0.6652	1.58579	0	0	Down
255379_at	AT4G03520.1	| Symbols: ATHM2 | Thioredoxin superfamily protein | chr4:1562585-1564055 REVERSE LENGTH=187	8050.15	1.1727	2.25433	0.0026	0.0004	Down			259970_at	AT1G76570.1	| Symbols: | Chlorophyll A-B binding family protein | chr1:28729132-28730754 FORWARD LENGTH=328	5534.34	0.7846	1.72261	0.0059	0.0008	Down
255487_at	AT4G02610.1	| Symbols: | Aldolase-type TIM barrel family protein | chr4:1147662-1149217 FORWARD LENGTH=276	4855.99	1.4225	2.6805	0	0	Down			259971_at	AT1G76580.1	| Symbols: | Squamosa promoter-binding protein-like (SBP domain) transcription factor family protein | chr1:28734600-28738451 FORWARD LENGTH=989	3357.2	0.63	1.54756	0	0	Down
255529_at	AT4G02120.1	| Symbols: | CTP synthase family protein | chr4:940873-944097 FORWARD LENGTH=557	5845.86	1.261	2.39662	0	0	Down			259977_at	AT1G76590.1	| Symbols: | PLATZ transcription factor family protein | chr1:28740875-28741894 FORWARD LENGTH=246	763.135	0.4118	1.33034	0	0	Down
255554_at	AT4G01897.1	| Symbols: | unknown protein; CONTAINS InterPro DOMAIN/s: Protein of unknown function DUF952 (InterPro:IPR009297); Has 763 Blast hits to 763 proteins in 180 species: Archae - 0; Bacteria - 351; Metazoa - 0; Fungi - 0; Plants - 29; Viruses - 0; Other Eukar	6613.82	1.2984	2.45956	0	0	Down			259990_s_at	AT1G68050.1	| Symbols: ADO3, FKF1 | flavin-binding, kelch repeat, f box 1 | chr1:25508737-25510697 FORWARD LENGTH=620	3973.78	0.6943	1.6181	0	0	Down
255583_at	AT4G01510.1	| Symbols: ARV2 | Arv1-like protein | chr4:642755-644190 FORWARD LENGTH=229	4408.33	1.676	3.19541	0	0	Down			259992_at	AT1G67970.1	| Symbols: AT-HSFA8, HSFA8 | heat shock transcription factor A8 | chr1:25484844-25486313 REVERSE LENGTH=375	3763.34	0.7744	1.71048	0	0	Down
255626_at	AT4G00780.1	| Symbols: | TRAF-like family protein | chr4:334779-336120 FORWARD LENGTH=300	4593.95	1.5686	2.96617	0	0	Down			260005_at	AT1G67920.1	| Symbols: | unknown protein; BEST Arabidopsis thaliana protein match is: unknown protein (TAIR:AT1G24600.1); Has 22 Blast hits to 22 proteins in 5 species: Archae - 0; Bacteria - 0; Metazoa - 0; Fungi - 0; Plants - 22; Viruses - 0; Other Eukaryotes - 0 (	773.795	0.2765	1.21125	0	0	Down
255635_at	AT4G00720.1	| Symbols: ATSK32, ASKTHETA, SK32 | shaggy-like protein kinase 32 | chr4:294116-297002 REVERSE LENGTH=473	6306.27	1.2873	2.44071	0	0	Down			260054_at	AT1G78130.1	| Symbols: UNE2 | Major facilitator superfamily protein | chr1:29400171-29401814 FORWARD LENGTH=491	5507.19	0.8689	1.82627	0.0053	0.0007	Down
255645_at	AT4G00880.1	| Symbols: | SAUR-like auxin-responsive protein family | chr4:366692-367060 REVERSE LENGTH=123	5226.95	1.5414	2.91077	0	0	Down			260086_at	AT1G63240.1	| Symbols: | unknown protein; Has 460 Blast hits to 413 proteins in 106 species: Archae - 5; Bacteria - 12; Metazoa - 152; Fungi - 46; Plants - 43; Viruses - 2; Other Eukaryotes - 200 (source: NCBI BLink). | chr1:23456188-23458550 REVERSE LENGTH=549	5325.27	0.86	1.81504	0.0026	0.0003	Down
255659_at	AT4G00895.1	| Symbols: | ATPase, F1 complex, OSCP/delta subunit protein | chr4:381823-382398 FORWARD LENGTH=192	7598.52	1.2121	2.31675	0.0005	0.0001	Down			260156_at	AT1G52880.1	| Symbols: NAM, ANAC018, ATNAM, NARS2 | NAC (No Apical Meristem) domain transcriptional regulator superfamily protein | chr1:19689285-19690430 REVERSE LENGTH=321	2281.85	0.5966	1.51215	0	0	Down
255736_at	AT1G25380.1	| Symbols: ATNDT2, NDT2 | NAD+ transporter 2 | chr1:8903726-8905818 FORWARD LENGTH=364	8076.73	1.1414	2.20595	0.0028	0.0004	Down			260176_at	AT1G71950.1	| Symbols: | Proteinase inhibitor, propeptide | chr1:27080453-27081573 REVERSE LENGTH=137	3933.87	0.7175	1.64433	0	0	Down
255737_at	AT1G25420.1	| Symbols: | Regulator of Vps4 activity in the MVB pathway protein | chr1:8916141-8917980 FORWARD LENGTH=324	7355.88	1.1419	2.20671	0.0002	0	Down			260203_at	AT1G52890.1	| Symbols: ANAC019, NAC019 | NAC domain containing protein 19 | chr1:19697292-19698444 REVERSE LENGTH=318	227.651	0.1613	1.11829	0	0	Down
255766_at	AT1G16750.1	| Symbols: | Protein of unknown function, DUF547 | chr1:5729221-5731689 REVERSE LENGTH=530	7837.98	1.1856	2.27458	0.0013	0.0002	Down			260227_at	AT1G74450.1	| Symbols: | Protein of unknown function (DUF793) | chr1:27982737-27983930 FORWARD LENGTH=398	5144.03	1.0001	2.00014	0.0011	0.0001	Down
255792_at	AT2G33620.4	| Symbols: | AT hook motif DNA-binding family protein | chr2:14234749-14236563 FORWARD LENGTH=352	7302.11	1.1944	2.2885	0.0002	0	Down			260231_at	AT1G74410.1	| Symbols: | RING/U-box superfamily protein | chr1:27965723-27967681 FORWARD LENGTH=224	4639.79	0.7811	1.71844	0.0001	0	Down
255794_at	AT2G33480.1	| Symbols: ANAC041, NAC041 | NAC domain containing protein 41 | chr2:14181275-14182247 FORWARD LENGTH=269	3468.1	1.7965	3.47376	0	0	Down			260262_at	AT1G68470.1	| Symbols: | Exostosin family protein | chr1:25676545-25678267 REVERSE LENGTH=456	2653.98	0.6881	1.61116	0	0	Down
255797_at	AT2G33630.1	| Symbols: | NAD(P)-binding Rossmann-fold superfamily protein | chr2:14236951-14238734 REVERSE LENGTH=481	6622.77	1.2692	2.41028	0	0	Down			260267_at	AT1G68530.1	| Symbols: CUT1, POP1, CER6, G2, KCS6 | 3-ketoacyl-CoA synthase 6 | chr1:25712881-25714733 REVERSE LENGTH=498	5497.59	0.8996	1.86555	0.0051	0.0007	Down
255798_at	AT2G33255.1	| Symbols: | Haloacid dehalogenase-like hydrolase (HAD) superfamily protein | chr2:14098795-14100358 FORWARD LENGTH=246	5369.08	1.3723	2.58883	0	0	Down			260268_at	AT1G68490.1	| Symbols: | unknown protein; FUNCTIONS IN: molecular_function unknown; INVOLVED IN: biological_process unknown; LOCATED IN: chloroplast; EXPRESSED IN: 22 plant structures; EXPRESSED DURING: 13 growth stages; BEST Arabidopsis thaliana protein match is: un	5244.42	0.8445	1.79564	0.0018	0.0002	Down
255809_at	AT4G10300.1	| Symbols: | RmlC-like cupins superfamily protein | chr4:6384564-6385946 FORWARD LENGTH=135	6820.28	1.2355	2.35463	0	0	Down			260302_at	AT1G80310.1	| Symbols: | sulfate transmembrane transporters | chr1:30194951-30196345 FORWARD LENGTH=465	4188.33	0.7712	1.70669	0	0	Down
255816_at	AT2G33470.2	| Symbols: GLTP1 | glycolipid transfer protein 1 | chr2:14176599-14177950 REVERSE LENGTH=203	8435	1.1127	2.1625	0.0088	0.0015	Down			260312_at	AT1G63880.1	| Symbols: | Disease resistance protein (TIR-NBS-LRR class) family | chr1:23712514-23716047 REVERSE LENGTH=1018	5497.04	0.9458	1.92626	0.0051	0.0007	Down
255845_at	AT2G33600.1	| Symbols: | NAD(P)-binding Rossmann-fold superfamily protein | chr2:14226873-14228498 FORWARD LENGTH=322	8199.83	1.1299	2.18844	0.0042	0.0006	Down			260345_at	AT1G69270.1	| Symbols: RPK1 | receptor-like protein kinase 1 | chr1:26040877-26042499 REVERSE LENGTH=541	1514.58	0.5055	1.41962	0	0	Down
255857_at	AT1G67080.1	| Symbols: ABA4 | abscisic acid (aba)-deficient 4 | chr1:25045405-25046681 REVERSE LENGTH=221	3885.51	1.9052	3.74561	0	0	Down			260365_at	AT1G70630.1	| Symbols: | Nucleotide-diphospho-sugar transferase family protein | chr1:26632118-26633991 FORWARD LENGTH=538	5590.76	0.8341	1.78274	0.0074	0.001	Down
255865_at	AT2G30330.1	| Symbols: BLOS1 | GCN5L1 family protein | chr2:12929045-12929688 REVERSE LENGTH=153	6842.95	1.1944	2.2885	0	0	Down			260386_at	AT1G74010.1	| Symbols: | Calcium-dependent phosphotriesterase superfamily protein | chr1:27832432-27834017 REVERSE LENGTH=326	2290.02	0.5523	1.46642	0	0	Down
255889_at	AT1G17840.1	| Symbols: WBC11, ABCG11, DSO, COF1, ATWBC11 | white-brown complex homolog protein 11 | chr1:6142870-6145894 FORWARD LENGTH=704	7623.49	1.1575	2.23071	0.0006	0.0001	Down			260399_at	AT1G72520.1	| Symbols: LOX4 | PLAT/LH2 domain-containing lipoxygenase family protein | chr1:27308611-27312589 FORWARD LENGTH=927	2259.14	0.664	1.58447	0	0	Down
255960_at	AT1G22140.1	| Symbols: | unknown protein; Has 40 Blast hits to 40 proteins in 14 species: Archae - 0; Bacteria - 0; Metazoa - 9; Fungi - 0; Plants - 28; Viruses - 0; Other Eukaryotes - 3 (source: NCBI BLink). | chr1:7815158-7815577 REVERSE LENGTH=73	7564.03	1.1828	2.27017	0.0005	0.0001	Down			260405_at	AT1G69930.1	| Symbols: ATGSTU11, GSTU11 | glutathione S-transferase TAU 11 | chr1:26337735-26338690 REVERSE LENGTH=235	5367.29	0.744	1.67481	0.003	0.0004	Down
256034_at	AT1G07080.1	| Symbols: | Thioredoxin superfamily protein | chr1:2170069-2171861 FORWARD LENGTH=266	6688.74	1.2185	2.32705	0	0	Down			260410_at	AT1G69870.1	| Symbols: NRT1.7 | nitrate transporter 1.7 | chr1:26316208-26320097 FORWARD LENGTH=621	1828.05	0.5239	1.43784	0	0	Down
256035_at	AT1G07140.1	| Symbols: SIRANBP | Pleckstrin homology (PH) domain superfamily protein | chr1:2192360-2193688 REVERSE LENGTH=229	7651.69	1.2014	2.29963	0.0007	0.0001	Down			260411_at	AT1G69890.1	| Symbols: | Protein of unknown function (DUF569) | chr1:26323426-26324527 REVERSE LENGTH=280	4148.59	0.9557	1.93952	0	0	Down
256064_at	AT1G07020.1	| Symbols: | unknown protein; Has 39 Blast hits to 39 proteins in 17 species: Archae - 0; Bacteria - 0; Metazoa - 6; Fungi - 3; Plants - 28; Viruses - 0; Other Eukaryotes - 2 (source: NCBI BLink). | chr1:2155319-2155884 REVERSE LENGTH=148	5260.19	1.3881	2.61734	0	0	Down			260421_at	AT1G69640.1	| Symbols: SBH1 | sphingoid base hydroxylase 1 | chr1:26193933-26195466 REVERSE LENGTH=261	5048.72	0.7616	1.69537	0.0007	0.0001	Down
256074_at	AT1G18260.1	| Symbols: | HCP-like superfamily protein | chr1:6279047-6282008 REVERSE LENGTH=679	4836.59	1.4661	2.76274	0	0	Down			260455_at	AT1G72500.1	| Symbols: | LOCATED IN: plasma membrane; EXPRESSED IN: 23 plant structures; EXPRESSED DURING: 13 growth stages; CONTAINS InterPro DOMAIN/s: von Willebrand factor, type A (InterPro:IPR002035); BEST Arabidopsis thaliana protein match is: inter-alpha-trypsi	5129.89	0.9596	1.94477	0.001	0.0001	Down
256112_at	AT1G16920.1	| Symbols: RAB11, ATRABA1B, RABA1b | RAB GTPase homolog A1B | chr1:5787489-5789147 REVERSE LENGTH=217	8465.09	1.1004	2.14414	0.0096	0.0017	Down			260477_at	AT1G11050.1	| Symbols: | Protein kinase superfamily protein | chr1:3681892-3683769 FORWARD LENGTH=626	4994.87	0.9289	1.90382	0.0005	0.0001	Down
256160_at	AT1G30120.1	| Symbols: PDH-E1 BETA | pyruvate dehydrogenase E1 beta | chr1:10584350-10586477 REVERSE LENGTH=407	8205.64	1.16	2.23457	0.0042	0.0007	Down			260522_x_at	AT2G41730.1	| Symbols: | unknown protein; BEST Arabidopsis thaliana protein match is: unknown protein (TAIR:AT5G24640.1); Has 25 Blast hits to 25 proteins in 5 species: Archae - 0; Bacteria - 0; Metazoa - 0; Fungi - 0; Plants - 25; Viruses - 0; Other Eukaryotes - 0 (	5163.32	0.8517	1.80463	0.0012	0.0001	Down
256226_at	AT1G56280.1	| Symbols: ATDI19, DI19 | drought-induced 19 | chr1:21073366-21074725 REVERSE LENGTH=201	6295.7	1.3992	2.63755	0	0	Down			260528_at	AT2G47260.1	| Symbols: WRKY23, ATWRKY23 | WRKY DNA-binding protein 23 | chr2:19405045-19406446 REVERSE LENGTH=338	3990.79	0.6786	1.60059	0	0	Down
256256_at	AT3G11230.2	| Symbols: | Yippee family putative zinc-binding protein | chr3:3516683-3518193 FORWARD LENGTH=163	4923.74	1.7127	3.27774	0	0	Down			260540_at	AT2G43500.2	| Symbols: | Plant regulator RWP-RK family protein | chr2:18062715-18066450 FORWARD LENGTH=948	2677.35	0.5743	1.48895	0	0	Down
256263_at	AT3G12290.1	| Symbols: | Amino acid dehydrogenase family protein | chr3:3919591-3921326 FORWARD LENGTH=300	7347.53	1.2519	2.38155	0.0002	0	Down			260556_at	AT2G43620.1	| Symbols: | Chitinase family protein | chr2:18093954-18095025 REVERSE LENGTH=284	2267.14	0.7023	1.6271	0	0	Down
256267_at	AT3G12260.1	| Symbols: | LYR family of Fe/S cluster biogenesis protein | chr3:3909252-3910337 REVERSE LENGTH=134	6522.43	1.212	2.31659	0	0	Down			260588_at	AT1G53320.1	| Symbols: AtTLP7, TLP7 | tubby like protein 7 | chr1:19891237-19893429 REVERSE LENGTH=380	4594.72	0.7552	1.68787	0.0001	0	Down
256277_at	AT3G12120.2	| Symbols: FAD2 | fatty acid desaturase 2 | chr3:3860592-3861743 REVERSE LENGTH=384	7458.57	1.2265	2.33999	0.0003	0	Down			260627_at	AT1G62310.1	| Symbols: | transcription factor jumonji (jmjC) domain-containing protein | chr1:23036039-23039301 REVERSE LENGTH=884	3805.26	0.7553	1.68798	0	0	Down
256301_at	AT1G69510.2	| Symbols: | cAMP-regulated phosphoprotein 19-related protein | chr1:26126779-26127725 FORWARD LENGTH=138	4944.19	1.388	2.61716	0	0	Down			260687_at	AT1G17530.1	| Symbols: ATTIM23-1, TIM23-1 | translocase of inner mitochondrial membrane 23 | chr1:6027723-6028286 FORWARD LENGTH=188	4394.11	0.7919	1.73135	0	0	Down
256329_at	AT1G76850.1	| Symbols: SEC5A | exocyst complex component sec5 | chr1:28848013-28854282 FORWARD LENGTH=1091	6846.22	1.1702	2.25043	0	0	Down			260712_at	AT1G17550.1	| Symbols: HAB2 | homology to ABI2 | chr1:6034917-6036939 FORWARD LENGTH=512	2965.98	0.6115	1.52785	0	0	Down
256343_at	AT1G72090.1	| Symbols: | Methylthiotransferase | chr1:27123617-27126767 FORWARD LENGTH=602	8198.67	1.1494	2.21822	0.0041	0.0006	Down			260727_at	AT1G48100.1	| Symbols: | Pectin lyase-like superfamily protein | chr1:17766921-17769625 FORWARD LENGTH=476	1657.34	0.5264	1.44033	0	0	Down
256424_at	AT1G33490.1	| Symbols: | unknown protein; CONTAINS InterPro DOMAIN/s: Protein of unknown function DUF2062 (InterPro:IPR018639); BEST Arabidopsis thaliana protein match is: unknown protein (TAIR:AT4G10140.1); Has 88 Blast hits to 88 proteins in 29 species: Archae - 0;	8404.72	1.1485	2.21683	0.008	0.0014	Down			260744_at	AT1G15010.1	| Symbols: | unknown protein; BEST Arabidopsis thaliana protein match is: unknown protein (TAIR:AT2G01300.1); Has 71 Blast hits to 71 proteins in 13 species: Archae - 0; Bacteria - 2; Metazoa - 0; Fungi - 0; Plants - 69; Viruses - 0; Other Eukaryotes - 0	2314.09	0.7203	1.64752	0	0	Down
256441_at	AT3G10940.1	| Symbols: | dual specificity protein phosphatase (DsPTP1) family protein | chr3:3422259-3423394 REVERSE LENGTH=283	5391.19	1.6316	3.09856	0	0	Down			260804_at	AT1G78410.1	| Symbols: | VQ motif-containing protein | chr1:29502728-29503054 FORWARD LENGTH=109	4399.24	0.9372	1.91481	0	0	Down
256530_at	AT1G33290.1	| Symbols: | P-loop containing nucleoside triphosphate hydrolases superfamily protein | chr1:12074125-12075989 FORWARD LENGTH=380	7554.18	1.1797	2.2653	0.0004	0.0001	Down			260807_at	AT1G78310.1	| Symbols: | VQ motif-containing protein | chr1:29464003-29464938 REVERSE LENGTH=312	5341.8	0.7703	1.70562	0.0028	0.0003	Down
256536_at	AT1G33330.1	| Symbols: | Class I peptide chain release factor | chr1:12084968-12086238 FORWARD LENGTH=258	7035.23	1.1892	2.28026	0	0	Down			260832_at	AT1G06780.1	| Symbols: GAUT6 | galacturonosyltransferase 6 | chr1:2083689-2086853 FORWARD LENGTH=590	4408.44	0.7079	1.63342	0	0	Down
256579_at	AT3G28720.1	| Symbols: | unknown protein; FUNCTIONS IN: molecular_function unknown; INVOLVED IN: biological_process unknown; LOCATED IN: cellular_component unknown; EXPRESSED IN: 25 plant structures; EXPRESSED DURING: 13 growth stages; BEST Arabidopsis thaliana prote	6791.22	1.2013	2.29947	0	0	Down			260841_at	AT1G29195.1	| Symbols: | unknown protein; FUNCTIONS IN: molecular_function unknown; INVOLVED IN: biological_process unknown; LOCATED IN: chloroplast; EXPRESSED IN: 13 plant structures; EXPRESSED DURING: 4 anthesis, C globular stage, 4 leaf senescence stage, petal dif	5368.1	0.7925	1.73207	0.003	0.0004	Down
256607_at	AT3G32930.1	| Symbols: | unknown protein; FUNCTIONS IN: molecular_function unknown; INVOLVED IN: biological_process unknown; LOCATED IN: chloroplast envelope; EXPRESSED IN: 22 plant structures; EXPRESSED DURING: 13 growth stages; Has 57 Blast hits to 57 proteins in 1	4570.29	1.5215	2.87089	0	0	Down			260876_at	AT1G21460.1	| Symbols: SWEET1, AtSWEET1 | Nodulin MtN3 family protein | chr1:7512030-7513281 REVERSE LENGTH=248	3863.55	0.7535	1.68588	0	0	Down
256671_at	AT3G52290.1	| Symbols: IQD3 | IQ-domain 3 | chr3:19394441-19396196 FORWARD LENGTH=431	4877.4	1.526	2.87986	0	0	Down			260881_at	AT1G21550.1	| Symbols: | Calcium-binding EF-hand family protein | chr1:7553317-7553784 REVERSE LENGTH=156	4111.59	0.6723	1.59361	0	0	Down
256711_at	AT3G30390.2	| Symbols: | Transmembrane amino acid transporter family protein | chr3:11977112-11978827 REVERSE LENGTH=461	6709.89	1.2245	2.33674	0	0	Down			260884_at	AT1G29240.1	| Symbols: | Protein of unknown function (DUF688) | chr1:10217023-10218924 REVERSE LENGTH=578	4088.52	0.7369	1.66659	0	0	Down
256746_at	AT3G29320.1	| Symbols: | Glycosyl transferase, family 35 | chr3:11252871-11257587 FORWARD LENGTH=963	6044.21	1.6991	3.24698	0	0	Down			260915_at	AT1G02660.1	| Symbols: | alpha/beta-Hydrolases superfamily protein | chr1:572187-574746 REVERSE LENGTH=714	3054.52	0.6435	1.56211	0	0	Down
256836_at	AT3G22960.1	| Symbols: PKP1, PKP-ALPHA | Pyruvate kinase family protein | chr3:8139369-8141771 FORWARD LENGTH=597	7932.69	1.1659	2.24373	0.0017	0.0002	Down			260955_at	AT1G06000.1	| Symbols: | UDP-Glycosyltransferase superfamily protein | chr1:1820495-1821802 REVERSE LENGTH=436	5173.73	0.8705	1.8283	0.001	0.0001	Down
256959_at	AT3G13440.1	| Symbols: | S-adenosyl-L-methionine-dependent methyltransferases superfamily protein | chr3:4378338-4379347 FORWARD LENGTH=279	6353.11	1.3392	2.53011	0	0	Down			260987_at	AT1G53590.1	| Symbols: NTMC2TYPE6.1, NTMC2T6.1 | Calcium-dependent lipid-binding (CaLB domain) family protein | chr1:19996556-20000127 FORWARD LENGTH=752	5051.41	0.7653	1.69972	0.0007	0.0001	Down
257002_at	AT3G14100.1	| Symbols: | RNA-binding (RRM/RBD/RNP motifs) family protein | chr3:4673027-4675950 FORWARD LENGTH=428	5325.15	1.3228	2.50151	0	0	Down			260999_at	AT1G26580.1	| Symbols: | FUNCTIONS IN: molecular_function unknown; INVOLVED IN: biological_process unknown; LOCATED IN: cellular_component unknown; EXPRESSED IN: 24 plant structures; EXPRESSED DURING: 15 growth stages; BEST Arabidopsis thaliana protein match is: ELM2	5240.86	0.7947	1.73472	0.0017	0.0002	Down
257020_at	AT3G19590.1	| Symbols: BUB3.1 | Transducin/WD40 repeat-like superfamily protein | chr3:6805798-6808374 FORWARD LENGTH=341	8466.15	1.169	2.24856	0.0096	0.0017	Down			261021_at	AT1G26380.1	| Symbols: | FAD-binding Berberine family protein | chr1:9126901-9128508 REVERSE LENGTH=536	4301.85	0.7845	1.7225	0	0	Down
257104_at	AT3G25040.1	| Symbols: ERD2B | endoplasmic reticulum retention defective 2B | chr3:9124479-9126051 FORWARD LENGTH=216	6140.93	1.2587	2.3928	0	0	Down			261023_at	AT1G12200.1	| Symbols: | Flavin-binding monooxygenase family protein | chr1:4137627-4139835 FORWARD LENGTH=466	3629.08	0.8116	1.75516	0	0	Down
257169_at	AT3G24315.1	| Symbols: AtSec20 | Sec20 family protein | chr3:8820599-8822445 REVERSE LENGTH=294	6354.65	1.2799	2.42822	0	0	Down			261062_at	AT1G07530.1	| Symbols: SCL14, ATGRAS2, GRAS2 | SCARECROW-like 14 | chr1:2313828-2316137 REVERSE LENGTH=770	3362.54	0.7076	1.63309	0	0	Down
257177_at	AT3G23490.1	| Symbols: CYN | cyanase | chr3:8423238-8424415 REVERSE LENGTH=169	6522.26	1.2843	2.43564	0	0	Down			261065_at	AT1G07500.1	| Symbols: | unknown protein; Has 4 Blast hits to 4 proteins in 3 species: Archae - 0; Bacteria - 0; Metazoa - 0; Fungi - 0; Plants - 4; Viruses - 0; Other Eukaryotes - 0 (source: NCBI BLink). | chr1:2304766-2305031 REVERSE LENGTH=75	1642.15	0.4094	1.32813	0	0	Down
257213_at	AT3G15020.1	| Symbols: mMDH2 | Lactate/malate dehydrogenase family protein | chr3:5056139-5057941 FORWARD LENGTH=342	7729.79	1.099	2.14206	0.0009	0.0001	Down			261079_s_at	AT1G07470.1	| Symbols: | Transcription factor IIA, alpha/beta subunit | chr1:2291723-2294350 FORWARD LENGTH=376	5075.49	0.7617	1.69549	0.0008	0.0001	Down
257222_at	AT3G27925.1	| Symbols: DEGP1, Deg1 | DegP protease 1 | chr3:10366659-10368864 REVERSE LENGTH=440	8075.48	1.1566	2.22931	0.0028	0.0004	Down			261081_at	AT1G07350.1	| Symbols: | RNA-binding (RRM/RBD/RNP motifs) family protein | chr1:2257732-2260101 REVERSE LENGTH=383	5036.29	0.6977	1.62192	0.0007	0.0001	Down
257227_at	AT3G27820.1	| Symbols: ATMDAR4, MDAR4 | monodehydroascorbate reductase 4 | chr3:10315249-10317881 FORWARD LENGTH=489	5663.42	1.3434	2.53749	0	0	Down			261088_at	AT1G07590.1	| Symbols: | Tetratricopeptide repeat (TPR)-like superfamily protein | chr1:2336649-2338481 REVERSE LENGTH=535	1385.94	0.3328	1.25946	0	0	Down
257228_at	AT3G27890.1	| Symbols: NQR | NADPH:quinone oxidoreductase | chr3:10350807-10351938 REVERSE LENGTH=197	5810.89	1.2942	2.45241	0	0	Down			261113_at	AT1G75400.1	| Symbols: | RING/U-box superfamily protein | chr1:28297609-28299464 FORWARD LENGTH=456	3401.28	0.629	1.54649	0	0	Down
257236_at	AT3G15095.1	| Symbols: | unknown protein; FUNCTIONS IN: molecular_function unknown; INVOLVED IN: biological_process unknown; LOCATED IN: chloroplast; EXPRESSED IN: 22 plant structures; EXPRESSED DURING: 13 growth stages; Has 9762 Blast hits to 6439 proteins in 764 sp	7708.3	1.1853	2.27411	0.0008	0.0001	Down			261114_at	AT1G75390.1	| Symbols: AtbZIP44, bZIP44 | basic leucine-zipper 44 | chr1:28292224-28292745 FORWARD LENGTH=174	4280.33	0.6725	1.59383	0	0	Down
257239_at	AT3G24100.1	| Symbols: | Uncharacterised protein family SERF | chr3:8703373-8704045 FORWARD LENGTH=70	7616.04	1.2747	2.41949	0.0006	0.0001	Down			261116_at	AT1G75370.2	| Symbols: | Sec14p-like phosphatidylinositol transfer family protein | chr1:28276440-28279798 REVERSE LENGTH=669	4572.38	0.7659	1.70043	0.0001	0	Down
257251_at	AT3G24160.1	| Symbols: PMP | putative type 1 membrane protein | chr3:8726241-8729023 FORWARD LENGTH=365	7134.06	1.1984	2.29485	0.0001	0	Down			261144_s_at	AT1G19660.2	| Symbols: | Wound-responsive family protein | chr1:6800361-6802240 REVERSE LENGTH=330	5390.71	0.907	1.87514	0.0034	0.0004	Down
257377_at	AT2G28890.1	| Symbols: PLL4 | poltergeist like 4 | chr2:12405799-12408062 REVERSE LENGTH=655	8391.73	1.175	2.25793	0.0078	0.0013	Down			261151_at	AT1G19650.1	| Symbols: | Sec14p-like phosphatidylinositol transfer family protein | chr1:6796431-6799537 REVERSE LENGTH=609	4387.57	0.7185	1.64547	0	0	Down
257495_at	AT1G07960.1	| Symbols: ATPDIL5-1, PDIL5-1 | PDI-like 5-1 | chr1:2467681-2468831 FORWARD LENGTH=147	5356.38	1.3535	2.55531	0	0	Down			261154_at	AT1G04970.1	| Symbols: | lipid-binding serum glycoprotein family protein | chr1:1411216-1413431 FORWARD LENGTH=489	5469.91	0.7534	1.68576	0.0046	0.0006	Down
257522_at	AT3G08990.2	| Symbols: | Yippee family putative zinc-binding protein | chr3:2743590-2744709 FORWARD LENGTH=129	8398.36	1.1496	2.21852	0.0079	0.0013	Down			261187_at	AT1G32860.1	| Symbols: | Glycosyl hydrolase superfamily protein | chr1:11907308-11908803 REVERSE LENGTH=427	5178.29	0.7777	1.7144	0.0013	0.0001	Down
257560_at	AT3G14960.1	| Symbols: | Galactosyltransferase family protein | chr3:5036252-5037951 REVERSE LENGTH=344	6560.67	1.2101	2.31354	0	0	Down			261191_at	AT1G32900.1	| Symbols: | UDP-Glycosyltransferase superfamily protein | chr1:11920582-11923506 REVERSE LENGTH=611	1416.73	0.5279	1.44183	0	0	Down
257659_at	AT3G13226.1	| Symbols: | regulatory protein RecX family protein | chr3:4264442-4266286 REVERSE LENGTH=383	5370.48	1.2679	2.40811	0	0	Down			261192_at	AT1G32870.1	| Symbols: ANAC13, ANAC013, NAC13 | NAC domain protein 13 | chr1:11911745-11913692 FORWARD LENGTH=529	2902.85	0.6	1.51572	0	0	Down
257722_at	AT3G18490.1	| Symbols: | Eukaryotic aspartyl protease family protein | chr3:6349090-6350592 REVERSE LENGTH=501	8046.12	1.2613	2.39712	0.0025	0.0004	Down			261193_at	AT1G32920.1	| Symbols: | unknown protein; FUNCTIONS IN: molecular_function unknown; INVOLVED IN: response to wounding; LOCATED IN: endomembrane system; EXPRESSED IN: 23 plant structures; EXPRESSED DURING: 13 growth stages; BEST Arabidopsis thaliana protein match is:	3942.88	0.9151	1.8857	0	0	Down
257723_at	AT3G18500.3	| Symbols: | DNAse I-like superfamily protein | chr3:6352544-6355297 FORWARD LENGTH=450	7315.57	1.2525	2.38254	0.0002	0	Down			261225_at	AT1G20100.1	| Symbols: | unknown protein; BEST Arabidopsis thaliana protein match is: unknown protein (TAIR:AT1G75860.1); Has 471 Blast hits to 438 proteins in 92 species: Archae - 0; Bacteria - 14; Metazoa - 217; Fungi - 43; Plants - 91; Viruses - 1; Other Eukaryote	5133.03	0.776	1.71238	0.001	0.0001	Down
257741_at	AT3G27340.1	| Symbols: | FUNCTIONS IN: molecular_function unknown; INVOLVED IN: oxidation reduction; EXPRESSED IN: 23 plant structures; EXPRESSED DURING: 15 growth stages; CONTAINS InterPro DOMAIN/s: Gamma-butyrobetaine dioxygenase/Trimethyllysine dioxygenase, N-term	8273.37	1.1463	2.21345	0.0053	0.0009	Down			261226_at	AT1G20190.1	| Symbols: ATEXPA11, EXP11, ATEXP11, ATHEXP ALPHA 1.14, EXPA11 | expansin 11 | chr1:6998762-6999710 REVERSE LENGTH=253	3352.13	1.5793	2.98825	0	0	Down
257744_at	AT3G29230.1	| Symbols: | Tetratricopeptide repeat (TPR)-like superfamily protein | chr3:11188803-11190605 FORWARD LENGTH=601	3852.19	1.4994	2.82725	0	0	Down			261248_at	AT1G20030.2	| Symbols: | Pathogenesis-related thaumatin superfamily protein | chr1:6945725-6947017 FORWARD LENGTH=317	3011.42	0.5814	1.4963	0	0	Down
257749_at	AT3G18780.2	| Symbols: ACT2, DER1, LSR2, ENL2 | actin 2 | chr3:6475535-6476832 FORWARD LENGTH=378	8279.95	1.1574	2.23055	0.0054	0.0009	Down			261259_at	AT1G26660.1	| Symbols: | Prefoldin chaperone subunit family protein | chr1:9212298-9213765 FORWARD LENGTH=153	4947.01	0.7448	1.67574	0.0004	0	Down
257789_at	AT3G27020.1	| Symbols: YSL6 | YELLOW STRIPE like 6 | chr3:9961623-9964461 REVERSE LENGTH=677	3642.93	1.8935	3.71535	0	0	Down			261265_at	AT1G26800.1	| Symbols: | RING/U-box superfamily protein | chr1:9285576-9286190 REVERSE LENGTH=205	3833.23	0.8854	1.84728	0	0	Down
257800_at	AT3G15900.1	| Symbols: | unknown protein; FUNCTIONS IN: molecular_function unknown; INVOLVED IN: biological_process unknown; LOCATED IN: chloroplast; EXPRESSED IN: 23 plant structures; EXPRESSED DURING: 13 growth stages; Has 26 Blast hits to 26 proteins in 10 species	5833.56	1.3096	2.47873	0	0	Down			261269_at	AT1G26690.1	| Symbols: | emp24/gp25L/p24 family/GOLD family protein | chr1:9224299-9225682 REVERSE LENGTH=215	5110.66	0.7921	1.73159	0.0009	0.0001	Down
257814_at	AT3G25110.1	| Symbols: AtFaTA, FaTA | fatA acyl-ACP thioesterase | chr3:9146589-9148273 REVERSE LENGTH=363	7169.88	1.2363	2.35594	0.0001	0	Down			261300_at	AT1G48560.1	| Symbols: | unknown protein; Has 75 Blast hits to 71 proteins in 10 species: Archae - 0; Bacteria - 0; Metazoa - 4; Fungi - 0; Plants - 69; Viruses - 0; Other Eukaryotes - 2 (source: NCBI BLink). | chr1:17952935-17955108 FORWARD LENGTH=644	4837.12	0.7217	1.64912	0.0003	0	Down
257817_at	AT3G25150.2	| Symbols: | Nuclear transport factor 2 (NTF2) family protein with RNA binding (RRM-RBD-RNP motifs) domain | chr3:9157161-9160052 REVERSE LENGTH=588	6907.01	1.2492	2.3771	0	0	Down			261315_at	AT1G53170.1	| Symbols: ATERF-8, ATERF8, ERF8 | ethylene response factor 8 | chr1:19821539-19822096 REVERSE LENGTH=186	2887.78	0.6208	1.53773	0	0	Down
257962_at	AT3G19790.2	| Symbols: | unknown protein; FUNCTIONS IN: molecular_function unknown; INVOLVED IN: biological_process unknown; LOCATED IN: cellular_component unknown; EXPRESSED IN: 24 plant structures; EXPRESSED DURING: 15 growth stages; Has 32 Blast hits to 26 protein	8213.36	1.1892	2.28026	0.0044	0.0007	Down			261323_at	AT1G44760.1	| Symbols: | Adenine nucleotide alpha hydrolases-like superfamily protein | chr1:16896894-16898427 REVERSE LENGTH=214	4281.83	0.7569	1.68986	0	0	Down
257966_at	AT3G19800.1	| Symbols: | Protein of unknown function (DUF177) | chr3:6876153-6877471 FORWARD LENGTH=230	3348.22	2	4	0	0	Down			261335_at	AT1G44800.1	| Symbols: | nodulin MtN21 /EamA-like transporter family protein | chr1:16914342-16916858 REVERSE LENGTH=371	5470.91	0.9661	1.95355	0.0039	0.0005	Down
257983_at	AT3G20790.1	| Symbols: | NAD(P)-binding Rossmann-fold superfamily protein | chr3:7268802-7271099 FORWARD LENGTH=356	6632.76	1.2077	2.30969	0	0	Down			261356_at	AT1G79660.1	| Symbols: | unknown protein; BEST Arabidopsis thaliana protein match is: unknown protein (TAIR:AT1G16170.1); Has 30201 Blast hits to 17322 proteins in 780 species: Archae - 12; Bacteria - 1396; Metazoa - 17338; Fungi - 3422; Plants - 5037; Viruses - 0; O	5248.32	0.7969	1.73736	0.0018	0.0002	Down
258000_at	AT3G28940.1	| Symbols: | AIG2-like (avirulence induced gene) family protein | chr3:10968324-10969311 REVERSE LENGTH=170	4344.67	1.7257	3.30741	0	0	Down			261366_at	AT1G53100.1	| Symbols: | Core-2/I-branching beta-1,6-N-acetylglucosaminyltransferase family protein | chr1:19786990-19788504 REVERSE LENGTH=424	5354.41	0.7142	1.64057	0.0029	0.0004	Down
258002_at	AT3G28930.1	| Symbols: AIG2 | AIG2-like (avirulence induced gene) family protein | chr3:10959890-10960728 REVERSE LENGTH=171	5314.29	1.5006	2.8296	0	0	Down			261394_at	AT1G79680.1	| Symbols: WAKL10, ATWAKL10 | WALL ASSOCIATED KINASE (WAK)-LIKE 10 | chr1:29980188-29982749 REVERSE LENGTH=770	5359.19	0.8659	1.82248	0.0029	0.0004	Down
258020_at	AT3G19490.1	| Symbols: ATNHD1, NHD1 | sodium:hydrogen antiporter 1 | chr3:6754875-6758127 REVERSE LENGTH=577	8465.09	1.1678	2.24669	0.0096	0.0017	Down			261405_at	AT1G18740.1	| Symbols: | Protein of unknown function (DUF793) | chr1:6464125-6465273 FORWARD LENGTH=383	3688.42	0.908	1.87644	0	0	Down
258033_at	AT3G21250.2	| Symbols: MRP6, ABCC8 | multidrug resistance-associated protein 6 | chr3:7457668-7463261 REVERSE LENGTH=1465	7191.75	1.2748	2.41965	0.0001	0	Down			261428_at	AT1G18870.2	| Symbols: ICS2 | isochorismate synthase 2 | chr1:6515746-6519176 FORWARD LENGTH=513	2729.55	0.5599	1.47417	0	0	Down
258049_at	AT3G16220.1	| Symbols: | Predicted eukaryotic LigT | chr3:5497713-5499068 FORWARD LENGTH=258	6487.98	1.274	2.41831	0	0	Down			261449_at	AT1G21120.1	| Symbols: | O-methyltransferase family protein | chr1:7395331-7396640 REVERSE LENGTH=374	3483.3	0.7511	1.68308	0	0	Down
258081_at	AT3G26085.1	| Symbols: | CAAX amino terminal protease family protein | chr3:9530842-9532397 FORWARD LENGTH=294	5994.05	1.2682	2.40861	0	0	Down			261450_s_at	AT1G21110.1	| Symbols: | O-methyltransferase family protein | chr1:7390110-7391419 REVERSE LENGTH=374	3289.8	0.7347	1.66405	0	0	Down
258102_at	AT3G23600.1	| Symbols: | alpha/beta-Hydrolases superfamily protein | chr3:8473833-8475655 FORWARD LENGTH=240	7725.9	1.1744	2.25699	0.0009	0.0001	Down			261453_at	AT1G21130.1	| Symbols: | O-methyltransferase family protein | chr1:7399170-7400470 REVERSE LENGTH=374	4258.92	1.0671	2.09522	0	0	Down
258124_at	AT3G18215.1	| Symbols: | Protein of unknown function, DUF599 | chr3:6240968-6242358 FORWARD LENGTH=245	8314.08	1.205	2.30537	0.0061	0.001	Down			261470_at	AT1G28370.1	| Symbols: ERF11, ATERF11 | ERF domain protein 11 | chr1:9956351-9956851 REVERSE LENGTH=167	2047.52	0.5446	1.45862	0	0	Down
258128_at	AT3G24590.1	| Symbols: PLSP1 | plastidic type i signal peptidase 1 | chr3:8970694-8972020 FORWARD LENGTH=292	8079.71	1.1451	2.21161	0.0028	0.0004	Down			261482_at	AT1G14530.2	| Symbols: THH1 | Protein of unknown function (DUF1084) | chr1:4971420-4973597 REVERSE LENGTH=294	3273.02	0.6491	1.56819	0	0	Down
258141_at	AT3G18035.1	| Symbols: HON4 | winged-helix DNA-binding transcription factor family protein | chr3:6169384-6171558 REVERSE LENGTH=481	5882.05	1.3428	2.53643	0	0	Down			261506_at	AT1G71697.1	| Symbols: ATCK1, CK, CK1 | choline kinase 1 | chr1:26971537-26973177 FORWARD LENGTH=347	3056.15	0.6181	1.53485	0	0	Down
258146_at	AT3G18060.1	| Symbols: | transducin family protein / WD-40 repeat family protein | chr3:6183880-6186788 FORWARD LENGTH=610	7228.14	1.197	2.29262	0.0001	0	Down			261522_at	AT1G71710.1	| Symbols: | DNAse I-like superfamily protein | chr1:26973796-26976774 REVERSE LENGTH=665	4421.47	0.793	1.73267	0	0	Down
258163_at	AT3G17940.1	| Symbols: | Galactose mutarotase-like superfamily protein | chr3:6143707-6145244 REVERSE LENGTH=342	6171.53	1.3454	2.54101	0	0	Down			261553_at	AT1G63420.1	| Symbols: | Arabidopsis thaliana protein of unknown function (DUF821) | chr1:23515874-23518777 FORWARD LENGTH=579	4185.18	0.7759	1.71226	0	0	Down
258256_at	AT3G26890.5	| Symbols: | unknown protein; FUNCTIONS IN: molecular_function unknown; INVOLVED IN: biological_process unknown; EXPRESSED IN: 24 plant structures; EXPRESSED DURING: 15 growth stages; BEST Arabidopsis thaliana protein match is: unknown protein (TAIR:AT5G4	3548.12	1.8589	3.62731	0	0	Down			261567_at	AT1G33055.1	| Symbols: | unknown protein; FUNCTIONS IN: molecular_function unknown; INVOLVED IN: anaerobic respiration; LOCATED IN: endomembrane system; EXPRESSED IN: 13 plant structures; EXPRESSED DURING: 6 growth stages; Has 20 Blast hits to 20 proteins in 8 specie	4870.91	0.9459	1.92639	0.0002	0	Down
258281_at	AT3G26900.3	| Symbols: SKL1, ATSKL1 | shikimate kinase like 1 | chr3:9912314-9914424 REVERSE LENGTH=281	7308.91	1.2106	2.31434	0.0002	0	Down			261610_at	AT1G49560.1	| Symbols: | Homeodomain-like superfamily protein | chr1:18342725-18344101 FORWARD LENGTH=334	5273.09	0.8155	1.75991	0.002	0.0002	Down
258318_at	AT3G22680.1	| Symbols: RDM1 | RNA-DIRECTED DNA METHYLATION 1 | chr3:8019785-8020374 FORWARD LENGTH=164	5922.61	1.2697	2.41111	0	0	Down			261613_at	AT1G49720.1	| Symbols: ABF1 | abscisic acid responsive element-binding factor 1 | chr1:18400826-18402354 FORWARD LENGTH=393	3188.38	0.7828	1.72047	0	0	Down
258334_at	AT3G16010.1	| Symbols: | Pentatricopeptide repeat (PPR-like) superfamily protein | chr3:5434142-5436244 FORWARD LENGTH=643	5778.07	1.4044	2.64708	0	0	Down			261648_at	AT1G27730.1	| Symbols: STZ, ZAT10 | salt tolerance zinc finger | chr1:9648302-9648985 REVERSE LENGTH=228	992.786	0.4215	1.33932	0	0	Down
258398_at	AT3G15360.1	| Symbols: ATHM4, TRX-M4, ATM4 | thioredoxin M-type 4 | chr3:5188448-5189457 FORWARD LENGTH=194	8074.28	1.1923	2.28517	0.0028	0.0004	Down			261650_at	AT1G27770.2	| Symbols: ACA1, PEA1 | autoinhibited Ca2+-ATPase 1 | chr1:9671912-9676010 REVERSE LENGTH=947	5535.33	0.978	1.96973	0.0051	0.0007	Down
258413_at	AT3G17300.1	| Symbols: | unknown protein; Has 48 Blast hits to 48 proteins in 21 species: Archae - 0; Bacteria - 0; Metazoa - 0; Fungi - 0; Plants - 40; Viruses - 0; Other Eukaryotes - 8 (source: NCBI BLink). | chr3:5907616-5908695 FORWARD LENGTH=92	6061.83	1.2732	2.41697	0	0	Down			261711_at	AT1G32700.1	| Symbols: | PLATZ transcription factor family protein | chr1:11827588-11829444 FORWARD LENGTH=214	5552.91	1.0016	2.00222	0.0064	0.0009	Down
258432_at	AT3G16570.1	| Symbols: RALF23, ATRALF23 | rapid alkalinization factor 23 | chr3:5644748-5645164 FORWARD LENGTH=139	7248.55	1.2604	2.39562	0.0001	0	Down			261713_at	AT1G32640.1	| Symbols: ATMYC2, RD22BP1, JAI1, JIN1, MYC2, ZBF1 | Basic helix-loop-helix (bHLH) DNA-binding family protein | chr1:11799042-11800913 REVERSE LENGTH=624	2338.48	0.6572	1.57702	0	0	Down
258456_at	AT3G22420.1	| Symbols: WNK2, ZIK3, ATWNK2 | with no lysine (K) kinase 2 | chr3:7946652-7948958 FORWARD LENGTH=569	7711.62	1.3842	2.61027	0.0008	0.0001	Down			261718_at	AT1G18390.2	| Symbols: | Protein kinase superfamily protein | chr1:6327463-6329935 FORWARD LENGTH=655	4605.99	0.7501	1.68191	0.0001	0	Down
258457_at	AT3G22425.2	| Symbols: IGPD | imidazoleglycerol-phosphate dehydratase | chr3:7951110-7952853 FORWARD LENGTH=271	7457.26	1.1715	2.25246	0.0003	0	Down			261748_at	AT1G76070.1	| Symbols: | unknown protein; FUNCTIONS IN: molecular_function unknown; INVOLVED IN: biological_process unknown; LOCATED IN: plasma membrane; EXPRESSED IN: 8 plant structures; EXPRESSED DURING: LP.04 four leaves visible, 4 anthesis, petal differentiation	3806.24	0.6803	1.60247	0	0	Down
258489_at	AT3G02520.1	| Symbols: GRF7, GF14 NU | general regulatory factor 7 | chr3:526800-527915 REVERSE LENGTH=266	8156.19	1.151	2.22068	0.0036	0.0006	Down			261749_at	AT1G76180.2	| Symbols: ERD14 | Dehydrin family protein | chr1:28587013-28587657 REVERSE LENGTH=186	2520.56	0.6158	1.53241	0	0	Down
258494_at	AT3G02450.1	| Symbols: | cell division protein ftsH, putative | chr3:502876-505030 REVERSE LENGTH=623	6628.51	1.1955	2.29024	0	0	Down			261754_at	AT1G76130.1	| Symbols: ATAMY2, AMY2 | alpha-amylase-like 2 | chr1:28561647-28563914 FORWARD LENGTH=414	4452.93	0.6792	1.60125	0	0	Down
258496_at	AT3G02460.1	| Symbols: | Ypt/Rab-GAP domain of gyp1p superfamily protein | chr3:506110-508092 FORWARD LENGTH=354	7975.73	1.1773	2.26153	0.002	0.0003	Down			261758_at	AT1G08250.1	| Symbols: ADT6 | arogenate dehydratase 6 | chr1:2588994-2590235 REVERSE LENGTH=414	5422.93	0.7299	1.65852	0.0038	0.0005	Down
258499_at	AT3G02540.1	| Symbols: RAD23-3, RAD23C | Rad23 UV excision repair protein family | chr3:533095-536151 REVERSE LENGTH=420	7945.78	1.2694	2.41061	0.0018	0.0003	Down			261803_at	AT1G30500.2	| Symbols: NF-YA7 | nuclear factor Y, subunit A7 | chr1:10804736-10805896 REVERSE LENGTH=191	2111.36	0.5317	1.44563	0	0	Down
258512_at	AT3G06510.1	| Symbols: SFR2, ATSFR2 | Glycosyl hydrolase superfamily protein | chr3:2016450-2019533 FORWARD LENGTH=623	7041.05	1.2022	2.3009	0	0	Down			261845_at	AT1G15960.1	| Symbols: NRAMP6, ATNRAMP6 | NRAMP metal ion transporter 6 | chr1:5482202-5485066 REVERSE LENGTH=528	3327.82	0.7299	1.65852	0	0	Down
258517_at	AT3G06580.1	| Symbols: GAL1, GALK | Mevalonate/galactokinase family protein | chr3:2049141-2051867 REVERSE LENGTH=497	7385.48	1.2289	2.34388	0.0002	0	Down			261860_at	AT1G50600.1	| Symbols: SCL5 | scarecrow-like 5 | chr1:18737398-18739547 REVERSE LENGTH=598	3098.24	0.6853	1.60804	0	0	Down
258538_at	AT3G06950.1	| Symbols: | Pseudouridine synthase family protein | chr3:2192869-2194254 FORWARD LENGTH=324	7962.64	1.1904	2.28216	0.0019	0.0003	Down			261899_at	AT1G80820.1	| Symbols: CCR2, ATCCR2 | cinnamoyl coa reductase | chr1:30370646-30372460 FORWARD LENGTH=333	2438.91	0.5673	1.48175	0	0	Down
258576_at	AT3G04230.1	| Symbols: | Ribosomal protein S5 domain 2-like superfamily protein | chr3:1113169-1113609 REVERSE LENGTH=147	8324.56	1.0922	2.13199	0.0063	0.001	Down			261937_at	AT1G22570.1	| Symbols: | Major facilitator superfamily protein | chr1:7976620-7978573 REVERSE LENGTH=566	4067.07	0.7407	1.67099	0	0	Down
258614_at	AT3G02770.1	| Symbols: | Ribonuclease E inhibitor RraA/Dimethylmenaquinone methyltransferase | chr3:601017-601884 REVERSE LENGTH=167	6708.2	1.2702	2.41195	0	0	Down			262050_at	AT1G80130.1	| Symbols: | Tetratricopeptide repeat (TPR)-like superfamily protein | chr1:30141250-30142478 REVERSE LENGTH=306	602.779	0.4214	1.33923	0	0	Down
258619_at	AT3G02780.1	| Symbols: IPP2, IPIAT1, IDI2 | isopentenyl pyrophosphate:dimethylallyl pyrophosphate isomerase 2 | chr3:602578-604648 REVERSE LENGTH=285	8223.59	1.125	2.18102	0.0045	0.0007	Down			262073_at	AT1G59640.1	| Symbols: ZCW32, BPE, BPEub | BIG PETAL P | chr1:21909464-21911030 REVERSE LENGTH=265	2371.01	0.5761	1.49081	0	0	Down
258622_at	AT3G02720.1	| Symbols: | Class I glutamine amidotransferase-like superfamily protein | chr3:586336-588088 FORWARD LENGTH=389	7751.34	1.2266	2.34015	0.0009	0.0001	Down			262085_at	AT1G56060.1	| Symbols: | unknown protein; BEST Arabidopsis thaliana protein match is: unknown protein (TAIR:AT2G32210.1); Has 180 Blast hits to 180 proteins in 22 species: Archae - 0; Bacteria - 0; Metazoa - 0; Fungi - 10; Plants - 170; Viruses - 0; Other Eukaryotes	4929.77	0.819	1.76418	0.0004	0	Down
258638_at	AT3G07950.1	| Symbols: | rhomboid protein-related | chr3:2531982-2534277 FORWARD LENGTH=305	6787.57	1.2187	2.32737	0	0	Down			262095_at	AT1G56090.1	| Symbols: | Tetratricopeptide repeat (TPR)-like superfamily protein | chr1:20977989-20979185 REVERSE LENGTH=273	5574.73	0.8339	1.7825	0.0069	0.0009	Down
258662_at	AT3G02900.1	| Symbols: | unknown protein; FUNCTIONS IN: molecular_function unknown; INVOLVED IN: biological_process unknown; LOCATED IN: chloroplast; EXPRESSED IN: 22 plant structures; EXPRESSED DURING: 13 growth stages; BEST Arabidopsis thaliana protein match is: un	7764.36	1.1182	2.17076	0.001	0.0001	Down			262099_s_at	AT1G59500.1	| Symbols: GH3.4 | Auxin-responsive GH3 family protein | chr1:21854493-21856614 REVERSE LENGTH=598	3128.08	0.7575	1.69056	0	0	Down
258775_at	AT3G10850.1	| Symbols: GLX2-2, GLY2 | Metallo-hydrolase/oxidoreductase superfamily protein | chr3:3397756-3399522 REVERSE LENGTH=259	5592.46	1.3237	2.50307	0	0	Down			262107_at	AT1G02750.2	| Symbols: | Drought-responsive family protein | chr1:602673-604134 FORWARD LENGTH=206	5656.67	0.8571	1.81139	0.0094	0.0013	Down
258797_at	AT3G04730.1	| Symbols: IAA16 | indoleacetic acid-induced protein 16 | chr3:1288993-1290415 REVERSE LENGTH=237	6470.27	1.3831	2.60828	0	0	Down			262113_at	AT1G02820.1	| Symbols: | Late embryogenesis abundant 3 (LEA3) family protein | chr1:623933-624304 REVERSE LENGTH=92	4692.95	0.8669	1.82374	0.0001	0	Down
258814_at	AT3G03980.1	| Symbols: | NAD(P)-binding Rossmann-fold superfamily protein | chr3:1031786-1033081 FORWARD LENGTH=271	6882.27	1.2446	2.36953	0	0	Down			262119_s_at	AT1G02930.2	| Symbols: GSTF6 | glutathione S-transferase 6 | chr1:661363-662191 REVERSE LENGTH=209	3838.66	0.7857	1.72393	0	0	Down
258823_at	AT3G07200.2	| Symbols: | RING/U-box superfamily protein | chr3:2291343-2292223 FORWARD LENGTH=183	8320.4	1.1551	2.227	0.0062	0.001	Down			262126_at	AT1G59620.1	| Symbols: CW9 | Disease resistance protein (CC-NBS-LRR class) family | chr1:21902627-21905527 FORWARD LENGTH=843	5643.85	0.9019	1.86853	0.009	0.0013	Down
258834_at	AT3G07270.1	| Symbols: | GTP cyclohydrolase I | chr3:2315451-2317059 FORWARD LENGTH=467	4630.37	1.3474	2.54453	0	0	Down			262135_at	AT1G78080.1	| Symbols: RAP2.4 | related to AP2 4 | chr1:29364790-29365794 FORWARD LENGTH=335	3065.7	0.6847	1.60737	0	0	Down
258838_at	AT3G07140.1	| Symbols: | GPI transamidase component Gpi16 subunit family protein | chr3:2261278-2263632 FORWARD LENGTH=645	5462.57	1.2986	2.4599	0	0	Down			262159_at	AT1G52720.1	| Symbols: | unknown protein; BEST Arabidopsis thaliana protein match is: unknown protein (TAIR:AT3G15630.1); Has 61 Blast hits to 61 proteins in 13 species: Archae - 0; Bacteria - 0; Metazoa - 0; Fungi - 0; Plants - 61; Viruses - 0; Other Eukaryotes - 0	4865.75	0.7147	1.64114	0.0003	0	Down
258845_at	AT3G03150.1	| Symbols: | unknown protein; FUNCTIONS IN: molecular_function unknown; INVOLVED IN: biological_process unknown; LOCATED IN: mitochondrion; EXPRESSED IN: 22 plant structures; EXPRESSED DURING: 13 growth stages; BEST Arabidopsis thaliana protein match is:	5920.88	1.4701	2.77041	0	0	Down			262160_at	AT1G52590.1	| Symbols: | Putative thiol-disulphide oxidoreductase DCC | chr1:19589224-19590231 REVERSE LENGTH=173	5267.85	0.9208	1.89316	0.002	0.0002	Down
258852_at	AT3G06300.1	| Symbols: AT-P4H-2 | P4H isoform 2 | chr3:1907744-1909675 FORWARD LENGTH=300	6762.01	1.3036	2.46844	0	0	Down			262164_at	AT1G78070.1	| Symbols: | Transducin/WD40 repeat-like superfamily protein | chr1:29355219-29358368 FORWARD LENGTH=450	771.988	0.3588	1.28236	0	0	Down
258883_at	AT3G09970.1	| Symbols: | Calcineurin-like metallo-phosphoesterase superfamily protein | chr3:3063813-3065337 FORWARD LENGTH=310	5232.4	1.4104	2.65811	0	0	Down			262180_at	AT1G78050.1	| Symbols: PGM | phosphoglycerate/bisphosphoglycerate mutase | chr1:29348095-29349592 FORWARD LENGTH=333	5026.12	0.7535	1.68588	0.0006	0.0001	Down
258948_at	AT3G01910.1	| Symbols: SOX, AT-SO, AtSO | sulfite oxidase | chr3:314919-317274 REVERSE LENGTH=394	7066.86	1.1704	2.25074	0.0001	0	Down			262197_at	AT1G53910.2	| Symbols: RAP2.12 | related to AP2 12 | chr1:20135242-20136581 FORWARD LENGTH=359	4313.81	0.6626	1.58293	0	0	Down
258958_at	AT3G01390.2	| Symbols: VMA10, AVMA10 | vacuolar membrane ATPase 10 | chr3:150265-150922 REVERSE LENGTH=111	7369.45	1.1825	2.2697	0.0002	0	Down			262228_at	AT1G68690.1	| Symbols: | Protein kinase superfamily protein | chr1:25789192-25791886 FORWARD LENGTH=709	4238.45	0.7555	1.68822	0	0	Down
258992_at	AT3G08930.1	| Symbols: | LMBR1-like membrane protein | chr3:2713562-2717058 FORWARD LENGTH=510	8115.86	1.1806	2.26671	0.0032	0.0005	Down			262236_at	AT1G48330.1	| Symbols: | unknown protein; BEST Arabidopsis thaliana protein match is: unknown protein (TAIR:AT3G17580.1); Has 40 Blast hits to 40 proteins in 11 species: Archae - 0; Bacteria - 0; Metazoa - 0; Fungi - 0; Plants - 40; Viruses - 0; Other Eukaryotes - 0	3381.5	0.8254	1.77203	0	0	Down
259039_at	AT3G09250.1	| Symbols: | Nuclear transport factor 2 (NTF2) family protein | chr3:2839080-2840294 FORWARD LENGTH=245	6005.31	1.291	2.44698	0	0	Down			262237_at	AT1G48320.1	| Symbols: | Thioesterase superfamily protein | chr1:17855024-17855577 REVERSE LENGTH=157	3481.94	0.592	1.50733	0	0	Down
259061_at	AT3G07410.1	| Symbols: AtRABA5b, RABA5b | RAB GTPase homolog A5B | chr3:2372485-2373482 REVERSE LENGTH=218	4774.76	1.3766	2.59656	0	0	Down			262275_at	AT1G68710.1	| Symbols: | ATPase E1-E2 type family protein / haloacid dehalogenase-like hydrolase family protein | chr1:25793498-25797975 REVERSE LENGTH=1201	5645.33	0.8981	1.86361	0.009	0.0013	Down
259068_at	AT3G07560.1	| Symbols: APM2, PEX13 | peroxin 13 | chr3:2411616-2413310 REVERSE LENGTH=305	4839.22	1.3898	2.62042	0	0	Down			262281_at	AT1G68570.1	| Symbols: | Major facilitator superfamily protein | chr1:25746811-25750110 FORWARD LENGTH=597	2604.78	0.6605	1.58063	0	0	Down
259192_at	AT3G01740.1	| Symbols: | Mitochondrial ribosomal protein L37 | chr3:268118-268498 FORWARD LENGTH=127	8221.47	1.1284	2.18616	0.0045	0.0007	Down			262296_at	AT1G27630.1	| Symbols: CYCT1;3 | cyclin T 1;3 | chr1:9611647-9613967 FORWARD LENGTH=318	4665.57	0.7781	1.71487	0.0001	0	Down
259214_at	AT3G09085.1	| Symbols: | Protein of unknown function (DUF962) | chr3:2782238-2782576 FORWARD LENGTH=113	8326.74	1.2543	2.38551	0.0063	0.001	Down			262307_at	AT1G71000.1	| Symbols: | Chaperone DnaJ-domain superfamily protein | chr1:26769336-26770111 REVERSE LENGTH=166	4901.24	0.6021	1.51792	0.0003	0	Down
259224_at	AT3G07800.1	| Symbols: | Thymidine kinase | chr3:2489944-2490935 REVERSE LENGTH=239	5662.6	1.372	2.58829	0	0	Down			262357_at	AT1G73040.1	| Symbols: | Mannose-binding lectin superfamily protein | chr1:27475159-27475777 REVERSE LENGTH=177	1191.95	0.4197	1.33765	0	0	Down
259236_at	AT3G11530.2	| Symbols: | Vacuolar protein sorting 55 (VPS55) family protein | chr3:3628801-3629885 REVERSE LENGTH=114	6390.15	1.2738	2.41798	0	0	Down			262359_at	AT1G73066.1	| Symbols: | Leucine-rich repeat family protein | chr1:27481785-27483581 FORWARD LENGTH=599	4807.62	0.8163	1.76088	0.0002	0	Down
259242_at	AT3G33520.1	| Symbols: ATARP6, ARP6, SUF3, ESD1 | actin-related protein 6 | chr3:14093791-14095476 REVERSE LENGTH=422	7659.48	1.171	2.25168	0.0007	0.0001	Down			262367_at	AT1G73030.1	| Symbols: VPS46.2, CHMP1A | SNF7 family protein | chr1:27473938-27474848 FORWARD LENGTH=204	5475.72	0.8158	1.76027	0.0047	0.0006	Down
259279_at	AT3G01120.1	| Symbols: MTO1, CGS, ATCYS1, CGS1 | Pyridoxal phosphate (PLP)-dependent transferases superfamily protein | chr3:39234-41865 REVERSE LENGTH=564	8012.17	1.1092	2.15726	0.0022	0.0003	Down			262382_at	AT1G72920.1	| Symbols: | Toll-Interleukin-Resistance (TIR) domain family protein | chr1:27437947-27438868 FORWARD LENGTH=276	3155.63	1.4793	2.78813	0	0	Down
259292_at	AT3G11560.4	| Symbols: | LETM1-like protein | chr3:3639553-3645506 FORWARD LENGTH=873	6110.01	1.266	2.40494	0	0	Down			262440_at	AT1G47710.1	| Symbols: | Serine protease inhibitor (SERPIN) family protein | chr1:17558271-17560061 FORWARD LENGTH=392	4635.02	0.7509	1.68284	0.0001	0	Down
259308_at	AT3G05180.1	| Symbols: | GDSL-like Lipase/Acylhydrolase superfamily protein | chr3:1468599-1470529 REVERSE LENGTH=380	5848.26	1.2921	2.44884	0	0	Down			262452_at	AT1G11210.1	| Symbols: | Protein of unknown function (DUF761) | chr1:3755876-3756911 REVERSE LENGTH=309	775.083	0.3724	1.2945	0	0	Down
259349_at	AT3G03860.1	| Symbols: ATAPRL5, APRL5 | APR-like 5 | chr3:992465-994315 FORWARD LENGTH=301	8393.64	1.1393	2.20274	0.0078	0.0013	Down			262478_at	AT1G11170.1	| Symbols: | Protein of unknown function (DUF707) | chr1:3741724-3744459 FORWARD LENGTH=439	3800.32	0.6466	1.56547	0	0	Down
259366_at	AT1G13280.1	| Symbols: AOC4 | allene oxide cyclase 4 | chr1:4547624-4548552 FORWARD LENGTH=255	7211.33	1.3071	2.47444	0.0001	0	Down			262503_at	AT1G21670.1	| Symbols: | LOCATED IN: cell wall, plant-type cell wall; EXPRESSED IN: 23 plant structures; EXPRESSED DURING: 14 growth stages; CONTAINS InterPro DOMAIN/s: WD40-like Beta Propeller (InterPro:IPR011659), Six-bladed beta-propeller, TolB-like (InterPro:IPR0	2457.43	0.6093	1.52552	0	0	Down
259383_at	AT3G16470.3	| Symbols: JR1 | Mannose-binding lectin superfamily protein | chr3:5596096-5597709 REVERSE LENGTH=298	8091.02	1.3052	2.47118	0.003	0.0004	Down			262518_at	AT1G17170.1	| Symbols: ATGSTU24, GST, GSTU24 | glutathione S-transferase TAU 24 | chr1:5869895-5870691 FORWARD LENGTH=219	4350.41	0.7485	1.68005	0	0	Down
259420_at	AT1G13900.1	| Symbols: | Purple acid phosphatases superfamily protein | chr1:4753494-4755554 REVERSE LENGTH=657	8092.81	1.165	2.24233	0.003	0.0004	Down			262540_at	AT1G34260.1	| Symbols: FAB1D | FORMS APLOID AND BINUCLEATE CELLS 1A | chr1:12485967-12491799 FORWARD LENGTH=1457	4585.19	0.7506	1.68249	0.0001	0	Down
259476_at	AT1G19000.2	| Symbols: | Homeodomain-like superfamily protein | chr1:6561335-6562684 REVERSE LENGTH=286	2570.74	2.2757	4.84233	0	0	Down			262571_at	AT1G15430.2	| Symbols: | Protein of unknown function (DUF1644) | chr1:5305011-5305790 FORWARD LENGTH=260	2846.64	0.5562	1.47039	0	0	Down
259486_at	AT1G15710.1	| Symbols: | prephenate dehydrogenase family protein | chr1:5404505-5405581 FORWARD LENGTH=359	5758.08	1.2613	2.39712	0	0	Down			262583_at	AT1G15110.2	| Symbols: | phosphatidyl serine synthase family protein | chr1:5199594-5201988 FORWARD LENGTH=454	4860.49	0.749	1.68063	0.0003	0	Down
259515_at	AT1G20430.1	| Symbols: | unknown protein; Has 29 Blast hits to 29 proteins in 10 species: Archae - 0; Bacteria - 0; Metazoa - 0; Fungi - 0; Plants - 29; Viruses - 0; Other Eukaryotes - 0 (source: NCBI BLink). | chr1:7083471-7083821 REVERSE LENGTH=117	6341.58	1.2267	2.34031	0	0	Down			262607_at	AT1G13990.1	| Symbols: | unknown protein; FUNCTIONS IN: molecular_function unknown; INVOLVED IN: biological_process unknown; LOCATED IN: chloroplast; EXPRESSED IN: 23 plant structures; EXPRESSED DURING: 13 growth stages; CONTAINS InterPro DOMAIN/s: Protein of unknown	1951.25	0.4934	1.40776	0	0	Down
259529_at	AT1G12400.1	| Symbols: | Nucleotide excision repair, TFIIH, subunit TTDA | chr1:4222296-4222603 FORWARD LENGTH=72	4476.74	1.5759	2.98121	0	0	Down			262609_at	AT1G13930.2	| Symbols: | Involved in response to salt stress. Knockout mutants are hypersensitive to salt stress. | chr1:4761091-4761558 FORWARD LENGTH=156	3210.01	0.7197	1.64684	0	0	Down
259544_at	AT1G20620.1	| Symbols: CAT3, SEN2, ATCAT3 | catalase 3 | chr1:7143142-7146193 FORWARD LENGTH=493	4930.26	1.5646	2.95795	0	0	Down			262613_at	AT1G13960.1	| Symbols: WRKY4 | WRKY DNA-binding protein 4 | chr1:4776622-4779043 FORWARD LENGTH=515	4497.59	0.7382	1.66809	0	0	Down
259545_at	AT1G20560.1	| Symbols: AAE1 | acyl activating enzyme 1 | chr1:7119927-7121730 REVERSE LENGTH=557	3738.43	1.813	3.51372	0	0	Down			262616_at	AT1G06620.1	| Symbols: | 2-oxoglutarate (2OG) and Fe(II)-dependent oxygenase superfamily protein | chr1:2025618-2027094 FORWARD LENGTH=366	5376.96	0.7931	1.73279	0.0032	0.0004	Down
259551_at	AT1G21190.1	| Symbols: | Small nuclear ribonucleoprotein family protein | chr1:7419989-7420856 REVERSE LENGTH=98	8229.09	1.222	2.3327	0.0046	0.0007	Down			262626_at	AT1G06430.1	| Symbols: FTSH8 | FTSH protease 8 | chr1:1960214-1962525 REVERSE LENGTH=686	3187.15	0.6855	1.60826	0	0	Down
259577_at	AT1G35340.1	| Symbols: | ATP-dependent protease La (LON) domain protein | chr1:12977768-12979749 FORWARD LENGTH=317	4525.57	1.4281	2.69092	0	0	Down			262644_at	AT1G62710.1	| Symbols: BETA-VPE, BETAVPE | beta vacuolar processing enzyme | chr1:23224070-23226857 REVERSE LENGTH=487	544.135	0.3087	1.23859	0	0	Down
259669_at	AT1G52340.1	| Symbols: ABA2, SIS4, GIN1, SDR1, ISI4, SRE1, ATABA2, ATSDR1 | NAD(P)-binding Rossmann-fold superfamily protein | chr1:19489997-19491527 REVERSE LENGTH=286	5201.15	1.4972	2.82294	0	0	Down			262656_at	AT1G14200.1	| Symbols: | RING/U-box superfamily protein | chr1:4854532-4855071 REVERSE LENGTH=180	4926.94	0.8402	1.7903	0.0004	0	Down
259687_at	AT1G63110.1	| Symbols: | GPI transamidase subunit PIG-U | chr1:23404870-23407757 FORWARD LENGTH=470	5932.45	1.3138	2.48595	0	0	Down			262671_at	AT1G76040.2	| Symbols: CPK29 | calcium-dependent protein kinase 29 | chr1:28537743-28540448 FORWARD LENGTH=562	4953.54	0.8029	1.7446	0.0004	0	Down
259701_at	AT1G77770.2	| Symbols: | Protein of unknown function (DUF1644) | chr1:29246481-29247275 REVERSE LENGTH=265	7902.41	1.1443	2.21039	0.0016	0.0002	Down			262677_at	AT1G75860.1	| Symbols: | unknown protein; BEST Arabidopsis thaliana protein match is: unknown protein (TAIR:AT1G20100.1); Has 258 Blast hits to 235 proteins in 58 species: Archae - 0; Bacteria - 4; Metazoa - 59; Fungi - 16; Plants - 90; Viruses - 0; Other Eukaryotes	3483.62	0.6703	1.5914	0	0	Down
259710_at	AT1G77670.1	| Symbols: | Pyridoxal phosphate (PLP)-dependent transferases superfamily protein | chr1:29189043-29190901 REVERSE LENGTH=441	7402.14	1.1625	2.23845	0.0002	0	Down			262736_at	AT1G28570.1	| Symbols: | SGNH hydrolase-type esterase superfamily protein | chr1:10041838-10044112 REVERSE LENGTH=390	5261.37	0.8651	1.82147	0.0019	0.0002	Down
259754_at	AT1G71090.1	| Symbols: | Auxin efflux carrier family protein | chr1:26812551-26813924 FORWARD LENGTH=458	5385.86	1.3752	2.59404	0	0	Down			262747_at	AT1G28540.1	| Symbols: | unknown protein; Has 25 Blast hits to 25 proteins in 10 species: Archae - 0; Bacteria - 0; Metazoa - 0; Fungi - 0; Plants - 25; Viruses - 0; Other Eukaryotes - 0 (source: NCBI BLink). | chr1:10035696-10036007 FORWARD LENGTH=104	4907.75	0.7712	1.70669	0.0004	0	Down
259800_at	AT1G72175.1	| Symbols: | RING/U-box protein with domain of unknown function (DUF 1232) | chr1:27157978-27159359 FORWARD LENGTH=186	7291.33	1.1896	2.28089	0.0001	0	Down			262760_at	AT1G10770.1	| Symbols: | Plant invertase/pectin methylesterase inhibitor superfamily protein | chr1:3591859-3592362 REVERSE LENGTH=168	3624.2	0.7735	1.70941	0	0	Down
259804_at	AT1G72160.1	| Symbols: | Sec14p-like phosphatidylinositol transfer family protein | chr1:27153823-27155609 REVERSE LENGTH=491	6702.29	1.3753	2.59422	0	0	Down			262798_at	AT1G20980.1	| Symbols: SPL14, FBR6, SPL1R2, ATSPL14 | squamosa promoter binding protein-like 14 | chr1:7325042-7328933 FORWARD LENGTH=1036	4942.23	0.7924	1.73195	0.0004	0	Down
259824_at	AT1G66240.1	| Symbols: ATX1, ATATX1 | homolog of anti-oxidant 1 | chr1:24686445-24687327 REVERSE LENGTH=107	8068.94	1.1534	2.22437	0.0027	0.0004	Down			262801_at	AT1G21010.1	| Symbols: | unknown protein; FUNCTIONS IN: molecular_function unknown; INVOLVED IN: N-terminal protein myristoylation; LOCATED IN: cellular_component unknown; EXPRESSED IN: 24 plant structures; EXPRESSED DURING: 14 growth stages; BEST Arabidopsis thalian	2687.49	0.7091	1.63478	0	0	Down
259857_at	AT1G68430.1	| Symbols: | unknown protein; FUNCTIONS IN: molecular_function unknown; INVOLVED IN: biological_process unknown; LOCATED IN: chloroplast; EXPRESSED IN: 21 plant structures; EXPRESSED DURING: 13 growth stages; BEST Arabidopsis thaliana protein match is: un	5152.36	1.4156	2.66771	0	0	Down			262811_at	AT1G11700.1	| Symbols: | Protein of unknown function, DUF584 | chr1:3945852-3946457 FORWARD LENGTH=202	4851.95	0.8819	1.8428	0.0002	0	Down
259880_at	AT1G76730.1	| Symbols: | NagB/RpiA/CoA transferase-like superfamily protein | chr1:28803033-28804703 REVERSE LENGTH=355	5687.16	1.3502	2.54947	0	0	Down			262881_at	AT1G64890.1	| Symbols: | Major facilitator superfamily protein | chr1:24109752-24111165 FORWARD LENGTH=443	4888.73	0.7609	1.69455	0.0003	0	Down
259924_at	AT1G72740.1	| Symbols: | Homeodomain-like/winged-helix DNA-binding family protein | chr1:27380499-27382687 REVERSE LENGTH=288	7707.4	1.1567	2.22947	0.0008	0.0001	Down			262887_at	AT1G14780.1	| Symbols: | MAC/Perforin domain-containing protein | chr1:5091020-5093873 FORWARD LENGTH=628	5053.58	0.8533	1.80663	0.0007	0.0001	Down
259934_at	AT1G71340.1	| Symbols: | PLC-like phosphodiesterases superfamily protein | chr1:26885556-26887321 REVERSE LENGTH=329	5521.94	1.3046	2.47015	0	0	Down			262891_at	AT1G79460.1	| Symbols: GA2, KS, ATKS, ATKS1, KS1 | Terpenoid cyclases/Protein prenyltransferases superfamily protein | chr1:29890568-29894436 FORWARD LENGTH=786	5264.43	0.967	1.95477	0.0019	0.0002	Down
259976_at	AT1G76560.1	| Symbols: CP12-3 | CP12 domain-containing protein 3 | chr1:28728285-28728689 FORWARD LENGTH=135	7339.48	1.2582	2.39197	0.0002	0	Down			262918_at	AT1G65000.1	| Symbols: | unknown protein; BEST Arabidopsis thaliana protein match is: unknown protein (TAIR:AT5G38060.1); Has 49 Blast hits to 49 proteins in 14 species: Archae - 0; Bacteria - 0; Metazoa - 0; Fungi - 0; Plants - 49; Viruses - 0; Other Eukaryotes - 0	4786.07	0.7426	1.67319	0.0002	0	Down
260002_at	AT1G67940.1	| Symbols: ATNAP3, AtSTAR1, NAP3 | non-intrinsic ABC protein 3 | chr1:25477805-25478667 FORWARD LENGTH=264	8064.61	1.2013	2.29947	0.0027	0.0004	Down			262930_at	AT1G65690.1	| Symbols: | Late embryogenesis abundant (LEA) hydroxyproline-rich glycoprotein family | chr1:24431642-24432898 REVERSE LENGTH=253	2547.7	0.5443	1.45831	0	0	Down
260006_at	AT1G68000.1	| Symbols: ATPIS1, ATPIS, PIS1 | phosphatidylinositol synthase 1 | chr1:25491346-25492930 FORWARD LENGTH=228	7422.95	1.2326	2.3499	0.0003	0	Down			262940_at	AT1G79520.1	| Symbols: | Cation efflux family protein | chr1:29912369-29914515 REVERSE LENGTH=403	1430.32	0.4178	1.33589	0	0	Down
260007_at	AT1G67870.1	| Symbols: | glycine-rich protein | chr1:25449593-25450943 REVERSE LENGTH=280	6695	1.2469	2.37331	0	0	Down			263073_at	AT2G17500.4	| Symbols: | Auxin efflux carrier family protein | chr2:7607063-7608990 FORWARD LENGTH=397	2981.92	0.5354	1.44934	0	0	Down
260089_at	AT1G73170.1	| Symbols: | P-loop containing nucleoside triphosphate hydrolases superfamily protein | chr1:27511722-27514783 REVERSE LENGTH=667	6587.5	1.252	2.38171	0	0	Down			263082_at	AT2G27200.1	| Symbols: | P-loop containing nucleoside triphosphate hydrolases superfamily protein | chr2:11625449-11627959 FORWARD LENGTH=538	4493.13	0.7394	1.66948	0	0	Down
260103_at	AT1G35430.1	| Symbols: | unknown protein; FUNCTIONS IN: molecular_function unknown; INVOLVED IN: biological_process unknown; LOCATED IN: mitochondrion; EXPRESSED IN: 22 plant structures; EXPRESSED DURING: 13 growth stages; BEST Arabidopsis thaliana protein match is:	5283.71	1.4199	2.67567	0	0	Down			263118_at	AT1G03090.1	| Symbols: MCCA | methylcrotonyl-CoA carboxylase alpha chain, mitochondrial / 3-methylcrotonyl-CoA carboxylase 1 (MCCA) | chr1:739715-743819 FORWARD LENGTH=715	4952.35	0.8896	1.85266	0.0004	0	Down
260129_at	AT1G36380.1	| Symbols: | unknown protein; LOCATED IN: endomembrane system; EXPRESSED IN: 23 plant structures; EXPRESSED DURING: 15 growth stages; Has 14 Blast hits to 14 proteins in 6 species: Archae - 0; Bacteria - 0; Metazoa - 0; Fungi - 0; Plants - 14; Viruses - 0	6113.27	1.445	2.72263	0	0	Down			263128_at	AT1G78600.1	| Symbols: LZF1, STH3, DBB3 | light-regulated zinc finger protein 1 | chr1:29567370-29568662 FORWARD LENGTH=300	3855.57	0.6386	1.55682	0	0	Down
260141_at	AT1G66350.1	| Symbols: RGL1, RGL | RGA-like 1 | chr1:24748327-24749862 FORWARD LENGTH=512	5199.08	1.5725	2.9742	0	0	Down			263159_at	AT1G54130.1	| Symbols: RSH3, AT-RSH3, ATRSH3 | RELA/SPOT homolog 3 | chr1:20211177-20213761 FORWARD LENGTH=716	3367.81	0.6003	1.51603	0	0	Down
260164_at	AT1G79870.1	| Symbols: | D-isomer specific 2-hydroxyacid dehydrogenase family protein | chr1:30044794-30045851 FORWARD LENGTH=314	5143.36	1.3224	2.50082	0	0	Down			263174_at	AT1G54040.2	| Symbols: ESP, TASTY | epithiospecifier protein | chr1:20170995-20173885 REVERSE LENGTH=342	3708.1	0.964	1.95071	0	0	Down
260190_at	AT1G67560.1	| Symbols: LOX6 | PLAT/LH2 domain-containing lipoxygenase family protein | chr1:25319926-25324117 FORWARD LENGTH=918	6693.26	1.3297	2.5135	0	0	Down			263182_at	AT1G05575.1	| Symbols: | unknown protein; FUNCTIONS IN: molecular_function unknown; INVOLVED IN: anaerobic respiration; LOCATED IN: endomembrane system; EXPRESSED IN: 17 plant structures; EXPRESSED DURING: 9 growth stages; BEST Arabidopsis thaliana protein match is:	3483.47	0.8501	1.80263	0	0	Down
260207_at	AT1G70730.3	| Symbols: PGM2 | Phosphoglucomutase/phosphomannomutase family protein | chr1:26669020-26673166 REVERSE LENGTH=663	8023.94	1.1067	2.15352	0.0023	0.0003	Down			263208_at	AT1G10480.1	| Symbols: ZFP5 | zinc finger protein 5 | chr1:3449734-3450369 FORWARD LENGTH=212	5357.86	0.8222	1.7681	0.0029	0.0004	Down
260215_at	AT1G74530.3	| Symbols: | unknown protein; Has 35333 Blast hits to 34131 proteins in 2444 species: Archae - 798; Bacteria - 22429; Metazoa - 974; Fungi - 991; Plants - 531; Viruses - 0; Other Eukaryotes - 9610 (source: NCBI BLink). | chr1:28009723-28012044 REVERSE LEN	5673.66	1.2434	2.36756	0	0	Down			263222_at	AT1G30640.1	| Symbols: | Protein kinase family protein | chr1:10861297-10864700 FORWARD LENGTH=563	2643.93	0.5428	1.4568	0	0	Down
260229_at	AT1G74370.1	| Symbols: | RING/U-box superfamily protein | chr1:27958200-27958985 REVERSE LENGTH=262	8276.84	1.1831	2.27064	0.0054	0.0009	Down			263243_at	AT2G31350.1	| Symbols: GLX2-5 | glyoxalase 2-5 | chr2:13368451-13370802 FORWARD LENGTH=325	4275.85	0.6933	1.61698	0	0	Down
260254_at	AT1G74210.1	| Symbols: | PLC-like phosphodiesterases superfamily protein | chr1:27910396-27912785 FORWARD LENGTH=393	4926.54	1.5232	2.87428	0	0	Down			263320_at	AT2G47180.1	| Symbols: AtGolS1, GolS1 | galactinol synthase 1 | chr2:19369049-19370372 REVERSE LENGTH=345	2417.5	0.5756	1.4903	0	0	Down
260260_at	AT1G68540.1	| Symbols: | NAD(P)-binding Rossmann-fold superfamily protein | chr1:25720066-25721282 FORWARD LENGTH=322	5953.87	1.3433	2.53731	0	0	Down			263325_at	AT2G04240.2	| Symbols: XERICO | RING/U-box superfamily protein | chr2:1461816-1462304 REVERSE LENGTH=163	2257.88	0.5512	1.4653	0	0	Down
260274_at	AT1G80460.1	| Symbols: NHO1, GLI1 | Actin-like ATPase superfamily protein | chr1:30246960-30249055 REVERSE LENGTH=523	7934.85	1.2861	2.43868	0.0017	0.0002	Down			263334_at	AT2G03820.1	| Symbols: | nonsense-mediated mRNA decay NMD3 family protein | chr2:1165149-1166699 REVERSE LENGTH=517	5262.86	0.8395	1.78943	0.0019	0.0002	Down
260281_at	AT1G80500.1	| Symbols: | SNARE-like superfamily protein | chr1:30271195-30272431 FORWARD LENGTH=136	7926.81	1.1285	2.18631	0.0017	0.0002	Down			263378_at	AT2G40180.1	| Symbols: ATHPP2C5, PP2C5 | phosphatase 2C5 | chr2:16782522-16784014 FORWARD LENGTH=391	5557.94	0.8556	1.80951	0.0065	0.0009	Down
260295_at	AT1G63770.3	| Symbols: | Peptidase M1 family protein | chr1:23657791-23664243 REVERSE LENGTH=988	8391.22	1.1334	2.19375	0.0078	0.0013	Down			263379_at	AT2G40140.2	| Symbols: CZF1, ZFAR1, SZF2, ATSZF2 | zinc finger (CCCH-type) family protein | chr2:16772537-16774330 FORWARD LENGTH=598	2595.61	0.6712	1.5924	0	0	Down
260356_at	AT1G69390.1	| Symbols: ATMINE1, MINE1, ARC12 | homologue of bacterial MinE 1 | chr1:26084721-26086284 FORWARD LENGTH=230	6181.26	1.2955	2.45462	0	0	Down			263384_at	AT2G40130.1	| Symbols: | Double Clp-N motif-containing P-loop nucleoside triphosphate hydrolases superfamily protein | chr2:16766030-16767821 FORWARD LENGTH=492	2696.04	0.7198	1.64695	0	0	Down
260385_at	AT1G74090.1	| Symbols: SOT18, ATSOT18, ATST5B | desulfo-glucosinolate sulfotransferase 18 | chr1:27863003-27864055 FORWARD LENGTH=351	5943.28	1.3988	2.63682	0	0	Down			263391_at	AT2G11810.1	| Symbols: MGDC, MGD3, ATMGD3 | monogalactosyldiacylglycerol synthase type C | chr2:4743388-4746633 FORWARD LENGTH=466	5048.85	0.6815	1.60381	0.0007	0.0001	Down
260387_at	AT1G74100.1	| Symbols: SOT16, ATSOT16, CORI-7, ATST5A | sulfotransferase 16 | chr1:27864489-27865505 REVERSE LENGTH=339	7150.2	1.3411	2.53344	0.0001	0	Down			263406_at	AT2G04160.1	| Symbols: AIR3 | Subtilisin-like serine endopeptidase family protein | chr2:1401450-1407694 REVERSE LENGTH=773	4804.62	0.8329	1.78126	0.0002	0	Down
260441_at	AT1G68260.1	| Symbols: | Thioesterase superfamily protein | chr1:25585976-25587601 REVERSE LENGTH=191	7872.94	1.197	2.29262	0.0014	0.0002	Down			263419_at	AT2G17220.1	| Symbols: | Protein kinase superfamily protein | chr2:7487866-7489768 REVERSE LENGTH=415	5133.63	0.7602	1.69373	0.001	0.0001	Down
260442_at	AT1G68220.1	| Symbols: | Protein of unknown function (DUF1218) | chr1:25570322-25571562 FORWARD LENGTH=202	7823.95	1.2709	2.41312	0.0012	0.0002	Down			263452_at	AT2G22190.1	| Symbols: TPPE | Haloacid dehalogenase-like hydrolase (HAD) superfamily protein | chr2:9433897-9436482 REVERSE LENGTH=355	3105.17	0.725	1.6529	0	0	Down
260498_at	AT2G41710.1	| Symbols: | Integrase-type DNA-binding superfamily protein | chr2:17400274-17402903 REVERSE LENGTH=424	8029.38	1.2178	2.32592	0.0024	0.0003	Down			263465_at	AT2G31940.1	| Symbols: | unknown protein; INVOLVED IN: biological_process unknown; LOCATED IN: endomembrane system; EXPRESSED IN: 16 plant structures; EXPRESSED DURING: 6 growth stages; BEST Arabidopsis thaliana protein match is: unknown protein (TAIR:AT5G19875.1); H	4988.89	0.765	1.69937	0.0005	0.0001	Down
260501_at	AT2G41770.1	| Symbols: | Protein of unknown function (DUF288) | chr2:17424549-17427042 REVERSE LENGTH=772	7760.05	1.1039	2.14935	0.001	0.0001	Down			263472_at	AT2G31955.2	| Symbols: CNX2 | cofactor of nitrate reductase and xanthine dehydrogenase 2 | chr2:13584635-13586484 REVERSE LENGTH=391	5053.31	0.7908	1.73003	0.0007	0.0001	Down
260523_at	AT2G41720.1	| Symbols: EMB2654 | Tetratricopeptide repeat (TPR)-like superfamily protein | chr2:17403744-17407127 REVERSE LENGTH=823	6577.09	1.2465	2.37265	0	0	Down			263478_at	AT2G31880.1	| Symbols: SOBIR1, EVR | Leucine-rich repeat protein kinase family protein | chr2:13554920-13556845 FORWARD LENGTH=642	5438.86	1.0579	2.0819	0.0041	0.0005	Down
260541_at	AT2G43530.1	| Symbols: | Scorpion toxin-like knottin superfamily protein | chr2:18070104-18070523 FORWARD LENGTH=86	5594.74	1.6827	3.21028	0	0	Down			263486_at	AT2G22200.1	| Symbols: | Integrase-type DNA-binding superfamily protein | chr2:9443422-9444207 REVERSE LENGTH=262	3970.39	0.7459	1.67702	0	0	Down
[truncated: 5,958 more rows]
