# Supplementary material for: Comparative transcriptome meta-analysis of Arabidopsis thaliana under drought and cold stress
Source: PLoS One. 2018 Sep 7;13(9):e0203266. doi: 10.1371/journal.pone.0203266 (PMC6128483; doi:10.1371/journal.pone.0203266)
Supplement: S3 Table — (XLSX) [file pone.0203266.s003.xlsx]

## Sheet: Sheet1
Supplementary Table 3: Common differentially expressed genes in Cold and Drought stress.
GENE DETAILS						COLD					DROUGHT
Probe ID	Locus ID	Annotation	TF_TAIRID	TF	Targeting TF Family	Rank Product	logFC	PFP (Percentage of False Positives)	P-value	D.E (Differential Expression)	Rank Product	logFC	PFP (Percentage of False Positives)	P-value	D.E (Differential Expression)
264209_at	AT1G22740.1	| Symbols: RAB7, ATRABG3B, RAB75, RABG3B | RAB GTPase homolog G3B | chr1:8049247-8050494 FORWARD LENGTH=204	---------	---------	NAC	6337.36	0.7067	0	0	Up	3046.3	1.4673	0	0	Up
256497_at	AT1G31580.1	| Symbols: ECS1, CXC750 | ECS1 | chr1:11311300-11311712 FORWARD LENGTH=96	---------	---------	NAC	6270.28	1.6327	0	0	Up	1350.98	1.7283	0	0	Up
262971_at	AT1G75640.1	| Symbols: | Leucine-rich receptor-like protein kinase family protein | chr1:28403600-28407022 REVERSE LENGTH=1141	---------	---------	NAC	6224.29	0.7471	0	0	Up	5227.27	1.1482	0.0013	0.0002	Up
259871_at	AT1G76800.1	| Symbols: | Vacuolar iron transporter (VIT) family protein | chr1:28829345-28829935 FORWARD LENGTH=197	---------	---------	NAC	6446.33	0.7737	0	0	Up	3453.95	1.3285	0	0	Up
249645_at	AT5G36910.1	| Symbols: THI2.2 | thionin 2.2 | chr5:14562053-14562673 REVERSE LENGTH=135	---------	---------	NAC	8150.84	0.8175	0.0033	0.0004	Up	1922.82	1.6736	0	0	Up
261055_at	AT1G01300.1	| Symbols: | Eukaryotic aspartyl protease family protein | chr1:117065-118522 FORWARD LENGTH=486	---------	---------	NAC	5992.18	0.7303	0	0	Up	3816.96	1.5449	0	0	Up
256066_at	AT1G06980.1	| Symbols: | unknown protein; FUNCTIONS IN: molecular_function unknown; INVOLVED IN: biological_process unknown; LOCATED IN: endomembrane system; EXPRESSED IN: sepal, male gametophyte, carpel; EXPRESSED DURING: 4 anthesis; BEST Arabidopsis thaliana protei	---------	---------	NAC	6538.36	0.7385	0	0	Up	4886.44	1.3776	0.0002	0	Up
256100_at	AT1G13750.1	| Symbols: | Purple acid phosphatases superfamily protein | chr1:4715490-4718091 REVERSE LENGTH=614	---------	---------	NAC	6484.28	1.4332	0	0	Up	4530.89	1.1405	0	0	Up
256088_at	AT1G20810.1	| Symbols: | FKBP-like peptidyl-prolyl cis-trans isomerase family protein | chr1:7232025-7233367 FORWARD LENGTH=233	---------	---------	NAC	8043.41	1.1741	0.0025	0.0004	Up	4552.01	1.3725	0	0	Up
260875_at	AT1G21410.1	| Symbols: SKP2A | F-box/RNI-like superfamily protein | chr1:7497479-7499386 FORWARD LENGTH=361	---------	---------	NAC	8004.36	1.2459	0.0022	0.0003	Up	2182.13	0.5335	0	0	Up
264859_at	AT1G24280.1	| Symbols: G6PD3 | glucose-6-phosphate dehydrogenase 3 | chr1:8609495-8612383 FORWARD LENGTH=600	---------	---------	NAC	8345.81	0.6882	0.0063	0.0009	Up	5431.7	1.2821	0.0033	0.0004	Up
255720_at	AT1G32060.1	| Symbols: PRK | phosphoribulokinase | chr1:11532668-11534406 FORWARD LENGTH=396	---------	---------	NAC	7769.36	1.1866	0.001	0.0001	Up	3932.16	1.4862	0	0	Up
261984_at	AT1G33760.1	| Symbols: | Integrase-type DNA-binding superfamily protein | chr1:12237944-12238498 FORWARD LENGTH=185	AT1G33760.1	AP2/ERF	NAC	7868.95	0.7935	0.0011	0.0001	Up	5304.75	1.2355	0.0019	0.0002	Up
245739_at	AT1G44110.1	| Symbols: CYCA1;1 | Cyclin A1;1 | chr1:16775035-16777182 REVERSE LENGTH=461	---------	---------	NAC	8188.9	1.1659	0.004	0.0006	Up	3002.05	1.3599	0	0	Up
256020_at	AT1G58290.1	| Symbols: HEMA1 | Glutamyl-tRNA reductase family protein | chr1:21624028-21626051 REVERSE LENGTH=544	---------	---------	NAC	6347.82	0.6308	0	0	Up	3312.24	1.6256	0	0	Up
260034_at	AT1G68810.1	| Symbols: | basic helix-loop-helix (bHLH) DNA-binding superfamily protein | chr1:25861289-25862882 FORWARD LENGTH=369	AT1G68810.1	bHLH	NAC	8201.67	0.8203	0.004	0.0005	Up	4410.54	1.2887	0	0	Up
256336_at	AT1G72030.1	| Symbols: | Acyl-CoA N-acyltransferases (NAT) superfamily protein | chr1:27110887-27111825 FORWARD LENGTH=257	---------	---------	NAC	4887.65	1.7383	0	0	Up	5292.78	1.0986	0.0018	0.0002	Up
263130_at	AT1G78650.1	| Symbols: POLD3 | DNA-directed DNA polymerases | chr1:29582987-29585508 FORWARD LENGTH=510	---------	---------	NAC	8283.52	0.8368	0.0052	0.0007	Up	4581.27	1.2066	0	0	Up
257474_at	AT1G80850.1	| Symbols: | DNA glycosylase superfamily protein | chr1:30385607-30387272 REVERSE LENGTH=328	---------	---------	NAC	3894.74	2.0443	0	0	Up	3807.07	1.655	0	0	Up
263345_s_at	AT2G05070.1	| Symbols: LHCB2.2, LHCB2 | photosystem II light harvesting complex gene 2.2 | chr2:1799436-1800329 REVERSE LENGTH=266	---------	---------	NAC	8032.54	0.7655	0.0022	0.0003	Up	2615.3	1.4328	0	0	Up
266946_at	AT2G18890.1	| Symbols: | Protein kinase superfamily protein | chr2:8184027-8186685 FORWARD LENGTH=393	---------	---------	NAC	3189.51	0.6062	0	0	Up	3807.78	1.5061	0	0	Up
255827_at	AT2G40600.1	| Symbols: | appr-1-p processing enzyme family protein | chr2:16947012-16948537 REVERSE LENGTH=258	---------	---------	NAC	4894.42	1.484	0	0	Up	5569.59	1.2704	0.0059	0.0009	Up
257533_at	AT3G10840.1	| Symbols: | alpha/beta-Hydrolases superfamily protein | chr3:3391207-3393281 REVERSE LENGTH=467	---------	---------	NAC	7878.98	1.0907	0.0014	0.0002	Up	3314.22	1.4585	0	0	Up
258355_at	AT3G14330.1	| Symbols: | Tetratricopeptide repeat (TPR)-like superfamily protein | chr3:4779688-4782451 REVERSE LENGTH=711	---------	---------	NAC	8235.33	1.1827	0.0047	0.0007	Up	4464.71	1.3591	0	0	Up
256599_at	AT3G14760.1	| Symbols: | unknown protein; FUNCTIONS IN: molecular_function unknown; INVOLVED IN: biological_process unknown; LOCATED IN: endomembrane system; EXPRESSED IN: 6 plant structures; EXPRESSED DURING: LP.04 four leaves visible, LP.02 two leaves visible; Has	---------	---------	NAC	8073.06	1.3164	0.0028	0.0004	Up	3354.67	1.4828	0	0	Up
258284_at	AT3G16080.1	| Symbols: | Zinc-binding ribosomal protein family protein | chr3:5454892-5455677 FORWARD LENGTH=96	---------	---------	NAC	8000.51	0.8096	0.0019	0.0002	Up	5411.51	1.3807	0.003	0.0004	Up
257651_at	AT3G16850.1	| Symbols: | Pectin lyase-like superfamily protein | chr3:5748692-5750981 FORWARD LENGTH=456	---------	---------	NAC	5523.25	1.3311	0	0	Up	3481.03	1.4903	0	0	Up
257750_at	AT3G18800.1	| Symbols: | unknown protein; FUNCTIONS IN: molecular_function unknown; INVOLVED IN: biological_process unknown; LOCATED IN: plasma membrane; EXPRESSED IN: 17 plant structures; EXPRESSED DURING: 12 growth stages; Has 58 Blast hits to 58 proteins in 12 spe	---------	---------	NAC	5259.63	1.5028	0	0	Up	3155.02	1.4733	0	0	Up
257021_at	AT3G19710.1	| Symbols: BCAT4 | branched-chain aminotransferase4 | chr3:6847202-6849429 REVERSE LENGTH=355	---------	---------	NAC	5369.06	1.3464	0	0	Up	2507.02	1.8102	0	0	Up
258039_at	AT3G21200.1	| Symbols: PGR7 | proton gradient regulation 7 | chr3:7436091-7437845 FORWARD LENGTH=318	---------	---------	NAC	7297.12	1.1837	0.0001	0	Up	3568.71	1.3226	0	0	Up
258183_at	AT3G21550.1	| Symbols: DMP2, AtDMP2 | DUF679 domain membrane protein 2 | chr3:7591708-7592262 REVERSE LENGTH=185	---------	---------	NAC	8353.53	0.8605	0.0065	0.0009	Up	4658.05	1.1509	0.0001	0	Up
256621_at	AT3G24450.1	| Symbols: | Heavy metal transport/detoxification superfamily protein | chr3:8880286-8881611 REVERSE LENGTH=141	---------	---------	NAC	7762.93	1.1915	0.001	0.0001	Up	5204.54	1.2261	0.0012	0.0001	Up
252361_at	AT3G48490.1	| Symbols: | unknown protein; Has 16 Blast hits to 16 proteins in 7 species: Archae - 0; Bacteria - 0; Metazoa - 0; Fungi - 1; Plants - 15; Viruses - 0; Other Eukaryotes - 0 (source: NCBI BLink). | chr3:17961338-17961800 FORWARD LENGTH=121	---------	---------	NAC	7752.02	1.3357	0.0009	0.0001	Up	2389.05	1.6266	0	0	Up
252261_at	AT3G49500.1	| Symbols: RDR6, SGS2, SDE1 | RNA-dependent RNA polymerase 6 | chr3:18349193-18353205 REVERSE LENGTH=1197	---------	---------	NAC	5182.32	1.354	0	0	Up	5152.29	1.2048	0.0009	0.0001	Up
252092_at	AT3G51420.1	| Symbols: SSL4, ATSSL4 | strictosidine synthase-like 4 | chr3:19084082-19085451 FORWARD LENGTH=371	---------	---------	NAC	3220.33	1.822	0	0	Up	4549.26	1.2321	0	0	Up
252036_at	AT3G52070.1	| Symbols: | unknown protein; FUNCTIONS IN: molecular_function unknown; INVOLVED IN: biological_process unknown; LOCATED IN: chloroplast; EXPRESSED IN: 22 plant structures; EXPRESSED DURING: 13 growth stages; Has 23 Blast hits to 23 proteins in 10 species	---------	---------	NAC	6042.74	1.6298	0	0	Up	5647.61	1.0825	0.0081	0.0012	Up
251855_at	AT3G54690.1	| Symbols: | Sugar isomerase (SIS) family protein | chr3:20246586-20247810 FORWARD LENGTH=351	---------	---------	NAC	6525	1.2584	0	0	Up	5177.17	1.3559	0.001	0.0001	Up
251701_at	AT3G56650.1	| Symbols: | Mog1/PsbP/DUF1795-like photosystem II reaction center PsbP family protein | chr3:20984807-20985913 FORWARD LENGTH=263	---------	---------	NAC	8223.48	1.1755	0.0045	0.0007	Up	2980.33	1.5917	0	0	Up
251427_at	AT3G60130.1	| Symbols: BGLU16 | beta glucosidase 16 | chr3:22210343-22213650 FORWARD LENGTH=515	---------	---------	NAC	7304.38	1.3244	0.0002	0	Up	3436.59	1.3091	0	0	Up
255538_at	AT4G01680.1	| Symbols: MYB55, AtMYB55 | myb domain protein 55 | chr4:716222-717415 REVERSE LENGTH=337	AT4G01680.1	MYB	NAC	7230.15	1.2422	0.0001	0	Up	4697.82	1.2407	0.0001	0	Up
254982_at	AT4G10470.1	| Symbols: | unknown protein; BEST Arabidopsis thaliana protein match is: unknown protein (TAIR:AT1G33050.2); Has 30201 Blast hits to 17322 proteins in 780 species: Archae - 12; Bacteria - 1396; Metazoa - 17338; Fungi - 3422; Plants - 5037; Viruses - 0; O	---------	---------	NAC	4988.79	1.4981	0	0	Up	5455.33	1.2868	0.0036	0.0005	Up
254915_s_at	AT4G11310.1	| Symbols: | Papain family cysteine protease | chr4:6883594-6885318 FORWARD LENGTH=365	---------	---------	NAC	8151.09	1.4426	0.0036	0.0005	Up	3877.62	1.1604	0	0	Up
254832_at	AT4G12490.1	| Symbols: | Bifunctional inhibitor/lipid-transfer protein/seed storage 2S albumin superfamily protein | chr4:7409830-7410378 REVERSE LENGTH=183	---------	---------	NAC	6172.98	0.5295	0	0	Up	4590.13	1.1967	0	0	Up
254798_at	AT4G13050.1	| Symbols: | Acyl-ACP thioesterase | chr4:7617739-7619355 FORWARD LENGTH=368	---------	---------	NAC	5127.29	1.3041	0	0	Up	3764.79	1.422	0	0	Up
254737_at	AT4G13840.1	| Symbols: | HXXXD-type acyl-transferase family protein | chr4:8014088-8016326 REVERSE LENGTH=429	---------	---------	NAC	8443.42	1.19	0.009	0.0015	Up	4243.4	1.5104	0	0	Up
245501_at	AT4G15620.1	| Symbols: | Uncharacterised protein family (UPF0497) | chr4:8913935-8915531 FORWARD LENGTH=191	---------	---------	NAC	5875.66	1.5202	0	0	Up	5088.11	0.9632	0.0007	0.0001	Up
245343_at	AT4G15830.1	| Symbols: | ARM repeat superfamily protein | chr4:8995285-8996548 REVERSE LENGTH=297	---------	---------	NAC	8322.48	1.1475	0.0062	0.001	Up	1744.71	1.6825	0	0	Up
245446_at	AT4G16800.1	| Symbols: | ATP-dependent caseinolytic (Clp) protease/crotonase family protein | chr4:9454931-9457000 REVERSE LENGTH=302	---------	---------	NAC	6957.29	1.2369	0	0	Up	5689.66	1.189	0.0096	0.0015	Up
254638_at	AT4G18740.1	| Symbols: | Rho termination factor | chr4:10303543-10304479 REVERSE LENGTH=246	---------	---------	NAC	4557.05	0.7028	0	0	Up	4421.91	1.3292	0	0	Up
253823_at	AT4G28030.1	| Symbols: | Acyl-CoA N-acyltransferases (NAT) superfamily protein | chr4:13937748-13939131 REVERSE LENGTH=275	---------	---------	NAC	6982.65	1.25	0	0	Up	3976.47	1.3993	0	0	Up
253738_at	AT4G28750.1	| Symbols: PSAE-1 | Photosystem I reaction centre subunit IV / PsaE protein | chr4:14202951-14203888 REVERSE LENGTH=144	---------	---------	NAC	8457.85	1.1208	0.0094	0.0016	Up	4815.78	1.3462	0.0002	0	Up
253617_at	AT4G30410.1	| Symbols: | sequence-specific DNA binding transcription factors | chr4:14871309-14871851 REVERSE LENGTH=181	---------	---------	NAC	5284.5	1.6129	0	0	Up	2816.77	1.6898	0	0	Up
253486_at	AT4G31600.1	| Symbols: | UDP-N-acetylglucosamine (UAA) transporter family | chr4:15315232-15316909 REVERSE LENGTH=324	---------	---------	NAC	6881.46	1.249	0	0	Up	4206.83	1.3961	0	0	Up
253420_at	AT4G32260.1	| Symbols: | ATPase, F0 complex, subunit B/B', bacterial/chloroplast | chr4:15573859-15574586 REVERSE LENGTH=220	---------	---------	NAC	8291.12	1.1294	0.0057	0.0009	Up	5444.32	1.3079	0.0034	0.0005	Up
253423_at	AT4G32280.1	| Symbols: IAA29 | indole-3-acetic acid inducible 29 | chr4:15583479-15584628 FORWARD LENGTH=252	---------	---------	NAC	7011.95	0.5663	0	0	Up	1565.8	2.3569	0	0	Up
253052_at	AT4G37310.1	| Symbols: CYP81H1 | cytochrome P450, family 81, subfamily H, polypeptide 1 | chr4:17556152-17558833 REVERSE LENGTH=519	---------	---------	NAC	5016.15	1.5495	0	0	Up	4496.32	0.934	0	0	Up
252965_at	AT4G38860.1	| Symbols: | SAUR-like auxin-responsive protein family | chr4:18130357-18130674 FORWARD LENGTH=106	---------	---------	NAC	8403.95	1.7128	0.008	0.0014	Up	337.32	3.6801	0	0	Up
250968_at	AT5G02890.1	| Symbols: | HXXXD-type acyl-transferase family protein | chr5:670207-671454 REVERSE LENGTH=354	---------	---------	NAC	8013.14	1.1825	0.0023	0.0003	Up	3040.84	1.7764	0	0	Up
250512_at	AT5G09995.1	| Symbols: | unknown protein; BEST Arabidopsis thaliana protein match is: unknown protein (TAIR:AT1G08530.1); Has 30201 Blast hits to 17322 proteins in 780 species: Archae - 12; Bacteria - 1396; Metazoa - 17338; Fungi - 3422; Plants - 5037; Viruses - 0; O	---------	---------	NAC	5089.38	1.3738	0	0	Up	3707.5	1.4712	0	0	Up
245984_at	AT5G13090.1	| Symbols: | unknown protein; BEST Arabidopsis thaliana protein match is: unknown protein (TAIR:AT1G24270.1); Has 30201 Blast hits to 17322 proteins in 780 species: Archae - 12; Bacteria - 1396; Metazoa - 17338; Fungi - 3422; Plants - 5037; Viruses - 0; O	---------	---------	NAC	4138.47	1.8762	0	0	Up	4989.39	1.3367	0.0004	0	Up
250255_at	AT5G13730.1	| Symbols: SIG4, SIGD | sigma factor 4 | chr5:4429132-4430744 REVERSE LENGTH=420	---------	---------	NAC	4024.05	2.0409	0	0	Up	5080.09	1.3352	0.0006	0.0001	Up
250167_at	AT5G15310.1	| Symbols: ATMYB16, ATMIXTA, MYB16 | myb domain protein 16 | chr5:4974894-4976106 FORWARD LENGTH=327	AT5G15310.1	MYB	NAC	6782.5	1.4132	0	0	Up	4755.41	1.4265	0.0001	0	Up
250128_at	AT5G16540.1	| Symbols: ZFN3 | zinc finger nuclease 3 | chr5:5403437-5405034 FORWARD LENGTH=376	AT5G16540.1	C3H	NAC	5066.85	1.3376	0	0	Up	4879.71	1.4184	0.0002	0	Up
246420_at	AT5G16870.1	| Symbols: | Peptidyl-tRNA hydrolase II (PTH2) family protein | chr5:5546975-5548542 REVERSE LENGTH=170	---------	---------	NAC	4293.28	1.5303	0	0	Up	4277.13	1.3346	0	0	Up
250012_x_at	AT5G18060.1	| Symbols: | SAUR-like auxin-responsive protein family | chr5:5976030-5976302 FORWARD LENGTH=91	---------	---------	NAC	7032.84	1.5708	0	0	Up	1311.45	2.6015	0	0	Up
246149_at	AT5G19890.1	| Symbols: | Peroxidase superfamily protein | chr5:6724372-6725877 REVERSE LENGTH=329	---------	---------	NAC	8402.04	1.1885	0.008	0.0013	Up	5631.22	1.043	0.0076	0.0011	Up
246159_at	AT5G20935.1	| Symbols: | unknown protein; CONTAINS InterPro DOMAIN/s: Protein of unknown function DUF3148 (InterPro:IPR021495); Has 30201 Blast hits to 17322 proteins in 780 species: Archae - 12; Bacteria - 1396; Metazoa - 17338; Fungi - 3422; Plants - 5037; Viruses	---------	---------	NAC	7794.38	1.2453	0.0011	0.0001	Up	3828.29	1.3457	0	0	Up
249823_s_at	AT5G23350.1	| Symbols: | GRAM domain-containing protein / ABA-responsive protein-related | chr5:7858545-7859387 REVERSE LENGTH=281	---------	---------	NAC	5628.22	0.7826	0	0	Up	5452	1.0657	0.0036	0.0005	Up
249750_at	AT5G24570.1	| Symbols: | unknown protein; Has 30201 Blast hits to 17322 proteins in 780 species: Archae - 12; Bacteria - 1396; Metazoa - 17338; Fungi - 3422; Plants - 5037; Viruses - 0; Other Eukaryotes - 2996 (source: NCBI BLink). | chr5:8405814-8406026 REVERSE LENG	---------	---------	NAC	4397.03	0.4705	0	0	Up	5392.05	1.1033	0.0028	0.0004	Up
249120_at	AT5G43750.1	| Symbols: NDH18 | NAD(P)H dehydrogenase 18 | chr5:17580100-17581145 REVERSE LENGTH=213	---------	---------	NAC	8134.6	1.1653	0.0034	0.0005	Up	2333.51	1.6685	0	0	Up
248959_at	AT5G45630.1	| Symbols: | Protein of unknown function, DUF584 | chr5:18505915-18506259 REVERSE LENGTH=115	---------	---------	NAC	8106.81	0.8531	0.0029	0.0004	Up	2571.27	0.4611	0	0	Up
248807_at	AT5G47500.1	| Symbols: | Pectin lyase-like superfamily protein | chr5:19271262-19272845 REVERSE LENGTH=363	---------	---------	NAC	5647.13	1.4225	0	0	Up	2755.36	1.4688	0	0	Up
248718_at	AT5G47770.1	| Symbols: FPS1 | farnesyl diphosphate synthase 1 | chr5:19345297-19347415 FORWARD LENGTH=385	---------	---------	NAC	6650.05	1.2491	0	0	Up	4534.83	1.3506	0	0	Up
248197_at	AT5G54190.1	| Symbols: PORA | protochlorophyllide oxidoreductase A | chr5:21991183-21992773 REVERSE LENGTH=406	---------	---------	NAC	8447.07	0.8652	0.0088	0.0012	Up	4064.46	1.3859	0	0	Up
248169_at	AT5G54610.1	| Symbols: ANK | ankyrin | chr5:22184781-22186481 REVERSE LENGTH=427	---------	---------	NAC	7526.14	1.627	0.0004	0	Up	2331.55	1.9738	0	0	Up
247943_at	AT5G57170.1	| Symbols: | Tautomerase/MIF superfamily protein | chr5:23162201-23163140 REVERSE LENGTH=116	---------	---------	NAC	6371.51	1.3332	0	0	Up	4225.81	1.4526	0	0	Up
247376_at	AT5G63310.1	| Symbols: NDPK2, NDPK1A, NDPK IA IA, NDPK IA, ATNDPK2 | nucleoside diphosphate kinase 2 | chr5:25372122-25373838 REVERSE LENGTH=232	---------	---------	NAC	8178.81	1.0766	0.0039	0.0006	Up	3597.1	1.581	0	0	Up
247352_at	AT5G63650.1	| Symbols: SNRK2-5, SNRK2.5, SRK2H | SNF1-related protein kinase 2.5 | chr5:25481631-25483495 REVERSE LENGTH=361	---------	---------	NAC	6672.17	1.2974	0	0	Up	5518.66	1.1332	0.0047	0.0007	Up
247284_at	AT5G64410.1	| Symbols: ATOPT4, OPT4 | oligopeptide transporter 4 | chr5:25750921-25754974 REVERSE LENGTH=730	---------	---------	NAC	6867.89	1.5132	0	0	Up	2568.63	1.8253	0	0	Up
247214_at	AT5G64850.1	| Symbols: | FUNCTIONS IN: molecular_function unknown; INVOLVED IN: biological_process unknown; LOCATED IN: plasma membrane; EXPRESSED IN: 22 plant structures; EXPRESSED DURING: 13 growth stages; CONTAINS InterPro DOMAIN/s: RPM1-interacting protein 4, def	---------	---------	NAC	4902.15	0.511	0	0	Up	3717.07	1.1739	0	0	Up
247162_at	AT5G65730.1	| Symbols: XTH6 | xyloglucan endotransglucosylase/hydrolase 6 | chr5:26299080-26300290 FORWARD LENGTH=293	---------	---------	NAC	6689.46	1.4138	0	0	Up	341.51	3.8983	0	0	Up
264624_at	AT1G08930.2	| Symbols: ERD6 | Major facilitator superfamily protein | chr1:2873604-2876979 FORWARD LENGTH=497	---------	---------	NAC	7025.87	0.7532	0	0	Up	3756.68	1.3843	0	0	Up
245657_at	AT1G56720.3	| Symbols: | Protein kinase superfamily protein | chr1:21263630-21265559 REVERSE LENGTH=493	---------	---------	NAC	7774.4	1.349	0.001	0.0001	Up	3911.43	1.4069	0	0	Up
263553_at	AT2G16430.2	| Symbols: PAP10, ATPAP10 | purple acid phosphatase 10 | chr2:7120502-7122772 REVERSE LENGTH=469	---------	---------	NAC	8119.88	0.8064	0.003	0.0004	Up	4885.43	1.2913	0.0002	0	Up
257237_at	AT3G14890.2	| Symbols: | phosphoesterase | chr3:5008751-5013060 FORWARD LENGTH=685	---------	---------	NAC	3790.99	0.3621	0	0	Up	5626.41	1.2297	0.0074	0.0011	Up
252032_at	AT3G52150.2	| Symbols: | RNA-binding (RRM/RBD/RNP motifs) family protein | chr3:19342074-19343090 FORWARD LENGTH=254	---------	---------	NAC	7900.49	1.1364	0.0016	0.0002	Up	3435.79	1.4974	0	0	Up
251962_at	AT3G53420.2	| Symbols: PIP2A, PIP2, PIP2;1 | plasma membrane intrinsic protein 2A | chr3:19803906-19805454 REVERSE LENGTH=288	---------	---------	NAC	7388.48	1.2835	0.0002	0	Up	5267.06	1.2332	0.0016	0.0002	Up
255224_at	AT4G05400.2	| Symbols: | copper ion binding | chr4:2741256-2742008 FORWARD LENGTH=251	---------	---------	NAC	7619.66	1.1229	0.0006	0.0001	Up	5397.59	1.2358	0.0029	0.0004	Up
253920_at	AT4G27230.2	| Symbols: HTA2 | histone H2A 2 | chr4:13637515-13638325 REVERSE LENGTH=132	---------	---------	NAC	7265.36	1.2291	0.0001	0	Up	4044.76	1.3722	0	0	Up
246596_at	AT5G14740.2	| Symbols: CA2, CA18, BETA CA2 | carbonic anhydrase 2 | chr5:4760536-4762382 FORWARD LENGTH=260	---------	---------	NAC	7163.06	1.2652	0.0001	0	Up	2659.65	2.0227	0	0	Up
249211_at	AT5G42680.2	| Symbols: | Protein of unknown function, DUF617 | chr5:17114640-17115356 FORWARD LENGTH=239	---------	---------	NAC	4456.37	1.5691	0	0	Up	4290.8	1.3927	0	0	Up
248398_at	AT5G51970.2	| Symbols: | GroES-like zinc-binding alcohol dehydrogenase family protein | chr5:21111820-21113284 FORWARD LENGTH=365	---------	---------	NAC	4245.94	1.7077	0	0	Up	5638.32	1.1896	0.0078	0.0012	Up
247331_at	AT5G63530.2	| Symbols: ATFP3, FP3 | farnesylated protein 3 | chr5:25433423-25435614 FORWARD LENGTH=341	---------	---------	NAC	6398.6	1.2218	0	0	Up	4646.59	1.2317	0.0001	0	Up
255807_at	AT4G10270.1	| Symbols: | Wound-responsive family protein | chr4:6374805-6375077 FORWARD LENGTH=91	---------	---------	MYB;NAC	5607.32	1.8081	0	0	Up	2772.98	1.049	0	0	Up
261230_at	AT1G20010.1	| Symbols: TUB5 | tubulin beta-5 chain | chr1:6938033-6940481 REVERSE LENGTH=450	---------	---------	MYB;NAC	6895.5	0.8062	0	0	Up	2034.97	2.1237	0	0	Up
262336_at	AT1G64220.1	| Symbols: TOM7-2 | translocase of outer membrane 7 kDa subunit 2 | chr1:23833088-23833321 REVERSE LENGTH=78	---------	---------	MYB;NAC	5671.62	0.6476	0	0	Up	5405.13	1.1423	0.0029	0.0004	Up
259845_at	AT1G73590.1	| Symbols: PIN1, ATPIN1 | Auxin efflux carrier family protein | chr1:27659772-27662876 FORWARD LENGTH=623	---------	---------	MYB;NAC	7250.47	0.7776	0.0001	0	Up	3190.49	1.303	0	0	Up
256455_at	AT1G75190.1	| Symbols: | unknown protein; Has 7306 Blast hits to 3858 proteins in 279 species: Archae - 15; Bacteria - 134; Metazoa - 3314; Fungi - 546; Plants - 228; Viruses - 207; Other Eukaryotes - 2862 (source: NCBI BLink). | chr1:28219598-28219993 FORWARD LENGTH	---------	---------	MYB;NAC	4475.54	0.6937	0	0	Up	4803.24	1.4572	0.0001	0	Up
258409_at	AT3G17640.1	| Symbols: | Leucine-rich repeat (LRR) family protein | chr3:6032393-6033583 FORWARD LENGTH=397	---------	---------	MYB;NAC	7180.32	1.2504	0.0001	0	Up	3075.26	1.6241	0	0	Up
251219_at	AT3G62390.1	| Symbols: TBL6 | TRICHOME BIREFRINGENCE-LIKE 6 | chr3:23087275-23089142 REVERSE LENGTH=476	---------	---------	MYB;NAC	5874.14	1.3969	0	0	Up	3621.54	1.4011	0	0	Up
251218_at	AT3G62410.1	| Symbols: CP12-2, CP12 | CP12 domain-containing protein 2 | chr3:23091006-23091401 FORWARD LENGTH=132	---------	---------	MYB;NAC	4733.19	1.5932	0	0	Up	4419.55	1.2908	0	0	Up
254790_at	AT4G12800.1	| Symbols: PSAL | photosystem I subunit l | chr4:7521469-7522493 FORWARD LENGTH=220	---------	---------	MYB;NAC	6944.18	1.2411	0	0	Up	4901.95	1.2877	0.0003	0	Up
245326_at	AT4G14100.1	| Symbols: | transferases, transferring glycosyl groups | chr4:8120749-8122288 FORWARD LENGTH=207	---------	---------	MYB;NAC	4524.65	1.4812	0	0	Up	4663.97	1.344	0.0001	0	Up
245347_at	AT4G14890.1	| Symbols: FdC2 | 2Fe-2S ferredoxin-like superfamily protein | chr4:8520887-8521351 FORWARD LENGTH=155	---------	---------	MYB;NAC	6386.6	1.2978	0	0	Up	2128.3	1.8039	0	0	Up
245296_at	AT4G16370.1	| Symbols: ATOPT3, OPT3 | oligopeptide transporter | chr4:9247514-9250071 REVERSE LENGTH=738	---------	---------	MYB;NAC	8272.57	1.2722	0.0053	0.0008	Up	3043.24	1.8224	0	0	Up
251067_at	AT5G01910.1	| Symbols: | unknown protein; Has 66 Blast hits to 66 proteins in 27 species: Archae - 0; Bacteria - 2; Metazoa - 18; Fungi - 7; Plants - 29; Viruses - 0; Other Eukaryotes - 10 (source: NCBI BLink). | chr5:357950-358655 REVERSE LENGTH=181	---------	---------	MYB;NAC	7320.94	1.2021	0.0002	0	Up	3552.93	1.2741	0	0	Up
250353_at	AT5G11630.1	| Symbols: | unknown protein; FUNCTIONS IN: molecular_function unknown; INVOLVED IN: biological_process unknown; LOCATED IN: chloroplast; EXPRESSED IN: 22 plant structures; EXPRESSED DURING: 13 growth stages; BEST Arabidopsis thaliana protein match is: un	---------	---------	MYB;NAC	7223.77	0.7931	0.0001	0	Up	5506.58	1.2405	0.0045	0.0006	Up
245981_at	AT5G13100.1	| Symbols: | unknown protein; Has 1807 Blast hits to 1807 proteins in 277 species: Archae - 0; Bacteria - 0; Metazoa - 736; Fungi - 347; Plants - 385; Viruses - 0; Other Eukaryotes - 339 (source: NCBI BLink). | chr5:4156789-4158235 FORWARD LENGTH=355	---------	---------	MYB;NAC	7279.2	0.8382	0.0001	0	Up	3383.63	1.5787	0	0	Up
246445_at	AT5G17630.1	| Symbols: | Nucleotide/sugar transporter family protein | chr5:5809475-5810728 FORWARD LENGTH=418	---------	---------	MYB;NAC	6954.62	1.1952	0	0	Up	3773.22	1.3957	0	0	Up
246885_at	AT5G26230.1	| Symbols: | unknown protein; FUNCTIONS IN: molecular_function unknown; INVOLVED IN: biological_process unknown; LOCATED IN: chloroplast; EXPRESSED IN: 22 plant structures; EXPRESSED DURING: 13 growth stages; Has 1807 Blast hits to 1807 proteins in 277 sp	---------	---------	MYB;NAC	7160.88	0.7677	0	0	Up	5464.48	1.3351	0.0038	0.0005	Up
245952_at	AT5G28500.1	| Symbols: | unknown protein; FUNCTIONS IN: molecular_function unknown; INVOLVED IN: biological_process unknown; LOCATED IN: chloroplast stroma, chloroplast; EXPRESSED IN: 23 plant structures; EXPRESSED DURING: 13 growth stages; BEST Arabidopsis thaliana	---------	---------	MYB;NAC	7442.07	1.1897	0.0003	0	Up	4301.86	1.3608	0	0	Up
249612_at	AT5G37290.1	| Symbols: | ARM repeat superfamily protein | chr5:14762730-14764097 FORWARD LENGTH=181	---------	---------	MYB;NAC	6169.37	1.2777	0	0	Up	4688.29	1.2812	0.0001	0	Up
249046_at	AT5G44400.1	| Symbols: | FAD-binding Berberine family protein | chr5:17886365-17888071 REVERSE LENGTH=538	---------	---------	MYB;NAC	7825.72	1.2096	0.0012	0.0002	Up	4102.6	1.3487	0	0	Up
248669_at	AT5G48730.1	| Symbols: | Pentatricopeptide repeat (PPR) superfamily protein | chr5:19763152-19765136 FORWARD LENGTH=509	---------	---------	MYB;NAC	6575.02	1.2659	0	0	Up	3861.29	1.3399	0	0	Up
248507_at	AT5G50420.1	| Symbols: | O-fucosyltransferase family protein | chr5:20530453-20532635 REVERSE LENGTH=567	---------	---------	MYB;NAC	5999.05	1.3173	0	0	Up	3837.85	1.5509	0	0	Up
248287_at	AT5G52970.1	| Symbols: | thylakoid lumen 15.0 kDa protein | chr5:21479620-21481018 FORWARD LENGTH=224	---------	---------	MYB;NAC	5987.11	1.3764	0	0	Up	3088.05	1.6086	0	0	Up
247273_at	AT5G64340.1	| Symbols: SAC51 | sequence-specific DNA binding transcription factors;transcription regulators | chr5:25730890-25731936 REVERSE LENGTH=349	---------	---------	MYB;NAC	7114.56	1.294	0.0001	0	Up	5421.37	1.1885	0.0031	0.0004	Up
250546_at	AT5G08180.2	| Symbols: | Ribosomal protein L7Ae/L30e/S12e/Gadd45 family protein | chr5:2631843-2633374 REVERSE LENGTH=157	---------	---------	MYB;NAC	4699.95	0.6005	0	0	Up	4773.85	1.2374	0.0001	0	Up
246371_at	AT1G51940.1	| Symbols: | protein kinase family protein / peptidoglycan-binding LysM domain-containing protein | chr1:19296092-19298941 REVERSE LENGTH=652	---------	---------	MYB	6203.04	0.7546	0	0	Up	2497.28	1.7489	0	0	Up
258421_at	AT3G16690.1	| Symbols: SWEET16, AtSWEET16 | Nodulin MtN3 family protein | chr3:5684563-5686425 REVERSE LENGTH=231	---------	---------	MYB	7313.85	1.3503	0.0002	0	Up	4035.88	1.4808	0	0	Up
253811_at	AT4G28190.1	| Symbols: ULT1, ULT | Developmental regulator, ULTRAPETALA | chr4:13985753-13987050 FORWARD LENGTH=238	---------	---------	MYB	8069.74	0.6832	0.0025	0.0003	Up	3458.63	1.3283	0	0	Up
249138_at	AT5G43070.1	| Symbols: WPP1 | WPP domain protein 1 | chr5:17289259-17289726 REVERSE LENGTH=156	---------	---------	MYB	4384.85	1.5487	0	0	Up	5365.99	1.1669	0.0025	0.0003	Up
264371_at	AT1G12090.1	| Symbols: ELP | extensin-like protein | chr1:4090176-4090589 REVERSE LENGTH=138	---------	---------	MYB	6592.75	0.8051	0	0	Up	5624.5	1.331	0.0074	0.0011	Up
245750_at	AT1G51060.1	| Symbols: HTA10 | histone H2A 10 | chr1:18926948-18927443 FORWARD LENGTH=133	---------	---------	MYB	6010.64	1.2354	0	0	Up	3962.65	1.339	0	0	Up
256383_at	AT1G66820.1	| Symbols: | glycine-rich protein | chr1:24930093-24930422 FORWARD LENGTH=110	---------	---------	MYB	4947.99	1.542	0	0	Up	2910.76	1.7294	0	0	Up
257571_at	AT3G16870.1	| Symbols: GATA17 | GATA transcription factor 17 | chr3:5763752-5764576 REVERSE LENGTH=191	AT3G16870.1	GATA	MYB	7985.83	1.1389	0.0021	0.0003	Up	3993.45	1.2131	0	0	Up
257913_at	AT3G25540.1	| Symbols: LAG1 | TRAM, LAG1 and CLN8 (TLC) lipid-sensing domain containing protein | chr3:9274752-9276261 FORWARD LENGTH=311	---------	---------	MYB	5899.91	1.3188	0	0	Up	5599.38	1.2942	0.0067	0.001	Up
258067_at	AT3G25980.1	| Symbols: MAD2 | DNA-binding HORMA family protein | chr3:9503232-9504402 FORWARD LENGTH=210	---------	---------	MYB	5727.6	1.3426	0	0	Up	3381.25	1.3249	0	0	Up
251796_at	AT3G55360.1	| Symbols: CER10, ECR, ATTSC13, TSC13 | 3-oxo-5-alpha-steroid 4-dehydrogenase family protein | chr3:20521186-20522856 REVERSE LENGTH=311	---------	---------	MYB	5811.77	1.222	0	0	Up	5313.98	1.3002	0.002	0.0003	Up
251800_at	AT3G55510.1	| Symbols: RBL | Noc2p family | chr3:20579232-20582124 FORWARD LENGTH=595	---------	---------	MYB	4147.2	0.4898	0	0	Up	5388.04	1.2711	0.0028	0.0004	Up
251746_at	AT3G56060.1	| Symbols: | Glucose-methanol-choline (GMC) oxidoreductase family protein | chr3:20803328-20805983 REVERSE LENGTH=578	---------	---------	MYB	4812.09	1.727	0	0	Up	2828.82	1.8772	0	0	Up
251330_at	AT3G61550.1	| Symbols: | RING/U-box superfamily protein | chr3:22776444-22777082 FORWARD LENGTH=213	---------	---------	MYB	8339.48	1.1352	0.0066	0.0011	Up	5686.38	1.3548	0.0095	0.0014	Up
255802_s_at	AT4G10150.1	| Symbols: | RING/U-box superfamily protein | chr4:6328136-6329558 FORWARD LENGTH=237	---------	---------	MYB	7302.2	1.2444	0.0002	0	Up	4230.65	1.3536	0	0	Up
245396_at	AT4G14870.1	| Symbols: SECE1 | secE/sec61-gamma protein transport protein | chr4:8517248-8517781 FORWARD LENGTH=178	---------	---------	MYB	4063.01	1.6159	0	0	Up	5448.16	1.3148	0.0035	0.0005	Up
253856_at	AT4G28100.1	| Symbols: | unknown protein; FUNCTIONS IN: molecular_function unknown; INVOLVED IN: biological_process unknown; LOCATED IN: anchored to plasma membrane, anchored to membrane; EXPRESSED IN: 23 plant structures; EXPRESSED DURING: 14 growth stages; BEST Ara	---------	---------	MYB	4124.62	1.5672	0	0	Up	3958.67	1.4388	0	0	Up
253480_at	AT4G31840.1	| Symbols: ENODL15, AtENODL15 | early nodulin-like protein 15 | chr4:15401798-15402426 FORWARD LENGTH=178	---------	---------	MYB	6435.87	1.2715	0	0	Up	1383.21	1.9659	0	0	Up
246238_at	AT4G36670.1	| Symbols: | Major facilitator superfamily protein | chr4:17287680-17289483 REVERSE LENGTH=494	---------	---------	MYB	7285.09	0.7305	0.0001	0	Up	3900.3	1.6127	0	0	Up
248962_at	AT5G45680.1	| Symbols: ATFKBP13, FKBP13 | FK506-binding protein 13 | chr5:18530894-18532128 FORWARD LENGTH=209	---------	---------	MYB	8134.1	1.1803	0.0034	0.0005	Up	2755.12	1.6301	0	0	Up
248511_at	AT5G50375.1	| Symbols: CPI1 | cyclopropyl isomerase | chr5:20511856-20513931 FORWARD LENGTH=281	---------	---------	MYB	5669.02	1.4471	0	0	Up	3291.76	1.6274	0	0	Up
248291_at	AT5G53020.1	| Symbols: | Ribonuclease P protein subunit P38-related | chr5:21499899-21502235 FORWARD LENGTH=721	---------	---------	MYB	4592.81	1.5843	0	0	Up	3469.85	1.2866	0	0	Up
248167_at	AT5G54530.1	| Symbols: | Protein of unknown function, DUF538 | chr5:22152781-22154201 FORWARD LENGTH=162	---------	---------	MYB	7782.01	1.2461	0.001	0.0001	Up	4107.94	1.2753	0	0	Up
247880_at	AT5G57780.1	| Symbols: | EXPRESSED IN: 18 plant structures; EXPRESSED DURING: 12 growth stages; BEST Arabidopsis thaliana protein match is: sequence-specific DNA binding transcription factors (TAIR:AT4G30410.1); Has 123 Blast hits to 123 proteins in 11 species: Archa	---------	---------	MYB	3004.74	2.1661	0	0	Up	1917.64	2.089	0	0	Up
265895_at	AT2G15000.3	| Symbols: | unknown protein; FUNCTIONS IN: molecular_function unknown; INVOLVED IN: biological_process unknown; LOCATED IN: chloroplast; EXPRESSED IN: 22 plant structures; EXPRESSED DURING: 13 growth stages; BEST Arabidopsis thaliana protein match is: un	---------	---------	MYB	7240.47	0.8302	0.0001	0	Up	4817.24	1.1815	0.0002	0	Up
252033_at	AT3G51950.2	| Symbols: | Zinc finger (CCCH-type) family protein / RNA recognition motif (RRM)-containing protein | chr3:19278244-19280407 REVERSE LENGTH=541	---------	---------	MYB	6259.89	1.3403	0	0	Up	4176.25	1.3571	0	0	Up
253946_at	AT4G26790.2	| Symbols: | GDSL-like Lipase/Acylhydrolase superfamily protein | chr4:13487859-13489149 FORWARD LENGTH=352	---------	---------	MYB	4858.29	2.0073	0	0	Up	2555.29	1.3478	0	0	Up
248868_at	AT5G46780.2	| Symbols: | VQ motif-containing protein | chr5:18979236-18979949 FORWARD LENGTH=238	---------	---------	MYB	8138.79	1.3896	0.0035	0.0005	Up	4939.81	1.2283	0.0003	0	Up
245818_at	AT1G26100.1	| Symbols: | Cytochrome b561/ferric reductase transmembrane protein family | chr1:9022716-9024081 REVERSE LENGTH=237	---------	---------	C2H2(Zn);NAC	5139.19	1.4128	0	0	Up	4183.42	1.3012	0	0	Up
251174_at	AT3G63200.1	| Symbols: PLP9, PLA IIIB | PATATIN-like protein 9 | chr3:23346140-23347379 FORWARD LENGTH=385	---------	---------	C2H2(Zn);NAC	8305.93	0.7573	0.0056	0.0007	Up	2044.35	1.6899	0	0	Up
248491_at	AT5G51010.1	| Symbols: | Rubredoxin-like superfamily protein | chr5:20744615-20745344 FORWARD LENGTH=155	---------	---------	C2H2(Zn);NAC	7310.25	1.2124	0.0002	0	Up	3720.23	1.3846	0	0	Up
262407_at	AT1G34630.1	| Symbols: | BEST Arabidopsis thaliana protein match is: Mitochondrial import inner membrane translocase subunit Tim17/Tim22/Tim23 family protein (TAIR:AT5G51150.1); Has 323 Blast hits to 315 proteins in 124 species: Archae - 0; Bacteria - 0; Metazoa - 95	---------	---------	C2H2(Zn);NAC	6533.74	1.3694	0	0	Up	3869.57	0.6754	0	0	Up
256228_at	AT1G56190.1	| Symbols: | Phosphoglycerate kinase family protein | chr1:21028403-21030454 FORWARD LENGTH=479	---------	---------	C2H2(Zn);NAC	5271.69	1.2763	0	0	Up	3907.23	1.6484	0	0	Up
259014_at	AT3G07320.1	| Symbols: | O-Glycosyl hydrolases family 17 protein | chr3:2332324-2333925 REVERSE LENGTH=461	---------	---------	C2H2(Zn);NAC	5786.18	0.7313	0	0	Up	4409.5	1.3548	0	0	Up
257679_at	AT3G20470.1	| Symbols: GRP-5, ATGRP-5, GRP5, ATGRP5 | glycine-rich protein 5 | chr3:7140625-7141149 REVERSE LENGTH=175	---------	---------	C2H2(Zn);NAC	7605.78	1.2846	0.0005	0.0001	Up	1785.82	1.3395	0	0	Up
252178_at	AT3G50750.1	| Symbols: BEH1 | BES1/BZR1 homolog 1 | chr3:18862147-18863062 REVERSE LENGTH=277	AT3G50750.1	BES1	C2H2(Zn);NAC	5377.56	1.7598	0	0	Up	2085.63	1.7408	0	0	Up
251343_at	AT3G60620.1	| Symbols: CDS5 | cytidinediphosphate diacylglycerol synthase 5 | chr3:22406537-22408239 FORWARD LENGTH=400	---------	---------	C2H2(Zn);NAC	8037.9	1.1464	0.0025	0.0004	Up	4885.62	1.2854	0.0002	0	Up
254862_at	AT4G12030.1	| Symbols: BAT5, BASS5 | bile acid transporter 5 | chr4:7211716-7212713 FORWARD LENGTH=274	---------	---------	C2H2(Zn);NAC	6627.71	1.3289	0	0	Up	2242.39	1.8192	0	0	Up
245494_at	AT4G16390.1	| Symbols: SVR7 | pentatricopeptide (PPR) repeat-containing protein | chr4:9257985-9260093 FORWARD LENGTH=703	---------	---------	C2H2(Zn);NAC	6575.57	0.7453	0	0	Up	5589.89	1.2654	0.0065	0.0009	Up
250980_at	AT5G03130.1	| Symbols: | unknown protein; Has 1 Blast hits to 1 proteins in 1 species: Archae - 0; Bacteria - 0; Metazoa - 0; Fungi - 0; Plants - 1; Viruses - 0; Other Eukaryotes - 0 (source: NCBI BLink). | chr5:736150-736560 FORWARD LENGTH=82	---------	---------	C2H2(Zn);NAC	7676.64	1.3011	0.0007	0.0001	Up	4834.5	1.3351	0.0002	0	Up
250697_at	AT5G06800.1	| Symbols: | myb-like HTH transcriptional regulator family protein | chr5:2103374-2105680 FORWARD LENGTH=376	AT5G06800.1	G2-like	C2H2(Zn);NAC	8042.83	1.1785	0.0025	0.0004	Up	5248.71	1.1885	0.0015	0.0002	Up
246015_at	AT5G10700.1	| Symbols: | Peptidyl-tRNA hydrolase II (PTH2) family protein | chr5:3378053-3378867 REVERSE LENGTH=201	---------	---------	C2H2(Zn);NAC	5302.38	1.3325	0	0	Up	4704.14	1.3417	0.0001	0	Up
248338_at	AT5G52440.1	| Symbols: HCF106 | Bacterial sec-independent translocation protein mttA/Hcf106 | chr5:21286896-21288613 FORWARD LENGTH=261	---------	---------	C2H2(Zn);NAC	6416.71	1.2839	0	0	Up	4815.37	1.3235	0.0002	0	Up
248186_at	AT5G53880.1	| Symbols: | unknown protein; FUNCTIONS IN: molecular_function unknown; INVOLVED IN: biological_process unknown; LOCATED IN: mitochondrion, plasma membrane; EXPRESSED IN: 23 plant structures; EXPRESSED DURING: 13 growth stages; Has 30201 Blast hits to 173	---------	---------	C2H2(Zn);NAC	6150.89	1.3341	0	0	Up	2083.54	1.8023	0	0	Up
247862_at	AT5G58250.1	| Symbols: | unknown protein; FUNCTIONS IN: molecular_function unknown; INVOLVED IN: biological_process unknown; LOCATED IN: thylakoid, chloroplast; EXPRESSED IN: 22 plant structures; EXPRESSED DURING: 14 growth stages; CONTAINS InterPro DOMAIN/s: Protein	---------	---------	C2H2(Zn);NAC	8143.5	1.0917	0.0035	0.0005	Up	2840.86	1.5662	0	0	Up
252603_at	AT3G45050.3	| Symbols: | unknown protein; FUNCTIONS IN: molecular_function unknown; INVOLVED IN: biological_process unknown; LOCATED IN: chloroplast; EXPRESSED IN: 22 plant structures; EXPRESSED DURING: 13 growth stages; Has 28 Blast hits to 28 proteins in 12 species	---------	---------	C2H2(Zn);NAC	7510.44	1.1842	0.0004	0	Up	3458.51	1.4767	0	0	Up
253729_at	AT4G29360.2	| Symbols: | O-Glycosyl hydrolases family 17 protein | chr4:14451881-14453687 REVERSE LENGTH=489	---------	---------	C2H2(Zn);NAC	6199.64	1.2643	0	0	Up	3561.81	1.385	0	0	Up
246701_at	AT5G28020.6	| Symbols: CYSD2, ATCYSD2 | cysteine synthase D2 | chr5:10026395-10028166 REVERSE LENGTH=324	---------	---------	C2H2(Zn);NAC	6227.26	1.4147	0	0	Up	2957.35	1.7541	0	0	Up
250284_at	AT5G13290.2	| Symbols: SOL2, CRN | Protein kinase superfamily protein | chr5:4252924-4254215 REVERSE LENGTH=402	---------	---------	C2H2(Zn);MYB;NAC	7253.83	1.2243	0.0001	0	Up	4813.05	1.2168	0.0001	0	Up
252077_at	AT3G51720.1	| Symbols: | Plant protein of unknown function (DUF827) | chr3:19185119-19186518 FORWARD LENGTH=408	---------	---------	C2H2(Zn);MYB;NAC	7448	1.2813	0.0003	0	Up	3184.68	1.2404	0	0	Up
250942_at	AT5G03350.1	| Symbols: | Legume lectin family protein | chr5:815804-816628 REVERSE LENGTH=275	---------	---------	C2H2(Zn);MYB;NAC	6816.08	1.4311	0	0	Up	276.498	4.4677	0	0	Up
247098_at	AT5G66470.1	| Symbols: | RNA binding;GTP binding | chr5:26541986-26544302 REVERSE LENGTH=428	---------	---------	C2H2(Zn);MYB;NAC	8006.98	1.098	0.0022	0.0003	Up	3931.03	1.3654	0	0	Up
255078_at	AT4G09010.1	| Symbols: APX4, TL29 | ascorbate peroxidase 4 | chr4:5777502-5779338 REVERSE LENGTH=350	---------	---------	C2H2(Zn);MYB	7213.63	1.1868	0.0001	0	Up	2932.13	1.683	0	0	Up
254815_at	AT4G12420.2	| Symbols: SKU5 | Cupredoxin superfamily protein | chr4:7349941-7352868 REVERSE LENGTH=588	---------	---------	C2H2(Zn);MYB	5014.71	1.4458	0	0	Up	1361.56	2.1351	0	0	Up
256914_at	AT3G23880.1	| Symbols: | F-box and associated interaction domains-containing protein | chr3:8622061-8623155 REVERSE LENGTH=365	---------	---------	C2H2(Zn);MYB	5594.11	2.2376	0	0	Up	2674.19	1.9077	0	0	Up
252322_at	AT3G48550.1	| Symbols: | BEST Arabidopsis thaliana protein match is: C2H2-like zinc finger protein (TAIR:AT2G01940.3); Has 78 Blast hits to 78 proteins in 11 species: Archae - 0; Bacteria - 0; Metazoa - 0; Fungi - 0; Plants - 78; Viruses - 0; Other Eukaryotes - 0 (so	---------	---------	C2H2(Zn);MYB	5502.82	1.3767	0	0	Up	3637.63	1.4414	0	0	Up
252115_at	AT3G51600.1	| Symbols: LTP5 | lipid transfer protein 5 | chr3:19138661-19139124 REVERSE LENGTH=119	---------	---------	C2H2(Zn);MYB	7695.21	0.8096	0.0005	0.0001	Up	4344.85	1.344	0	0	Up
246494_at	AT5G16190.1	| Symbols: ATCSLA11, CSLA11 | cellulose synthase like A11 | chr5:5283663-5286293 REVERSE LENGTH=444	---------	---------	C2H2(Zn);MYB	6822.81	1.2432	0	0	Up	5051.76	1.1761	0.0005	0.0001	Up
251487_at	AT3G59760.3	| Symbols: OASC, ATCS-C | O-acetylserine (thiol) lyase isoform C | chr3:22072668-22075345 REVERSE LENGTH=431	---------	---------	C2H2(Zn);MYB	6191.51	1.3039	0	0	Up	5441.13	1.2811	0.0034	0.0005	Up
250478_at	AT5G10250.1	| Symbols: DOT3 | Phototropic-responsive NPH3 family protein | chr5:3217028-3219368 REVERSE LENGTH=608	---------	---------	C2H2(Zn)	6294.66	1.3454	0	0	Up	3609.32	1.4462	0	0	Up
247383_at	AT5G63410.1	| Symbols: | Leucine-rich repeat protein kinase family protein | chr5:25395173-25397768 REVERSE LENGTH=681	---------	---------	C2H2(Zn)	8130.8	1.1996	0.0034	0.0005	Up	5529.29	1.3248	0.005	0.0007	Up
264801_at	AT1G08840.1	| Symbols: emb2411 | DNA replication helicase, putative | chr1:2829579-2838369 REVERSE LENGTH=1297	---------	---------	C2H2(Zn)	8261.33	0.9071	0.0049	0.0006	Up	4920.41	1.2597	0.0003	0	Up
245123_at	AT2G47450.1	| Symbols: CAO, CPSRP43 | chloroplast signal recognition particle component (CAO) | chr2:19472781-19473902 FORWARD LENGTH=374	---------	---------	C2H2(Zn)	7125.59	1.198	0.0001	0	Up	2755.91	1.6607	0	0	Up
252573_at	AT3G45260.1	| Symbols: | C2H2-like zinc finger protein | chr3:16596850-16598550 REVERSE LENGTH=447	AT3G45260.1	C2H2	C2H2(Zn)	3691.36	0.5234	0	0	Up	5207.27	1.264	0.0012	0.0001	Up
252025_at	AT3G52900.1	| Symbols: | Family of unknown function (DUF662) | chr3:19613134-19613852 FORWARD LENGTH=165	---------	---------	C2H2(Zn)	7770.95	1.2075	0.001	0.0001	Up	3046.43	1.2317	0	0	Up
251575_at	AT3G58120.1	| Symbols: ATBZIP61, BZIP61 | Basic-leucine zipper (bZIP) transcription factor family protein | chr3:21521289-21523078 REVERSE LENGTH=330	AT3G58120.1	bZIP	C2H2(Zn)	6518.2	1.7052	0	0	Up	751.71	2.7587	0	0	Up
254835_s_at	AT4G12310.1	| Symbols: CYP706A5 | cytochrome P450, family 706, subfamily A, polypeptide 5 | chr4:7310598-7312522 REVERSE LENGTH=521	---------	---------	C2H2(Zn)	7394.38	1.3377	0.0002	0	Up	4732.56	1.6003	0.0001	0	Up
254676_at	AT4G18460.1	| Symbols: | D-Tyr-tRNA(Tyr) deacylase family protein | chr4:10195763-10196679 REVERSE LENGTH=154	---------	---------	C2H2(Zn)	7088.91	1.2054	0.0001	0	Up	5114.51	1.2498	0.0007	0.0001	Up
254505_at	AT4G19985.1	| Symbols: | Acyl-CoA N-acyltransferases (NAT) superfamily protein | chr4:10830542-10831711 REVERSE LENGTH=238	---------	---------	C2H2(Zn)	3970.93	1.6078	0	0	Up	2001	1.7502	0	0	Up
254145_at	AT4G24700.1	| Symbols: | unknown protein; Has 20 Blast hits to 20 proteins in 7 species: Archae - 0; Bacteria - 0; Metazoa - 0; Fungi - 0; Plants - 20; Viruses - 0; Other Eukaryotes - 0 (source: NCBI BLink). | chr4:12744807-12745238 REVERSE LENGTH=144	---------	---------	C2H2(Zn)	8145.91	1.2732	0.0035	0.0005	Up	2326.69	1.4709	0	0	Up
253255_at	AT4G34760.1	| Symbols: | SAUR-like auxin-responsive protein family | chr4:16582471-16582794 REVERSE LENGTH=108	---------	---------	C2H2(Zn)	3809.34	1.7437	0	0	Up	980.997	2.588	0	0	Up
250376_at	AT5G11550.1	| Symbols: | ARM repeat superfamily protein | chr5:3708203-3709147 REVERSE LENGTH=315	---------	---------	C2H2(Zn)	6463.34	1.3639	0	0	Up	4658.3	1.3827	0.0001	0	Up
250198_at	AT5G14100.1	| Symbols: ATNAP14, NAP14 | non-intrinsic ABC protein 14 | chr5:4549706-4551632 REVERSE LENGTH=279	---------	---------	C2H2(Zn)	7520.77	1.1729	0.0004	0	Up	4594.53	1.3048	0	0	Up
250180_at	AT5G14450.1	| Symbols: | GDSL-like Lipase/Acylhydrolase superfamily protein | chr5:4658488-4660034 FORWARD LENGTH=390	---------	---------	C2H2(Zn)	4502.2	1.5821	0	0	Up	3629.86	1.3573	0	0	Up
249047_at	AT5G44410.1	| Symbols: | FAD-binding Berberine family protein | chr5:17891246-17892853 REVERSE LENGTH=536	---------	---------	C2H2(Zn)	4732.35	1.5788	0	0	Up	5052.84	1.1984	0.0005	0.0001	Up
248646_at	AT5G49100.1	| Symbols: | unknown protein; BEST Arabidopsis thaliana protein match is: unknown protein (TAIR:AT3G06868.1); Has 30201 Blast hits to 17322 proteins in 780 species: Archae - 12; Bacteria - 1396; Metazoa - 17338; Fungi - 3422; Plants - 5037; Viruses - 0; O	---------	---------	C2H2(Zn)	6668.73	1.4124	0	0	Up	4116.44	1.6045	0	0	Up
256890_at	AT3G23830.2	| Symbols: GR-RBP4, GRP4 | glycine-rich RNA-binding protein 4 | chr3:8606762-8607677 REVERSE LENGTH=137	---------	---------	C2H2(Zn)	5952.42	0.6558	0	0	Up	4533.15	1.3655	0	0	Up
257773_at	AT3G29185.2	| Symbols: | Domain of unknown function (DUF3598) | chr3:11155092-11157207 REVERSE LENGTH=412	---------	---------	C2H2(Zn)	6963.45	1.274	0	0	Up	4622.12	1.4095	0.0001	0	Up
255860_at	AT5G34940.2	| Symbols: AtGUS3, GUS3 | glucuronidase 3 | chr5:13235912-13238718 REVERSE LENGTH=537	---------	---------	C2H2(Zn)	6701.16	1.2381	0	0	Up	4841.38	1.0426	0.0002	0	Up
255786_at	AT1G19670.1	| Symbols: ATCLH1, CORI1, ATHCOR1, CLH1 | chlorophyllase 1 | chr1:6803796-6804923 REVERSE LENGTH=325	---------	---------	bZIP;NAC	2005.82	3.3357	0	0	Up	3757.94	1.3247	0	0	Up
266805_at	AT2G30010.1	| Symbols: TBL45 | TRICHOME BIREFRINGENCE-LIKE 45 | chr2:12805833-12809226 FORWARD LENGTH=399	---------	---------	bZIP;NAC	7712.89	0.7226	0.0005	0.0001	Up	681.788	2.6626	0	0	Up
258285_at	AT3G16140.1	| Symbols: PSAH-1 | photosystem I subunit H-1 | chr3:5468670-5469415 REVERSE LENGTH=146	---------	---------	bZIP;NAC	7305.44	1.1965	0.0002	0	Up	4571.67	1.3597	0	0	Up
255436_at	AT4G03150.1	| Symbols: | unknown protein; FUNCTIONS IN: molecular_function unknown; INVOLVED IN: biological_process unknown; LOCATED IN: chloroplast; EXPRESSED IN: 20 plant structures; EXPRESSED DURING: 13 growth stages; Has 30201 Blast hits to 17322 proteins in 780	---------	---------	bZIP;NAC	5871.76	1.3234	0	0	Up	4320.46	1.4291	0	0	Up
246154_at	AT5G19940.1	| Symbols: | Plastid-lipid associated protein PAP / fibrillin family protein | chr5:6739693-6740661 FORWARD LENGTH=240	---------	---------	bZIP;NAC	8314.32	1.2525	0.0061	0.001	Up	4204.45	1.4796	0	0	Up
246557_at	AT5G15510.1	| Symbols: | TPX2 (targeting protein for Xklp2) protein family | chr5:5034120-5036614 FORWARD LENGTH=498	---------	---------	bZIP;MYB;NAC	8116.45	1.1784	0.0032	0.0005	Up	4051.4	1.0989	0	0	Up
248404_at	AT5G51460.1	| Symbols: ATTPPA | Haloacid dehalogenase-like hydrolase (HAD) superfamily protein | chr5:20902266-20904292 FORWARD LENGTH=386	---------	---------	bZIP;MYB;NAC	6931.43	0.6264	0	0	Up	4394.33	1.4226	0	0	Up
247100_at	AT5G66520.1	| Symbols: | Tetratricopeptide repeat (TPR)-like superfamily protein | chr5:26551879-26553741 FORWARD LENGTH=621	---------	---------	bZIP;C2H2(Zn);MYB;NAC	5471.1	1.491	0	0	Up	2476.19	1.6459	0	0	Up
256069_at	AT1G13740.1	| Symbols: AFP2 | ABI five binding protein 2 | chr1:4713969-4715158 FORWARD LENGTH=349	---------	---------	bZIP;C2H2(Zn)	5389.63	0.6684	0	0	Up	2979.84	0.5851	0	0	Up
254398_at	AT4G21280.1	| Symbols: PSBQ, PSBQA, PSBQ-1 | photosystem II subunit QA | chr4:11334446-11335587 FORWARD LENGTH=224	---------	---------	bZIP	7766.61	1.2021	0.001	0.0001	Up	2597.2	1.8765	0	0	Up
247377_at	AT5G63180.1	| Symbols: | Pectin lyase-like superfamily protein | chr5:25341106-25343113 REVERSE LENGTH=433	---------	---------	bZIP	5173.89	1.4329	0	0	Up	1275.76	3.2334	0	0	Up
259364_at	AT1G13260.1	| Symbols: RAV1, EDF4 | related to ABI3/VP1 1 | chr1:4542386-4543420 FORWARD LENGTH=345	AT1G13260.1	RAV	AP2/EREBP;NAC	2903.13	0.3231	0	0	Up	2124.16	1.9971	0	0	Up
245800_at	AT1G46264.1	| Symbols: AT-HSFB4, HSFB4, SCZ | heat shock transcription factor B4 | chr1:17224904-17226183 FORWARD LENGTH=349	AT1G46264.1	HSF	AP2/EREBP;NAC	5894.53	1.3855	0	0	Up	4323.64	1.2549	0	0	Up
256983_at	AT3G13470.1	| Symbols: | TCP-1/cpn60 chaperonin family protein | chr3:4389685-4392624 FORWARD LENGTH=597	---------	---------	AP2/EREBP;NAC	8319.51	1.1072	0.0062	0.001	Up	2640.35	1.3809	0	0	Up
258177_at	AT3G21660.1	| Symbols: | UBX domain-containing protein | chr3:7624495-7626654 REVERSE LENGTH=436	---------	---------	AP2/EREBP;NAC	7454.4	0.8616	0.0002	0	Up	3869.64	0.7197	0	0	Up
257809_at	AT3G27060.1	| Symbols: TSO2, ATTSO2 | Ferritin/ribonucleotide reductase-like family protein | chr3:9979971-9981057 REVERSE LENGTH=333	---------	---------	AP2/EREBP;NAC	6083.27	1.2833	0	0	Up	2886.09	1.5023	0	0	Up
253337_at	AT4G33470.1	| Symbols: hda14, ATHDA14 | histone deacetylase 14 | chr4:16102774-16105439 REVERSE LENGTH=424	---------	---------	AP2/EREBP;NAC	6266.9	1.3186	0	0	Up	4623.07	1.3368	0.0001	0	Up
250936_at	AT5G03120.1	| Symbols: | unknown protein; FUNCTIONS IN: molecular_function unknown; INVOLVED IN: biological_process unknown; LOCATED IN: endomembrane system; EXPRESSED IN: 21 plant structures; EXPRESSED DURING: 13 growth stages; Has 14 Blast hits to 14 proteins in 4	---------	---------	AP2/EREBP;NAC	8241.26	0.7632	0.0045	0.0006	Up	1691.87	2.0534	0	0	Up
245980_at	AT5G13140.1	| Symbols: | Pollen Ole e 1 allergen and extensin family protein | chr5:4170688-4171744 REVERSE LENGTH=268	---------	---------	AP2/EREBP;NAC	4407.5	1.5232	0	0	Up	2089.71	2.0946	0	0	Up
250160_at	AT5G15210.1	| Symbols: ATHB30, ZFHD3, HB30, ZHD8 | homeobox protein 30 | chr5:4937874-4938689 REVERSE LENGTH=272	AT5G15210.1	ZF-HD	AP2/EREBP;NAC	5650.21	1.477	0	0	Up	3182.01	1.3545	0	0	Up
249482_at	AT5G38980.1	| Symbols: | unknown protein; FUNCTIONS IN: molecular_function unknown; INVOLVED IN: biological_process unknown; LOCATED IN: endomembrane system; EXPRESSED IN: 22 plant structures; EXPRESSED DURING: 13 growth stages; Has 3 Blast hits to 3 proteins in 1 sp	---------	---------	AP2/EREBP;NAC	3846.79	1.8236	0	0	Up	4472.44	1.4064	0	0	Up
249331_at	AT5G40950.1	| Symbols: RPL27 | ribosomal protein large subunit 27 | chr5:16410866-16411845 FORWARD LENGTH=199	---------	---------	AP2/EREBP;NAC	8048.53	1.2285	0.0026	0.0004	Up	3167.78	1.5604	0	0	Up
249189_at	AT5G42780.1	| Symbols: AtHB27, HB27, ZHD13 | homeobox protein 27 | chr5:17154841-17155569 FORWARD LENGTH=243	AT5G42780.1	ZF-HD	AP2/EREBP;NAC	5136.11	1.4476	0	0	Up	3281.71	1.3716	0	0	Up
248688_at	AT5G48220.1	| Symbols: | Aldolase-type TIM barrel family protein | chr5:19549930-19552046 FORWARD LENGTH=380	---------	---------	AP2/EREBP;NAC	8111.85	0.9021	0.0029	0.0004	Up	4219.82	1.5789	0	0	Up
247908_at	AT5G57440.1	| Symbols: GS1, GPP2 | Haloacid dehalogenase-like hydrolase (HAD) superfamily protein | chr5:23271518-23272900 REVERSE LENGTH=241	---------	---------	AP2/EREBP;NAC	7581.22	1.2187	0.0005	0.0001	Up	4343.77	1.4037	0	0	Up
247816_at	AT5G58260.1	| Symbols: | oxidoreductases, acting on NADH or NADPH, quinone or similar compound as acceptor | chr5:23561075-23561929 REVERSE LENGTH=210	---------	---------	AP2/EREBP;NAC	5150.69	1.4199	0	0	Up	3334.49	1.5619	0	0	Up
247826_at	AT5G58480.1	| Symbols: | O-Glycosyl hydrolases family 17 protein | chr5:23641227-23642826 REVERSE LENGTH=477	---------	---------	AP2/EREBP;NAC	4687.87	1.4157	0	0	Up	2575.91	1.6374	0	0	Up
247362_at	AT5G63140.1	| Symbols: ATPAP29, PAP29 | purple acid phosphatase 29 | chr5:25328237-25329616 FORWARD LENGTH=390	---------	---------	AP2/EREBP;NAC	8401.89	0.7932	0.0077	0.0011	Up	4076.95	1.5059	0	0	Up
252916_at	AT4G38950.2	| Symbols: | ATP binding microtubule motor family protein | chr4:18154606-18158461 REVERSE LENGTH=837	---------	---------	AP2/EREBP;NAC	8364.91	1.1425	0.0071	0.0012	Up	3790.77	1.3688	0	0	Up
248773_at	AT5G47820.2	| Symbols: FRA1 | P-loop containing nucleoside triphosphate hydrolases superfamily protein | chr5:19366505-19372229 FORWARD LENGTH=1036	---------	---------	AP2/EREBP;NAC	4938.25	1.3967	0	0	Up	4911.95	1.2326	0.0003	0	Up
247549_at	AT5G61420.2	| Symbols: MYB28, HAG1 | myb domain protein 28 | chr5:24689475-24690795 REVERSE LENGTH=367	AT5G61420.2	MYB	AP2/EREBP;NAC	4290.56	1.5785	0	0	Up	946.223	1.9156	0	0	Up
251036_at	AT5G02160.1	| Symbols: | unknown protein; FUNCTIONS IN: molecular_function unknown; INVOLVED IN: biological_process unknown; LOCATED IN: chloroplast thylakoid membrane; EXPRESSED IN: 23 plant structures; EXPRESSED DURING: 13 growth stages; Has 121 Blast hits to 121 p	---------	---------	AP2/EREBP;MYB;NAC	6479.58	1.5168	0	0	Up	2079.07	2.1557	0	0	Up
257674_at	AT3G20390.1	| Symbols: | endoribonuclease L-PSP family protein | chr3:7110227-7111695 REVERSE LENGTH=188	---------	---------	AP2/EREBP;MYB	7433.38	1.1711	0.0003	0	Up	5374.3	1.2789	0.0026	0.0003	Up
246503_at	AT5G16130.1	| Symbols: | Ribosomal protein S7e family protein | chr5:5268984-5269912 FORWARD LENGTH=191	---------	---------	AP2/EREBP;MYB	7838.47	0.8107	0.001	0.0001	Up	4867.94	1.4087	0.0002	0	Up
247584_at	AT5G60670.1	| Symbols: | Ribosomal protein L11 family protein | chr5:24381066-24381566 REVERSE LENGTH=167	---------	---------	AP2/EREBP;MYB	7678.89	0.8386	0.0005	0	Up	4580.26	1.5495	0	0	Up
253397_at	AT4G32710.1	| Symbols: | Protein kinase superfamily protein | chr4:15781362-15783242 FORWARD LENGTH=389	---------	---------	AP2/EREBP;C2H2(Zn);NAC	4199.12	1.5092	0	0	Up	2877.38	1.4107	0	0	Up
258155_at	AT3G18130.1	| Symbols: RACK1C_AT | receptor for activated C kinase 1C | chr3:6211109-6212371 REVERSE LENGTH=327	---------	---------	AP2/EREBP;C2H2(Zn);NAC	6841.44	0.6654	0	0	Up	3028.32	1.7029	0	0	Up
248888_at	AT5G46240.1	| Symbols: KAT1 | potassium channel in Arabidopsis thaliana 1 | chr5:18743652-18746561 REVERSE LENGTH=678	---------	---------	AP2/EREBP;C2H2(Zn);NAC	7174.29	1.2661	0.0001	0	Up	2260.93	1.3477	0	0	Up
245155_at	AT5G12470.1	| Symbols: | Protein of unknown function (DUF3411) | chr5:4044950-4047290 REVERSE LENGTH=387	---------	---------	AP2/EREBP;C2H2(Zn);MYB	6260.97	0.6961	0	0	Up	4963.86	1.4004	0.0004	0	Up
251048_at	AT5G02410.1	| Symbols: | DIE2/ALG10 family | chr5:517319-519634 REVERSE LENGTH=510	---------	---------	AP2/EREBP;C2H2(Zn)	5162.38	1.4462	0	0	Up	5579.03	1.2771	0.0062	0.0009	Up
249290_at	AT5G41060.1	| Symbols: | DHHC-type zinc finger family protein | chr5:16435602-16437540 FORWARD LENGTH=411	---------	---------	AP2/EREBP;C2H2(Zn)	7413.29	0.8133	0.0001	0	Up	3937.8	1.397	0	0	Up
251059_at	AT5G01810.2	| Symbols: CIPK15, ATPK10, PKS3 | CBL-interacting protein kinase 15 | chr5:310460-311725 FORWARD LENGTH=422	---------	---------	AP2/EREBP;C2H2(Zn)	7077.9	0.7352	0	0	Up	5270.72	1.0975	0.0016	0.0002	Up
245709_at	AT5G04320.2	| Symbols: | Shugoshin C terminus | chr5:1209613-1212376 FORWARD LENGTH=471	---------	---------	AP2/EREBP;C2H2(Zn)	6498.9	1.2949	0	0	Up	5566.99	1.1903	0.0059	0.0008	Up
250503_at	AT5G09820.2	| Symbols: | Plastid-lipid associated protein PAP / fibrillin family protein | chr5:3056090-3057380 REVERSE LENGTH=274	---------	---------	AP2/EREBP;C2H2(Zn)	7315.7	1.2035	0.0002	0	Up	5359.57	1.3242	0.0024	0.0003	Up
248977_at	AT5G45020.2	| Symbols: | Glutathione S-transferase family protein | chr5:18169206-18170488 FORWARD LENGTH=326	---------	---------	AP2/EREBP;C2H2(Zn)	6671.13	1.2573	0	0	Up	5007.32	1.2173	0.0005	0.0001	Up
245165_at	AT2G33180.1	| Symbols: | unknown protein; FUNCTIONS IN: molecular_function unknown; INVOLVED IN: biological_process unknown; LOCATED IN: chloroplast stroma; EXPRESSED IN: 22 plant structures; EXPRESSED DURING: 13 growth stages; Has 57 Blast hits to 57 proteins in 22	---------	---------	AP2/EREBP;bZIP;NAC	7766.79	1.1514	0.001	0.0001	Up	2157.27	1.7266	0	0	Up
247494_at	AT5G61790.1	| Symbols: CNX1, ATCNX1 | calnexin 1 | chr5:24827394-24829642 REVERSE LENGTH=531	---------	---------	AP2/EREBP;bZIP	7399.33	1.2719	0.0002	0	Up	4253.53	1.2311	0	0	Up
250017_at	AT5G18140.1	| Symbols: | Chaperone DnaJ-domain superfamily protein | chr5:5998235-5999699 FORWARD LENGTH=334	---------	---------	AP2/EREBP	2874.67	2.1639	0	0	Up	4883.1	1.2084	0.0002	0	Up
264438_at	AT1G27400.1	| Symbols: | Ribosomal protein L22p/L17e family protein | chr1:9515230-9516725 FORWARD LENGTH=177	---------	---------	AP2/EREBP	7949.27	0.7965	0.0015	0.0002	Up	5095.61	1.3606	0.0007	0.0001	Up
256483_at	AT1G31410.1	| Symbols: | putrescine-binding periplasmic protein-related | chr1:11247094-11249345 REVERSE LENGTH=525	---------	---------	AP2/EREBP	7736.67	1.151	0.0009	0.0001	Up	4779.32	1.3462	0.0001	0	Up
256222_at	AT1G56210.1	| Symbols: | Heavy metal transport/detoxification superfamily protein | chr1:21035715-21037019 FORWARD LENGTH=365	---------	---------	AP2/EREBP	6731.88	1.2964	0	0	Up	4547.77	1.2865	0	0	Up
260316_at	AT1G63810.1	| Symbols: | CONTAINS InterPro DOMAIN/s: Nrap protein (InterPro:IPR005554); Has 396 Blast hits to 382 proteins in 182 species: Archae - 3; Bacteria - 2; Metazoa - 142; Fungi - 146; Plants - 43; Viruses - 0; Other Eukaryotes - 60 (source: NCBI BLink). | ch	---------	---------	AP2/EREBP	7212.75	0.7305	0.0001	0	Up	5033.8	1.1953	0.0005	0.0001	Up
257487_at	AT1G71850.1	| Symbols: | Ubiquitin carboxyl-terminal hydrolase family protein | chr1:27024875-27026287 REVERSE LENGTH=471	---------	---------	AP2/EREBP	5584.87	0.6022	0	0	Up	5533.25	1.0843	0.0051	0.0007	Up
266951_at	AT2G18940.1	| Symbols: | Tetratricopeptide repeat (TPR)-like superfamily protein | chr2:8203873-8206341 REVERSE LENGTH=823	---------	---------	AP2/EREBP	8048.02	0.8378	0.0023	0.0003	Up	4721.83	1.3747	0.0001	0	Up
263372_at	AT2G20450.1	| Symbols: | Ribosomal protein L14 | chr2:8813923-8815071 FORWARD LENGTH=135	---------	---------	AP2/EREBP	8320.97	0.8244	0.0059	0.0008	Up	5208.24	1.2904	0.0012	0.0001	Up
263712_at	AT2G20585.1	| Symbols: NFD6 | nuclear fusion defective 6 | chr2:8865222-8866367 FORWARD LENGTH=101	---------	---------	AP2/EREBP	6834.95	0.759	0	0	Up	5475.64	1.1986	0.004	0.0005	Up
258156_at	AT3G18050.1	| Symbols: | unknown protein; BEST Arabidopsis thaliana protein match is: unknown protein (TAIR:AT4G28100.1); Has 67 Blast hits to 66 proteins in 12 species: Archae - 0; Bacteria - 0; Metazoa - 0; Fungi - 0; Plants - 67; Viruses - 0; Other Eukaryotes - 0	---------	---------	AP2/EREBP	3035.19	2.0601	0	0	Up	1135.77	2.8832	0	0	Up
256792_at	AT3G22150.1	| Symbols: | Tetratricopeptide repeat (TPR)-like superfamily protein | chr3:7813028-7815490 FORWARD LENGTH=821	---------	---------	AP2/EREBP	5825.89	1.5542	0	0	Up	5205.01	1.3557	0.0012	0.0001	Up
246275_at	AT4G36540.1	| Symbols: BEE2 | BR enhanced expression 2 | chr4:17243699-17244965 FORWARD LENGTH=305	AT4G36540.1	bHLH	AP2/EREBP	3241.12	2.1619	0	0	Up	899.445	3.6109	0	0	Up
251142_at	AT5G01015.1	| Symbols: | unknown protein; FUNCTIONS IN: molecular_function unknown; INVOLVED IN: biological_process unknown; LOCATED IN: endomembrane system; EXPRESSED IN: 23 plant structures; EXPRESSED DURING: 13 growth stages; BEST Arabidopsis thaliana protein matc	---------	---------	AP2/EREBP	3855.94	1.7723	0	0	Up	658.15	2.6686	0	0	Up
246548_at	AT5G14910.1	| Symbols: | Heavy metal transport/detoxification superfamily protein | chr5:4823815-4825196 FORWARD LENGTH=179	---------	---------	AP2/EREBP	8345.74	1.1458	0.0067	0.0011	Up	3934.9	1.4868	0	0	Up
245947_at	AT5G19530.1	| Symbols: ACL5 | S-adenosyl-L-methionine-dependent methyltransferases superfamily protein | chr5:6589176-6591091 REVERSE LENGTH=340	---------	---------	AP2/EREBP	4674.66	0.6674	0	0	Up	3857.49	1.4914	0	0	Up
246792_at	AT5G27290.1	| Symbols: | unknown protein; LOCATED IN: chloroplast; EXPRESSED IN: 22 plant structures; EXPRESSED DURING: 13 growth stages; BEST Arabidopsis thaliana protein match is: unknown protein (TAIR:AT1G54680.3); Has 30201 Blast hits to 17322 proteins in 780 spe	---------	---------	AP2/EREBP	6770.85	1.3459	0	0	Up	1706.22	1.9788	0	0	Up
249002_at	AT5G44520.1	| Symbols: | NagB/RpiA/CoA transferase-like superfamily protein | chr5:17934610-17936441 REVERSE LENGTH=297	---------	---------	AP2/EREBP	6598.35	1.2354	0	0	Up	4621.82	1.475	0.0001	0	Up
249008_at	AT5G44680.1	| Symbols: | DNA glycosylase superfamily protein | chr5:18024461-18025893 REVERSE LENGTH=354	---------	---------	AP2/EREBP	5485.15	1.7173	0	0	Up	1382.99	2.5158	0	0	Up
248912_at	AT5G45670.1	| Symbols: | GDSL-like Lipase/Acylhydrolase superfamily protein | chr5:18528600-18530164 FORWARD LENGTH=363	---------	---------	AP2/EREBP	7188.2	1.2854	0.0001	0	Up	1688.63	1.7458	0	0	Up
248614_at	AT5G49560.1	| Symbols: | Putative methyltransferase family protein | chr5:20110961-20111785 REVERSE LENGTH=275	---------	---------	AP2/EREBP	4953.74	0.5296	0	0	Up	4470.59	1.2086	0	0	Up
248387_at	AT5G51960.1	| Symbols: | CONTAINS InterPro DOMAIN/s: Complex 1 LYR protein (InterPro:IPR008011); Has 45 Blast hits to 45 proteins in 14 species: Archae - 0; Bacteria - 0; Metazoa - 0; Fungi - 0; Plants - 45; Viruses - 0; Other Eukaryotes - 0 (source: NCBI BLink). | c	---------	---------	AP2/EREBP	5153.32	1.3446	0	0	Up	4819.15	1.3741	0.0002	0	Up
247425_at	AT5G62550.1	| Symbols: | unknown protein; FUNCTIONS IN: molecular_function unknown; INVOLVED IN: biological_process unknown; LOCATED IN: plasma membrane; EXPRESSED IN: 17 plant structures; EXPRESSED DURING: 9 growth stages; Has 14949 Blast hits to 9947 proteins in 97	---------	---------	AP2/EREBP	8204.18	1.1896	0.0042	0.0007	Up	3945.41	1.3089	0	0	Up
247252_at	AT5G64770.1	| Symbols: RGF9 | Encodes a root meristem growth factor (RGF). Belongs to a family of functionally redundant homologous peptides that are secreted, tyrosine-sulfated, and expressed mainly in the stem cell area and the innermost layer of central columella	---------	---------	AP2/EREBP	7467.52	0.8309	0.0002	0	Up	4488.54	1.2986	0	0	Up
255890_at	AT1G17850.2	| Symbols: | Rhodanese/Cell cycle control phosphatase superfamily protein | chr1:6146470-6148820 REVERSE LENGTH=449	---------	---------	AP2/EREBP	6045.4	1.2804	0	0	Up	5240.02	1.2721	0.0014	0.0002	Up
258521_at	AT3G06680.3	| Symbols: | Ribosomal L29e protein family | chr3:2114402-2114724 REVERSE LENGTH=62	---------	---------	AP2/EREBP	7405.47	0.7603	0.0001	0	Up	4088.69	1.4174	0	0	Up
251267_at	AT3G62330.1	| Symbols: | Zinc knuckle (CCHC-type) family protein | chr3:23063329-23065419 REVERSE LENGTH=480	---------	---------	---------	4397.64	1.3796	0	0	Up	3893.07	0.681	0	0	Up
252525_at	AT3G46450.1	| Symbols: | SEC14 cytosolic factor family protein / phosphoglyceride transfer family protein | chr3:17093297-17095319 REVERSE LENGTH=487	---------	---------	---------	4590.95	1.5448	0	0	Up	2607.01	0.5879	0	0	Up
258026_at	AT3G19290.1	| Symbols: ABF4, AREB2 | ABRE binding factor 4 | chr3:6687956-6689784 FORWARD LENGTH=432	AT3G19290.1	bZIP	---------	6503.45	0.7868	0	0	Up	2692.94	0.6679	0	0	Up
247863_at	AT5G57900.1	| Symbols: SKIP1 | SKP1 interacting partner 1 | chr5:23449916-23450915 REVERSE LENGTH=301	---------	---------	---------	3416.57	1.7214	0	0	Up	1748.37	0.5208	0	0	Up
253550_at	AT4G30960.1	| Symbols: CIPK6, SIP3, SNRK3.14, ATCIPK6 | SOS3-interacting protein 3 | chr4:15067400-15068725 FORWARD LENGTH=442	---------	---------	---------	5389.08	1.4077	0	0	Up	2221.63	0.5911	0	0	Up
253692_at	AT4G29720.1	| Symbols: ATPAO5, PAO5 | polyamine oxidase 5 | chr4:14553456-14555057 REVERSE LENGTH=534	---------	---------	---------	4515.57	0.6324	0	0	Up	3668.08	1.4183	0	0	Up
253872_at	AT4G27410.2	| Symbols: RD26, ANAC072 | NAC (No Apical Meristem) domain transcriptional regulator superfamily protein | chr4:13707928-13709013 REVERSE LENGTH=298	AT4G27410.2	NAC	---------	4361.91	0.4963	0	0	Up	541.577	0.261	0	0	Up
253994_at	AT4G26080.1	| Symbols: ABI1, AtABI1 | Protein phosphatase 2C family protein | chr4:13220231-13221828 REVERSE LENGTH=435	---------	---------	---------	4025.43	0.6625	0	0	Up	932.444	0.3945	0	0	Up
255259_at	AT4G05020.1	| Symbols: NDB2 | NAD(P)H dehydrogenase B2 | chr4:2572752-2576222 FORWARD LENGTH=583	---------	---------	---------	4842.54	0.5827	0	0	Up	1662.12	0.5166	0	0	Up
257280_at	AT3G14440.1	| Symbols: NCED3, ATNCED3, STO1, SIS7 | nine-cis-epoxycarotenoid dioxygenase 3 | chr3:4831678-4833477 REVERSE LENGTH=600	---------	---------	---------	3862.12	0.5605	0	0	Up	754.258	0.2873	0	0	Up
260856_at	AT1G21910.1	| Symbols: | Integrase-type DNA-binding superfamily protein | chr1:7696655-7697347 FORWARD LENGTH=231	AT1G21910.1	AP2/ERF	---------	6553.41	0.5216	0	0	Up	2980.8	1.4912	0	0	Up
263739_at	AT2G21320.1	| Symbols: | B-box zinc finger family protein | chr2:9126502-9127652 FORWARD LENGTH=173	AT2G21320.1	DBB	---------	2802.53	0.3567	0	0	Up	3605.86	1.0791	0	0	Up
254119_at	AT4G24780.2	| Symbols: | Pectin lyase-like superfamily protein | chr4:12770631-12772227 REVERSE LENGTH=409	---------	---------	---------	4023.82	1.8615	0	0	Up	2958.79	1.9388	0	0	Up
267619_at	AT2G26730.1	| Symbols: | Leucine-rich repeat protein kinase family protein | chr2:11388621-11391286 FORWARD LENGTH=659	---------	---------	---------	5548.5	0.7243	0	0	Up	4496.91	1.4678	0	0	Up
255524_at	AT4G02330.1	| Symbols: ATPMEPCRB | Plant invertase/pectin methylesterase inhibitor superfamily | chr4:1032479-1034928 FORWARD LENGTH=574	---------	---------	---------	4678.13	0.4887	0	0	Up	3996.3	1.2609	0	0	Up
265005_at	AT1G61667.1	| Symbols: | Protein of unknown function, DUF538 | chr1:22767674-22768269 FORWARD LENGTH=157	---------	---------	---------	5210.41	0.726	0	0	Up	4377.06	1.2258	0	0	Up
260801_at	AT1G78430.1	| Symbols: RIP2 | ROP interactive partner 2 | chr1:29509605-29510679 FORWARD LENGTH=325	---------	---------	---------	5895.98	0.8143	0	0	Up	4233.68	1.2116	0	0	Up
261958_at	AT1G64500.1	| Symbols: | Glutaredoxin family protein | chr1:23953270-23954376 FORWARD LENGTH=369	---------	---------	---------	6979.86	0.5745	0	0	Up	3593.18	1.1475	0	0	Up
248460_at	AT5G50915.2	| Symbols: | basic helix-loop-helix (bHLH) DNA-binding superfamily protein | chr5:20710764-20712252 REVERSE LENGTH=287	AT5G50915.2	bHLH	---------	6434.42	1.4053	0	0	Up	2710.57	1.4003	0	0	Up
256299_at	AT1G69530.2	| Symbols: ATEXPA1, EXP1, AT-EXP1, ATEXP1, ATHEXP ALPHA 1.2, EXPA1 | expansin A1 | chr1:26142034-26143051 FORWARD LENGTH=251	---------	---------	---------	3895.61	2.367	0	0	Up	2091.61	2.3382	0	0	Up
255817_at	AT2G33330.1	| Symbols: PDLP3 | plasmodesmata-located protein 3 | chr2:14123181-14125028 REVERSE LENGTH=305	---------	---------	---------	5822.87	1.2953	0	0	Up	1205.81	2.1843	0	0	Up
252954_at	AT4G38660.2	| Symbols: | Pathogenesis-related thaumatin superfamily protein | chr4:18066448-18067792 REVERSE LENGTH=324	---------	---------	---------	5525.47	1.3547	0	0	Up	1664.88	1.9844	0	0	Up
252441_at	AT3G46780.1	| Symbols: PTAC16 | plastid transcriptionally active 16 | chr3:17228766-17231021 FORWARD LENGTH=511	---------	---------	---------	4871.32	1.5023	0	0	Up	2580.19	1.9402	0	0	Up
252853_at	AT4G39710.1	| Symbols: FKBP16-2 | FK506-binding protein 16-2 | chr4:18427249-18428325 REVERSE LENGTH=218	---------	---------	---------	5268.12	1.3416	0	0	Up	2816.78	1.8866	0	0	Up
256655_at	AT3G18890.1	| Symbols: | NAD(P)-binding Rossmann-fold superfamily protein | chr3:6511169-6514729 FORWARD LENGTH=642	---------	---------	---------	6746	1.2674	0	0	Up	2559.65	1.8536	0	0	Up
248420_at	AT5G51560.1	| Symbols: | Leucine-rich repeat protein kinase family protein | chr5:20945807-20948613 FORWARD LENGTH=681	---------	---------	---------	6457.1	1.3255	0	0	Up	2406.07	1.8449	0	0	Up
252433_at	AT3G47560.1	| Symbols: | alpha/beta-Hydrolases superfamily protein | chr3:17525575-17526977 REVERSE LENGTH=266	---------	---------	---------	2658.95	2.5195	0	0	Up	3524.17	1.741	0	0	Up
246313_at	AT1G31920.1	| Symbols: | Tetratricopeptide repeat (TPR)-like superfamily protein | chr1:11461864-11463684 REVERSE LENGTH=607	---------	---------	---------	6721.05	1.3265	0	0	Up	2249.84	1.7113	0	0	Up
251688_at	AT3G56480.1	| Symbols: | myosin heavy chain-related | chr3:20936480-20938986 REVERSE LENGTH=491	---------	---------	---------	5645.03	1.3805	0	0	Up	2504.73	1.6514	0	0	Up
250265_at	AT5G12900.1	| Symbols: | unknown protein; FUNCTIONS IN: molecular_function unknown; INVOLVED IN: biological_process unknown; LOCATED IN: chloroplast; EXPRESSED IN: 21 plant structures; EXPRESSED DURING: 13 growth stages; BEST Arabidopsis thaliana protein match is: un	---------	---------	---------	3670.81	1.6752	0	0	Up	2532.86	1.6293	0	0	Up
247524_at	AT5G61440.1	| Symbols: ACHT5 | atypical CYS HIS rich thioredoxin 5 | chr5:24707658-24708684 FORWARD LENGTH=246	---------	---------	---------	5124.44	2.0595	0	0	Up	1769.11	1.6247	0	0	Up
251720_at	AT3G56160.1	| Symbols: | Sodium Bile acid symporter family | chr3:20837733-20841541 REVERSE LENGTH=437	---------	---------	---------	6245.19	1.2777	0	0	Up	3996.6	1.5173	0	0	Up
253815_at	AT4G28250.1	| Symbols: ATEXPB3, EXPB3, ATHEXP BETA 1.6 | expansin B3 | chr4:14000446-14001945 REVERSE LENGTH=265	---------	---------	---------	5250.86	1.6311	0	0	Up	2738.9	1.5141	0	0	Up
254280_at	AT4G22756.1	| Symbols: SMO1-2, ATSMO1, ATSMO1-2, SMO1 | sterol C4-methyl oxidase 1-2 | chr4:11955124-11956695 REVERSE LENGTH=300	---------	---------	---------	3829.51	2.0627	0	0	Up	3907.64	1.475	0	0	Up
253855_at	AT4G28050.1	| Symbols: TET7 | tetraspanin7 | chr4:13942566-13943621 REVERSE LENGTH=264	---------	---------	---------	5673.84	1.3545	0	0	Up	4324.84	1.4602	0	0	Up
255517_at	AT4G02290.1	| Symbols: AtGH9B13, GH9B13 | glycosyl hydrolase 9B13 | chr4:1002654-1005125 REVERSE LENGTH=517	---------	---------	---------	6389.96	1.6595	0	0	Up	2349.15	1.436	0	0	Up
255104_at	AT4G08685.1	| Symbols: SAH7 | Pollen Ole e 1 allergen and extensin family protein | chr4:5550563-5551259 FORWARD LENGTH=160	---------	---------	---------	6591.98	1.2309	0	0	Up	4067.58	1.393	0	0	Up
246269_at	AT4G37110.1	| Symbols: | Zinc-finger domain of monoamine-oxidase A repressor R1 | chr4:17484343-17486197 REVERSE LENGTH=418	---------	---------	---------	6743.39	1.327	0	0	Up	3560.56	1.3893	0	0	Up
247040_at	AT5G67150.1	| Symbols: | HXXXD-type acyl-transferase family protein | chr5:26795880-26797226 REVERSE LENGTH=449	---------	---------	---------	3866.31	1.8831	0	0	Up	4251.66	1.3469	0	0	Up
250960_at	AT5G02940.1	| Symbols: | Protein of unknown function (DUF1012) | chr5:684671-689674 REVERSE LENGTH=814	---------	---------	---------	4420.95	1.6882	0	0	Up	3814.84	1.2369	0	0	Up
255438_at	AT4G03070.1	| Symbols: AOP1, AOP, AOP1.1 | 2-oxoglutarate (2OG) and Fe(II)-dependent oxygenase superfamily protein | chr4:1358442-1359620 FORWARD LENGTH=323	---------	---------	---------	4088.57	1.7503	0	0	Up	3702.4	1.2135	0	0	Up
256379_at	AT1G66840.1	| Symbols: PMI2, WEB2 | Plant protein of unknown function (DUF827) | chr1:24933998-24936116 REVERSE LENGTH=608	---------	---------	---------	6881.78	1.3098	0	0	Up	3659.91	1.1706	0	0	Up
266481_at	AT2G31070.1	| Symbols: TCP10 | TCP domain protein 10 | chr2:13220984-13222069 REVERSE LENGTH=362	AT2G31070.1	TCP	---------	4782.95	0.6741	0	0	Up	3782.67	1.3496	0	0	Up
253247_at	AT4G34610.2	| Symbols: BLH6 | BEL1-like homeodomain 6 | chr4:16530546-16532498 REVERSE LENGTH=533	AT4G34610.2	TALE	---------	5346.48	0.6654	0	0	Up	2785.54	1.234	0	0	Up
255734_at	AT1G25550.1	| Symbols: | myb-like transcription factor family protein | chr1:8976644-8977942 FORWARD LENGTH=345	AT1G25550.1	G2-like	---------	6403.48	0.7169	0	0	Up	3729.14	1.3587	0	0	Up
249073_at	AT5G44020.1	| Symbols: | HAD superfamily, subfamily IIIB acid phosphatase | chr5:17712433-17714046 FORWARD LENGTH=273	---------	---------	---------	5391.54	1.5081	0	0	Up	450.286	3.4003	0	0	Up
253040_at	AT4G37800.1	| Symbols: XTH7 | xyloglucan endotransglucosylase/hydrolase 7 | chr4:17775703-17777372 REVERSE LENGTH=294	---------	---------	---------	6494.99	1.434	0	0	Up	1378.54	2.5529	0	0	Up
262947_at	AT1G75750.1	| Symbols: GASA1 | GAST1 protein homolog 1 | chr1:28441813-28442284 REVERSE LENGTH=99	---------	---------	---------	6719.7	0.6433	0	0	Up	895.324	2.5305	0	0	Up
256825_at	AT3G22120.1	| Symbols: CWLP | cell wall-plasma membrane linker protein | chr3:7795283-7796287 REVERSE LENGTH=335	---------	---------	---------	3850.82	0.5527	0	0	Up	1556.98	2.4824	0	0	Up
245265_at	AT4G14400.1	| Symbols: ACD6 | ankyrin repeat family protein | chr4:8294668-8298360 FORWARD LENGTH=671	---------	---------	---------	4874.19	2.7089	0	0	Up	1726.74	2.4185	0	0	Up
252272_at	AT3G49670.1	| Symbols: BAM2 | Leucine-rich receptor-like protein kinase family protein | chr3:18417741-18420836 FORWARD LENGTH=1003	---------	---------	---------	6887.61	0.7784	0	0	Up	1077.28	2.4182	0	0	Up
255962_at	AT1G22330.1	| Symbols: | RNA-binding (RRM/RBD/RNP motifs) family protein | chr1:7886693-7889241 FORWARD LENGTH=292	---------	---------	---------	6957.35	1.4475	0	0	Up	668.273	2.402	0	0	Up
257008_at	AT3G14210.1	| Symbols: ESM1 | epithiospecifier modifier 1 | chr3:4729886-4731562 FORWARD LENGTH=393	---------	---------	---------	6484.78	1.403	0	0	Up	1536.64	2.3682	0	0	Up
251524_at	AT3G58990.1	| Symbols: IPMI1 | isopropylmalate isomerase 1 | chr3:21797524-21798285 REVERSE LENGTH=254	---------	---------	---------	5942.32	1.3743	0	0	Up	1262.21	2.3528	0	0	Up
263421_at	AT2G17230.1	| Symbols: EXL5 | EXORDIUM like 5 | chr2:7494892-7495983 REVERSE LENGTH=364	---------	---------	---------	3722.23	0.5904	0	0	Up	1087.19	2.2778	0	0	Up
248419_at	AT5G51550.1	| Symbols: EXL3 | EXORDIUM like 3 | chr5:20939793-20940806 REVERSE LENGTH=338	---------	---------	---------	7112.68	0.7949	0	0	Up	1536.61	2.1838	0	0	Up
257297_at	AT3G28040.1	| Symbols: | Leucine-rich receptor-like protein kinase family protein | chr3:10435139-10438268 FORWARD LENGTH=1017	---------	---------	---------	5785.12	1.3671	0	0	Up	1419.98	2.18	0	0	Up
256796_at	AT3G22210.1	| Symbols: | unknown protein; FUNCTIONS IN: molecular_function unknown; INVOLVED IN: biological_process unknown; LOCATED IN: endomembrane system; EXPRESSED IN: 21 plant structures; EXPRESSED DURING: 13 growth stages; Has 26 Blast hits to 26 proteins in 13	---------	---------	---------	5306.88	1.4573	0	0	Up	1922.64	2.1504	0	0	Up
255852_at	AT1G66970.1	| Symbols: SVL2 | SHV3-like 2 | chr1:24992746-24996005 REVERSE LENGTH=764	---------	---------	---------	5106.66	1.5297	0	0	Up	2201.6	2.0411	0	0	Up
252048_at	AT3G52500.1	| Symbols: | Eukaryotic aspartyl protease family protein | chr3:19465644-19467053 REVERSE LENGTH=470	---------	---------	---------	7090.36	0.7842	0	0	Up	2084.79	1.9646	0	0	Up
258055_at	AT3G16250.1	| Symbols: NDF4 | NDH-dependent cyclic electron flow 1 | chr3:5507091-5508320 REVERSE LENGTH=205	---------	---------	---------	3932.91	2.0772	0	0	Up	2086.79	1.9595	0	0	Up
254553_at	AT4G19530.1	| Symbols: | disease resistance protein (TIR-NBS-LRR class) family | chr4:10651962-10657090 FORWARD LENGTH=1168	---------	---------	---------	2811.74	2.016	0	0	Up	1529.18	1.9537	0	0	Up
254687_at	AT4G13770.1	| Symbols: CYP83A1, REF2 | cytochrome P450, family 83, subfamily A, polypeptide 1 | chr4:7990682-7992282 REVERSE LENGTH=503	---------	---------	---------	6687.33	1.1998	0	0	Up	1417.68	1.9472	0	0	Up
263951_at	AT2G35960.1	| Symbols: NHL12 | NDR1/HIN1-like 12 | chr2:15107150-15107782 FORWARD LENGTH=211	---------	---------	---------	4519.33	0.5307	0	0	Up	2393.53	1.8847	0	0	Up
255046_at	AT4G09650.1	| Symbols: ATPD | ATP synthase delta-subunit gene | chr4:6100799-6101503 FORWARD LENGTH=235	---------	---------	---------	5962.57	1.2729	0	0	Up	2394.44	1.855	0	0	Up
252011_at	AT3G52720.1	| Symbols: CAH1, ATACA1, ACA1 | alpha carbonic anhydrase 1 | chr3:19538804-19541116 REVERSE LENGTH=285	---------	---------	---------	4571.58	2.1005	0	0	Up	1634.93	1.8439	0	0	Up
250733_at	AT5G06290.1	| Symbols: 2-Cys Prx B, 2CPB | 2-cysteine peroxiredoxin B | chr5:1919380-1921211 FORWARD LENGTH=274	---------	---------	---------	6722.13	1.2382	0	0	Up	2302.13	1.8001	0	0	Up
251982_at	AT3G53190.1	| Symbols: | Pectin lyase-like superfamily protein | chr3:19714171-19717537 FORWARD LENGTH=484	---------	---------	---------	4768.26	1.687	0	0	Up	1292.95	1.7995	0	0	Up
258003_at	AT3G29030.1	| Symbols: ATEXPA5, ATEXP5, ATHEXP ALPHA 1.4, EXP5, EXPA5 | expansin A5 | chr3:11011538-11013068 REVERSE LENGTH=256	---------	---------	---------	4777.98	1.3666	0	0	Up	2505.4	1.7837	0	0	Up
245215_at	AT1G67830.1	| Symbols: ATFXG1, FXG1 | alpha-fucosidase 1 | chr1:25431705-25432972 REVERSE LENGTH=373	---------	---------	---------	4541.91	1.4784	0	0	Up	2034.6	1.7435	0	0	Up
255779_at	AT1G18650.1	| Symbols: PDCB3 | plasmodesmata callose-binding protein 3 | chr1:6419036-6420413 REVERSE LENGTH=185	---------	---------	---------	3374.21	1.7445	0	0	Up	1707.96	1.7335	0	0	Up
251899_at	AT3G54400.1	| Symbols: | Eukaryotic aspartyl protease family protein | chr3:20140291-20142599 REVERSE LENGTH=426	---------	---------	---------	3596.75	0.405	0	0	Up	2320.18	1.7313	0	0	Up
266956_at	AT2G34510.1	| Symbols: | Protein of unknown function, DUF642 | chr2:14544114-14546732 REVERSE LENGTH=402	---------	---------	---------	7074.74	0.7726	0	0	Up	2842.23	1.7199	0	0	Up
247977_at	AT5G56850.2	| Symbols: | unknown protein; EXPRESSED IN: 21 plant structures; EXPRESSED DURING: 13 growth stages; Has 35333 Blast hits to 34131 proteins in 2444 species: Archae - 798; Bacteria - 22429; Metazoa - 974; Fungi - 991; Plants - 531; Viruses - 0; Other Eukar	---------	---------	---------	3666.18	1.8743	0	0	Up	1686.76	1.7152	0	0	Up
252712_at	AT3G43800.1	| Symbols: ATGSTU27, GSTU27 | glutathione S-transferase tau 27 | chr3:15660929-15661784 FORWARD LENGTH=228	---------	---------	---------	5537.92	1.5059	0	0	Up	2557.71	1.7149	0	0	Up
254669_at	AT4G18370.1	| Symbols: DEG5, DEGP5, HHOA | DEGP protease 5 | chr4:10149235-10151051 FORWARD LENGTH=324	---------	---------	---------	6504.52	1.296	0	0	Up	3168.2	1.7072	0	0	Up
257510_at	AT1G55360.1	| Symbols: | Protein of Unknown Function (DUF239) | chr1:20666526-20668502 REVERSE LENGTH=423	---------	---------	---------	2860.51	2.074	0	0	Up	2194	1.6976	0	0	Up
253440_at	AT4G32570.1	| Symbols: TIFY8 | TIFY domain protein 8 | chr4:15716433-15718702 REVERSE LENGTH=362	---------	---------	---------	5832.99	1.3842	0	0	Up	2332.26	1.6688	0	0	Up
249392_at	AT5G40150.1	| Symbols: | Peroxidase superfamily protein | chr5:16059750-16060736 REVERSE LENGTH=329	---------	---------	---------	5734.87	1.4757	0	0	Up	2657.26	1.6579	0	0	Up
253270_at	AT4G34160.1	| Symbols: CYCD3;1, CYCD3 | CYCLIN D3;1 | chr4:16357903-16359304 FORWARD LENGTH=377	---------	---------	---------	6512.09	1.3314	0	0	Up	1906.87	1.6099	0	0	Up
247881_at	AT5G57700.3	| Symbols: | BNR/Asp-box repeat family protein | chr5:23375257-23376943 FORWARD LENGTH=359	---------	---------	---------	4806.4	1.4586	0	0	Up	3732.4	1.6096	0	0	Up
254080_at	AT4G25630.1	| Symbols: FIB2, ATFIB2 | fibrillarin 2 | chr4:13074239-13076205 FORWARD LENGTH=321	---------	---------	---------	4554.81	0.4688	0	0	Up	2608.38	1.5891	0	0	Up
256115_at	AT1G16880.1	| Symbols: | uridylyltransferase-related | chr1:5773796-5776125 FORWARD LENGTH=291	---------	---------	---------	5980.28	1.2559	0	0	Up	3307.02	1.5878	0	0	Up
254328_at	AT4G22570.1	| Symbols: APT3 | adenine phosphoribosyl transferase 3 | chr4:11882310-11885250 REVERSE LENGTH=184	---------	---------	---------	6613.75	1.4385	0	0	Up	3926.09	1.5543	0	0	Up
252215_at	AT3G50240.1	| Symbols: KICP-02 | ATP binding microtubule motor family protein | chr3:18623380-18628784 REVERSE LENGTH=1052	---------	---------	---------	7025.87	1.3906	0	0	Up	3168.68	1.5528	0	0	Up
258222_at	AT3G15680.1	| Symbols: | Ran BP2/NZF zinc finger-like superfamily protein | chr3:5315437-5316048 FORWARD LENGTH=165	---------	---------	---------	5900.88	1.3107	0	0	Up	2699.16	1.5521	0	0	Up
252387_at	AT3G47800.1	| Symbols: | Galactose mutarotase-like superfamily protein | chr3:17634971-17636998 FORWARD LENGTH=359	---------	---------	---------	5359.27	0.627	0	0	Up	2387.8	1.5463	0	0	Up
252911_at	AT4G39510.1	| Symbols: CYP96A12 | cytochrome P450, family 96, subfamily A, polypeptide 12 | chr4:18368945-18370471 REVERSE LENGTH=509	---------	---------	---------	6595.65	1.3385	0	0	Up	2653.8	1.524	0	0	Up
254831_at	AT4G12600.1	| Symbols: | Ribosomal protein L7Ae/L30e/S12e/Gadd45 family protein | chr4:7453296-7454208 FORWARD LENGTH=129	---------	---------	---------	6757.4	0.7303	0	0	Up	3442.5	1.5216	0	0	Up
255558_at	AT4G01900.1	| Symbols: PII, GLB1 | GLNB1 homolog | chr4:821736-823294 FORWARD LENGTH=197	---------	---------	---------	5769.46	1.3308	0	0	Up	3605.42	1.5075	0	0	Up
251788_at	AT3G55420.1	| Symbols: | unknown protein; Has 21 Blast hits to 21 proteins in 8 species: Archae - 0; Bacteria - 0; Metazoa - 0; Fungi - 0; Plants - 21; Viruses - 0; Other Eukaryotes - 0 (source: NCBI BLink). | chr3:20547920-20548570 FORWARD LENGTH=217	---------	---------	---------	5564.71	1.3347	0	0	Up	3496.82	1.4989	0	0	Up
257205_at	AT3G16520.3	| Symbols: UGT88A1 | UDP-glucosyl transferase 88A1 | chr3:5619355-5620833 REVERSE LENGTH=463	---------	---------	---------	6913.01	1.2842	0	0	Up	3354.25	1.4974	0	0	Up
254789_at	AT4G12880.1	| Symbols: ENODL19, AtENODL19 | early nodulin-like protein 19 | chr4:7544572-7545226 REVERSE LENGTH=142	---------	---------	---------	6576.53	1.2968	0	0	Up	4182.93	1.4552	0	0	Up
252992_at	AT4G38520.2	| Symbols: | Protein phosphatase 2C family protein | chr4:18015999-18017514 REVERSE LENGTH=401	---------	---------	---------	6738.23	1.3164	0	0	Up	3881.87	1.4413	0	0	Up
245150_at	AT2G47590.1	| Symbols: PHR2 | photolyase/blue-light receptor 2 | chr2:19521888-19523732 FORWARD LENGTH=448	---------	---------	---------	6003.93	1.2541	0	0	Up	4142.75	1.4398	0	0	Up
250613_at	AT5G07240.1	| Symbols: IQD24 | IQ-domain 24 | chr5:2272028-2274051 FORWARD LENGTH=402	---------	---------	---------	5396.99	1.4041	0	0	Up	3664.65	1.434	0	0	Up
261728_at	AT1G76160.1	| Symbols: sks5 | SKU5 similar 5 | chr1:28578211-28581020 REVERSE LENGTH=542	---------	---------	---------	4507.47	0.4755	0	0	Up	4169.12	1.4274	0	0	Up
256168_at	AT1G51805.1	| Symbols: | Leucine-rich repeat protein kinase family protein | chr1:19221187-19225590 REVERSE LENGTH=885	---------	---------	---------	7113.26	0.8051	0	0	Up	3566.26	1.4003	0	0	Up
257647_at	AT3G25805.1	| Symbols: | unknown protein; Has 98 Blast hits to 98 proteins in 45 species: Archae - 0; Bacteria - 51; Metazoa - 0; Fungi - 0; Plants - 43; Viruses - 0; Other Eukaryotes - 4 (source: NCBI BLink). | chr3:9426354-9428169 REVERSE LENGTH=336	---------	---------	---------	6430.43	1.3166	0	0	Up	3989.44	1.3832	0	0	Up
257600_at	AT3G24770.1	| Symbols: CLE41 | CLAVATA3/ESR-RELATED 41 | chr3:9046779-9047078 FORWARD LENGTH=100	---------	---------	---------	4249.29	1.5777	0	0	Up	4079.2	1.3724	0	0	Up
260975_at	AT1G53430.1	| Symbols: | Leucine-rich repeat transmembrane protein kinase | chr1:19935298-19940959 FORWARD LENGTH=1031	---------	---------	---------	5802.09	0.5957	0	0	Up	3534.86	1.3709	0	0	Up
264188_at	AT1G54690.1	| Symbols: HTA3, H2AXB, G-H2AX, GAMMA-H2AX | gamma histone variant H2AX | chr1:20414607-20415206 REVERSE LENGTH=143	---------	---------	---------	4668.3	0.6371	0	0	Up	3874.08	1.3698	0	0	Up
252481_at	AT3G46630.1	| Symbols: | Protein of unknown function (DUF3223) | chr3:17181138-17182346 REVERSE LENGTH=208	---------	---------	---------	6118.11	0.7707	0	0	Up	4034.44	1.3683	0	0	Up
259925_at	AT1G75040.1	| Symbols: PR5, PR-5 | pathogenesis-related gene 5 | chr1:28177754-28178731 FORWARD LENGTH=240	---------	---------	---------	6798.43	0.5491	0	0	Up	3846.12	1.3615	0	0	Up
267199_at	AT2G30990.2	| Symbols: | Protein of unknown function (DUF688) | chr2:13187776-13189761 REVERSE LENGTH=594	---------	---------	---------	5088.67	0.6049	0	0	Up	3750.62	1.3333	0	0	Up
245321_at	AT4G15545.1	| Symbols: | unknown protein; BEST Arabidopsis thaliana protein match is: unknown protein (TAIR:AT1G16520.1); Has 30201 Blast hits to 17322 proteins in 780 species: Archae - 12; Bacteria - 1396; Metazoa - 17338; Fungi - 3422; Plants - 5037; Viruses - 0; O	---------	---------	---------	3801.53	1.5978	0	0	Up	4317.11	1.3109	0	0	Up
246268_at	AT1G31800.1	| Symbols: CYP97A3, LUT5 | cytochrome P450, family 97, subfamily A, polypeptide 3 | chr1:11396440-11399470 FORWARD LENGTH=596	---------	---------	---------	6516.56	1.2678	0	0	Up	4584.75	1.3102	0	0	Up
245426_at	AT4G17540.1	| Symbols: | unknown protein; Has 30201 Blast hits to 17322 proteins in 780 species: Archae - 12; Bacteria - 1396; Metazoa - 17338; Fungi - 3422; Plants - 5037; Viruses - 0; Other Eukaryotes - 2996 (source: NCBI BLink). | chr4:9775982-9777765 FORWARD LENG	---------	---------	---------	5721.91	1.3731	0	0	Up	3635.28	1.3058	0	0	Up
264803_at	AT1G08580.1	| Symbols: | unknown protein; Has 39 Blast hits to 39 proteins in 15 species: Archae - 0; Bacteria - 0; Metazoa - 0; Fungi - 0; Plants - 35; Viruses - 0; Other Eukaryotes - 4 (source: NCBI BLink). | chr1:2715296-2716351 REVERSE LENGTH=124	---------	---------	---------	3244.22	0.5383	0	0	Up	4361	1.3004	0	0	Up
260331_at	AT1G80270.3	| Symbols: PPR596 | PENTATRICOPEPTIDE REPEAT 596 | chr1:30181265-30183331 FORWARD LENGTH=597	---------	---------	---------	4589.2	0.5787	0	0	Up	4320.1	1.2713	0	0	Up
258048_at	AT3G16290.1	| Symbols: EMB2083 | AAA-type ATPase family protein | chr3:5521187-5524995 REVERSE LENGTH=877	---------	---------	---------	6830.15	1.2316	0	0	Up	4471.86	1.2704	0	0	Up
263679_at	AT1G59990.1	| Symbols: | DEA(D/H)-box RNA helicase family protein | chr1:22090369-22092885 REVERSE LENGTH=582	---------	---------	---------	7019.85	0.7496	0	0	Up	4084.28	1.2286	0	0	Up
250413_at	AT5G11160.1	| Symbols: APT5 | adenine phosphoribosyltransferase 5 | chr5:3550774-3551986 FORWARD LENGTH=192	---------	---------	---------	4716.24	0.5238	0	0	Up	2410.35	1.2058	0	0	Up
260549_at	AT2G43535.1	| Symbols: | Scorpion toxin-like knottin superfamily protein | chr2:18071130-18071560 FORWARD LENGTH=98	---------	---------	---------	6755.47	0.7975	0	0	Up	4301.75	1.2008	0	0	Up
256910_at	AT3G24080.1	| Symbols: | KRR1 family protein | chr3:8695191-8697107 REVERSE LENGTH=639	---------	---------	---------	5556.91	0.6277	0	0	Up	4139.22	1.1996	0	0	Up
254805_at	AT4G12480.1	| Symbols: pEARLI 1 | Bifunctional inhibitor/lipid-transfer protein/seed storage 2S albumin superfamily protein | chr4:7406371-7406877 REVERSE LENGTH=169	---------	---------	---------	3650.35	0.2117	0	0	Up	4346.86	1.1506	0	0	Up
245699_at	AT5G04250.2	| Symbols: | Cysteine proteinases superfamily protein | chr5:1176397-1178492 FORWARD LENGTH=346	---------	---------	---------	4101.92	0.4157	0	0	Up	1176.93	0.3368	0	0	Up
256427_at	AT3G11090.1	| Symbols: LBD21 | LOB domain-containing protein 21 | chr3:3475036-3475533 FORWARD LENGTH=166	AT3G11090.1	LBD	---------	3073.84	2.1647	0	0	Up	3015.74	1.6342	0	0	Up
257964_at	AT3G19850.1	| Symbols: | Phototropic-responsive NPH3 family protein | chr3:6898383-6901157 REVERSE LENGTH=555	---------	---------	---------	4679.25	2.0368	0	0	Up	1724.41	2.3004	0	0	Up
254250_at	AT4G23290.2	| Symbols: CRK21 | cysteine-rich RLK (RECEPTOR-like protein kinase) 21 | chr4:12177910-12180810 REVERSE LENGTH=691	---------	---------	---------	6231.56	0.6634	0	0	Up	2932.53	2.1343	0	0	Up
254239_at	AT4G23400.1	| Symbols: PIP1D, PIP1;5 | plasma membrane intrinsic protein 1;5 | chr4:12220792-12222155 FORWARD LENGTH=288	---------	---------	---------	6092.24	1.4815	0	0	Up	2542.2	1.9164	0	0	Up
249694_at	AT5G35790.1	| Symbols: G6PD1 | glucose-6-phosphate dehydrogenase 1 | chr5:13956879-13959686 REVERSE LENGTH=577	---------	---------	---------	3429.55	1.9293	0	0	Up	2400.01	1.811	0	0	Up
251133_at	AT5G01240.1	| Symbols: LAX1 | like AUXIN RESISTANT 1 | chr5:98228-101493 FORWARD LENGTH=489	---------	---------	---------	6753.28	1.2623	0	0	Up	2920.4	1.7019	0	0	Up
247347_at	AT5G63780.1	| Symbols: SHA1 | RING/FYVE/PHD zinc finger superfamily protein | chr5:25525160-25526446 FORWARD LENGTH=368	---------	---------	---------	5270.26	1.5843	0	0	Up	4011	1.6909	0	0	Up
253849_at	AT4G28080.1	| Symbols: | Tetratricopeptide repeat (TPR)-like superfamily protein | chr4:13948993-13957840 REVERSE LENGTH=1820	---------	---------	---------	6034.9	1.432	0	0	Up	2899.78	1.6131	0	0	Up
247444_at	AT5G62630.1	| Symbols: HIPL2 | hipl2 protein precursor | chr5:25143719-25146390 REVERSE LENGTH=697	---------	---------	---------	5319.28	0.7414	0	0	Up	3770.39	1.6008	0	0	Up
248942_at	AT5G45480.1	| Symbols: | Protein of unknown function (DUF594) | chr5:18426296-18428929 REVERSE LENGTH=878	---------	---------	---------	6165.28	1.3918	0	0	Up	4421.06	1.5204	0	0	Up
252852_at	AT4G39900.1	| Symbols: | unknown protein; Has 30201 Blast hits to 17322 proteins in 780 species: Archae - 12; Bacteria - 1396; Metazoa - 17338; Fungi - 3422; Plants - 5037; Viruses - 0; Other Eukaryotes - 2996 (source: NCBI BLink). | chr4:18508569-18510289 REVERSE LE	---------	---------	---------	4620.47	1.5335	0	0	Up	4077.34	1.4997	0	0	Up
266929_at	AT2G45850.2	| Symbols: | AT hook motif DNA-binding family protein | chr2:18871901-18873457 REVERSE LENGTH=349	---------	---------	---------	6899.53	0.7849	0	0	Up	4172.9	1.4855	0	0	Up
258332_at	AT3G16180.1	| Symbols: | Major facilitator superfamily protein | chr3:5481477-5484943 REVERSE LENGTH=592	---------	---------	---------	5895.07	0.6381	0	0	Up	3742.53	1.4767	0	0	Up
261439_at	AT1G28395.3	| Symbols: | unknown protein; FUNCTIONS IN: molecular_function unknown; INVOLVED IN: biological_process unknown; LOCATED IN: chloroplast; EXPRESSED IN: 22 plant structures; EXPRESSED DURING: 13 growth stages; BEST Arabidopsis thaliana protein match is: un	---------	---------	---------	6541.19	0.7404	0	0	Up	3738.58	1.4574	0	0	Up
246847_at	AT5G26820.1	| Symbols: ATIREG3, MAR1, RTS3, IREG3 | iron-regulated protein 3 | chr5:9433858-9437005 FORWARD LENGTH=599	---------	---------	---------	6160.74	1.2627	0	0	Up	4195.86	1.4353	0	0	Up
249777_at	AT5G24210.1	| Symbols: | alpha/beta-Hydrolases superfamily protein | chr5:8217877-8219466 FORWARD LENGTH=351	---------	---------	---------	6653.31	1.7204	0	0	Up	3605.18	1.4233	0	0	Up
254133_at	AT4G24810.2	| Symbols: | Protein kinase superfamily protein | chr4:12786791-12789598 REVERSE LENGTH=482	---------	---------	---------	4817.98	1.4891	0	0	Up	4328	1.4228	0	0	Up
263473_at	AT2G31750.1	| Symbols: UGT74D1 | UDP-glucosyl transferase 74D1 | chr2:13497312-13499870 FORWARD LENGTH=457	---------	---------	---------	6372.19	0.6093	0	0	Up	3725.49	1.3126	0	0	Up
251886_at	AT3G54260.1	| Symbols: TBL36 | TRICHOME BIREFRINGENCE-LIKE 36 | chr3:20085097-20086745 REVERSE LENGTH=380	---------	---------	---------	5437.04	1.6852	0	0	Up	4037.62	1.26	0	0	Up
249693_at	AT5G35750.1	| Symbols: AHK2, HK2 | histidine kinase 2 | chr5:13911743-13916337 REVERSE LENGTH=1177	---------	---------	---------	6348.96	1.4213	0	0	Up	3260.35	1.4972	0	0	Up
246487_at	AT5G16030.1	| Symbols: | unknown protein; BEST Arabidopsis thaliana protein match is: unknown protein (TAIR:AT3G02500.1); Has 30201 Blast hits to 17322 proteins in 780 species: Archae - 12; Bacteria - 1396; Metazoa - 17338; Fungi - 3422; Plants - 5037; Viruses - 0; O	---------	---------	---------	3637.63	2.207	0	0	Up	1177	2.9864	0	0	Up
259788_at	AT1G29670.1	| Symbols: | GDSL-like Lipase/Acylhydrolase superfamily protein | chr1:10375843-10377717 FORWARD LENGTH=364	---------	---------	---------	6419.48	0.8144	0	0	Up	3651.47	1.7359	0	0	Up
247288_at	AT5G64330.1	| Symbols: NPH3, RPT3, JK218 | Phototropic-responsive NPH3 family protein | chr5:25727568-25730225 FORWARD LENGTH=747	---------	---------	---------	5451.64	0.7047	0	0	Up	4502.31	1.3458	0	0	Up
256964_at	AT3G13520.1	| Symbols: AGP12, ATAGP12 | arabinogalactan protein 12 | chr3:4409087-4409269 FORWARD LENGTH=61	---------	---------	---------	7192.89	0.7774	0	0	Up	3856.91	1.2345	0	0	Up
264782_at	AT1G08810.1	| Symbols: MYB60, AtMYB60 | myb domain protein 60 | chr1:2819279-2820329 REVERSE LENGTH=281	AT1G08810.1	MYB	---------	5899.26	0.7632	0	0	Up	4051.72	1.4489	0	0	Up
252529_at	AT3G46490.1	| Symbols: | 2-oxoglutarate (2OG) and Fe(II)-dependent oxygenase superfamily protein | chr3:17115629-17119451 FORWARD LENGTH=331	---------	---------	---------	6007.41	1.4323	0	0	Up	1549.02	2.0921	0	0	Up
255437_at	AT4G03050.2	| Symbols: AOP3 | 2-oxoglutarate (2OG) and Fe(II)-dependent oxygenase superfamily protein | chr4:1344332-1346127 FORWARD LENGTH=362	---------	---------	---------	2693.28	2.1179	0	0	Up	997.071	2.03	0	0	Up
248566_s_at	AT5G49730.1	| Symbols: ATFRO6, FRO6 | ferric reduction oxidase 6 | chr5:20201355-20204455 REVERSE LENGTH=739	---------	---------	---------	4697.55	2.2045	0	0	Up	3152.44	1.6748	0	0	Up
255285_at	AT4G04630.1	| Symbols: | Protein of unknown function, DUF584 | chr4:2332163-2332669 REVERSE LENGTH=169	---------	---------	---------	4162.9	1.8013	0	0	Up	2786.37	1.6413	0	0	Up
256828_at	AT3G22970.1	| Symbols: | Protein of unknown function (DUF506) | chr3:8152592-8153881 FORWARD LENGTH=371	---------	---------	---------	3478.98	1.742	0	0	Up	4607.43	1.4824	0	0	Up
253966_at	AT4G26520.1	| Symbols: | Aldolase superfamily protein | chr4:13388676-13390191 FORWARD LENGTH=359	---------	---------	---------	5329.43	1.5	0	0	Up	4135.4	1.472	0	0	Up
250734_at	AT5G06270.1	| Symbols: | unknown protein; FUNCTIONS IN: molecular_function unknown; INVOLVED IN: biological_process unknown; LOCATED IN: chloroplast; EXPRESSED IN: 21 plant structures; EXPRESSED DURING: 11 growth stages; BEST Arabidopsis thaliana protein match is: un	---------	---------	---------	6374.59	1.2153	0	0	Up	3880.79	1.4389	0	0	Up
251108_at	AT5G01620.2	| Symbols: | TRICHOME BIREFRINGENCE-LIKE 35 | chr5:232882-234821 FORWARD LENGTH=450	---------	---------	---------	5021.62	1.4203	0	0	Up	4170.98	1.4272	0	0	Up
248409_at	AT5G51540.1	| Symbols: | Zincin-like metalloproteases family protein | chr5:20932071-20936284 FORWARD LENGTH=707	---------	---------	---------	6332.03	1.2591	0	0	Up	4575.82	1.3761	0	0	Up
245783_s_at	AT1G35180.1	| Symbols: | TRAM, LAG1 and CLN8 (TLC) lipid-sensing domain containing protein | chr1:12877230-12878644 REVERSE LENGTH=232	---------	---------	---------	3448.85	1.9991	0	0	Up	4240.38	1.3632	0	0	Up
252502_at	AT3G46900.1	| Symbols: COPT2 | copper transporter 2 | chr3:17268887-17269363 FORWARD LENGTH=159	---------	---------	---------	6199.76	1.3287	0	0	Up	3965.32	1.3307	0	0	Up
249818_at	AT5G23860.2	| Symbols: TUB8 | tubulin beta 8 | chr5:8042962-8044528 FORWARD LENGTH=450	---------	---------	---------	4102.39	1.6666	0	0	Up	4443.54	1.33	0	0	Up
254512_at	AT4G20230.1	| Symbols: | Terpenoid cyclases/Protein prenyltransferases superfamily protein | chr4:10924242-10926751 REVERSE LENGTH=610	---------	---------	---------	6267.19	1.2992	0	0	Up	4235.52	1.3108	0	0	Up
251476_at	AT3G59670.1	| Symbols: | unknown protein; BEST Arabidopsis thaliana protein match is: unknown protein (TAIR:AT4G37440.2); Has 77 Blast hits to 77 proteins in 14 species: Archae - 0; Bacteria - 0; Metazoa - 0; Fungi - 0; Plants - 73; Viruses - 0; Other Eukaryotes - 4	---------	---------	---------	5336.78	0.5871	0	0	Up	4577.85	1.3051	0	0	Up
245592_at	AT4G14540.1	| Symbols: NF-YB3 | nuclear factor Y, subunit B3 | chr4:8344663-8345148 FORWARD LENGTH=162	AT4G14540.1	NF-YB	---------	1652.06	2.3381	0	0	Up	3357.04	1.5604	0	0	Up
247218_at	AT5G65010.1	| Symbols: ASN2 | asparagine synthetase 2 | chr5:25969224-25972278 FORWARD LENGTH=579	---------	---------	---------	6766.78	1.2158	0	0	Up	2326.38	2.0799	0	0	Up
254794_at	AT4G12970.1	| Symbols: STOMAGEN, EPFL9 | stomagen | chr4:7586244-7586798 REVERSE LENGTH=103	---------	---------	---------	5421.53	1.7425	0	0	Up	3033.66	1.6842	0	0	Up
252548_at	AT3G45850.2	| Symbols: | P-loop containing nucleoside triphosphate hydrolases superfamily protein | chr3:16855814-16860950 REVERSE LENGTH=1059	---------	---------	---------	4413.82	1.6024	0	0	Up	3304.86	1.6453	0	0	Up
254649_at	AT4G18570.1	| Symbols: | Tetratricopeptide repeat (TPR)-like superfamily protein | chr4:10231439-10234534 FORWARD LENGTH=643	---------	---------	---------	5168.65	1.4869	0	0	Up	3562.69	1.6193	0	0	Up
253973_at	AT4G26555.1	| Symbols: | FKBP-like peptidyl-prolyl cis-trans isomerase family protein | chr4:13404622-13406178 REVERSE LENGTH=208	---------	---------	---------	5705.81	1.443	0	0	Up	3709.18	1.6012	0	0	Up
258086_at	AT3G25860.1	| Symbols: LTA2, PLE2 | 2-oxoacid dehydrogenases acyltransferase family protein | chr3:9460632-9462585 FORWARD LENGTH=481	---------	---------	---------	6495.41	1.225	0	0	Up	3900.46	1.58	0	0	Up
248624_at	AT5G48790.1	| Symbols: | Domain of unknown function (DUF1995) | chr5:19780010-19781977 REVERSE LENGTH=317	---------	---------	---------	5457.74	1.3583	0	0	Up	3698.68	1.5631	0	0	Up
256698_at	AT3G20680.1	| Symbols: | Domain of unknown function (DUF1995) | chr3:7230147-7231163 REVERSE LENGTH=339	---------	---------	---------	5838.07	1.4116	0	0	Up	3903.53	1.5578	0	0	Up
256400_at	AT3G06140.1	| Symbols: | RING/U-box superfamily protein | chr3:1856993-1858777 REVERSE LENGTH=360	---------	---------	---------	4024.24	1.6952	0	0	Up	2586.22	1.5558	0	0	Up
245877_at	AT1G26220.1	| Symbols: | Acyl-CoA N-acyltransferases (NAT) superfamily protein | chr1:9071157-9071750 FORWARD LENGTH=198	---------	---------	---------	5317.74	1.3125	0	0	Up	2693.24	1.5374	0	0	Up
257219_at	AT3G14930.2	| Symbols: HEME1 | Uroporphyrinogen decarboxylase | chr3:5020675-5022577 FORWARD LENGTH=419	---------	---------	---------	7000.02	1.2637	0	0	Up	3981.16	1.5369	0	0	Up
256065_at	AT1G07070.1	| Symbols: | Ribosomal protein L35Ae family protein | chr1:2168652-2169703 FORWARD LENGTH=113	---------	---------	---------	6702.06	0.7021	0	0	Up	4067.39	1.5365	0	0	Up
252353_at	AT3G48200.1	| Symbols: | unknown protein; FUNCTIONS IN: molecular_function unknown; INVOLVED IN: biological_process unknown; LOCATED IN: endomembrane system; EXPRESSED IN: 21 plant structures; EXPRESSED DURING: 13 growth stages; Has 210 Blast hits to 148 proteins in	---------	---------	---------	4468.4	1.6053	0	0	Up	3459.58	1.5323	0	0	Up
246019_at	AT5G10690.1	| Symbols: | pentatricopeptide (PPR) repeat-containing protein / CBS domain-containing protein | chr5:3374443-3377332 REVERSE LENGTH=581	---------	---------	---------	6899.53	1.2444	0	0	Up	3189.38	1.5316	0	0	Up
255854_at	AT1G67050.1	| Symbols: | unknown protein; BEST Arabidopsis thaliana protein match is: unknown protein (TAIR:AT5G38320.1); Has 617 Blast hits to 318 proteins in 80 species: Archae - 0; Bacteria - 16; Metazoa - 141; Fungi - 62; Plants - 128; Viruses - 2; Other Eukaryot	---------	---------	---------	5344.25	1.4755	0	0	Up	3119.32	1.5252	0	0	Up
245281_at	AT4G15560.1	| Symbols: CLA1, DEF, CLA, DXS, DXPS2 | Deoxyxylulose-5-phosphate synthase | chr4:8884218-8887254 FORWARD LENGTH=718	---------	---------	---------	6446.33	1.3911	0	0	Up	4288.2	1.5021	0	0	Up
248273_at	AT5G53500.1	| Symbols: | Transducin/WD40 repeat-like superfamily protein | chr5:21726167-21728524 REVERSE LENGTH=655	---------	---------	---------	7152.86	0.8368	0	0	Up	4352.58	1.4523	0	0	Up
254117_at	AT4G24750.1	| Symbols: | Rhodanese/Cell cycle control phosphatase superfamily protein | chr4:12758422-12760749 REVERSE LENGTH=293	---------	---------	---------	7032.04	1.2116	0	0	Up	4228.91	1.4452	0	0	Up
257072_at	AT3G14220.1	| Symbols: | GDSL-like Lipase/Acylhydrolase superfamily protein | chr3:4733039-4734483 FORWARD LENGTH=364	---------	---------	---------	4836	1.4251	0	0	Up	4296.79	1.4413	0	0	Up
252561_at	AT3G45980.1	| Symbols: H2B, HTB9 | Histone superfamily protein | chr3:16897492-16897944 REVERSE LENGTH=151	---------	---------	---------	5131.98	0.7812	0	0	Up	4175.38	1.4279	0	0	Up
248348_at	AT5G52190.1	| Symbols: | Sugar isomerase (SIS) family protein | chr5:21201817-21202443 REVERSE LENGTH=209	---------	---------	---------	5359.95	1.3904	0	0	Up	4187.47	1.4135	0	0	Up
253597_at	AT4G30690.1	| Symbols: | Translation initiation factor 3 protein | chr4:14960742-14962328 FORWARD LENGTH=282	---------	---------	---------	4976.01	1.8375	0	0	Up	4349.34	1.4001	0	0	Up
254980_at	AT4G10450.1	| Symbols: | Ribosomal protein L6 family | chr4:6463201-6464458 REVERSE LENGTH=195	---------	---------	---------	5855.61	0.6974	0	0	Up	4562.69	1.399	0	0	Up
246768_at	AT5G27400.1	| Symbols: | S-adenosyl-L-methionine-dependent methyltransferases superfamily protein | chr5:9676362-9678285 FORWARD LENGTH=370	---------	---------	---------	3445.49	1.664	0	0	Up	4522.74	1.392	0	0	Up
252692_at	AT3G43960.1	| Symbols: | Cysteine proteinases superfamily protein | chr3:15774122-15775628 REVERSE LENGTH=377	---------	---------	---------	5143.31	1.5275	0	0	Up	3800.6	1.392	0	0	Up
254029_at	AT4G25870.1	| Symbols: | Core-2/I-branching beta-1,6-N-acetylglucosaminyltransferase family protein | chr4:13149831-13151737 REVERSE LENGTH=390	---------	---------	---------	5103.95	1.3564	0	0	Up	4234.78	1.3711	0	0	Up
251140_at	AT5G01090.1	| Symbols: | Concanavalin A-like lectin family protein | chr5:33055-34116 FORWARD LENGTH=354	---------	---------	---------	5398.53	1.3484	0	0	Up	4517.42	1.3562	0	0	Up
246860_at	AT5G25840.1	| Symbols: | Protein of unknown function (DUF1677) | chr5:9010909-9011430 REVERSE LENGTH=174	---------	---------	---------	5342.6	0.7371	0	0	Up	3998.41	1.3425	0	0	Up
247878_at	AT5G57760.1	| Symbols: | unknown protein; Has 5 Blast hits to 5 proteins in 2 species: Archae - 0; Bacteria - 0; Metazoa - 0; Fungi - 0; Plants - 5; Viruses - 0; Other Eukaryotes - 0 (source: NCBI BLink). | chr5:23400725-23400961 FORWARD LENGTH=79	---------	---------	---------	5830.57	0.6017	0	0	Up	3821.15	1.314	0	0	Up
249810_at	AT5G23920.1	| Symbols: | unknown protein; FUNCTIONS IN: molecular_function unknown; INVOLVED IN: biological_process unknown; LOCATED IN: plasma membrane, vacuole; EXPRESSED IN: 22 plant structures; EXPRESSED DURING: 13 growth stages; BEST Arabidopsis thaliana protein	---------	---------	---------	4498.92	1.549	0	0	Up	4539.33	1.3028	0	0	Up
252040_at	AT3G52060.2	| Symbols: | Core-2/I-branching beta-1,6-N-acetylglucosaminyltransferase family protein | chr3:19310987-19312027 REVERSE LENGTH=347	---------	---------	---------	4383.08	2.0569	0	0	Up	4216.3	1.2305	0	0	Up
245881_at	AT5G09460.1	| Symbols: | sequence-specific DNA binding transcription factors;transcription regulators | chr5:2944437-2945417 REVERSE LENGTH=327	---------	---------	---------	5564.26	1.4518	0	0	Up	2666.26	1.4877	0	0	Up
253412_at	AT4G33000.1	| Symbols: CBL10, ATCBL10 | calcineurin B-like protein 10 | chr4:15924349-15926398 FORWARD LENGTH=257	---------	---------	---------	3347.02	1.9083	0	0	Up	1924.1	1.9405	0	0	Up
258139_at	AT3G24520.1	| Symbols: AT-HSFC1, HSFC1 | heat shock transcription factor C1 | chr3:8941455-8942531 FORWARD LENGTH=331	AT3G24520.1	HSF	---------	3494.72	0.3891	0	0	Up	522.067	0.3103	0	0	Up
247393_at	AT5G63130.1	| Symbols: | Octicosapeptide/Phox/Bem1p family protein | chr5:25323190-25323857 FORWARD LENGTH=193	---------	---------	---------	4089.72	0.581	0	0	Up	1291.81	0.3926	0	0	Up
248910_at	AT5G45820.1	| Symbols: CIPK20, SnRK3.6, PKS18 | CBL-interacting protein kinase 20 | chr5:18587081-18588400 REVERSE LENGTH=440	---------	---------	---------	6219.03	0.3797	0	0	Up	3802.18	1.6146	0	0	Up
259391_s_at	AT1G06350.1	| Symbols: | Fatty acid desaturase family protein | chr1:1935510-1936789 REVERSE LENGTH=301	---------	---------	---------	6466.4	0.7248	0	0	Up	4044.53	1.5303	0	0	Up
245063_at	AT2G39795.1	| Symbols: | Mitochondrial glycoprotein family protein | chr2:16597026-16598028 FORWARD LENGTH=251	---------	---------	---------	7148.88	0.775	0	0	Up	4396.98	1.2914	0	0	Up
262212_at	AT1G74890.1	| Symbols: ARR15 | response regulator 15 | chr1:28131590-28132710 REVERSE LENGTH=207	---------	---------	---------	6506.98	0.6847	0	0	Up	3287.1	1.2347	0	0	Up
245015_at	ATCG00490.1	| Symbols: RBCL | ribulose-bisphosphate carboxylases | chrC:54958-56397 FORWARD LENGTH=480	---------	---------	---------	6887.73	0.7595	0	0	Up	3621.29	1.2174	0	0	Up
257504_at	AT1G52240.2	| Symbols: ATROPGEF11, ROPGEF11, PIRF1 | RHO guanyl-nucleotide exchange factor 11 | chr1:19458844-19459235 REVERSE LENGTH=95	---------	---------	---------	4791.67	1.7237	0	0	Up	4343.24	1.1146	0	0	Up
255579_at	AT4G01460.1	| Symbols: | basic helix-loop-helix (bHLH) DNA-binding superfamily protein | chr4:621334-622697 FORWARD LENGTH=316	AT4G01460.1	bHLH	---------	4775.75	2.0939	0	0	Up	3610.35	1.6613	0	0	Up
251299_at	AT3G61950.1	| Symbols: | basic helix-loop-helix (bHLH) DNA-binding superfamily protein | chr3:22939661-22941332 FORWARD LENGTH=359	AT3G61950.1	bHLH	---------	5341.66	1.4642	0	0	Up	2173.9	1.3876	0	0	Up
245196_at	AT1G67750.1	| Symbols: | Pectate lyase family protein | chr1:25401660-25403165 FORWARD LENGTH=409	---------	---------	---------	3780.91	1.9892	0	0	Up	2708.45	1.8084	0	0	Up
254150_at	AT4G24350.1	| Symbols: | Phosphorylase superfamily protein | chr4:12609637-12611328 FORWARD LENGTH=337	---------	---------	---------	5358.61	1.4221	0	0	Up	2316.8	1.8009	0	0	Up
257254_at	AT3G21950.1	| Symbols: | S-adenosyl-L-methionine-dependent methyltransferases superfamily protein | chr3:7734396-7736201 FORWARD LENGTH=369	---------	---------	---------	5376.72	1.4595	0	0	Up	2462.25	1.68	0	0	Up
246231_at	AT4G37080.1	| Symbols: | Protein of unknown function, DUF547 | chr4:17474205-17476716 FORWARD LENGTH=598	---------	---------	---------	6018.01	1.5337	0	0	Up	2527.78	1.6426	0	0	Up
257071_at	AT3G28180.1	| Symbols: ATCSLC04, CSLC04, ATCSLC4, CSLC4 | Cellulose-synthase-like C4 | chr3:10506110-10509067 FORWARD LENGTH=674	---------	---------	---------	6342.85	1.4254	0	0	Up	4246.73	1.6104	0	0	Up
257272_at	AT3G28130.1	| Symbols: | nodulin MtN21 /EamA-like transporter family protein | chr3:10465987-10468704 FORWARD LENGTH=270	---------	---------	---------	4309.41	1.8562	0	0	Up	3035.52	1.5907	0	0	Up
252001_at	AT3G52750.1	| Symbols: FTSZ2-2 | Tubulin/FtsZ family protein | chr3:19549841-19552435 REVERSE LENGTH=474	---------	---------	---------	6064.86	1.2975	0	0	Up	3800.5	1.5883	0	0	Up
257300_at	AT3G28080.1	| Symbols: | nodulin MtN21 /EamA-like transporter family protein | chr3:10451567-10455071 FORWARD LENGTH=359	---------	---------	---------	4536.9	1.65	0	0	Up	3571.3	1.5711	0	0	Up
252870_at	AT4G39940.1	| Symbols: AKN2, APK2 | APS-kinase 2 | chr4:18519787-18521276 FORWARD LENGTH=294	---------	---------	---------	4598.78	2.3443	0	0	Up	3287.88	1.5539	0	0	Up
249658_s_at	AT5G36700.4	| Symbols: PGLP1 | 2-phosphoglycolate phosphatase 1 | chr5:14421929-14424430 REVERSE LENGTH=363	---------	---------	---------	6501.01	1.2705	0	0	Up	3398.4	1.5173	0	0	Up
245574_at	AT4G14750.1	| Symbols: IQD19 | IQ-domain 19 | chr4:8470449-8471903 FORWARD LENGTH=388	---------	---------	---------	6126.8	1.2578	0	0	Up	3452.4	1.4948	0	0	Up
246021_at	AT5G21100.1	| Symbols: | Plant L-ascorbate oxidase | chr5:7168312-7170719 FORWARD LENGTH=574	---------	---------	---------	3462.16	2.1835	0	0	Up	3635.55	1.4195	0	0	Up
249190_at	AT5G42750.1	| Symbols: BKI1 | BRI1 kinase inhibitor 1 | chr5:17143028-17144041 REVERSE LENGTH=338	---------	---------	---------	3539.87	1.8527	0	0	Up	3346.98	1.3861	0	0	Up
256980_at	AT3G26932.2	| Symbols: DRB3 | dsRNA-binding protein 3 | chr3:9930460-9931714 REVERSE LENGTH=360	---------	---------	---------	5106.95	1.4887	0	0	Up	3645.74	1.2958	0	0	Up
254333_at	AT4G22753.1	| Symbols: SMO1-3, ATSMO1, SMO1, ATSMO1-3 | sterol 4-alpha methyl oxidase 1-3 | chr4:11952019-11953609 REVERSE LENGTH=292	---------	---------	---------	4837.3	1.906	0	0	Up	4491.86	1.2355	0	0	Up
253697_at	AT4G29700.1	| Symbols: | Alkaline-phosphatase-like family protein | chr4:14543739-14545124 REVERSE LENGTH=462	---------	---------	---------	6264.31	1.439	0	0	Up	4107.79	1.1584	0	0	Up
253099_s_at	AT4G37530.1	| Symbols: | Peroxidase superfamily protein | chr4:17634786-17636082 FORWARD LENGTH=330	---------	---------	---------	6851.8	1.4377	0	0	Up	4318.95	1.0173	0	0	Up
248246_at	AT5G53200.1	| Symbols: TRY | Homeodomain-like superfamily protein | chr5:21582913-21583960 FORWARD LENGTH=107	AT5G53200.1	MYB_related	---------	4713.17	1.8248	0	0	Up	4263.7	1.394	0	0	Up
256237_at	AT3G12610.1	| Symbols: DRT100 | Leucine-rich repeat (LRR) family protein | chr3:4006661-4007779 REVERSE LENGTH=373	---------	---------	---------	5896.34	1.4292	0	0	Up	1118.35	2.9557	0	0	Up
252317_at	AT3G48720.1	| Symbols: | HXXXD-type acyl-transferase family protein | chr3:18046527-18049295 FORWARD LENGTH=431	---------	---------	---------	3394.64	1.9318	0	0	Up	2658.24	2.2233	0	0	Up
251996_at	AT3G52840.1	| Symbols: BGAL2 | beta-galactosidase 2 | chr3:19581244-19586097 FORWARD LENGTH=728	---------	---------	---------	6851.29	0.7511	0	0	Up	3235.48	1.5285	0	0	Up
251741_at	AT3G56040.1	| Symbols: UGP3 | UDP-glucose pyrophosphorylase 3 | chr3:20792689-20797482 REVERSE LENGTH=884	---------	---------	---------	5704.83	1.4211	0	0	Up	4491.99	1.2373	0	0	Up
255774_at	AT1G18620.1	| Symbols: | unknown protein; BEST Arabidopsis thaliana protein match is: unknown protein (TAIR:AT1G74160.1); Has 1987 Blast hits to 1263 proteins in 207 species: Archae - 0; Bacteria - 172; Metazoa - 665; Fungi - 149; Plants - 271; Viruses - 6; Other Euk	---------	---------	---------	6089.64	1.6129	0	0	Up	2043.43	2.3186	0	0	Up
248046_at	AT5G56040.2	| Symbols: | Leucine-rich receptor-like protein kinase family protein | chr5:22695050-22698410 FORWARD LENGTH=1091	---------	---------	---------	6192.06	1.3582	0	0	Up	2966.89	1.5282	0	0	Up
256402_at	AT3G06130.2	| Symbols: | Heavy metal transport/detoxification superfamily protein | chr3:1853193-1854673 REVERSE LENGTH=350	---------	---------	---------	6667.61	1.2785	0	0	Up	4085.71	1.5023	0	0	Up
255908_s_at	AT1G18010.1	| Symbols: | Major facilitator superfamily protein | chr1:6199980-6201359 FORWARD LENGTH=460	---------	---------	---------	3175.79	2.5714	0	0	Up	3348.7	1.4096	0	0	Up
249480_s_at	AT5G38990.1	| Symbols: | Malectin/receptor-like protein kinase family protein | chr5:15608824-15611466 FORWARD LENGTH=881	---------	---------	---------	6388.15	1.5152	0	0	Up	4277.02	1.3661	0	0	Up
250516_at	AT5G09620.1	| Symbols: | Octicosapeptide/Phox/Bem1p family protein | chr5:2983757-2985352 REVERSE LENGTH=532	---------	---------	---------	7648.92	0.8405	0.0004	0	Up	2746.49	0.5722	0	0	Up
253145_at	AT4G35560.1	| Symbols: | Transducin/WD40 repeat-like superfamily protein | chr4:16881562-16886878 FORWARD LENGTH=1050	---------	---------	---------	7931.17	1.1516	0.0017	0.0002	Up	1171.34	0.3191	0	0	Up
254276_at	AT4G22820.2	| Symbols: | A20/AN1-like zinc finger family protein | chr4:11987871-11988401 REVERSE LENGTH=177	---------	---------	---------	8020.65	1.2962	0.0023	0.0003	Up	1993.72	0.4713	0	0	Up
258091_at	AT3G14560.1	| Symbols: | unknown protein; Has 6 Blast hits to 6 proteins in 3 species: Archae - 0; Bacteria - 0; Metazoa - 0; Fungi - 0; Plants - 6; Viruses - 0; Other Eukaryotes - 0 (source: NCBI BLink). | chr3:4889368-4889832 FORWARD LENGTH=155	---------	---------	---------	8071.01	0.7533	0.0025	0.0003	Up	1068.57	0.3662	0	0	Up
264210_at	AT1G22640.1	| Symbols: ATMYB3, MYB3 | myb domain protein 3 | chr1:8006289-8007219 FORWARD LENGTH=258	AT1G22640.1	MYB	---------	7452.19	1.4833	0.0003	0	Up	2830.19	0.6541	0	0	Up
248891_at	AT5G46280.1	| Symbols: MCM3 | Minichromosome maintenance (MCM2/3/5) family protein | chr5:18769902-18773606 REVERSE LENGTH=777	---------	---------	---------	8250.76	0.8339	0.0047	0.0006	Up	2530.19	1.5731	0	0	Up
254466_at	AT4G20430.1	| Symbols: | Subtilase family protein | chr4:11017656-11021105 REVERSE LENGTH=857	---------	---------	---------	8088.6	0.8839	0.0027	0.0003	Up	2673.92	1.5708	0	0	Up
258025_at	AT3G19480.1	| Symbols: | D-3-phosphoglycerate dehydrogenase | chr3:6752590-6754650 FORWARD LENGTH=589	---------	---------	---------	8407.64	1.0775	0.0081	0.0014	Up	3080.99	1.5569	0	0	Up
266687_at	AT2G19670.1	| Symbols: ATPRMT1A, PRMT1A | protein arginine methyltransferase 1A | chr2:8499278-8501114 REVERSE LENGTH=367	---------	---------	---------	8321.75	0.7656	0.0059	0.0008	Up	2473.39	1.4794	0	0	Up
258341_at	AT3G22790.1	| Symbols: | Kinase interacting (KIP1-like) family protein | chr3:8052446-8057888 REVERSE LENGTH=1729	---------	---------	---------	7434.13	1.2202	0.0003	0	Up	2792.31	1.3225	0	0	Up
253251_at	AT4G34730.1	| Symbols: | ribosome-binding factor A family protein | chr4:16570019-16571274 REVERSE LENGTH=216	---------	---------	---------	7760.17	0.8276	0.0007	0.0001	Up	4593.67	1.263	0	0	Up
257815_at	AT3G25130.1	| Symbols: | unknown protein; FUNCTIONS IN: molecular_function unknown; INVOLVED IN: biological_process unknown; LOCATED IN: plasma membrane; EXPRESSED IN: 17 plant structures; EXPRESSED DURING: 9 growth stages; Has 3885 Blast hits to 2658 proteins in 280	---------	---------	---------	7732.64	1.2155	0.0009	0.0001	Up	3873.46	1.2593	0	0	Up
251900_at	AT3G54430.1	| Symbols: SRS6 | SHI-related sequence 6 | chr3:20147224-20147851 REVERSE LENGTH=184	AT3G54430.1	SRS	---------	8155.3	1.1658	0.0036	0.0006	Up	4445.54	1.2823	0	0	Up
245576_at	AT4G14770.1	| Symbols: TCX2, ATTCX2 | TESMIN/TSO1-like CXC 2 | chr4:8481522-8484825 REVERSE LENGTH=675	AT4G14770.1	CPP	---------	7957.44	1.1366	0.0019	0.0003	Up	3380.34	1.296	0	0	Up
248399_at	AT5G52010.1	| Symbols: | C2H2-like zinc finger protein | chr5:21121626-21122816 REVERSE LENGTH=397	AT5G52010.1	C2H2	---------	8280.31	1.1424	0.0055	0.0009	Up	3848.44	1.3054	0	0	Up
249876_at	AT5G23060.1	| Symbols: CaS | calcium sensing receptor | chr5:7736760-7738412 REVERSE LENGTH=388	---------	---------	---------	7373.24	1.1566	0.0002	0	Up	1901.44	1.7735	0	0	Up
255460_at	AT4G02800.1	| Symbols: | unknown protein; FUNCTIONS IN: molecular_function unknown; INVOLVED IN: biological_process unknown; LOCATED IN: chloroplast; EXPRESSED IN: 16 plant structures; EXPRESSED DURING: 9 growth stages; BEST Arabidopsis thaliana protein match is: unk	---------	---------	---------	8342.7	1.2283	0.0066	0.0011	Up	2512.34	1.3876	0	0	Up
250272_at	AT5G13000.1	| Symbols: ATGSL12, gsl12 | glucan synthase-like 12 | chr5:4110445-4121202 REVERSE LENGTH=1956	---------	---------	---------	8420.49	1.0935	0.0084	0.0014	Up	4525.05	1.3565	0	0	Up
245492_at	AT4G16340.1	| Symbols: SPK1 | guanyl-nucleotide exchange factors;GTPase binding;GTP binding | chr4:9228773-9241060 REVERSE LENGTH=1831	---------	---------	---------	7129.45	1.2365	0.0001	0	Up	4591.6	1.3069	0	0	Up
245138_at	AT2G45190.1	| Symbols: AFO, FIL, YAB1 | Plant-specific transcription factor YABBY family protein | chr2:18628450-18630552 REVERSE LENGTH=230	AT2G45190.1	YABBY	---------	7627.21	0.7516	0.0004	0	Up	2828.09	1.5334	0	0	Up
250598_at	AT5G07690.1	| Symbols: MYB29, ATMYB29, PMG2 | myb domain protein 29 | chr5:2447090-2448285 FORWARD LENGTH=337	AT5G07690.1	MYB	---------	7861.74	1.2043	0.0014	0.0002	Up	4425.72	1.4309	0	0	Up
246004_at	AT5G20630.1	| Symbols: GLP3, GLP3A, GLP3B, ATGER3, GER3 | germin 3 | chr5:6975315-6975950 REVERSE LENGTH=212	---------	---------	---------	8038.38	1.2098	0.0025	0.0004	Up	623.904	3.344	0	0	Up
249894_at	AT5G22580.1	| Symbols: | Stress responsive A/B Barrel Domain | chr5:7502709-7503137 FORWARD LENGTH=112	---------	---------	---------	7535.39	1.2992	0.0004	0	Up	961.032	2.9945	0	0	Up
256766_at	AT3G22231.1	| Symbols: PCC1 | pathogen and circadian controlled 1 | chr3:7846080-7846563 REVERSE LENGTH=82	---------	---------	---------	8443.28	1.273	0.009	0.0015	Up	774.887	2.5617	0	0	Up
259185_at	AT3G01550.1	| Symbols: ATPPT2, PPT2 | phosphoenolpyruvate (pep)/phosphate translocator 2 | chr3:216947-218856 REVERSE LENGTH=384	---------	---------	---------	7917.42	0.6587	0.0013	0.0002	Up	864.297	2.4189	0	0	Up
261825_at	AT1G11545.1	| Symbols: XTH8 | xyloglucan endotransglucosylase/hydrolase 8 | chr1:3878689-3880286 REVERSE LENGTH=306	---------	---------	---------	7430.12	0.6965	0.0001	0	Up	1144.22	2.2087	0	0	Up
254105_at	AT4G25080.5	| Symbols: CHLM | magnesium-protoporphyrin IX methyltransferase | chr4:12877015-12878128 FORWARD LENGTH=313	---------	---------	---------	7109.42	1.2819	0.0001	0	Up	2078.94	2.0945	0	0	Up
251261_at	AT3G62110.1	| Symbols: | Pectin lyase-like superfamily protein | chr3:22997313-22999503 REVERSE LENGTH=472	---------	---------	---------	7393.02	1.168	0.0002	0	Up	2160.86	1.7907	0	0	Up
251157_at	AT3G63140.1	| Symbols: CSP41A | chloroplast stem-loop binding protein of 41 kDa | chr3:23327006-23328620 REVERSE LENGTH=407	---------	---------	---------	8471.19	1.1331	0.0097	0.0017	Up	2827.43	1.7417	0	0	Up
253817_at	AT4G28310.1	| Symbols: | unknown protein; BEST Arabidopsis thaliana protein match is: unknown protein (TAIR:AT1G52270.1); Has 30201 Blast hits to 17322 proteins in 780 species: Archae - 12; Bacteria - 1396; Metazoa - 17338; Fungi - 3422; Plants - 5037; Viruses - 0; O	---------	---------	---------	7463.53	1.1664	0.0003	0	Up	2531.55	1.6854	0	0	Up
263126_at	AT1G78460.1	| Symbols: | SOUL heme-binding family protein | chr1:29518547-29519296 REVERSE LENGTH=220	---------	---------	---------	8293.29	0.6996	0.0053	0.0007	Up	3201.35	1.6724	0	0	Up
250243_at	AT5G13630.1	| Symbols: GUN5, CCH, CHLH, CCH1, ABAR | magnesium-chelatase subunit chlH, chloroplast, putative / Mg-protoporphyrin IX chelatase, putative (CHLH) | chr5:4387567-4392082 REVERSE LENGTH=1382	---------	---------	---------	8248.6	0.8247	0.0046	0.0006	Up	2888.06	1.6699	0	0	Up
258087_at	AT3G26060.1	| Symbols: ATPRX Q | Thioredoxin superfamily protein | chr3:9524807-9526123 FORWARD LENGTH=217	---------	---------	---------	8136.01	1.1113	0.0034	0.0005	Up	3217.47	1.6595	0	0	Up
247606_at	AT5G61000.1	| Symbols: RPA70D, ATRPA70D | Replication factor-A protein 1-related | chr5:24549682-24552641 REVERSE LENGTH=630	---------	---------	---------	7821.91	1.1374	0.0012	0.0002	Up	2799.77	1.5934	0	0	Up
255440_at	AT4G02530.1	| Symbols: | chloroplast thylakoid lumen protein | chr4:1112335-1114005 REVERSE LENGTH=217	---------	---------	---------	7307.06	1.1755	0.0002	0	Up	3324.18	1.5437	0	0	Up
251243_at	AT3G61870.1	| Symbols: | unknown protein; FUNCTIONS IN: molecular_function unknown; INVOLVED IN: biological_process unknown; LOCATED IN: chloroplast, chloroplast inner membrane, chloroplast envelope; EXPRESSED IN: 23 plant structures; EXPRESSED DURING: 14 growth stag	---------	---------	---------	7404.33	1.1975	0.0002	0	Up	3461.86	1.5186	0	0	Up
255719_at	AT1G32080.1	| Symbols: | membrane protein, putative | chr1:11537572-11539756 REVERSE LENGTH=513	---------	---------	---------	7407.78	1.2061	0.0002	0	Up	3413.26	1.4991	0	0	Up
253758_at	AT4G29060.1	| Symbols: emb2726 | elongation factor Ts family protein | chr4:14317744-14321315 FORWARD LENGTH=954	---------	---------	---------	7801.94	1.1426	0.0011	0.0001	Up	3164.76	1.4702	0	0	Up
256728_at	AT3G25660.1	| Symbols: | Amidase family protein | chr3:9339640-9342044 REVERSE LENGTH=538	---------	---------	---------	7724.4	1.1275	0.0008	0.0001	Up	4167.01	1.4392	0	0	Up
245867_at	AT1G58080.1	| Symbols: ATATP-PRT1, HISN1A, ATP-PRT1 | ATP phosphoribosyl transferase 1 | chr1:21504562-21507429 REVERSE LENGTH=412	---------	---------	---------	7167.1	1.2046	0.0001	0	Up	3218.47	1.437	0	0	Up
252366_at	AT3G48420.1	| Symbols: | Haloacid dehalogenase-like hydrolase (HAD) superfamily protein | chr3:17929743-17931551 FORWARD LENGTH=320	---------	---------	---------	7830.33	1.209	0.0012	0.0002	Up	3210.33	1.4321	0	0	Up
255457_at	AT4G02770.1	| Symbols: PSAD-1 | photosystem I subunit D-1 | chr4:1229247-1229873 REVERSE LENGTH=209	---------	---------	---------	7453.41	1.2398	0.0003	0	Up	3462.38	1.421	0	0	Up
246202_at	AT4G37040.1	| Symbols: MAP1D | methionine aminopeptidase 1D | chr4:17455175-17457085 FORWARD LENGTH=351	---------	---------	---------	8220.94	1.1218	0.0045	0.0007	Up	4361.99	1.36	0	0	Up
245304_at	AT4G15630.1	| Symbols: | Uncharacterised protein family (UPF0497) | chr4:8917527-8918683 FORWARD LENGTH=191	---------	---------	---------	8071.71	1.2488	0.0028	0.0004	Up	3020.81	1.3578	0	0	Up
266295_at	AT2G29550.1	| Symbols: TUB7 | tubulin beta-7 chain | chr2:12644258-12645932 REVERSE LENGTH=450	---------	---------	---------	7208.35	0.833	0.0001	0	Up	4512.34	1.271	0	0	Up
250823_at	AT5G05180.1	| Symbols: | unknown protein; BEST Arabidopsis thaliana protein match is: unknown protein (TAIR:AT3G10880.1); Has 1807 Blast hits to 1807 proteins in 277 species: Archae - 0; Bacteria - 0; Metazoa - 736; Fungi - 347; Plants - 385; Viruses - 0; Other Eukar	---------	---------	---------	8396.59	0.8543	0.0075	0.001	Up	3508.41	1.2585	0	0	Up
257937_at	AT3G19810.1	| Symbols: | Protein of unknown function (DUF177) | chr3:6877756-6878812 REVERSE LENGTH=322	---------	---------	---------	7702.88	1.212	0.0008	0.0001	Up	4590.92	1.2206	0	0	Up
265939_at	AT2G19650.1	| Symbols: | Cysteine/Histidine-rich C1 domain family protein | chr2:8493655-8495703 REVERSE LENGTH=683	---------	---------	---------	8461.19	0.7848	0.0092	0.0013	Up	4069.51	1.115	0	0	Up
251890_at	AT3G54220.1	| Symbols: SCR, SGR1 | GRAS family transcription factor | chr3:20070550-20072625 FORWARD LENGTH=654	AT3G54220.1	GRAS	---------	7420.36	1.2115	0.0002	0	Up	4089.2	1.2967	0	0	Up
253971_at	AT4G26530.2	| Symbols: | Aldolase superfamily protein | chr4:13391566-13392937 FORWARD LENGTH=359	---------	---------	---------	7625.85	1.487	0.0006	0.0001	Up	2583.94	2.0649	0	0	Up
257137_at	AT3G28860.1	| Symbols: ATMDR1, ATMDR11, PGP19, MDR11, MDR1, ATPGP19, ABCB19, ATABCB19 | ATP binding cassette subfamily B19 | chr3:10870287-10877286 REVERSE LENGTH=1253	---------	---------	---------	8435.62	1.2612	0.0088	0.0015	Up	2720.92	1.8322	0	0	Up
257190_at	AT3G13120.2	| Symbols: | Ribosomal protein S10p/S20e family protein | chr3:4220310-4221526 REVERSE LENGTH=192	---------	---------	---------	7520.79	1.1674	0.0004	0	Up	2777.43	1.7862	0	0	Up
248597_at	AT5G49160.1	| Symbols: MET1, MET2, METI, DDM2, DMT01, DMT1 | methyltransferase 1 | chr5:19932501-19938186 FORWARD LENGTH=1535	---------	---------	---------	7099.19	1.2208	0.0001	0	Up	2991.84	1.5747	0	0	Up
258884_at	AT3G10050.1	| Symbols: OMR1 | L-O-methylthreonine resistant 1 | chr3:3099164-3101741 REVERSE LENGTH=593	---------	---------	---------	8116.19	0.7981	0.0029	0.0004	Up	4039.5	1.4698	0	0	Up
253118_at	AT4G35950.1	| Symbols: ARAC6, RAC2, ATROP5, ATRAC6, ROP5, RAC6 | RAC-like 6 | chr4:17024051-17025514 REVERSE LENGTH=198	---------	---------	---------	8029.49	1.1328	0.0024	0.0003	Up	4589.76	1.4068	0	0	Up
255298_at	AT4G04840.1	| Symbols: ATMSRB6, MSRB6 | methionine sulfoxide reductase B6 | chr4:2449659-2451302 FORWARD LENGTH=154	---------	---------	---------	8191.34	1.2824	0.0041	0.0006	Up	2002.75	2.3886	0	0	Up
246550_at	AT5G14920.1	| Symbols: | Gibberellin-regulated family protein | chr5:4826598-4827761 FORWARD LENGTH=276	---------	---------	---------	7306.23	0.7834	0.0001	0	Up	2402.63	1.8711	0	0	Up
248527_at	AT5G50740.4	| Symbols: | Heavy metal transport/detoxification superfamily protein | chr5:20637148-20637970 REVERSE LENGTH=170	---------	---------	---------	8052.21	1.1902	0.0026	0.0004	Up	1966.46	1.7738	0	0	Up
246028_at	AT5G21170.1	| Symbols: AKINBETA1 | 5'-AMP-activated protein kinase beta-2 subunit protein | chr5:7205718-7208239 FORWARD LENGTH=284	---------	---------	---------	7968.53	1.7694	0.0019	0.0003	Up	2182.22	1.6814	0	0	Up
247388_s_at	AT5G63470.2	| Symbols: NF-YC4 | nuclear factor Y, subunit C4 | chr5:25416332-25417084 REVERSE LENGTH=251	AT5G63470.2	NF-YC	---------	7320.29	1.4994	0.0002	0	Up	4305.2	1.4334	0	0	Up
256874_at	AT3G26320.1	| Symbols: CYP71B36 | cytochrome P450, family 71, subfamily B, polypeptide 36 | chr3:9644383-9646064 REVERSE LENGTH=501	---------	---------	---------	7390.8	1.3312	0.0002	0	Up	3995.33	1.7294	0	0	Up
250043_at	AT5G18430.1	| Symbols: | GDSL-like Lipase/Acylhydrolase superfamily protein | chr5:6110363-6111934 REVERSE LENGTH=363	---------	---------	---------	7310.41	0.7667	0.0001	0	Up	2971.03	1.4788	0	0	Up
251477_at	AT3G59680.1	| Symbols: | unknown protein; Has 34 Blast hits to 34 proteins in 10 species: Archae - 0; Bacteria - 0; Metazoa - 0; Fungi - 0; Plants - 34; Viruses - 0; Other Eukaryotes - 0 (source: NCBI BLink). | chr3:22045218-22045823 FORWARD LENGTH=202	---------	---------	---------	8106.74	1.1879	0.0031	0.0005	Up	4165.63	1.2743	0	0	Up
264054_at	AT2G22540.2	| Symbols: SVP, AGL22 | K-box region and MADS-box transcription factor family protein | chr2:9580417-9583603 FORWARD LENGTH=236	AT2G22540.2	MIKC	---------	7656.67	0.8686	0.0004	0	Up	4311.39	1.2288	0	0	Up
263499_at	AT2G42580.1	| Symbols: TTL3, VIT | tetratricopetide-repeat thioredoxin-like 3 | chr2:17728855-17731461 FORWARD LENGTH=692	---------	---------	---------	7851.92	0.796	0.001	0.0001	Up	2459.89	1.8345	0	0	Up
256769_at	AT3G13690.1	| Symbols: | Protein kinase protein with adenine nucleotide alpha hydrolases-like domain | chr3:4486920-4490011 FORWARD LENGTH=754	---------	---------	---------	8381.67	0.8815	0.0072	0.001	Up	2898.36	1.6996	0	0	Up
249109_at	AT5G43700.1	| Symbols: ATAUX2-11, IAA4 | AUX/IAA transcriptional regulator family protein | chr5:17550465-17551206 FORWARD LENGTH=187	---------	---------	---------	7886.78	1.3177	0.0015	0.0002	Up	2984.46	1.6378	0	0	Up
253650_at	AT4G30020.1	| Symbols: | PA-domain containing subtilase family protein | chr4:14678251-14681762 FORWARD LENGTH=817	---------	---------	---------	7549.55	1.1883	0.0004	0.0001	Up	4537.81	1.5872	0	0	Up
256144_at	AT1G48630.1	| Symbols: RACK1B_AT | receptor for activated C kinase 1B | chr1:17981977-17983268 REVERSE LENGTH=327	---------	---------	---------	7913.64	0.7488	0.0013	0.0002	Up	3756.33	1.5761	0	0	Up
249929_at	AT5G22340.1	| Symbols: | unknown protein; FUNCTIONS IN: molecular_function unknown; INVOLVED IN: biological_process unknown; LOCATED IN: chloroplast; EXPRESSED IN: 22 plant structures; EXPRESSED DURING: 13 growth stages; Has 58 Blast hits to 58 proteins in 20 species	---------	---------	---------	8192.05	1.1104	0.0041	0.0006	Up	4424.61	1.5222	0	0	Up
260368_at	AT1G69700.1	| Symbols: ATHVA22C, HVA22C | HVA22 homologue C | chr1:26220337-26221663 FORWARD LENGTH=185	---------	---------	---------	7523.81	0.7948	0.0002	0	Up	4369.61	1.4877	0	0	Up
250257_at	AT5G13770.1	| Symbols: | Pentatricopeptide repeat (PPR-like) superfamily protein | chr5:4445461-4447290 FORWARD LENGTH=610	---------	---------	---------	7508.71	1.2372	0.0004	0	Up	2938.39	1.4102	0	0	Up
251830_at	AT3G55010.2	| Symbols: ATPURM, PUR5 | phosphoribosylformylglycinamidine cyclo-ligase, chloroplast / phosphoribosyl-aminoimidazole synthetase / AIR synthase (PUR5) | chr3:20386818-20388549 FORWARD LENGTH=390	---------	---------	---------	7645.64	0.7671	0.0004	0	Up	4526.3	1.3897	0	0	Up
258149_at	AT3G18110.1	| Symbols: EMB1270 | Pentatricopeptide repeat (PPR) superfamily protein | chr3:6204940-6209691 REVERSE LENGTH=1441	---------	---------	---------	7702.12	1.1448	0.0008	0.0001	Up	3700.96	1.3889	0	0	Up
255503_at	AT4G02420.1	| Symbols: | Concanavalin A-like lectin protein kinase family protein | chr4:1064363-1066372 REVERSE LENGTH=670	---------	---------	---------	8369.28	1.3152	0.0072	0.0012	Up	3712.8	1.3729	0	0	Up
246329_at	AT3G43610.1	| Symbols: | Spc97 / Spc98 family of spindle pole body (SBP) component | chr3:15517772-15523927 REVERSE LENGTH=1208	---------	---------	---------	8450.55	1.1391	0.0092	0.0016	Up	4025.57	1.3547	0	0	Up
251075_at	AT5G01890.1	| Symbols: | Leucine-rich receptor-like protein kinase family protein | chr5:341661-344650 REVERSE LENGTH=968	---------	---------	---------	8062.77	1.1134	0.0027	0.0004	Up	4245.27	1.3341	0	0	Up
245388_at	AT4G16410.1	| Symbols: | unknown protein; CONTAINS InterPro DOMAIN/s: Protein of unknown function DUF751 (InterPro:IPR008470); Has 30201 Blast hits to 17322 proteins in 780 species: Archae - 12; Bacteria - 1396; Metazoa - 17338; Fungi - 3422; Plants - 5037; Viruses -	---------	---------	---------	7860.47	1.1703	0.0014	0.0002	Up	4325.8	1.3123	0	0	Up
255793_at	AT2G33250.1	| Symbols: | unknown protein; FUNCTIONS IN: molecular_function unknown; INVOLVED IN: biological_process unknown; LOCATED IN: chloroplast; EXPRESSED IN: 21 plant structures; EXPRESSED DURING: 13 growth stages; BEST Arabidopsis thaliana protein match is: un	---------	---------	---------	7160.75	1.2817	0.0001	0	Up	4416.41	1.1926	0	0	Up
256022_at	AT1G58360.1	| Symbols: AAP1, NAT2 | amino acid permease 1 | chr1:21676623-21680313 FORWARD LENGTH=486	---------	---------	---------	8134.74	0.828	0.0032	0.0004	Up	3049.19	0.5733	0	0	Up
256296_at	AT1G35350.1	| Symbols: | EXS (ERD1/XPR1/SYG1) family protein | chr1:12981251-12984583 REVERSE LENGTH=752	---------	---------	---------	7292.03	0.7907	0.0001	0	Up	1348.46	0.3409	0	0	Up
255149_at	AT4G08150.1	| Symbols: KNAT1, BP, BP1 | KNOTTED-like from Arabidopsis thaliana | chr4:5147969-5150610 REVERSE LENGTH=399	AT4G08150.1	TALE	---------	8297.08	0.7879	0.0054	0.0007	Up	2914.36	1.2264	0	0	Up
256503_at	AT1G75250.1	| Symbols: ATRL6, RSM3, RL6 | RAD-like 6 | chr1:28245073-28245453 REVERSE LENGTH=127	AT1G75250.1	MYB_related	---------	7693.9	0.7549	0.0005	0.0001	Up	3259.4	1.7337	0	0	Up
263914_at	AT2G36400.1	| Symbols: AtGRF3, GRF3 | growth-regulating factor 3 | chr2:15270300-15272617 REVERSE LENGTH=399	AT2G36400.1	GRF	---------	8329.15	0.8529	0.006	0.0008	Up	4410.19	1.2705	0	0	Up
246700_at	AT5G28030.1	| Symbols: DES1 | L-cysteine desulfhydrase 1 | chr5:10030493-10032285 REVERSE LENGTH=324	---------	---------	---------	7647.3	0.791	0.0004	0	Up	4316.42	1.4267	0	0	Up
262434_at	AT1G47670.1	| Symbols: | Transmembrane amino acid transporter family protein | chr1:17536834-17539486 REVERSE LENGTH=520	---------	---------	---------	7385.5	0.8547	0.0001	0	Up	3996.82	1.3912	0	0	Up
263979_at	AT2G42840.1	| Symbols: PDF1 | protodermal factor 1 | chr2:17826327-17827426 REVERSE LENGTH=307	---------	---------	---------	8257.11	0.7628	0.0048	0.0006	Up	3941.65	1.3333	0	0	Up
256626_at	AT3G20015.1	| Symbols: | Eukaryotic aspartyl protease family protein | chr3:6978746-6980158 REVERSE LENGTH=471	---------	---------	---------	8009.43	0.8656	0.002	0.0002	Up	4030	1.3185	0	0	Up
254202_at	AT4G24140.1	| Symbols: | alpha/beta-Hydrolases superfamily protein | chr4:12530032-12533664 REVERSE LENGTH=499	---------	---------	---------	7400.98	0.7536	0.0001	0	Up	3923.47	1.1909	0	0	Up
253736_at	AT4G28780.1	| Symbols: | GDSL-like Lipase/Acylhydrolase superfamily protein | chr4:14215603-14217159 FORWARD LENGTH=368	---------	---------	---------	7045.18	1.161	0.0001	0	Up	1111.71	2.3078	0	0	Up
248179_at	AT5G54380.1	| Symbols: THE1 | protein kinase family protein | chr5:22077313-22079880 REVERSE LENGTH=856	---------	---------	---------	7306.43	1.2615	0.0002	0	Up	1533.64	2.155	0	0	Up
247684_at	AT5G59670.1	| Symbols: | Leucine-rich repeat protein kinase family protein | chr5:24041538-24045478 FORWARD LENGTH=869	---------	---------	---------	8464.33	1.9286	0.0096	0.0016	Up	2067.84	2.0902	0	0	Up
256979_at	AT3G21055.1	| Symbols: PSBTN | photosystem II subunit T | chr3:7376761-7377072 REVERSE LENGTH=104	---------	---------	---------	7862.61	1.1611	0.0014	0.0002	Up	2166.7	1.9273	0	0	Up
248943_s_at	AT5G45490.2	| Symbols: | P-loop containing nucleoside triphosphate hydrolases superfamily protein | chr5:18431064-18432128 FORWARD LENGTH=355	---------	---------	---------	7121.03	1.3894	0.0001	0	Up	3467.8	1.8918	0	0	Up
247954_at	AT5G56870.1	| Symbols: BGAL4 | beta-galactosidase 4 | chr5:23004284-23008410 FORWARD LENGTH=725	---------	---------	---------	8153.03	1.9127	0.0036	0.0006	Up	2255.88	1.479	0	0	Up
250752_at	AT5G05690.1	| Symbols: CPD, CYP90A, CYP90, CBB3, DWF3, CYP90A1 | Cytochrome P450 superfamily protein | chr5:1702907-1706705 REVERSE LENGTH=473	---------	---------	---------	7187.05	1.441	0.0001	0	Up	4115.78	1.4429	0	0	Up
254914_at	AT4G11290.1	| Symbols: | Peroxidase superfamily protein | chr4:6869993-6871476 FORWARD LENGTH=327	---------	---------	---------	8474.55	1.2293	0.0098	0.0017	Up	3405.36	1.4202	0	0	Up
255627_at	AT4G00955.1	| Symbols: | FUNCTIONS IN: molecular_function unknown; INVOLVED IN: biological_process unknown; LOCATED IN: endomembrane system; EXPRESSED IN: 14 plant structures; EXPRESSED DURING: 9 growth stages; CONTAINS InterPro DOMAIN/s: EGF-like (InterPro:IPR006210	---------	---------	---------	8201.14	1.1939	0.0042	0.0007	Up	4489.44	1.3849	0	0	Up
254303_at	AT4G22830.1	| Symbols: | unknown protein; FUNCTIONS IN: molecular_function unknown; INVOLVED IN: biological_process unknown; LOCATED IN: chloroplast; EXPRESSED IN: 20 plant structures; EXPRESSED DURING: 13 growth stages; CONTAINS InterPro DOMAIN/s: Protein of unknown	---------	---------	---------	7661.48	1.1891	0.0007	0.0001	Up	4120.42	1.3762	0	0	Up
256743_at	AT3G29370.1	| Symbols: | unknown protein; BEST Arabidopsis thaliana protein match is: unknown protein (TAIR:AT5G39240.1); Has 16 Blast hits to 16 proteins in 5 species: Archae - 0; Bacteria - 0; Metazoa - 0; Fungi - 0; Plants - 16; Viruses - 0; Other Eukaryotes - 0 (	---------	---------	---------	8418.59	1.1956	0.0083	0.0014	Up	3825.93	1.35	0	0	Up
252170_at	AT3G50480.1	| Symbols: HR4 | homolog of RPW8 4 | chr3:18733287-18734180 FORWARD LENGTH=201	---------	---------	---------	7547.09	1.3814	0.0004	0.0001	Up	4379.22	1.3398	0	0	Up
250481_at	AT5G10310.1	| Symbols: | unknown protein; FUNCTIONS IN: molecular_function unknown; INVOLVED IN: biological_process unknown; LOCATED IN: endomembrane system; EXPRESSED IN: 17 plant structures; EXPRESSED DURING: 10 growth stages; BEST Arabidopsis thaliana protein matc	---------	---------	---------	8010.15	1.2076	0.0022	0.0003	Up	3506.5	1.2771	0	0	Up
248924_at	AT5G45960.1	| Symbols: | GDSL-like Lipase/Acylhydrolase superfamily protein | chr5:18637174-18640319 REVERSE LENGTH=376	---------	---------	---------	7528.26	1.2192	0.0004	0	Up	4569.15	1.261	0	0	Up
253687_at	AT4G29520.1	| Symbols: | LOCATED IN: endoplasmic reticulum, plasma membrane; EXPRESSED IN: 23 plant structures; EXPRESSED DURING: 14 growth stages; CONTAINS InterPro DOMAIN/s: Saposin B (InterPro:IPR008139); Has 137 Blast hits to 137 proteins in 50 species: Archae -	---------	---------	---------	7521.66	1.2897	0.0004	0	Up	3603.17	1.2583	0	0	Up
249337_at	AT5G41080.1	| Symbols: | PLC-like phosphodiesterases superfamily protein | chr5:16441858-16443835 FORWARD LENGTH=375	---------	---------	---------	8135.85	1.4907	0.0034	0.0005	Up	3473.52	1.2027	0	0	Up
254663_at	AT4G18290.1	| Symbols: KAT2 | potassium channel in Arabidopsis thaliana 2 | chr4:10115418-10118477 FORWARD LENGTH=698	---------	---------	---------	8115.37	1.1705	0.0032	0.0005	Up	4445.31	1.077	0	0	Up
249732_at	AT5G24420.1	| Symbols: PGL5 | 6-phosphogluconolactonase 5 | chr5:8336943-8337879 REVERSE LENGTH=253	---------	---------	---------	7811.59	1.3937	0.0011	0.0002	Up	4391.73	1.0241	0	0	Up
257267_at	AT3G15030.3	| Symbols: TCP4 | TCP family transcription factor 4 | chr3:5062308-5063570 FORWARD LENGTH=421	AT3G15030.3	TCP	---------	7732.96	0.8007	0.0006	0.0001	Up	3372	1.4448	0	0	Up
257176_s_at	AT3G23510.1	| Symbols: | Cyclopropane-fatty-acyl-phospholipid synthase | chr3:8428071-8433159 FORWARD LENGTH=868	---------	---------	---------	7570.9	1.207	0.0005	0.0001	Up	2367.15	1.9226	0	0	Up
251072_at	AT5G01740.1	| Symbols: | Nuclear transport factor 2 (NTF2) family protein | chr5:280793-281281 FORWARD LENGTH=163	---------	---------	---------	8146.3	0.7197	0.0033	0.0004	Up	3914.5	1.1716	0	0	Up
255344_s_at	AT4G04540.1	| Symbols: CRK39 | cysteine-rich RLK (RECEPTOR-like protein kinase) 39 | chr4:2259580-2262138 FORWARD LENGTH=660	---------	---------	---------	7852.09	1.3525	0.0013	0.0002	Up	3039.94	1.8728	0	0	Up
258505_at	AT3G06530.3	| Symbols: | ARM repeat superfamily protein | chr3:2022596-2033637 FORWARD LENGTH=2189	---------	---------	---------	5152.04	0.5347	0	0	Up	4760.29	1.2194	0.0001	0	Up
265326_at	AT2G18220.1	| Symbols: | Noc2p family | chr2:7928254-7931851 FORWARD LENGTH=765	---------	---------	---------	5943.77	0.6464	0	0	Up	5288.42	1.1758	0.0018	0.0002	Up
245784_at	AT1G32190.1	| Symbols: | alpha/beta-Hydrolases superfamily protein | chr1:11593059-11595731 REVERSE LENGTH=423	---------	---------	---------	6109.67	0.7167	0	0	Up	4829.22	1.1556	0.0002	0	Up
265376_at	AT2G05810.2	| Symbols: | ARM repeat superfamily protein | chr2:2215225-2216967 REVERSE LENGTH=581	---------	---------	---------	6678.38	0.8122	0	0	Up	5380.98	1.1268	0.0027	0.0004	Up
265154_at	AT1G30960.1	| Symbols: | GTP-binding family protein | chr1:11037755-11039977 REVERSE LENGTH=438	---------	---------	---------	4478.85	0.6008	0	0	Up	5359.71	1.0826	0.0024	0.0003	Up
254545_at	AT4G19830.1	| Symbols: | FKBP-like peptidyl-prolyl cis-trans isomerase family protein | chr4:10772579-10773933 REVERSE LENGTH=230	---------	---------	---------	6082.6	1.3203	0	0	Up	4970	1.3639	0.0004	0	Up
253199_at	AT4G35410.2	| Symbols: | Clathrin adaptor complex small chain family protein | chr4:16832572-16833796 FORWARD LENGTH=163	---------	---------	---------	5268	1.39	0	0	Up	5060.95	1.1806	0.0006	0.0001	Up
260143_at	AT1G71880.1	| Symbols: SUC1, ATSUC1 | sucrose-proton symporter 1 | chr1:27054334-27056100 FORWARD LENGTH=514	---------	---------	---------	6174.29	0.6849	0	0	Up	4775.55	1.6742	0.0001	0	Up
246986_at	AT5G67280.1	| Symbols: RLK | receptor-like kinase | chr5:26842430-26845126 REVERSE LENGTH=752	---------	---------	---------	6330.47	1.2602	0	0	Up	5473.04	1.2878	0.0039	0.0005	Up
253806_at	AT4G28270.1	| Symbols: ATRMA2, RMA2 | RING membrane-anchor 2 | chr4:14007614-14008195 REVERSE LENGTH=194	---------	---------	---------	2199.67	4.4946	0	0	Up	5295.6	1.279	0.0018	0.0002	Up
251704_at	AT3G56360.1	| Symbols: | unknown protein; FUNCTIONS IN: molecular_function unknown; INVOLVED IN: biological_process unknown; LOCATED IN: chloroplast; EXPRESSED IN: 24 plant structures; EXPRESSED DURING: 15 growth stages; BEST Arabidopsis thaliana protein match is: un	---------	---------	---------	3217.44	2.3149	0	0	Up	5354.65	1.2626	0.0024	0.0003	Up
253335_at	AT4G33500.1	| Symbols: | Protein phosphatase 2C family protein | chr4:16112835-16116243 REVERSE LENGTH=725	---------	---------	---------	6113.85	1.408	0	0	Up	5499.13	1.2291	0.0044	0.0006	Up
255718_at	AT1G32070.2	| Symbols: ATNSI, NSI | nuclear shuttle interacting | chr1:11534851-11536289 REVERSE LENGTH=259	---------	---------	---------	5966.36	1.3736	0	0	Up	5483.34	1.2237	0.0041	0.0006	Up
259311_at	AT3G05060.1	| Symbols: | NOP56-like pre RNA processing ribonucleoprotein | chr3:1413174-1415564 REVERSE LENGTH=534	---------	---------	---------	5432.3	0.6293	0	0	Up	4677.72	1.2156	0.0001	0	Up
258612_at	AT3G02920.1	| Symbols: RPA32B, ATRPA32B | Replication protein A, subunit RPA32 | chr3:651844-654189 REVERSE LENGTH=279	---------	---------	---------	7139.21	0.7968	0	0	Up	4880.6	1.2048	0.0002	0	Up
245346_at	AT4G17090.1	| Symbols: CT-BMY, BAM3, BMY8 | chloroplast beta-amylase | chr4:9605266-9607250 REVERSE LENGTH=549	---------	---------	---------	1684.11	0.2632	0	0	Up	5098.35	1.2045	0.0007	0.0001	Up
256130_at	AT1G18170.1	| Symbols: | FKBP-like peptidyl-prolyl cis-trans isomerase family protein | chr1:6254291-6255507 FORWARD LENGTH=248	---------	---------	---------	5043.29	1.4709	0	0	Up	4933.28	1.2043	0.0003	0	Up
255278_at	AT4G04940.1	| Symbols: | transducin family protein / WD-40 repeat family protein | chr4:2511212-2517052 REVERSE LENGTH=911	---------	---------	---------	3864.7	0.5047	0	0	Up	5141.82	1.1778	0.0009	0.0001	Up
250738_at	AT5G05730.1	| Symbols: ASA1, TRP5, AMT1, WEI2, JDL1 | anthranilate synthase alpha subunit 1 | chr5:1719740-1722811 REVERSE LENGTH=596	---------	---------	---------	6869.92	1.2951	0	0	Up	5548.75	1.1264	0.0054	0.0008	Up
255818_at	AT2G33570.1	| Symbols: | Domain of unknown function (DUF23) | chr2:14217361-14219043 FORWARD LENGTH=497	---------	---------	---------	7055.26	0.6834	0	0	Up	4817.95	1.1083	0.0002	0	Up
253357_at	AT4G33400.1	| Symbols: | Vacuolar import/degradation, Vid27-related protein | chr4:16078189-16080410 REVERSE LENGTH=646	---------	---------	---------	5330.11	0.7068	0	0	Up	5524.52	1.1044	0.0049	0.0007	Up
252698_at	AT3G43670.1	| Symbols: | Copper amine oxidase family protein | chr3:15567144-15569734 FORWARD LENGTH=688	---------	---------	---------	6517.6	1.4682	0	0	Up	5525.18	1.0956	0.0049	0.0007	Up
249677_at	AT5G35970.1	| Symbols: | P-loop containing nucleoside triphosphate hydrolases superfamily protein | chr5:14119060-14123078 REVERSE LENGTH=962	---------	---------	---------	6292.13	0.5415	0	0	Up	5258.69	1.0651	0.0016	0.0002	Up
254076_at	AT4G25340.1	| Symbols: FKBP53, ATFKBP53 | FK506 BINDING PROTEIN 53 | chr4:12959657-12962632 REVERSE LENGTH=478	---------	---------	---------	4311.29	0.5386	0	0	Up	4956.8	1.0549	0.0004	0	Up
247037_at	AT5G67070.1	| Symbols: RALFL34 | ralf-like 34 | chr5:26768120-26768509 FORWARD LENGTH=130	---------	---------	---------	3951.59	1.5576	0	0	Up	4759.9	1.42	0.0001	0	Up
252943_at	AT4G39330.1	| Symbols: ATCAD9, CAD9 | cinnamyl alcohol dehydrogenase 9 | chr4:18291268-18292772 FORWARD LENGTH=361	---------	---------	---------	7013.61	1.2361	0	0	Up	5400.45	1.411	0.0029	0.0004	Up
252132_at	AT3G50790.1	| Symbols: | esterase/lipase/thioesterase family protein | chr3:18880074-18881940 REVERSE LENGTH=409	---------	---------	---------	6911.58	1.1949	0	0	Up	5294.33	1.393	0.0018	0.0002	Up
266119_at	AT2G02100.1	| Symbols: LCR69, PDF2.2 | low-molecular-weight cysteine-rich 69 | chr2:528397-528885 FORWARD LENGTH=78	---------	---------	---------	3169.16	0.4053	0	0	Up	5441.96	1.2397	0.0034	0.0005	Up
250079_at	AT5G16650.1	| Symbols: | Chaperone DnaJ-domain superfamily protein | chr5:5463446-5465075 REVERSE LENGTH=129	---------	---------	---------	6041.42	1.5117	0	0	Up	5504.53	1.1184	0.0044	0.0006	Up
255637_at	AT4G00750.1	| Symbols: | S-adenosyl-L-methionine-dependent methyltransferases superfamily protein | chr4:314405-317507 FORWARD LENGTH=634	---------	---------	---------	5887.69	1.4334	0	0	Up	5092.32	0.9822	0.0007	0.0001	Up
251956_at	AT3G53460.3	| Symbols: CP29 | chloroplast RNA-binding protein 29 | chr3:19819738-19821423 REVERSE LENGTH=343	---------	---------	---------	7134.85	0.7894	0	0	Up	4914.29	1.3609	0.0003	0	Up
253049_at	AT4G37300.1	| Symbols: MEE59 | maternal effect embryo arrest 59 | chr4:17554805-17555498 FORWARD LENGTH=174	---------	---------	---------	4088.98	1.8102	0	0	Up	5173.92	1.3039	0.001	0.0001	Up
255365_at	AT4G04040.1	| Symbols: MEE51 | Phosphofructokinase family protein | chr4:1939250-1942765 FORWARD LENGTH=570	---------	---------	---------	6476.52	1.459	0	0	Up	5269.44	1.3032	0.0016	0.0002	Up
259729_at	AT1G77640.1	| Symbols: | Integrase-type DNA-binding superfamily protein | chr1:29178796-29179530 FORWARD LENGTH=245	AT1G77640.1	AP2/ERF	---------	6393.72	0.779	0	0	Up	4834.52	1.3575	0.0002	0	Up
249059_at	AT5G44530.1	| Symbols: | Subtilase family protein | chr5:17937931-17941193 FORWARD LENGTH=841	---------	---------	---------	5797.49	0.6113	0	0	Up	5584.38	1.2764	0.0063	0.0009	Up
263681_at	AT1G26840.1	| Symbols: ORC6, ATORC6 | origin recognition complex protein 6 | chr1:9298822-9300603 FORWARD LENGTH=285	---------	---------	---------	5893.41	0.765	0	0	Up	4826.62	1.2652	0.0002	0	Up
250063_at	AT3G51570.1	| Symbols: | Disease resistance protein (TIR-NBS-LRR class) family | chr3:19126358-19130456 FORWARD LENGTH=1227	---------	---------	---------	5592.03	1.5321	0	0	Up	5607.65	1.2428	0.0069	0.001	Up
257625_at	AT3G26230.1	| Symbols: CYP71B24 | cytochrome P450, family 71, subfamily B, polypeptide 24 | chr3:9598200-9599892 REVERSE LENGTH=499	---------	---------	---------	4266.54	2.2045	0	0	Up	5570.69	1.188	0.006	0.0009	Up
255895_at	AT1G18020.1	| Symbols: | FMN-linked oxidoreductases superfamily protein | chr1:6202272-6203572 FORWARD LENGTH=270	---------	---------	---------	3719.36	2.2715	0	0	Up	4823.33	1.1837	0.0002	0	Up
251248_at	AT3G62150.1	| Symbols: PGP21 | P-glycoprotein 21 | chr3:23008755-23013579 REVERSE LENGTH=1297	---------	---------	---------	6317.81	0.4939	0	0	Up	5150.87	1.1592	0.0009	0.0001	Up
249887_at	AT5G22310.1	| Symbols: | unknown protein; BEST Arabidopsis thaliana protein match is: unknown protein (TAIR:AT3G11590.1); Has 30201 Blast hits to 17322 proteins in 780 species: Archae - 12; Bacteria - 1396; Metazoa - 17338; Fungi - 3422; Plants - 5037; Viruses - 0; O	---------	---------	---------	6216.16	0.7926	0	0	Up	5536.09	1.1549	0.0051	0.0007	Up
256653_at	AT3G18870.1	| Symbols: | Mitochondrial transcription termination factor family protein | chr3:6508515-6509339 REVERSE LENGTH=275	---------	---------	---------	6597.17	1.2806	0	0	Up	5072.83	1.1289	0.0006	0.0001	Up
252882_at	AT4G39675.1	| Symbols: | unknown protein; Has 30201 Blast hits to 17322 proteins in 780 species: Archae - 12; Bacteria - 1396; Metazoa - 17338; Fungi - 3422; Plants - 5037; Viruses - 0; Other Eukaryotes - 2996 (source: NCBI BLink). | chr4:18413841-18414053 FORWARD LE	---------	---------	---------	7009.51	1.9561	0	0	Up	4923.73	1.1205	0.0003	0	Up
257467_at	AT1G31320.1	| Symbols: LBD4 | LOB domain-containing protein 4 | chr1:11213107-11214032 FORWARD LENGTH=173	AT1G31320.1	LBD	---------	3574.71	1.6279	0	0	Up	5266.53	1.1734	0.0016	0.0002	Up
266131_at	AT2G45160.1	| Symbols: HAM1, ATHAM1 | GRAS family transcription factor | chr2:18618110-18620032 REVERSE LENGTH=641	AT2G45160.1	GRAS	---------	3776.73	0.5309	0	0	Up	5501.57	1.2721	0.0044	0.0006	Up
245130_at	AT2G45340.1	| Symbols: | Leucine-rich repeat protein kinase family protein | chr2:18691739-18694466 FORWARD LENGTH=692	---------	---------	---------	7006.81	1.3109	0	0	Up	4637.64	1.4104	0.0001	0	Up
251068_at	AT5G01920.1	| Symbols: STN8 | Protein kinase superfamily protein | chr5:359154-360867 FORWARD LENGTH=496	---------	---------	---------	5114.21	1.3882	0	0	Up	4791.21	1.3986	0.0001	0	Up
251008_at	AT5G02710.1	| Symbols: | unknown protein; LOCATED IN: chloroplast; EXPRESSED IN: 21 plant structures; EXPRESSED DURING: 13 growth stages; CONTAINS InterPro DOMAIN/s: Uncharacterised protein family UPF0153 (InterPro:IPR005358); Has 240 Blast hits to 240 proteins in 73	---------	---------	---------	5427.26	1.3902	0	0	Up	4936.2	1.3968	0.0003	0	Up
253580_at	AT4G30400.1	| Symbols: | RING/U-box superfamily protein | chr4:14867068-14868486 FORWARD LENGTH=473	---------	---------	---------	5915.92	1.4543	0	0	Up	5214.95	1.3739	0.0013	0.0002	Up
252975_s_at	AT4G38430.1	| Symbols: ATROPGEF1, ROPGEF1 | rho guanyl-nucleotide exchange factor 1 | chr4:17986643-17988659 FORWARD LENGTH=549	---------	---------	---------	6487.97	1.2766	0	0	Up	4819.98	1.3592	0.0002	0	Up
262324_at	AT1G64170.1	| Symbols: ATCHX16, CHX16 | cation/H+ exchanger 16 | chr1:23815239-23818293 REVERSE LENGTH=812	---------	---------	---------	5997.12	0.7235	0	0	Up	4996.79	1.3545	0.0004	0	Up
255913_at	AT1G66980.1	| Symbols: SNC4 | suppressor of npr1-1 constitutive 4 | chr1:24997491-25001961 REVERSE LENGTH=1119	---------	---------	---------	6433.67	1.476	0	0	Up	5481.84	1.3441	0.0041	0.0006	Up
252158_at	AT3G50530.1	| Symbols: CRK | CDPK-related kinase | chr3:18753833-18756487 FORWARD LENGTH=602	---------	---------	---------	5234.34	1.3422	0	0	Up	4973.38	1.3339	0.0004	0	Up
250453_at	AT5G10620.1	| Symbols: | methyltransferases | chr5:3355466-3356615 REVERSE LENGTH=194	---------	---------	---------	6678.77	1.2262	0	0	Up	4887.83	1.3312	0.0002	0	Up
246630_at	AT1G50730.1	| Symbols: | unknown protein; Has 218 Blast hits to 209 proteins in 78 species: Archae - 0; Bacteria - 0; Metazoa - 141; Fungi - 2; Plants - 33; Viruses - 0; Other Eukaryotes - 42 (source: NCBI BLink). | chr1:18795275-18802098 FORWARD LENGTH=924	---------	---------	---------	7011.55	1.2274	0	0	Up	4872.09	1.3156	0.0002	0	Up
246508_at	AT5G16150.3	| Symbols: GLT1, PGLCT | plastidic GLC translocator | chr5:5272904-5275678 FORWARD LENGTH=547	---------	---------	---------	7039.95	1.277	0	0	Up	5360.96	1.3155	0.0025	0.0003	Up
253553_at	AT4G31050.1	| Symbols: | Biotin/lipoate A/B protein ligase family | chr4:15114345-15115443 FORWARD LENGTH=279	---------	---------	---------	6123.84	1.4413	0	0	Up	5250.54	1.2854	0.0015	0.0002	Up
250705_at	AT5G06340.1	| Symbols: ATNUDX27, NUDX27 | nudix hydrolase homolog 27 | chr5:1936467-1937911 FORWARD LENGTH=228	---------	---------	---------	6798.27	1.2628	0	0	Up	5643.52	1.2832	0.008	0.0012	Up
246307_at	AT3G51800.1	| Symbols: ATG2, EBP1, ATEBP1 | metallopeptidase M24 family protein | chr3:19211261-19213568 REVERSE LENGTH=393	---------	---------	---------	6242.63	0.7122	0	0	Up	5601.28	1.2733	0.0068	0.001	Up
253300_at	AT4G33580.1	| Symbols: ATBCA5, BCA5 | beta carbonic anhydrase 5 | chr4:16139406-16141363 FORWARD LENGTH=302	---------	---------	---------	6815.7	1.1806	0	0	Up	5501.22	1.2643	0.0044	0.0006	Up
250856_at	AT5G04810.1	| Symbols: | pentatricopeptide (PPR) repeat-containing protein | chr5:1390049-1393760 FORWARD LENGTH=953	---------	---------	---------	6425.18	1.3098	0	0	Up	4987.11	1.2586	0.0004	0	Up
256652_at	AT3G18850.4	| Symbols: LPAT5 | lysophosphatidyl acyltransferase 5 | chr3:6499529-6500840 REVERSE LENGTH=376	---------	---------	---------	6922.37	0.8369	0	0	Up	5323.99	1.2569	0.0021	0.0003	Up
260157_at	AT1G52930.1	| Symbols: | Ribosomal RNA processing Brix domain protein | chr1:19711261-19713103 FORWARD LENGTH=321	---------	---------	---------	4651.89	0.5371	0	0	Up	5014.98	1.2384	0.0005	0.0001	Up
264357_at	AT1G03360.1	| Symbols: ATRRP4, RRP4 | ribosomal RNA processing 4 | chr1:824653-826179 FORWARD LENGTH=323	---------	---------	---------	5350.1	0.6305	0	0	Up	4947.54	1.225	0.0003	0	Up
257658_at	AT3G13230.1	| Symbols: | RNA-binding KH domain-containing protein | chr3:4270423-4271070 FORWARD LENGTH=216	---------	---------	---------	4986.31	0.6016	0	0	Up	5406.64	1.2209	0.003	0.0004	Up
250418_at	AT5G11240.1	| Symbols: | transducin family protein / WD-40 repeat family protein | chr5:3582949-3586782 FORWARD LENGTH=616	---------	---------	---------	4565.27	0.5542	0	0	Up	5587.12	1.2201	0.0064	0.0009	Up
254727_at	AT4G13670.1	| Symbols: PTAC5 | plastid transcriptionally active 5 | chr4:7948644-7950779 FORWARD LENGTH=388	---------	---------	---------	6398.57	1.2563	0	0	Up	5461.88	1.2197	0.0037	0.0005	Up
264689_at	AT1G09900.1	| Symbols: | Pentatricopeptide repeat (PPR-like) superfamily protein | chr1:3218133-3219929 FORWARD LENGTH=599	---------	---------	---------	6265.09	0.7527	0	0	Up	5441	1.2178	0.0034	0.0005	Up
263119_at	AT1G03110.1	| Symbols: TRM82, AtTRM82 | Transducin/WD40 repeat-like superfamily protein | chr1:749359-751796 FORWARD LENGTH=428	---------	---------	---------	5715.47	0.7079	0	0	Up	5641.21	1.2075	0.0079	0.0012	Up
252411_at	AT3G47430.1	| Symbols: PEX11B | peroxin 11B | chr3:17480798-17481692 FORWARD LENGTH=228	---------	---------	---------	5008.14	1.4582	0	0	Up	5200.29	1.1638	0.0012	0.0001	Up
245618_at	AT4G14510.1	| Symbols: ATCFM3B, CFM3B | CRM family member 3B | chr4:8337390-8341057 REVERSE LENGTH=908	---------	---------	---------	6813.89	1.264	0	0	Up	5662.03	1.1164	0.0086	0.0013	Up
257834_at	AT3G26720.1	| Symbols: | Glycosyl hydrolase family 38 protein | chr3:9816707-9823056 FORWARD LENGTH=1020	---------	---------	---------	5492.73	1.3036	0	0	Up	5417.65	1.116	0.0031	0.0004	Up
248344_at	AT5G52280.1	| Symbols: | Myosin heavy chain-related protein | chr5:21226959-21230109 FORWARD LENGTH=854	---------	---------	---------	6409.89	1.3131	0	0	Up	5002.47	1.0929	0.0004	0	Up
255008_at	AT4G10060.1	| Symbols: | Beta-glucosidase, GBA2 type family protein | chr4:6289355-6295258 FORWARD LENGTH=923	---------	---------	---------	4019.06	1.7393	0	0	Up	5611.28	1.0838	0.007	0.001	Up
257801_at	AT3G18750.3	| Symbols: WNK6 | with no lysine (K) kinase 6 | chr3:6454307-6456830 REVERSE LENGTH=568	---------	---------	---------	6728.21	1.3789	0	0	Up	5577.93	1.0467	0.0061	0.0009	Up
258299_at	AT3G23410.1	| Symbols: ATFAO3, FAO3 | fatty alcohol oxidase 3 | chr3:8382860-8386024 FORWARD LENGTH=747	---------	---------	---------	6358.26	1.3482	0	0	Up	5376.46	0.9943	0.0026	0.0003	Up
249422_at	AT5G39760.1	| Symbols: AtHB23, HB23, ZHD10 | homeobox protein 23 | chr5:15911543-15912547 FORWARD LENGTH=335	AT5G39760.1	ZF-HD	---------	4475.15	0.5721	0	0	Up	5104.96	1.2031	0.0007	0.0001	Up
266797_at	AT2G22840.1	| Symbols: AtGRF1, GRF1 | growth-regulating factor 1 | chr2:9728841-9731141 FORWARD LENGTH=531	AT2G22840.1	GRF	---------	2306.38	0.4835	0	0	Up	4769.39	1.1366	0.0001	0	Up
253405_at	AT4G32800.1	| Symbols: | Integrase-type DNA-binding superfamily protein | chr4:15819812-15820477 FORWARD LENGTH=222	AT4G32800.1	AP2/ERF	---------	4920.91	0.62	0	0	Up	4788.24	1.2753	0.0001	0	Up
260776_at	AT1G14580.2	| Symbols: | C2H2-like zinc finger protein | chr1:4990070-4992442 FORWARD LENGTH=468	AT1G14580.2	C2H2	---------	3675.53	0.5206	0	0	Up	4977.84	1.2867	0.0004	0	Up
267173_at	AT2G37560.1	| Symbols: ORC2, ATORC2 | origin recognition complex second largest subunit 2 | chr2:15759568-15761116 FORWARD LENGTH=364	---------	---------	---------	6720.17	0.7946	0	0	Up	4624.68	1.2624	0.0001	0	Up
265109_s_at	AT1G62630.1	| Symbols: | Disease resistance protein (CC-NBS-LRR class) family | chr1:23185912-23188593 FORWARD LENGTH=894	---------	---------	---------	6187.87	0.8066	0	0	Up	5234.48	1.2446	0.0014	0.0002	Up
263474_at	AT2G31725.1	| Symbols: | Eukaryotic protein of unknown function (DUF842) | chr2:13486447-13487391 REVERSE LENGTH=150	---------	---------	---------	6004.57	0.6952	0	0	Up	5532.87	1.1591	0.0051	0.0007	Up
266223_at	AT2G28790.1	| Symbols: | Pathogenesis-related thaumatin superfamily protein | chr2:12354664-12355413 REVERSE LENGTH=250	---------	---------	---------	5168.89	0.6385	0	0	Up	5503.15	1.1397	0.0044	0.0006	Up
263216_s_at	AT1G30720.1	| Symbols: | FAD-binding Berberine family protein | chr1:10898197-10899780 FORWARD LENGTH=528	---------	---------	---------	5197.82	0.6765	0	0	Up	5635.52	1.097	0.0077	0.0011	Up
250550_at	AT5G07870.1	| Symbols: | HXXXD-type acyl-transferase family protein | chr5:2513864-2515351 FORWARD LENGTH=465	---------	---------	---------	5946.61	1.3619	0	0	Up	4641.05	1.3194	0.0001	0	Up
255103_at	AT4G08690.1	| Symbols: | Sec14p-like phosphatidylinositol transfer family protein | chr4:5551521-5552713 REVERSE LENGTH=302	---------	---------	---------	4804.76	1.4201	0	0	Up	4951.19	1.2377	0.0003	0	Up
244969_at	ATCG00650.1	| Symbols: RPS18 | ribosomal protein S18 | chrC:67917-68222 FORWARD LENGTH=102	---------	---------	---------	6562.99	1.312	0	0	Up	5563.97	1.2268	0.0058	0.0008	Up
256585_at	AT3G28760.2	| Symbols: | CONTAINS InterPro DOMAIN/s: 3-dehydroquinate synthase, prokaryotic-type (InterPro:IPR002812); Has 35333 Blast hits to 34131 proteins in 2444 species: Archae - 798; Bacteria - 22429; Metazoa - 974; Fungi - 991; Plants - 531; Viruses - 0; Other	---------	---------	---------	7017.45	1.208	0	0	Up	5233.27	1.2238	0.0014	0.0002	Up
254305_at	AT4G22200.1	| Symbols: AKT2/3, AKT3, AKT2, KT2/3 | potassium transport 2/3 | chr4:11746666-11750091 REVERSE LENGTH=803	---------	---------	---------	4719.17	2.019	0	0	Up	4628.18	1.0782	0.0001	0	Up
250696_at	AT5G06790.1	| Symbols: | unknown protein; FUNCTIONS IN: molecular_function unknown; INVOLVED IN: biological_process unknown; LOCATED IN: chloroplast; EXPRESSED IN: 9 plant structures; EXPRESSED DURING: LP.04 four leaves visible, LP.02 two leaves visible, petal differ	---------	---------	---------	5279.83	1.5753	0	0	Up	4936.4	1.3971	0.0003	0	Up
266830_at	AT2G22810.1	| Symbols: ACS4, ACC4, ATACS4 | 1-aminocyclopropane-1-carboxylate synthase 4 | chr2:9717791-9719472 REVERSE LENGTH=475	---------	---------	---------	6532.75	0.6877	0	0	Up	5414.83	1.2956	0.0031	0.0004	Up
256622_at	AT3G28920.1	| Symbols: AtHB34, HB34, ZHD9 | homeobox protein 34 | chr3:10940598-10941536 REVERSE LENGTH=313	AT3G28920.1	ZF-HD	---------	5655.52	1.3733	0	0	Up	4742.77	1.2388	0.0001	0	Up
253886_at	AT4G27710.1	| Symbols: CYP709B3 | cytochrome P450, family 709, subfamily B, polypeptide 3 | chr4:13828520-13830417 FORWARD LENGTH=519	---------	---------	---------	3667.52	1.803	0	0	Up	4843.27	1.2969	0.0002	0	Up
249485_at	AT5G39020.1	| Symbols: | Malectin/receptor-like protein kinase family protein | chr5:15616917-15619358 FORWARD LENGTH=814	---------	---------	---------	6668.19	1.5292	0	0	Up	5608.18	1.0877	0.0069	0.001	Up
245743_at	AT1G51080.1	| Symbols: | unknown protein; FUNCTIONS IN: molecular_function unknown; INVOLVED IN: biological_process unknown; LOCATED IN: chloroplast; EXPRESSED IN: 15 plant structures; EXPRESSED DURING: 11 growth stages; Has 101 Blast hits to 98 proteins in 44 specie	---------	---------	---------	7395.32	0.813	0.0001	0	Up	4952.38	1.3511	0.0003	0	Up
262711_at	AT1G16500.1	| Symbols: | unknown protein; BEST Arabidopsis thaliana protein match is: unknown protein (TAIR:AT1G79160.1); Has 136 Blast hits to 134 proteins in 17 species: Archae - 0; Bacteria - 0; Metazoa - 0; Fungi - 4; Plants - 131; Viruses - 1; Other Eukaryotes -	---------	---------	---------	8225.33	0.8213	0.0043	0.0006	Up	5506.11	1.173	0.0045	0.0006	Up
267169_at	AT2G37540.1	| Symbols: | NAD(P)-binding Rossmann-fold superfamily protein | chr2:15751695-15753820 REVERSE LENGTH=322	---------	---------	---------	7861.01	0.8186	0.0011	0.0001	Up	5247.33	1.103	0.0015	0.0002	Up
249726_at	AT5G35480.1	| Symbols: | unknown protein; Has 1807 Blast hits to 1807 proteins in 277 species: Archae - 0; Bacteria - 0; Metazoa - 736; Fungi - 347; Plants - 385; Viruses - 0; Other Eukaryotes - 339 (source: NCBI BLink). | chr5:13689438-13689554 REVERSE LENGTH=39	---------	---------	---------	8316.47	1.416	0.0061	0.001	Up	4890.52	1.4917	0.0003	0	Up
245698_at	AT5G04160.1	| Symbols: | Nucleotide-sugar transporter family protein | chr5:1143033-1144777 REVERSE LENGTH=310	---------	---------	---------	8018.76	1.157	0.0023	0.0003	Up	5481.27	1.3626	0.0041	0.0006	Up
248853_at	AT5G46570.1	| Symbols: BSK2 | BR-signaling kinase 2 | chr5:18894687-18897198 FORWARD LENGTH=490	---------	---------	---------	7592.88	1.1943	0.0005	0.0001	Up	4907.6	1.3246	0.0003	0	Up
246778_at	AT5G27450.3	| Symbols: MK | mevalonate kinase | chr5:9691051-9692975 FORWARD LENGTH=379	---------	---------	---------	7983.6	1.1143	0.0021	0.0003	Up	4911.03	1.2872	0.0003	0	Up
250761_at	AT5G06050.1	| Symbols: | Putative methyltransferase family protein | chr5:1820196-1823572 FORWARD LENGTH=683	---------	---------	---------	7499.53	1.2048	0.0004	0	Up	4674.33	1.2707	0.0001	0	Up
245809_at	AT1G58440.1	| Symbols: XF1, SQE1 | FAD/NAD(P)-binding oxidoreductase family protein | chr1:21714094-21717246 REVERSE LENGTH=532	---------	---------	---------	7980.58	1.2129	0.002	0.0003	Up	5290.34	1.2481	0.0018	0.0002	Up
255511_at	AT4G02075.1	| Symbols: PIT1 | RING/FYVE/PHD zinc finger superfamily protein | chr4:913555-916414 REVERSE LENGTH=219	---------	---------	---------	7278.78	1.538	0.0001	0	Up	5589.07	1.1996	0.0065	0.0009	Up
252089_at	AT3G52110.1	| Symbols: | unknown protein; Has 191 Blast hits to 174 proteins in 54 species: Archae - 0; Bacteria - 7; Metazoa - 45; Fungi - 7; Plants - 40; Viruses - 0; Other Eukaryotes - 92 (source: NCBI BLink). | chr3:19323925-19325632 REVERSE LENGTH=363	---------	---------	---------	7986.37	1.2012	0.0021	0.0003	Up	4930.88	1.1127	0.0003	0	Up
253148_at	AT4G35620.1	| Symbols: CYCB2;2 | Cyclin B2;2 | chr4:16901744-16903766 FORWARD LENGTH=430	---------	---------	---------	8419.13	1.1588	0.0083	0.0014	Up	5321.89	1.101	0.002	0.0003	Up
266264_at	AT2G27775.1	| Symbols: | FUNCTIONS IN: molecular_function unknown; INVOLVED IN: biological_process unknown; LOCATED IN: chloroplast; EXPRESSED IN: 22 plant structures; EXPRESSED DURING: 13 growth stages; BEST Arabidopsis thaliana protein match is: Tetratricopeptide r	---------	---------	---------	8288.78	0.8048	0.0053	0.0007	Up	4689.43	1.2931	0.0001	0	Up
257178_at	AT3G13070.1	| Symbols: | CBS domain-containing protein / transporter associated domain-containing protein | chr3:4191511-4195112 REVERSE LENGTH=662	---------	---------	---------	7249.83	1.1936	0.0001	0	Up	4704.51	1.248	0.0001	0	Up
256216_at	AT1G56340.2	| Symbols: CRT1, CRT1a, AtCRT1a | calreticulin 1a | chr1:21090022-21092630 REVERSE LENGTH=425	---------	---------	---------	7742.83	1.2416	0.0009	0.0001	Up	4993.25	1.2316	0.0004	0	Up
248921_at	AT5G45950.1	| Symbols: | GDSL-like Lipase/Acylhydrolase superfamily protein | chr5:18634155-18636512 FORWARD LENGTH=358	---------	---------	---------	8371.37	1.0613	0.0073	0.0012	Up	5267.13	1.2196	0.0016	0.0002	Up
253218_at	AT4G34980.1	| Symbols: SLP2 | subtilisin-like serine protease 2 | chr4:16656929-16659223 REVERSE LENGTH=765	---------	---------	---------	7487.52	0.8454	0.0002	0	Up	5388.58	1.1717	0.0028	0.0004	Up
245392_at	AT4G15680.1	| Symbols: | Thioredoxin superfamily protein | chr4:8931813-8932121 FORWARD LENGTH=103	---------	---------	---------	7291.05	0.7328	0.0001	0	Up	4776.53	1.1082	0.0001	0	Up
253726_at	AT4G29430.1	| Symbols: rps15ae | ribosomal protein S15A E | chr4:14472440-14473383 FORWARD LENGTH=130	---------	---------	---------	8261.43	1.1498	0.0051	0.0008	Up	5139.56	1.0779	0.0009	0.0001	Up
255595_at	AT4G01700.1	| Symbols: | Chitinase family protein | chr4:732413-733487 REVERSE LENGTH=281	---------	---------	---------	7368.27	1.2392	0.0002	0	Up	4946.95	1.0429	0.0003	0	Up
249049_at	AT5G44340.1	| Symbols: TUB4 | tubulin beta chain 4 | chr5:17859442-17860994 REVERSE LENGTH=445	---------	---------	---------	8333.64	0.9006	0.0061	0.0008	Up	4803.91	1.5028	0.0001	0	Up
261232_at	AT1G20220.1	| Symbols: | Alba DNA/RNA-binding protein | chr1:7005090-7007285 REVERSE LENGTH=316	---------	---------	---------	7645.47	0.7934	0.0004	0	Up	5116.89	1.2679	0.0008	0.0001	Up
254665_at	AT4G18340.1	| Symbols: | Glycosyl hydrolase superfamily protein | chr4:10130245-10132019 REVERSE LENGTH=398	---------	---------	---------	7986.6	0.9046	0.0018	0.0002	Up	5533.29	1.1276	0.0051	0.0007	Up
248267_at	AT5G53460.3	| Symbols: GLT1 | NADH-dependent glutamate synthase 1 | chr5:21700518-21709629 FORWARD LENGTH=2209	---------	---------	---------	7938.17	1.1902	0.0018	0.0002	Up	5263.42	1.2672	0.0016	0.0002	Up
254266_at	AT4G23130.1	| Symbols: CRK5, RLK6 | cysteine-rich RLK (RECEPTOR-like protein kinase) 5 | chr4:12117688-12120134 REVERSE LENGTH=660	---------	---------	---------	7527.49	1.3631	0.0004	0	Up	5503.22	1.4977	0.0044	0.0006	Up
257225_s_at	AT3G27850.1	| Symbols: RPL12-C | ribosomal protein L12-C | chr3:10324905-10325468 FORWARD LENGTH=188	---------	---------	---------	7831.47	1.1456	0.0012	0.0002	Up	5024.27	1.4409	0.0005	0.0001	Up
253967_at	AT4G26550.1	| Symbols: | Got1/Sft2-like vescicle transport protein family | chr4:13402755-13404208 REVERSE LENGTH=226	---------	---------	---------	7122.05	1.2229	0.0001	0	Up	5430.51	1.3626	0.0032	0.0004	Up
247413_at	AT5G63020.1	| Symbols: | Disease resistance protein (CC-NBS-LRR class) family | chr5:25283252-25286002 REVERSE LENGTH=889	---------	---------	---------	7305.26	1.2919	0.0002	0	Up	4629.15	1.3099	0.0001	0	Up
256461_s_at	AT4G18440.1	| Symbols: | L-Aspartase-like family protein | chr4:10186385-10188832 REVERSE LENGTH=537	---------	---------	---------	8424.47	1.3048	0.0085	0.0014	Up	4948.78	1.3086	0.0003	0	Up
253909_at	AT4G27270.1	| Symbols: | Quinone reductase family protein | chr4:13661458-13663243 REVERSE LENGTH=206	---------	---------	---------	8456.47	1.1633	0.0093	0.0016	Up	4825.29	1.3023	0.0002	0	Up
246063_at	AT5G19340.1	| Symbols: | unknown protein; BEST Arabidopsis thaliana protein match is: unknown protein (TAIR:AT3G05980.1); Has 1000 Blast hits to 906 proteins in 61 species: Archae - 0; Bacteria - 4; Metazoa - 62; Fungi - 36; Plants - 128; Viruses - 4; Other Eukaryote	---------	---------	---------	7527.63	1.2358	0.0004	0	Up	5249.66	1.2536	0.0015	0.0002	Up
253202_at	AT2G16360.1	| Symbols: | Ribosomal protein S25 family protein | chr2:7076713-7077366 REVERSE LENGTH=126	---------	---------	---------	7247.95	0.8154	0.0001	0	Up	4824.64	1.2345	0.0002	0	Up
249709_at	AT5G35670.1	| Symbols: iqd33 | IQ-domain 33 | chr5:13856170-13857910 FORWARD LENGTH=443	---------	---------	---------	8121.42	1.194	0.0033	0.0005	Up	5425.86	1.1685	0.0032	0.0004	Up
246079_at	AT5G20450.1	| Symbols: | CONTAINS InterPro DOMAIN/s: Dilute (InterPro:IPR002710); BEST Arabidopsis thaliana protein match is: Myosin family protein with Dil domain (TAIR:AT5G20490.2); Has 1723 Blast hits to 1458 proteins in 355 species: Archae - 28; Bacteria - 353; M	---------	---------	---------	7588.5	1.1616	0.0005	0.0001	Up	5496.92	1.1406	0.0043	0.0006	Up
263557_at	AT2G16400.1	| Symbols: BLH7 | BEL1-like homeodomain 7 | chr2:7101490-7103200 REVERSE LENGTH=483	AT2G16400.1	TALE	---------	7406.11	0.8829	0.0001	0	Up	5131.52	1.3017	0.0008	0.0001	Up
266175_at	AT2G02450.2	| Symbols: ANAC034, ANAC035, LOV1, NAC035 | NAC domain containing protein 35 | chr2:648044-650649 FORWARD LENGTH=415	AT2G02450.2	NAC	---------	8429.09	0.9251	0.0083	0.0012	Up	5663.36	1.1188	0.0086	0.0013	Up
252081_at	AT3G51910.1	| Symbols: AT-HSFA7A, HSFA7A | heat shock transcription factor A7A | chr3:19265294-19266619 FORWARD LENGTH=273	AT3G51910.1	HSF	---------	8160.14	1.44	0.0037	0.0006	Up	5000.16	1.0285	0.0004	0	Up
249651_at	AT5G37020.1	| Symbols: ARF8, ATARF8 | auxin response factor 8 | chr5:14630151-14634106 FORWARD LENGTH=812	AT5G37020.1	ARF	---------	8376.63	0.8304	0.0071	0.001	Up	5568.47	1.1671	0.0059	0.0008	Up
247643_at	AT5G60450.1	| Symbols: ARF4 | auxin response factor 4 | chr5:24308558-24312187 REVERSE LENGTH=789	AT5G60450.1	ARF	---------	7873.62	0.8743	0.0011	0.0001	Up	5197.45	1.1629	0.0012	0.0001	Up
257938_at	AT3G19820.3	| Symbols: DWF1 | cell elongation protein / DWARF1 / DIMINUTO (DIM) | chr3:6879835-6881616 REVERSE LENGTH=562	---------	---------	---------	7174.86	1.2441	0.0001	0	Up	4980.03	1.5154	0.0004	0	Up
247183_at	AT5G65440.3	| Symbols: | unknown protein; INVOLVED IN: biological_process unknown; EXPRESSED IN: 22 plant structures; EXPRESSED DURING: 13 growth stages; BEST Arabidopsis thaliana protein match is: unknown protein (TAIR:AT4G24610.1). | chr5:26152015-26156896 FORWARD	---------	---------	---------	8407.97	1.1204	0.0081	0.0014	Up	4691.19	1.4618	0.0001	0	Up
246952_at	AT5G04820.1	| Symbols: ATOFP13, OFP13 | ovate family protein 13 | chr5:1399685-1400467 FORWARD LENGTH=261	---------	---------	---------	8281	0.8157	0.0051	0.0007	Up	5299.56	1.4131	0.0019	0.0002	Up
253740_at	AT4G28706.1	| Symbols: | pfkB-like carbohydrate kinase family protein | chr4:14167805-14170619 FORWARD LENGTH=402	---------	---------	---------	8173.32	1.146	0.0039	0.0006	Up	5455.04	1.4027	0.0036	0.0005	Up
258486_at	AT3G02560.2	| Symbols: | Ribosomal protein S7e family protein | chr3:542341-543168 FORWARD LENGTH=192	---------	---------	---------	8054.66	0.8571	0.0023	0.0003	Up	5617.52	1.3791	0.0072	0.0011	Up
248748_at	AT5G47840.1	| Symbols: AMK2 | adenosine monophosphate kinase | chr5:19375488-19378058 FORWARD LENGTH=284	---------	---------	---------	7215.46	1.1812	0.0001	0	Up	4960.59	1.3782	0.0004	0	Up
247289_at	AT5G64290.1	| Symbols: DCT, DIT2.1 | dicarboxylate transport 2.1 | chr5:25714495-25716642 REVERSE LENGTH=564	---------	---------	---------	8021.46	1.1137	0.0023	0.0003	Up	5269.12	1.3746	0.0016	0.0002	Up
257516_at	AT1G69040.2	| Symbols: ACR4 | ACT domain repeat 4 | chr1:25957843-25960079 FORWARD LENGTH=456	---------	---------	---------	8320.72	0.6367	0.0059	0.0008	Up	4747.09	1.3694	0.0001	0	Up
246849_at	AT5G26850.4	| Symbols: | Uncharacterized protein | chr5:9445950-9450584 FORWARD LENGTH=984	---------	---------	---------	7625.78	1.1926	0.0006	0.0001	Up	5094.44	1.3474	0.0007	0.0001	Up
255290_at	AT4G04640.1	| Symbols: ATPC1 | ATPase, F1 complex, gamma subunit protein | chr4:2350761-2351882 REVERSE LENGTH=374	---------	---------	---------	7748.7	1.1529	0.0009	0.0001	Up	5396.11	1.3452	0.0029	0.0004	Up
255537_at	AT4G01690.1	| Symbols: PPOX, HEMG1, PPO1 | Flavin containing amine oxidoreductase family | chr4:729929-732309 FORWARD LENGTH=538	---------	---------	---------	8444.74	1.1028	0.009	0.0015	Up	5196.18	1.341	0.0011	0.0001	Up
254298_at	AT4G22890.2	| Symbols: PGR5-LIKE A | PGR5-LIKE A | chr4:12007157-12009175 FORWARD LENGTH=325	---------	---------	---------	7714.81	1.1994	0.0008	0.0001	Up	5056.52	1.3395	0.0006	0.0001	Up
254686_at	AT4G13720.1	| Symbols: | Inosine triphosphate pyrophosphatase family protein | chr4:7967166-7968894 REVERSE LENGTH=207	---------	---------	---------	8064.21	1.1816	0.0027	0.0004	Up	4776.4	1.332	0.0001	0	Up
251783_at	AT3G55280.2	| Symbols: RPL23AB | ribosomal protein L23AB | chr3:20500667-20501519 FORWARD LENGTH=155	---------	---------	---------	7390.67	0.7607	0.0001	0	Up	5642.02	1.3226	0.0079	0.0012	Up
256007_at	AT1G34065.1	| Symbols: SAMC2 | S-adenosylmethionine carrier 2 | chr1:12398717-12401036 REVERSE LENGTH=346	---------	---------	---------	8382.91	1.1193	0.0075	0.0013	Up	5198.59	1.3115	0.0012	0.0001	Up
248065_at	AT5G55580.1	| Symbols: | Mitochondrial transcription termination factor family protein | chr5:22515601-22517408 FORWARD LENGTH=497	---------	---------	---------	8010.71	0.7968	0.002	0.0002	Up	5287.3	1.3023	0.0018	0.0002	Up
261301_at	AT1G48570.1	| Symbols: | zinc finger (Ran-binding) family protein | chr1:17955455-17957661 REVERSE LENGTH=456	---------	---------	---------	8040.03	0.745	0.0022	0.0003	Up	5306.67	1.2986	0.0019	0.0002	Up
251936_at	AT3G53700.1	| Symbols: MEE40 | Pentatricopeptide repeat (PPR) superfamily protein | chr3:19900303-19902567 FORWARD LENGTH=755	---------	---------	---------	7421.23	0.8107	0.0001	0	Up	4855.65	1.2707	0.0002	0	Up
264675_at	AT1G09830.1	| Symbols: | Glycinamide ribonucleotide (GAR) synthetase | chr1:3192783-3194936 REVERSE LENGTH=533	---------	---------	---------	8406.72	0.8334	0.0078	0.0011	Up	5374.21	1.2707	0.0026	0.0003	Up
257860_at	AT3G13062.1	| Symbols: | Polyketide cyclase/dehydrase and lipid transport superfamily protein | chr3:4184777-4186795 FORWARD LENGTH=404	---------	---------	---------	7419.99	1.4207	0.0002	0	Up	4785.28	1.2591	0.0001	0	Up
254341_at	AT4G22130.2	| Symbols: SRF8 | STRUBBELIG-receptor family 8 | chr4:11724781-11727331 FORWARD LENGTH=563	---------	---------	---------	8463.1	1.1243	0.0095	0.0016	Up	5629.4	1.2507	0.0075	0.0011	Up
254448_at	AT4G20870.1	| Symbols: FAH2, ATFAH2 | fatty acid hydroxylase 2 | chr4:11174620-11175878 REVERSE LENGTH=238	---------	---------	---------	7259.73	1.225	0.0001	0	Up	5559.27	1.24	0.0057	0.0008	Up
249830_at	AT5G23300.1	| Symbols: PYRD | pyrimidine d | chr5:7847792-7850243 REVERSE LENGTH=461	---------	---------	---------	8238.05	0.8196	0.0045	0.0006	Up	5222.73	1.2328	0.0013	0.0002	Up
254027_at	AT4G25835.1	| Symbols: | P-loop containing nucleoside triphosphate hydrolases superfamily protein | chr4:13136117-13137637 FORWARD LENGTH=507	---------	---------	---------	8479.77	0.876	0.0097	0.0014	Up	4896.7	1.219	0.0003	0	Up
255851_at	AT1G67040.1	| Symbols: | unknown protein; FUNCTIONS IN: molecular_function unknown; INVOLVED IN: biological_process unknown; LOCATED IN: cellular_component unknown; EXPRESSED IN: 20 plant structures; EXPRESSED DURING: 11 growth stages; BEST Arabidopsis thaliana prote	---------	---------	---------	7167.3	1.1982	0.0001	0	Up	5017.27	1.1927	0.0005	0.0001	Up
248772_at	AT5G47800.1	| Symbols: | Phototropic-responsive NPH3 family protein | chr5:19354171-19356126 FORWARD LENGTH=560	---------	---------	---------	8365.9	1.2255	0.0071	0.0012	Up	4773.61	1.1892	0.0001	0	Up
251256_at	AT3G62300.1	| Symbols: DUF7, ATDUF7 | DOMAIN OF UNKNOWN FUNCTION 724 7 | chr3:23054247-23057081 FORWARD LENGTH=723	---------	---------	---------	7641.11	0.8231	0.0004	0	Up	4713.33	1.1858	0.0001	0	Up
258253_at	AT3G26760.1	| Symbols: | NAD(P)-binding Rossmann-fold superfamily protein | chr3:9843639-9844899 FORWARD LENGTH=301	---------	---------	---------	7174.77	1.2234	0.0001	0	Up	4918.95	1.1693	0.0003	0	Up
263016_at	AT1G23410.1	| Symbols: | Ribosomal protein S27a / Ubiquitin family protein | chr1:8314940-8315410 FORWARD LENGTH=157	---------	---------	---------	8466.69	0.7452	0.0094	0.0013	Up	5534.37	1.1658	0.0051	0.0007	Up
252437_at	AT3G47380.1	| Symbols: | Plant invertase/pectin methylesterase inhibitor superfamily protein | chr3:17457795-17458403 FORWARD LENGTH=203	---------	---------	---------	7667.64	0.7871	0.0004	0	Up	5341.72	1.1329	0.0022	0.0003	Up
264563_s_at	AT1G55750.1	| Symbols: | BSD domain (BTF2-like transcription factors, Synapse-associated proteins and DOS2-like proteins) | chr1:20840449-20845135 REVERSE LENGTH=592	---------	---------	---------	8035.63	1.1708	0.0024	0.0004	Up	4807.45	0.7504	0.0002	0	Up
263012_at	AT1G23380.1	| Symbols: KNAT6, KNAT6L, KNAT6S | KNOTTED1-like homeobox gene 6 | chr1:8297499-8302492 REVERSE LENGTH=328	AT1G23380.1	TALE	---------	8346.5	0.8986	0.0064	0.0009	Up	5489.53	1.0563	0.0042	0.0006	Up
264606_at	AT1G04660.1	| Symbols: | glycine-rich protein | chr1:1300668-1301306 REVERSE LENGTH=213	---------	---------	---------	8008.64	0.8768	0.002	0.0002	Up	5548.59	1.1177	0.0054	0.0008	Up
248509_at	AT5G50335.1	| Symbols: | unknown protein; Has 30201 Blast hits to 17322 proteins in 780 species: Archae - 12; Bacteria - 1396; Metazoa - 17338; Fungi - 3422; Plants - 5037; Viruses - 0; Other Eukaryotes - 2996 (source: NCBI BLink). | chr5:20489391-20489615 REVERSE LE	---------	---------	---------	8170.91	1.4856	0.0038	0.0006	Up	4620.59	1.2591	0.0001	0	Up
267162_s_at	AT2G37690.1	| Symbols: | phosphoribosylaminoimidazole carboxylase, putative / AIR carboxylase, putative | chr2:15806111-15810240 FORWARD LENGTH=643	---------	---------	---------	7435.25	0.7131	0.0002	0	Up	4719.92	1.2182	0.0001	0	Up
244959_s_at	ATMG00490.1	| Symbols: ORF107C | Mitovirus RNA-dependent RNA polymerase | chrM:130817-131140 FORWARD LENGTH=108	---------	---------	---------	7419.85	1.2236	0.0003	0	Up	5403.01	1.0896	0.0029	0.0004	Up
264845_at	AT1G03680.1	| Symbols: ATHM1, TRX-M1, ATM1, THM1 | thioredoxin M-type 1 | chr1:916990-917865 REVERSE LENGTH=180	---------	---------	NAC	6777.78	1.2334	0	0	Down	5671.78	1.2838	0.0089	0.0013	Up
259560_at	AT1G21270.1	| Symbols: WAK2 | wall-associated kinase 2 | chr1:7444997-7447345 FORWARD LENGTH=733	---------	---------	NAC	5938.07	1.5762	0	0	Down	2586.12	1.8746	0	0	Up
267481_at	AT2G02780.1	| Symbols: | Leucine-rich repeat protein kinase family protein | chr2:781932-784646 REVERSE LENGTH=743	---------	---------	NAC	5359.4	1.376	0	0	Down	4203.48	1.3609	0	0	Up
265395_at	AT2G20850.1	| Symbols: SRF1 | STRUBBELIG-receptor family 1 | chr2:8975670-8979182 REVERSE LENGTH=776	---------	---------	NAC	5669.6	1.3146	0	0	Down	5428.43	1.2693	0.0032	0.0004	Up
258537_at	AT3G04210.1	| Symbols: | Disease resistance protein (TIR-NBS class) | chr3:1106243-1108005 REVERSE LENGTH=532	---------	---------	NAC	7474.15	1.5359	0.0003	0	Down	1981.35	2.0574	0	0	Up
259131_at	AT3G02180.2	| Symbols: SP1L3 | SPIRAL1-like3 | chr3:404989-405457 FORWARD LENGTH=123	---------	---------	NAC	3239.47	1.8559	0	0	Down	3463.09	1.532	0	0	Up
263913_at	AT2G36570.1	| Symbols: | Leucine-rich repeat protein kinase family protein | chr2:15335583-15337725 FORWARD LENGTH=673	---------	---------	MYB;NAC	6849.24	1.3304	0	0	Down	3051.58	1.5584	0	0	Up
260547_at	AT2G43550.1	| Symbols: | Scorpion toxin-like knottin superfamily protein | chr2:18073263-18073651 FORWARD LENGTH=104	---------	---------	MYB;NAC	8179.64	1.2658	0.0039	0.0006	Down	2040.44	1.9556	0	0	Up
261873_at	AT1G11350.1	| Symbols: CBRLK1, SD1-13, RKS2 | S-domain-1 13 | chr1:3817725-3820752 REVERSE LENGTH=831	---------	---------	MYB	6879.88	1.4077	0	0	Down	2475.64	1.7373	0	0	Up
264980_at	AT1G27190.1	| Symbols: | Leucine-rich repeat protein kinase family protein | chr1:9446923-9448728 REVERSE LENGTH=602	---------	---------	MYB	6865.79	1.2882	0	0	Down	4963.74	1.3223	0.0004	0	Up
261460_at	AT1G07880.2	| Symbols: ATMPK13 | Protein kinase superfamily protein | chr1:2434193-2435712 REVERSE LENGTH=364	---------	---------	MYB	6040.95	1.2625	0	0	Down	4192.96	1.2184	0	0	Up
262418_at	AT1G50320.1	| Symbols: ATHX, ATX, THX | thioredoxin X | chr1:18638606-18639464 REVERSE LENGTH=183	---------	---------	C2H2(Zn);NAC	7798.31	1.1526	0.0011	0.0001	Down	5128.07	1.3027	0.0008	0.0001	Up
264240_at	AT1G54820.1	| Symbols: | Protein kinase superfamily protein | chr1:20447370-20450761 FORWARD LENGTH=459	---------	---------	C2H2(Zn);NAC	6262.89	1.5045	0	0	Down	1634.53	2.7244	0	0	Up
259707_at	AT1G77490.1	| Symbols: TAPX | thylakoidal ascorbate peroxidase | chr1:29117688-29120046 FORWARD LENGTH=427	---------	---------	C2H2(Zn);NAC	7685.91	1.169	0.0007	0.0001	Down	4193.16	1.5489	0	0	Up
267544_at	AT2G32720.1	| Symbols: B5 #4, ATCB5-B, CB5-B | cytochrome B5 isoform B | chr2:13877013-13878447 REVERSE LENGTH=135	---------	---------	C2H2(Zn);NAC	7046.56	1.2485	0.0001	0	Down	5014.2	1.1741	0.0005	0.0001	Up
266324_at	AT2G46710.1	| Symbols: | Rho GTPase activating protein with PAK-box/P21-Rho-binding domain | chr2:19192105-19194656 FORWARD LENGTH=456	---------	---------	C2H2(Zn);NAC	3803.96	1.8609	0	0	Down	3633.71	1.6033	0	0	Up
261751_at	AT1G76080.1	| Symbols: ATCDSP32, CDSP32 | chloroplastic drought-induced stress protein of 32 kD | chr1:28548063-28549348 REVERSE LENGTH=303	---------	---------	C2H2(Zn)	5496.72	1.5908	0	0	Down	3625.16	1.1839	0	0	Up
266303_at	AT2G27060.1	| Symbols: | Leucine-rich repeat protein kinase family protein | chr2:11551288-11554577 FORWARD LENGTH=1021	---------	---------	C2H2(Zn)	7435.93	1.199	0.0003	0	Down	3722.39	1.4124	0	0	Up
266326_at	AT2G46650.1	| Symbols: B5 #1, ATCB5-C, CB5-C | cytochrome B5 isoform C | chr2:19151807-19152394 FORWARD LENGTH=133	---------	---------	C2H2(Zn)	5753.65	1.6048	0	0	Down	3960.4	1.078	0	0	Up
265216_at	AT1G05100.1	| Symbols: MAPKKK18 | mitogen-activated protein kinase kinase kinase 18 | chr1:1469679-1470698 FORWARD LENGTH=340	---------	---------	bZIP;NAC	7603.51	0.7909	0.0003	0	Down	1096.03	0.3084	0	0	Up
262162_at	AT1G78020.1	| Symbols: | Protein of unknown function (DUF581) | chr1:29338787-29339491 FORWARD LENGTH=163	---------	---------	bZIP	6023.5	1.3737	0	0	Down	3015.25	1.5013	0	0	Up
262538_at	AT1G17140.2	| Symbols: ICR1, RIP1 | interactor of constitutive active rops 1 | chr1:5856740-5857861 REVERSE LENGTH=345	---------	---------	AP2/EREBP;NAC	6666.72	1.2927	0	0	Down	3606.42	1.488	0	0	Up
262451_at	AT1G11130.1	| Symbols: SUB, SCM, SRF9 | Leucine-rich repeat protein kinase family protein | chr1:3723135-3727178 FORWARD LENGTH=769	---------	---------	AP2/EREBP;C2H2(Zn);MYB	8025.97	1.1753	0.0024	0.0003	Down	4189.95	1.325	0	0	Up
261577_at	AT1G01080.1	| Symbols: | RNA-binding (RRM/RBD/RNP motifs) family protein | chr1:45503-46789 REVERSE LENGTH=294	---------	---------	NAC	7700.53	1.1831	0.0008	0.0001	Down	2550.51	1.7006	0	0	Up
259431_at	AT1G01620.1	| Symbols: PIP1C, TMP-B, PIP1;3 | plasma membrane intrinsic protein 1C | chr1:225986-227176 REVERSE LENGTH=287	---------	---------	NAC	6504.77	1.4594	0	0	Down	3523.91	1.5059	0	0	Up
262109_at	AT1G02730.1	| Symbols: ATCSLD5, CSLD5, SOS6 | cellulose synthase-like D5 | chr1:594697-598473 REVERSE LENGTH=1182	---------	---------	NAC	7625.18	1.206	0.0006	0.0001	Down	2229.44	1.5969	0	0	Up
264365_s_at	AT1G03220.1	| Symbols: | Eukaryotic aspartyl protease family protein | chr1:787143-788444 FORWARD LENGTH=434	---------	---------	NAC	7061.82	1.4265	0.0001	0	Down	5517.5	0.8718	0.0047	0.0007	Up
264840_at	AT1G03440.1	| Symbols: | Leucine-rich repeat (LRR) family protein | chr1:852681-853874 FORWARD LENGTH=398	---------	---------	NAC	6992.13	1.2624	0	0	Down	2883.2	1.4349	0	0	Up
264820_at	AT1G03475.1	| Symbols: LIN2, HEMF1, ATCPO-I | Coproporphyrinogen III oxidase | chr1:869302-871175 REVERSE LENGTH=387	---------	---------	NAC	7606.33	1.1363	0.0005	0.0001	Down	5166.17	1.3922	0.001	0.0001	Up
264837_at	AT1G03600.1	| Symbols: PSB27 | photosystem II family protein | chr1:898916-899440 FORWARD LENGTH=175	---------	---------	NAC	7336.21	1.2549	0.0002	0	Down	4900.6	1.4344	0.0003	0	Up
264781_at	AT1G08540.1	| Symbols: SIGB, SIG1, SIG2, SIGA, ATSIG1, ABC1, ATSIG2 | RNApolymerase sigma subunit 2 | chr1:2703461-2706696 FORWARD LENGTH=573	---------	---------	NAC	7894.56	1.2216	0.0015	0.0002	Down	4440.4	1.3043	0	0	Up
264266_at	AT1G09160.1	| Symbols: | Protein phosphatase 2C family protein | chr1:2953199-2955059 REVERSE LENGTH=429	---------	---------	NAC	7940.28	1.1568	0.0018	0.0002	Down	4310.76	1.3597	0	0	Up
264549_at	AT1G09440.1	| Symbols: | Protein kinase superfamily protein | chr1:3045513-3047393 REVERSE LENGTH=467	---------	---------	NAC	6894.72	1.2066	0	0	Down	5409.24	1.2207	0.003	0.0004	Up
264672_at	AT1G09750.1	| Symbols: | Eukaryotic aspartyl protease family protein | chr1:3157541-3158960 FORWARD LENGTH=450	---------	---------	NAC	5949.4	1.5002	0	0	Down	414.813	3.9889	0	0	Up
260967_at	AT1G12230.1	| Symbols: | Aldolase superfamily protein | chr1:4148050-4150708 FORWARD LENGTH=406	---------	---------	NAC	6787.85	1.1987	0	0	Down	5596.27	1.3033	0.0066	0.001	Up
260968_at	AT1G12250.1	| Symbols: | Pentapeptide repeat-containing protein | chr1:4159287-4161269 FORWARD LENGTH=281	---------	---------	NAC	7319.12	1.294	0.0002	0	Down	5338.26	1.2202	0.0022	0.0003	Up
259528_at	AT1G12330.1	| Symbols: | unknown protein; INVOLVED IN: biological_process unknown; LOCATED IN: chloroplast; EXPRESSED IN: 21 plant structures; EXPRESSED DURING: 12 growth stages; BEST Arabidopsis thaliana protein match is: unknown protein (TAIR:AT5G12900.1); Has 249	---------	---------	NAC	7021.19	1.2411	0	0	Down	5417.06	1.1953	0.0031	0.0004	Up
262826_at	AT1G13080.1	| Symbols: CYP71B2 | cytochrome P450, family 71, subfamily B, polypeptide 2 | chr1:4459212-4460807 FORWARD LENGTH=503	---------	---------	NAC	3964.4	2.0527	0	0	Down	3231.58	1.4563	0	0	Up
261471_at	AT1G14460.1	| Symbols: | AAA-type ATPase family protein | chr1:4948962-4952750 REVERSE LENGTH=1117	---------	---------	NAC	8307.62	1.1869	0.0059	0.001	Down	4625.68	1.3321	0.0001	0	Up
262598_at	AT1G15260.1	| Symbols: | unknown protein; BEST Arabidopsis thaliana protein match is: unknown protein (TAIR:AT3G16070.1); Has 28 Blast hits to 28 proteins in 7 species: Archae - 0; Bacteria - 0; Metazoa - 0; Fungi - 0; Plants - 28; Viruses - 0; Other Eukaryotes - 0 (	---------	---------	NAC	3708.88	1.6739	0	0	Down	2377.8	1.7264	0	0	Up
261788_at	AT1G15980.1	| Symbols: NDF1, NDH48 | NDH-dependent cyclic electron flow 1 | chr1:5489314-5491199 FORWARD LENGTH=462	---------	---------	NAC	6540.97	1.3224	0	0	Down	3360.01	1.461	0	0	Up
261794_at	AT1G16060.1	| Symbols: ADAP | ARIA-interacting double AP2 domain protein | chr1:5508563-5511609 FORWARD LENGTH=346	AT1G16060.1	AP2/AP2/ERF	NAC	7850.38	1.1636	0.0013	0.0002	Down	3981.39	1.3504	0	0	Up
262717_s_at	AT1G16410.1	| Symbols: CYP79F1, BUS1, SPS1 | cytochrome p450 79f1 | chr1:5608862-5611118 FORWARD LENGTH=539	---------	---------	NAC	7359.56	1.3179	0.0002	0	Down	3213.96	1.5977	0	0	Up
262536_at	AT1G17100.1	| Symbols: | SOUL heme-binding family protein | chr1:5844766-5845539 FORWARD LENGTH=233	---------	---------	NAC	7452.86	1.2408	0.0003	0	Down	3983.84	1.186	0	0	Up
262539_at	AT1G17200.1	| Symbols: | Uncharacterised protein family (UPF0497) | chr1:5878493-5879871 FORWARD LENGTH=205	---------	---------	NAC	7825.25	1.2562	0.0012	0.0002	Down	5658.61	1.3468	0.0085	0.0013	Up
259398_at	AT1G17700.1	| Symbols: PRA1.F1 | prenylated RAB acceptor 1.F1 | chr1:6089588-6090130 FORWARD LENGTH=181	---------	---------	NAC	6451.09	1.3968	0	0	Down	2064.75	1.7921	0	0	Up
261715_at	AT1G18485.1	| Symbols: | Pentatricopeptide repeat (PPR) superfamily protein | chr1:6363172-6366084 FORWARD LENGTH=971	---------	---------	NAC	7410.8	1.2541	0.0002	0	Down	5208.41	1.2271	0.0012	0.0001	Up
264898_at	AT1G23205.1	| Symbols: | Plant invertase/pectin methylesterase inhibitor superfamily protein | chr1:8234234-8234851 REVERSE LENGTH=206	---------	---------	NAC	2947.44	2.5808	0	0	Down	1693.2	1.8136	0	0	Up
262733_s_at	AT1G28670.1	| Symbols: ARAB-1 | GDSL-like Lipase/Acylhydrolase superfamily protein | chr1:10074669-10076250 REVERSE LENGTH=385	---------	---------	NAC	2586.72	2.0192	0	0	Down	1559.5	1.4314	0	0	Up
262557_at	AT1G31330.1	| Symbols: PSAF | photosystem I subunit F | chr1:11215011-11215939 REVERSE LENGTH=222	---------	---------	NAC	8312.46	1.185	0.006	0.001	Down	4422.21	1.4146	0	0	Up
262396_at	AT1G49470.1	| Symbols: | Family of unknown function (DUF716) | chr1:18310554-18311462 FORWARD LENGTH=303	---------	---------	NAC	7717.49	1.2421	0.0008	0.0001	Down	5514.58	1.2073	0.0047	0.0007	Up
261597_at	AT1G49780.1	| Symbols: PUB26 | plant U-box 26 | chr1:18429024-18430289 REVERSE LENGTH=422	---------	---------	NAC	8335.93	1.2888	0.0065	0.0011	Down	4793.75	1.3983	0.0001	0	Up
262072_at	AT1G59590.1	| Symbols: ZCF37 | ZCF37 | chr1:21887860-21888495 FORWARD LENGTH=212	---------	---------	NAC	7921.12	1.3585	0.0017	0.0002	Down	4585.06	1.2911	0	0	Up
264222_at	AT1G60230.1	| Symbols: | Radical SAM superfamily protein | chr1:22212223-22214346 REVERSE LENGTH=459	---------	---------	NAC	6872.1	1.1672	0	0	Down	3987.22	1.44	0	0	Up
265121_at	AT1G62560.1	| Symbols: FMO GS-OX3 | flavin-monooxygenase glucosinolate S-oxygenase 3 | chr1:23159912-23162551 FORWARD LENGTH=463	---------	---------	NAC	4773.53	1.6929	0	0	Down	3004.5	1.1273	0	0	Up
260009_at	AT1G67950.1	| Symbols: | RNA-binding (RRM/RBD/RNP motifs) family protein | chr1:25478884-25480420 REVERSE LENGTH=279	---------	---------	NAC	8402.61	1.0804	0.008	0.0013	Down	5675.74	1.1949	0.0091	0.0014	Up
262286_at	AT1G68585.1	| Symbols: | unknown protein; Has 23 Blast hits to 23 proteins in 6 species: Archae - 0; Bacteria - 0; Metazoa - 0; Fungi - 0; Plants - 23; Viruses - 0; Other Eukaryotes - 0 (source: NCBI BLink). | chr1:25756911-25757426 FORWARD LENGTH=117	---------	---------	NAC	7097.7	1.4208	0.0001	0	Down	1816.95	1.98	0	0	Up
260357_at	AT1G69260.1	| Symbols: AFP1 | ABI five binding protein | chr1:26039314-26040570 FORWARD LENGTH=346	---------	---------	NAC	6919.92	0.7372	0	0	Down	323.501	0.2172	0	0	Up
259896_at	AT1G71500.1	| Symbols: | Rieske (2Fe-2S) domain-containing protein | chr1:26936084-26937331 FORWARD LENGTH=288	---------	---------	NAC	8091.69	1.1719	0.003	0.0004	Down	5289.63	1.3513	0.0018	0.0002	Up
260044_at	AT1G73655.1	| Symbols: | FKBP-like peptidyl-prolyl cis-trans isomerase family protein | chr1:27690468-27691781 REVERSE LENGTH=235	---------	---------	NAC	6631.44	1.4285	0	0	Down	3442.06	1.6097	0	0	Up
260388_at	AT1G74070.1	| Symbols: | Cyclophilin-like peptidyl-prolyl cis-trans isomerase family protein | chr1:27851749-27852861 REVERSE LENGTH=318	---------	---------	NAC	3698.38	1.7608	0	0	Down	1976.07	1.9122	0	0	Up
260221_at	AT1G74670.1	| Symbols: | Gibberellin-regulated family protein | chr1:28053378-28053893 FORWARD LENGTH=102	---------	---------	NAC	7349.25	2.794	0.0002	0	Down	948.779	3.5054	0	0	Up
262196_at	AT1G77870.1	| Symbols: MUB5 | membrane-anchored ubiquitin-fold protein 5 precursor | chr1:29285177-29285714 FORWARD LENGTH=121	---------	---------	NAC	6231	1.3436	0	0	Down	1813.06	1.6881	0	0	Up
263591_at	AT2G01910.1	| Symbols: ATMAP65-6, MAP65-6 | Microtubule associated protein (MAP65/ASE1) family protein | chr2:417191-420182 FORWARD LENGTH=609	---------	---------	NAC	6075.06	1.3102	0	0	Down	5025.46	1.3375	0.0005	0.0001	Up
267220_at	AT2G02500.1	| Symbols: ISPD, ATMEPCT, MCT | Nucleotide-diphospho-sugar transferases superfamily protein | chr2:671054-673124 REVERSE LENGTH=303	---------	---------	NAC	6430.38	1.2721	0	0	Down	3810.68	1.4052	0	0	Up
265699_at	AT2G03550.1	| Symbols: | alpha/beta-Hydrolases superfamily protein | chr2:1077080-1078018 FORWARD LENGTH=313	---------	---------	NAC	4075.4	1.9591	0	0	Down	3761.89	1.4917	0	0	Up
263106_at	AT2G05160.1	| Symbols: | CCCH-type zinc fingerfamily protein with RNA-binding domain | chr2:1859011-1860931 REVERSE LENGTH=537	---------	---------	NAC	4318.63	1.8049	0	0	Down	3129.93	1.5749	0	0	Up
266022_at	AT2G05920.1	| Symbols: | Subtilase family protein | chr2:2269831-2272207 REVERSE LENGTH=755	---------	---------	NAC	7321.5	1.1535	0.0002	0	Down	4750.68	1.3694	0.0001	0	Up
265819_at	AT2G17972.1	| Symbols: | unknown protein; FUNCTIONS IN: molecular_function unknown; INVOLVED IN: biological_process unknown; LOCATED IN: chloroplast thylakoid membrane, chloroplast; EXPRESSED IN: 22 plant structures; EXPRESSED DURING: 14 growth stages; Has 34 Blast h	---------	---------	NAC	5661.76	1.3144	0	0	Down	4852.81	1.3287	0.0002	0	Up
266682_at	AT2G19780.1	| Symbols: | Leucine-rich repeat (LRR) family protein | chr2:8522831-8524039 REVERSE LENGTH=403	---------	---------	NAC	6706.59	1.2752	0	0	Down	4452.52	1.2128	0	0	Up
265312_at	AT2G20240.1	| Symbols: | Protein of unknown function (DUF3741) | chr2:8727778-8730086 REVERSE LENGTH=714	---------	---------	NAC	6971.47	1.2588	0	0	Down	5451.61	1.25	0.0036	0.0005	Up
263715_at	AT2G20570.1	| Symbols: GPRI1, GLK1, ATGLK1 | GBF's pro-rich region-interacting factor 1 | chr2:8855486-8857522 FORWARD LENGTH=421	AT2G20570.1	G2-like	NAC	7163.09	1.3268	0.0001	0	Down	2983.92	1.5563	0	0	Up
267182_at	AT2G23360.1	| Symbols: | Plant protein of unknown function (DUF869) | chr2:9949420-9952727 FORWARD LENGTH=899	---------	---------	NAC	8363.95	1.1403	0.0071	0.0012	Down	4428.11	1.28	0	0	Up
263640_at	AT2G25270.1	| Symbols: | unknown protein; LOCATED IN: plasma membrane; EXPRESSED IN: 18 plant structures; EXPRESSED DURING: 13 growth stages; BEST Arabidopsis thaliana protein match is: unknown protein (TAIR:AT2G12400.1); Has 35333 Blast hits to 34131 proteins in 244	---------	---------	NAC	6026.26	1.3612	0	0	Down	3764.76	1.3816	0	0	Up
266863_at	AT2G26930.1	| Symbols: ATCDPMEK, PDE277, ISPE, CDPMEK | 4-(cytidine 5'-phospho)-2-C-methyl-D-erithritol kinase | chr2:11491829-11494229 REVERSE LENGTH=384	---------	---------	NAC	8235.6	1.112	0.0047	0.0007	Down	5552.52	1.2149	0.0055	0.0008	Up
263443_at	AT2G28630.1	| Symbols: KCS12 | 3-ketoacyl-CoA synthase 12 | chr2:12275719-12277149 REVERSE LENGTH=477	---------	---------	NAC	7180.47	1.6662	0.0001	0	Down	2507.45	1.8409	0	0	Up
263477_at	AT2G31790.1	| Symbols: | UDP-Glycosyltransferase superfamily protein | chr2:13518269-13520167 FORWARD LENGTH=458	---------	---------	NAC	3808.33	1.6961	0	0	Down	3497.73	1.4544	0	0	Up
266899_at	AT2G34620.1	| Symbols: | Mitochondrial transcription termination factor family protein | chr2:14577196-14578203 FORWARD LENGTH=304	---------	---------	NAC	1693.09	4.5715	0	0	Down	1123.34	2.5122	0	0	Up
266489_at	AT2G35190.1	| Symbols: NPSN11, ATNPSN11, NSPN11 | novel plant snare 11 | chr2:14831087-14832979 FORWARD LENGTH=266	---------	---------	NAC	6906.51	1.3232	0	0	Down	5235.3	1.2281	0.0014	0.0002	Up
266635_at	AT2G35470.1	| Symbols: | unknown protein; Has 25 Blast hits to 25 proteins in 8 species: Archae - 0; Bacteria - 0; Metazoa - 0; Fungi - 0; Plants - 25; Viruses - 0; Other Eukaryotes - 0 (source: NCBI BLink). | chr2:14909014-14909720 REVERSE LENGTH=168	---------	---------	NAC	4770.41	1.5197	0	0	Down	3342.96	1.3146	0	0	Up
266608_at	AT2G35500.1	| Symbols: SKL2 | shikimate kinase like 2 | chr2:14914038-14915909 FORWARD LENGTH=388	---------	---------	NAC	7466.95	1.1678	0.0003	0	Down	4032.88	1.4686	0	0	Up
263957_at	AT2G35880.1	| Symbols: | TPX2 (targeting protein for Xklp2) protein family | chr2:15063204-15065259 REVERSE LENGTH=433	---------	---------	NAC	7444.48	1.2157	0.0003	0	Down	3029.22	1.5305	0	0	Up
263953_at	AT2G36050.1	| Symbols: ATOFP15, OFP15 | ovate family protein 15 | chr2:15135852-15136637 REVERSE LENGTH=262	---------	---------	NAC	6729.36	1.4324	0	0	Down	2119.55	1.7584	0	0	Up
263867_at	AT2G36830.1	| Symbols: GAMMA-TIP, TIP1;1, GAMMA-TIP1 | gamma tonoplast intrinsic protein | chr2:15445490-15446336 FORWARD LENGTH=252	---------	---------	NAC	4692.15	1.5164	0	0	Down	3483.4	1.4718	0	0	Up
267158_at	AT2G37640.1	| Symbols: ATEXPA3, ATEXP3, ATHEXP ALPHA 1.9, EXP3 | Barwin-like endoglucanases superfamily protein | chr2:15788077-15789812 REVERSE LENGTH=263	---------	---------	NAC	6046.61	1.342	0	0	Down	2840.33	1.8776	0	0	Up
266187_at	AT2G38970.1	| Symbols: | Zinc finger (C3HC4-type RING finger) family protein | chr2:16274135-16276651 FORWARD LENGTH=693	---------	---------	NAC	5579.81	1.4746	0	0	Down	5029.04	1.3526	0.0005	0.0001	Up
267590_at	AT2G39700.1	| Symbols: ATEXPA4, ATEXP4, ATHEXP ALPHA 1.6, EXPA4 | expansin A4 | chr2:16544246-16545434 REVERSE LENGTH=258	---------	---------	NAC	4780.15	1.5967	0	0	Down	3896.37	1.4503	0	0	Up
263987_at	AT2G42690.1	| Symbols: | alpha/beta-Hydrolases superfamily protein | chr2:17776356-17777682 REVERSE LENGTH=413	---------	---------	NAC	3944.93	2.1855	0	0	Down	2973.46	1.7223	0	0	Up
265265_at	AT2G42900.1	| Symbols: | Plant basic secretory protein (BSP) family protein | chr2:17854599-17855429 FORWARD LENGTH=277	---------	---------	NAC	4629.52	1.9535	0	0	Down	2671.07	1.551	0	0	Up
267344_at	AT2G44230.1	| Symbols: | Plant protein of unknown function (DUF946) | chr2:18286537-18288247 FORWARD LENGTH=543	---------	---------	NAC	4650.15	1.8397	0	0	Down	4798.19	1.3583	0.0001	0	Up
266873_at	AT2G44740.1	| Symbols: CYCP4;1 | cyclin p4;1 | chr2:18442287-18443304 REVERSE LENGTH=203	---------	---------	NAC	3438.85	1.8247	0	0	Down	1733.55	2.076	0	0	Up
259179_at	AT3G01660.1	| Symbols: | S-adenosyl-L-methionine-dependent methyltransferases superfamily protein | chr3:245532-246432 FORWARD LENGTH=274	---------	---------	NAC	7697.97	1.1759	0.0008	0.0001	Down	4719.84	1.3029	0.0001	0	Up
258621_at	AT3G02830.1	| Symbols: ZFN1 | zinc finger protein 1 | chr3:614075-615916 FORWARD LENGTH=398	AT3G02830.1	C3H	NAC	6352.71	1.2713	0	0	Down	5585.33	1.2985	0.0063	0.0009	Up
258851_at	AT3G03190.1	| Symbols: ATGSTF11, ATGSTF6, GSTF11 | glutathione S-transferase F11 | chr3:735071-735877 FORWARD LENGTH=215	---------	---------	NAC	4685.76	1.5726	0	0	Down	2654.64	1.6178	0	0	Up
259098_at	AT3G04790.1	| Symbols: | Ribose 5-phosphate isomerase, type A protein | chr3:1313365-1314195 FORWARD LENGTH=277	---------	---------	NAC	8150.13	1.0858	0.0036	0.0005	Down	2776.62	1.5398	0	0	Up
258529_at	AT3G06740.1	| Symbols: GATA15 | GATA transcription factor 15 | chr3:2126658-2127265 FORWARD LENGTH=150	AT3G06740.1	GATA	NAC	5186.77	1.3544	0	0	Down	2468.09	1.4796	0	0	Up
259021_at	AT3G07540.1	| Symbols: | Actin-binding FH2 (formin homology 2) family protein | chr3:2404763-2407464 REVERSE LENGTH=842	---------	---------	NAC	8215.32	1.1976	0.0044	0.0007	Down	2357.51	1.5499	0	0	Up
258674_at	AT3G08740.1	| Symbols: | elongation factor P (EF-P) family protein | chr3:2654788-2656154 REVERSE LENGTH=237	---------	---------	NAC	8257.56	1.1289	0.0051	0.0008	Down	4687.35	1.5023	0.0001	0	Up
259375_at	AT3G16370.1	| Symbols: | GDSL-like Lipase/Acylhydrolase superfamily protein | chr3:5556928-5558351 FORWARD LENGTH=354	---------	---------	NAC	6238.08	1.3539	0	0	Down	2295.25	2.2272	0	0	Up
265097_at	AT1G04020.2	| Symbols: ATBARD1, BARD1 | breast cancer associated RING 1 | chr1:1036610-1040045 FORWARD LENGTH=714	---------	---------	NAC	7196.36	1.2563	0.0001	0	Down	3865.68	1.312	0	0	Up
261502_at	AT1G14440.2	| Symbols: AtHB31, HB31, ZHD4 | homeobox protein 31 | chr1:4939076-4940014 REVERSE LENGTH=313	AT1G14440.2	ZF-HD	NAC	7672.85	1.185	0.0007	0.0001	Down	3439.26	1.3794	0	0	Up
264900_at	AT1G23080.2	| Symbols: PIN7 | Auxin efflux carrier family protein | chr1:8181644-8183406 REVERSE LENGTH=528	---------	---------	NAC	8471.57	1.2832	0.0097	0.0017	Down	3270.93	1.6336	0	0	Up
264963_at	AT1G60600.2	| Symbols: ABC4 | UbiA prenyltransferase family protein | chr1:22324807-22326759 REVERSE LENGTH=383	---------	---------	NAC	5616.15	1.3963	0	0	Down	2995.55	1.5985	0	0	Up
259760_at	AT1G77580.2	| Symbols: | Plant protein of unknown function (DUF869) | chr1:29144191-29146793 REVERSE LENGTH=780	---------	---------	NAC	6725.33	1.3239	0	0	Down	5470.62	1.2658	0.0039	0.0005	Up
263946_at	AT2G36000.2	| Symbols: | Mitochondrial transcription termination factor family protein | chr2:15117181-15118333 FORWARD LENGTH=319	---------	---------	NAC	4223.56	1.6272	0	0	Down	2904.42	1.628	0	0	Up
266716_at	AT2G46820.2	| Symbols: PTAC8, TMP14, PSAP, PSI-P | photosystem I P subunit | chr2:19243729-19244870 FORWARD LENGTH=175	---------	---------	NAC	8119.4	1.1499	0.0032	0.0005	Down	4175.02	1.489	0	0	Up
265773_at	AT2G48070.2	| Symbols: RPH1 | resistance to phytophthora 1 | chr2:19662863-19663773 FORWARD LENGTH=198	---------	---------	NAC	7348.23	1.2119	0.0002	0	Down	3748.07	1.5286	0	0	Up
259161_at	AT3G01500.3	| Symbols: CA1 | carbonic anhydrase 1 | chr3:195173-197873 REVERSE LENGTH=337	---------	---------	NAC	8130.71	1.1699	0.0034	0.0005	Down	2163.29	2.2826	0	0	Up
258528_at	AT3G06770.2	| Symbols: | Pectin lyase-like superfamily protein | chr3:2135119-2137033 REVERSE LENGTH=447	---------	---------	NAC	5858.78	1.4504	0	0	Down	1085.69	2.4351	0	0	Up
264435_at	AT1G10360.1	| Symbols: ATGSTU18, GST29, GSTU18 | glutathione S-transferase TAU 18 | chr1:3395738-3396806 REVERSE LENGTH=228	---------	---------	MYB;NAC	2606.8	2.1483	0	0	Down	5296.05	1.3727	0.0018	0.0002	Up
260982_at	AT1G53520.1	| Symbols: | Chalcone-flavanone isomerase family protein | chr1:19976485-19977915 REVERSE LENGTH=288	---------	---------	MYB;NAC	6737.67	1.2683	0	0	Down	1577.94	2.046	0	0	Up
264697_at	AT1G70210.1	| Symbols: CYCD1;1, ATCYCD1;1 | CYCLIN D1;1 | chr1:26440015-26441980 FORWARD LENGTH=340	---------	---------	MYB;NAC	4406.73	1.6745	0	0	Down	4382.18	1.4118	0	0	Up
261782_at	AT1G76110.1	| Symbols: | HMG (high mobility group) box protein with ARID/BRIGHT DNA-binding domain | chr1:28555287-28557465 REVERSE LENGTH=339	---------	---------	MYB;NAC	5213.9	1.6313	0	0	Down	2469.48	1.766	0	0	Up
260745_at	AT1G78370.1	| Symbols: ATGSTU20, GSTU20 | glutathione S-transferase TAU 20 | chr1:29484428-29485204 REVERSE LENGTH=218	---------	---------	MYB;NAC	7900.05	1.1783	0.0016	0.0002	Down	2347.79	1.6867	0	0	Up
262039_at	AT1G80050.1	| Symbols: APT2, ATAPT2, PHT1.1 | adenine phosphoribosyl transferase 2 | chr1:30111708-30113261 REVERSE LENGTH=193	---------	---------	MYB;NAC	5522.07	1.3462	0	0	Down	2978.36	1.6117	0	0	Up
265869_at	AT2G01760.1	| Symbols: ARR14, RR14 | response regulator 14 | chr2:333041-334514 FORWARD LENGTH=383	AT2G01760.1	ARR-B	MYB;NAC	5856.05	1.4956	0	0	Down	3063.96	1.5446	0	0	Up
263674_at	AT2G04790.1	| Symbols: | unknown protein; Has 45 Blast hits to 45 proteins in 15 species: Archae - 0; Bacteria - 0; Metazoa - 0; Fungi - 0; Plants - 43; Viruses - 0; Other Eukaryotes - 2 (source: NCBI BLink). | chr2:1679528-1680199 FORWARD LENGTH=153	---------	---------	MYB;NAC	4071.65	1.8965	0	0	Down	2084.23	1.6003	0	0	Up
264111_at	AT2G13690.1	| Symbols: | PRLI-interacting factor, putative | chr2:5706704-5708895 REVERSE LENGTH=545	---------	---------	MYB;NAC	6010.92	1.3006	0	0	Down	4910.76	1.1666	0.0003	0	Up
265837_at	AT2G14560.1	| Symbols: LURP1 | Protein of unknown function (DUF567) | chr2:6214150-6215170 FORWARD LENGTH=208	---------	---------	MYB;NAC	7560.9	1.7672	0.0005	0.0001	Down	1261.27	2.3556	0	0	Up
267265_at	AT2G22980.1	| Symbols: SCPL13 | serine carboxypeptidase-like 13 | chr2:9779029-9783078 FORWARD LENGTH=431	---------	---------	MYB;NAC	4586.47	2.3168	0	0	Down	1586.2	2.0592	0	0	Up
265277_at	AT2G28410.1	| Symbols: | unknown protein; Has 18 Blast hits to 18 proteins in 5 species: Archae - 0; Bacteria - 0; Metazoa - 0; Fungi - 0; Plants - 18; Viruses - 0; Other Eukaryotes - 0 (source: NCBI BLink). | chr2:12156202-12156549 FORWARD LENGTH=116	---------	---------	MYB;NAC	3176.6	1.7646	0	0	Down	2940.63	1.4734	0	0	Up
266277_at	AT2G29310.1	| Symbols: | NAD(P)-binding Rossmann-fold superfamily protein | chr2:12590068-12591260 FORWARD LENGTH=263	---------	---------	MYB;NAC	5999.69	1.6674	0	0	Down	4336.18	1.343	0	0	Up
267495_at	AT2G30420.1	| Symbols: ETC2 | Homeodomain-like superfamily protein | chr2:12960937-12961915 REVERSE LENGTH=113	AT2G30420.1	MYB_related	MYB;NAC	8337.84	1.2615	0.0065	0.0011	Down	4752.54	1.4476	0.0001	0	Up
263915_at	AT2G36430.1	| Symbols: | Plant protein of unknown function (DUF247) | chr2:15290211-15291557 FORWARD LENGTH=449	---------	---------	MYB;NAC	7487.06	1.4578	0.0004	0	Down	2624.68	1.8063	0	0	Up
266591_at	AT2G46225.1	| Symbols: ABIL1 | ABI-1-like 1 | chr2:18982113-18984074 FORWARD LENGTH=299	---------	---------	MYB;NAC	5168.22	1.44	0	0	Down	4558.39	1.3805	0	0	Up
258878_at	AT3G03170.1	| Symbols: | unknown protein; BEST Arabidopsis thaliana protein match is: unknown protein (TAIR:AT5G24890.1); Has 184 Blast hits to 184 proteins in 18 species: Archae - 0; Bacteria - 0; Metazoa - 0; Fungi - 0; Plants - 184; Viruses - 0; Other Eukaryotes -	---------	---------	MYB;NAC	8192.4	0.8008	0.0038	0.0005	Down	1115.93	0.4339	0	0	Up
258530_at	AT3G06840.1	| Symbols: | unknown protein; BEST Arabidopsis thaliana protein match is: unknown protein (TAIR:AT5G49170.1); Has 33 Blast hits to 33 proteins in 9 species: Archae - 0; Bacteria - 0; Metazoa - 0; Fungi - 0; Plants - 33; Viruses - 0; Other Eukaryotes - 0 (	---------	---------	MYB;NAC	7821.05	1.1832	0.0012	0.0002	Down	2970.61	1.3697	0	0	Up
263114_at	AT1G03130.1	| Symbols: PSAD-2 | photosystem I subunit D-2 | chr1:753528-754142 REVERSE LENGTH=205	---------	---------	MYB	7096.87	1.575	0.0001	0	Down	1873.13	1.7288	0	0	Up
261793_at	AT1G16080.1	| Symbols: | unknown protein; LOCATED IN: apoplast, chloroplast stroma, chloroplast, chloroplast envelope; EXPRESSED IN: 23 plant structures; EXPRESSED DURING: 14 growth stages; Has 81 Blast hits to 81 proteins in 28 species: Archae - 0; Bacteria - 2; Met	---------	---------	MYB	7711.53	1.1811	0.0008	0.0001	Down	3942.99	1.3735	0	0	Up
261500_at	AT1G28400.1	| Symbols: | unknown protein; FUNCTIONS IN: molecular_function unknown; INVOLVED IN: biological_process unknown; LOCATED IN: endomembrane system; EXPRESSED IN: 22 plant structures; EXPRESSED DURING: 13 growth stages; BEST Arabidopsis thaliana protein matc	---------	---------	MYB	4648.19	1.6778	0	0	Down	2396.3	1.3743	0	0	Up
260944_at	AT1G45130.1	| Symbols: BGAL5 | beta-galactosidase 5 | chr1:17065447-17069110 FORWARD LENGTH=733	---------	---------	MYB	7357.74	1.2111	0.0002	0	Down	5277.23	1.3439	0.0017	0.0002	Up
261859_at	AT1G50490.1	| Symbols: UBC20 | ubiquitin-conjugating enzyme 20 | chr1:18705005-18706303 REVERSE LENGTH=181	---------	---------	MYB	6076.11	1.299	0	0	Down	4603.43	1.2537	0	0	Up
263737_at	AT1G60010.1	| Symbols: | unknown protein; FUNCTIONS IN: molecular_function unknown; INVOLVED IN: N-terminal protein myristoylation; LOCATED IN: cellular_component unknown; EXPRESSED IN: 22 plant structures; EXPRESSED DURING: 13 growth stages; BEST Arabidopsis thalian	---------	---------	MYB	3946.91	1.7779	0	0	Down	5124.13	1.4017	0.0008	0.0001	Up
262978_at	AT1G75780.1	| Symbols: TUB1 | tubulin beta-1 chain | chr1:28451378-28453602 REVERSE LENGTH=448	---------	---------	MYB	8287.5	1.1713	0.0056	0.0009	Down	3999.71	1.52	0	0	Up
265443_at	AT2G20750.1	| Symbols: ATEXPB1, EXPB1, ATHEXP BETA 1.5 | expansin B1 | chr2:8941185-8942430 FORWARD LENGTH=272	---------	---------	MYB	5731.36	1.8031	0	0	Down	3230.25	1.6088	0	0	Up
263449_at	AT2G31670.1	| Symbols: | Stress responsive alpha-beta barrel domain protein | chr2:13472699-13473490 REVERSE LENGTH=264	---------	---------	MYB	5591.47	1.3535	0	0	Down	5676.2	1.2276	0.0091	0.0014	Up
259193_at	AT3G01480.1	| Symbols: CYP38, ATCYP38 | cyclophilin 38 | chr3:188569-190674 FORWARD LENGTH=438	---------	---------	MYB	6104.5	1.2673	0	0	Down	2423.24	1.866	0	0	Up
258859_at	AT3G02120.1	| Symbols: | hydroxyproline-rich glycoprotein family protein | chr3:377122-377577 FORWARD LENGTH=127	---------	---------	MYB	4848.89	1.488	0	0	Down	1481.4	1.6145	0	0	Up
259207_at	AT3G09050.1	| Symbols: | unknown protein; FUNCTIONS IN: molecular_function unknown; INVOLVED IN: biological_process unknown; LOCATED IN: chloroplast thylakoid membrane, chloroplast; EXPRESSED IN: 21 plant structures; EXPRESSED DURING: 13 growth stages; Has 120 Blast	---------	---------	MYB	6464.89	1.3758	0	0	Down	4593.99	1.3156	0	0	Up
259290_at	AT3G11520.1	| Symbols: CYCB1;3, CYC2 | CYCLIN B1;3 | chr3:3625475-3627139 REVERSE LENGTH=415	---------	---------	MYB	6857.31	1.2646	0	0	Down	3293.19	1.2881	0	0	Up
260506_at	AT1G47210.2	| Symbols: CYCA3;2 | cyclin-dependent protein kinase 3;2 | chr1:17301036-17302584 FORWARD LENGTH=373	---------	---------	MYB	5837.42	1.331	0	0	Down	3986.38	1.3418	0	0	Up
266279_at	AT2G29290.2	| Symbols: | NAD(P)-binding Rossmann-fold superfamily protein | chr2:12586498-12587684 FORWARD LENGTH=263	---------	---------	MYB	3711.87	2.2952	0	0	Down	1792.22	2.0174	0	0	Up
267553_s_at	AT2G32650.2	| Symbols: | RmlC-like cupins superfamily protein | chr2:13851547-13851966 FORWARD LENGTH=140	---------	---------	MYB	7699.53	1.1968	0.0008	0.0001	Down	3923.44	1.4235	0	0	Up
267359_at	AT2G40020.3	| Symbols: | Nucleolar histone methyltransferase-related protein | chr2:16711420-16712853 FORWARD LENGTH=241	---------	---------	MYB	4562.14	1.6649	0	0	Down	4002.19	1.4362	0	0	Up
260739_at	AT1G15000.1	| Symbols: scpl50 | serine carboxypeptidase-like 50 | chr1:5168613-5169947 FORWARD LENGTH=445	---------	---------	C2H2(Zn);NAC	3575.86	1.5521	0	0	Down	2893.59	1.7035	0	0	Up
262496_at	AT1G21790.1	| Symbols: | TRAM, LAG1 and CLN8 (TLC) lipid-sensing domain containing protein | chr1:7654357-7655691 FORWARD LENGTH=289	---------	---------	C2H2(Zn);NAC	2652.94	0.3891	0	0	Down	1398.13	0.4373	0	0	Up
261638_at	AT1G49975.1	| Symbols: | INVOLVED IN: photosynthesis; LOCATED IN: photosystem I, chloroplast, thylakoid membrane; EXPRESSED IN: 20 plant structures; EXPRESSED DURING: 13 growth stages; CONTAINS InterPro DOMAIN/s: Photosystem I reaction centre subunit N (InterPro:IPR0	---------	---------	C2H2(Zn);NAC	8179.77	1.3154	0.0039	0.0006	Down	1736.72	1.8595	0	0	Up
260592_at	AT1G55850.1	| Symbols: ATCSLE1, CSLE1 | cellulose synthase like E1 | chr1:20876752-20879414 FORWARD LENGTH=730	---------	---------	C2H2(Zn);NAC	3129.16	2.1999	0	0	Down	5301.18	1.0935	0.0019	0.0002	Up
261975_at	AT1G64640.1	| Symbols: ENODL8, AtENODL8 | early nodulin-like protein 8 | chr1:24022482-24023151 REVERSE LENGTH=192	---------	---------	C2H2(Zn);NAC	8436.22	1.1353	0.0088	0.0015	Down	1250.24	2.1235	0	0	Up
261949_at	AT1G64670.1	| Symbols: BDG1 | alpha/beta-Hydrolases superfamily protein | chr1:24030990-24033474 REVERSE LENGTH=470	---------	---------	C2H2(Zn);NAC	4645.64	1.6243	0	0	Down	4551.1	1.3603	0	0	Up
260014_at	AT1G68010.1	| Symbols: HPR, ATHPR1 | hydroxypyruvate reductase | chr1:25493418-25495720 FORWARD LENGTH=387	---------	---------	C2H2(Zn);NAC	6191.67	1.3528	0	0	Down	4840.71	1.2869	0.0002	0	Up
260363_at	AT1G70550.1	| Symbols: | Protein of Unknown Function (DUF239) | chr1:26597510-26599888 FORWARD LENGTH=466	---------	---------	C2H2(Zn);NAC	8000.42	1.1442	0.0022	0.0003	Down	4281.74	1.3109	0	0	Up
265990_at	AT2G24280.1	| Symbols: | alpha/beta-Hydrolases superfamily protein | chr2:10334622-10336927 FORWARD LENGTH=495	---------	---------	C2H2(Zn);NAC	4761.36	1.6146	0	0	Down	5218.14	1.2451	0.0013	0.0002	Up
266636_at	AT2G35370.1	| Symbols: GDCH | glycine decarboxylase complex H | chr2:14891239-14892050 FORWARD LENGTH=166	---------	---------	C2H2(Zn);NAC	6888.65	1.2224	0	0	Down	4993.55	1.3705	0.0004	0	Up
266648_at	AT2G25840.2	| Symbols: OVA4 | Nucleotidylyl transferase superfamily protein | chr2:11021924-11025158 FORWARD LENGTH=413	---------	---------	C2H2(Zn);NAC	7923.91	1.1574	0.0017	0.0002	Down	4162.68	1.4208	0	0	Up
259773_at	AT1G29500.1	| Symbols: | SAUR-like auxin-responsive protein family | chr1:10321290-10321697 FORWARD LENGTH=136	---------	---------	C2H2(Zn);MYB;NAC	7612.88	1.3607	0.0006	0.0001	Down	3255.15	1.8729	0	0	Up
263460_at	AT2G31810.1	| Symbols: | ACT domain-containing small subunit of acetolactate synthase protein | chr2:13524271-13528246 FORWARD LENGTH=492	---------	---------	C2H2(Zn);MYB;NAC	8153.61	1.284	0.0036	0.0006	Down	4584.8	1.3734	0	0	Up
261871_at	AT1G11440.1	| Symbols: | BEST Arabidopsis thaliana protein match is: glycine-rich protein (TAIR:AT3G29075.1); Has 19337 Blast hits to 8589 proteins in 488 species: Archae - 26; Bacteria - 641; Metazoa - 7852; Fungi - 2167; Plants - 955; Viruses - 616; Other Eukaryote	---------	---------	C2H2(Zn);MYB	7283.8	1.3021	0.0001	0	Down	5351.1	1.316	0.0024	0.0003	Up
261368_at	AT1G53070.1	| Symbols: | Legume lectin family protein | chr1:19778371-19779189 FORWARD LENGTH=273	---------	---------	C2H2(Zn);MYB	5896.64	1.4689	0	0	Down	4226.25	1.213	0	0	Up
261913_at	AT1G65860.1	| Symbols: FMO GS-OX1 | flavin-monooxygenase glucosinolate S-oxygenase 1 | chr1:24499210-24502678 REVERSE LENGTH=460	---------	---------	C2H2(Zn);MYB	5982.6	1.3979	0	0	Down	3275.87	1.6449	0	0	Up
266509_at	AT2G47940.1	| Symbols: DEGP2 | DEGP protease 2 | chr2:19618372-19622164 REVERSE LENGTH=608	---------	---------	C2H2(Zn);MYB	7401.79	1.2274	0.0002	0	Down	3774.68	1.573	0	0	Up
261078_at	AT1G07320.4	| Symbols: RPL4 | ribosomal protein L4 | chr1:2249190-2250173 FORWARD LENGTH=279	---------	---------	C2H2(Zn);MYB	6842.88	1.2007	0	0	Down	3171.38	1.7595	0	0	Up
261388_at	AT1G05385.1	| Symbols: LPA19, Psb27-H1 | photosystem II 11 kDa protein-related | chr1:1582747-1583648 REVERSE LENGTH=200	---------	---------	C2H2(Zn)	7233.36	1.2978	0.0001	0	Down	3091.74	1.5572	0	0	Up
261695_at	AT1G08520.1	| Symbols: ALB1, ALB-1V, V157, PDE166, CHLD | ALBINA 1 | chr1:2696538-2700819 FORWARD LENGTH=761	---------	---------	C2H2(Zn)	8187.03	1.1369	0.004	0.0006	Down	4358.26	1.4642	0	0	Up
259358_at	AT1G13250.1	| Symbols: GATL3 | galacturonosyltransferase-like 3 | chr1:4528965-4530002 REVERSE LENGTH=346	---------	---------	C2H2(Zn)	7664.07	1.2346	0.0007	0.0001	Down	4380.19	1.5049	0	0	Up
259737_at	AT1G64400.1	| Symbols: LACS3 | AMP-dependent synthetase and ligase family protein | chr1:23915802-23919681 REVERSE LENGTH=666	---------	---------	C2H2(Zn)	7309.64	1.2695	0.0002	0	Down	5685.53	1.1751	0.0095	0.0014	Up
262002_at	AT1G64450.1	| Symbols: | Glycine-rich protein family | chr1:23941758-23942786 REVERSE LENGTH=343	---------	---------	C2H2(Zn)	6338.92	1.2336	0	0	Down	2656.44	1.3426	0	0	Up
261954_at	AT1G64510.1	| Symbols: | Translation elongation factor EF1B/ribosomal protein S6 family protein | chr1:23954993-23956205 REVERSE LENGTH=208	---------	---------	C2H2(Zn)	8096.19	1.1436	0.003	0.0004	Down	2965.15	1.746	0	0	Up
260395_at	AT1G69780.1	| Symbols: ATHB13 | Homeobox-leucine zipper protein family | chr1:26259166-26260465 FORWARD LENGTH=295	AT1G69780.1	HD-ZIP	C2H2(Zn)	5749.95	1.3971	0	0	Down	1233.36	1.8952	0	0	Up
266329_at	AT2G01590.1	| Symbols: CRR3 | chlororespiratory reduction 3 | chr2:266675-267379 FORWARD LENGTH=175	---------	---------	C2H2(Zn)	6769.17	1.2415	0	0	Down	3498.69	1.5842	0	0	Up
263597_at	AT2G01870.1	| Symbols: | unknown protein; FUNCTIONS IN: molecular_function unknown; INVOLVED IN: biological_process unknown; LOCATED IN: chloroplast thylakoid membrane, chloroplast; EXPRESSED IN: 22 plant structures; EXPRESSED DURING: 13 growth stages; Has 11 Blast h	---------	---------	C2H2(Zn)	6018.56	1.4151	0	0	Down	2978.25	1.4253	0	0	Up
265338_at	AT2G18400.1	| Symbols: | ribosomal protein L6 family protein | chr2:7989665-7989973 REVERSE LENGTH=103	---------	---------	C2H2(Zn)	8437.26	1.1695	0.0088	0.0015	Down	5579.01	1.3017	0.0062	0.0009	Up
267284_at	AT2G23700.1	| Symbols: | Protein of unknown function, DUF547 | chr2:10076624-10079849 REVERSE LENGTH=708	---------	---------	C2H2(Zn)	8028.22	1.1393	0.0024	0.0003	Down	5076.86	1.2484	0.0006	0.0001	Up
267606_at	AT2G26640.1	| Symbols: KCS11 | 3-ketoacyl-CoA synthase 11 | chr2:11330094-11331623 FORWARD LENGTH=510	---------	---------	C2H2(Zn)	5521.21	1.3242	0	0	Down	3902.6	1.4017	0	0	Up
266297_at	AT2G29570.1	| Symbols: PCNA2, ATPCNA2 | proliferating cell nuclear antigen 2 | chr2:12650139-12651598 REVERSE LENGTH=265	---------	---------	C2H2(Zn)	7608.02	1.1737	0.0005	0.0001	Down	3155.4	1.3973	0	0	Up
266372_at	AT2G41310.1	| Symbols: ATRR3, ARR8, RR3 | response regulator 3 | chr2:17222280-17223536 FORWARD LENGTH=226	---------	---------	C2H2(Zn)	4015.69	1.8678	0	0	Down	5520.62	1.216	0.0048	0.0007	Up
258930_at	AT3G10040.1	| Symbols: | sequence-specific DNA binding transcription factors | chr3:3096580-3097875 REVERSE LENGTH=432	AT3G10040.1	Trihelix	C2H2(Zn)	5291	1.3567	0	0	Down	4945.3	1.0196	0.0003	0	Up
258929_at	AT3G10060.1	| Symbols: | FKBP-like peptidyl-prolyl cis-trans isomerase family protein | chr3:3102291-3103801 FORWARD LENGTH=231	---------	---------	C2H2(Zn)	7253.71	1.1771	0.0001	0	Down	3593.61	1.5121	0	0	Up
261747_at	AT1G08350.2	| Symbols: | Endomembrane protein 70 protein family | chr1:2632970-2635605 REVERSE LENGTH=590	---------	---------	C2H2(Zn)	5188.47	1.414	0	0	Down	5536.89	1.2263	0.0051	0.0007	Up
260481_at	AT1G10960.1	| Symbols: ATFD1, FD1 | ferredoxin 1 | chr1:3664445-3664891 FORWARD LENGTH=149	---------	---------	bZIP;NAC	5996.31	1.3537	0	0	Down	2806.15	1.4304	0	0	Up
261801_at	AT1G30520.1	| Symbols: AAE14 | acyl-activating enzyme 14 | chr1:10811039-10813546 FORWARD LENGTH=561	---------	---------	bZIP;NAC	3328.37	1.9138	0	0	Down	1745.05	2.0001	0	0	Up
264185_at	AT1G54780.1	| Symbols: TLP18.3 | thylakoid lumen 18.3 kDa protein | chr1:20439533-20440953 FORWARD LENGTH=286	---------	---------	bZIP;NAC	8142.78	1.2163	0.0035	0.0005	Down	5273	1.27	0.0017	0.0002	Up
261769_at	AT1G76100.1	| Symbols: PETE1 | plastocyanin 1 | chr1:28554217-28554732 REVERSE LENGTH=172	---------	---------	bZIP;NAC	4145.63	1.7413	0	0	Down	2698.96	1.8057	0	0	Up
260837_at	AT1G43670.1	| Symbols: | Inositol monophosphatase family protein | chr1:16468184-16470347 FORWARD LENGTH=342	---------	---------	bZIP;MYB;NAC	5929.93	1.4402	0	0	Down	5535.22	1.4133	0.0051	0.0007	Up
267172_at	AT2G37660.1	| Symbols: | NAD(P)-binding Rossmann-fold superfamily protein | chr2:15795481-15796977 REVERSE LENGTH=326	---------	---------	bZIP;MYB;NAC	7228.33	1.1406	0.0001	0	Down	2828.73	1.6576	0	0	Up
260431_at	AT1G68190.1	| Symbols: | B-box zinc finger family protein | chr1:25559384-25561004 FORWARD LENGTH=357	---------	---------	bZIP;MYB	5129.05	1.9899	0	0	Down	4034.5	1.5679	0	0	Up
262577_at	AT1G15290.1	| Symbols: | Tetratricopeptide repeat (TPR)-like superfamily protein | chr1:5257327-5264814 REVERSE LENGTH=1609	---------	---------	bZIP;C2H2(Zn);NAC	5761.79	1.5358	0	0	Down	3649.92	1.437	0	0	Up
266300_at	AT2G01420.1	| Symbols: PIN4, ATPIN4 | Auxin efflux carrier family protein | chr2:180478-183199 REVERSE LENGTH=613	---------	---------	bZIP;C2H2(Zn);NAC	6713.43	1.4369	0	0	Down	3546.28	1.8001	0	0	Up
261488_at	AT1G14345.1	| Symbols: | NAD(P)-linked oxidoreductase superfamily protein | chr1:4899176-4899766 FORWARD LENGTH=197	---------	---------	bZIP;C2H2(Zn)	5503.57	1.3516	0	0	Down	1607.39	1.8259	0	0	Up
260819_at	AT1G06850.1	| Symbols: AtbZIP52, bZIP52 | basic leucine-zipper 52 | chr1:2105233-2106518 FORWARD LENGTH=338	AT1G06850.1	bZIP	bZIP	6727.14	1.3303	0	0	Down	3900.57	1.3473	0	0	Up
265149_at	AT1G51400.1	| Symbols: | Photosystem II 5 kD protein | chr1:19052172-19052492 REVERSE LENGTH=107	---------	---------	bZIP	3104.65	2.3601	0	0	Down	3510.02	1.706	0	0	Up
259840_at	AT1G52230.1	| Symbols: PSAH2, PSAH-2, PSI-H | photosystem I subunit H2 | chr1:19454902-19455508 FORWARD LENGTH=146	---------	---------	bZIP	7723.08	1.2183	0.0008	0.0001	Down	2113.38	1.8343	0	0	Up
261765_at	AT1G15570.1	| Symbols: CYCA2;3 | CYCLIN A2;3 | chr1:5363034-5365218 FORWARD LENGTH=451	---------	---------	AP2/EREBP;NAC	7854.1	1.1923	0.0013	0.0002	Down	4949.47	1.22	0.0003	0	Up
264200_at	AT1G22650.1	| Symbols: | Plant neutral invertase family protein | chr1:8013529-8015647 REVERSE LENGTH=535	---------	---------	AP2/EREBP;NAC	7823.16	1.2638	0.0012	0.0002	Down	4999.79	1.5439	0.0004	0	Up
260601_at	AT1G55910.1	| Symbols: ZIP11 | zinc transporter 11 precursor | chr1:20906161-20907225 FORWARD LENGTH=327	---------	---------	AP2/EREBP;NAC	6681.18	1.3745	0	0	Down	3756.74	1.4179	0	0	Up
261118_at	AT1G75460.1	| Symbols: | ATP-dependent protease La (LON) domain protein | chr1:28327986-28328822 FORWARD LENGTH=279	---------	---------	AP2/EREBP;NAC	3538.22	1.7775	0	0	Down	4063.24	1.388	0	0	Up
265716_at	AT2G03350.1	| Symbols: | Protein of unknown function, DUF538 | chr2:1019733-1021071 REVERSE LENGTH=180	---------	---------	AP2/EREBP;NAC	6958.98	1.2479	0	0	Down	2674.71	1.8521	0	0	Up
265929_s_at	AT2G18570.1	| Symbols: | UDP-Glycosyltransferase superfamily protein | chr2:8063429-8064841 FORWARD LENGTH=471	---------	---------	AP2/EREBP;NAC	3642.87	1.5949	0	0	Down	3792.52	1.5376	0	0	Up
258495_at	AT3G02690.1	| Symbols: | nodulin MtN21 /EamA-like transporter family protein | chr3:579627-581448 FORWARD LENGTH=418	---------	---------	AP2/EREBP;NAC	5280.67	1.4849	0	0	Down	5146.2	1.318	0.0009	0.0001	Up
258603_at	AT3G02990.1	| Symbols: ATHSFA1E, HSFA1E | heat shock transcription factor A1E | chr3:673614-675988 FORWARD LENGTH=469	AT3G02990.1	HSF	AP2/EREBP;NAC	3442.63	0.5499	0	0	Down	2617.52	0.6308	0	0	Up
259300_at	AT3G05100.1	| Symbols: | S-adenosyl-L-methionine-dependent methyltransferases superfamily protein | chr3:1424155-1425667 FORWARD LENGTH=337	---------	---------	AP2/EREBP;NAC	6918.14	1.2169	0	0	Down	3996.79	1.4149	0	0	Up
259034_at	AT3G09410.1	| Symbols: | Pectinacetylesterase family protein | chr3:2898243-2900984 REVERSE LENGTH=428	---------	---------	AP2/EREBP;NAC	4413.42	1.4352	0	0	Down	5304.67	1.3631	0.0019	0.0002	Up
258927_at	AT3G10160.1	| Symbols: ATDFC, DFC | DHFS-FPGS homolog C | chr3:3139588-3143949 REVERSE LENGTH=626	---------	---------	AP2/EREBP;NAC	6783.74	1.2191	0	0	Down	4609.15	1.3707	0	0	Up
258782_at	AT3G11750.1	| Symbols: FOLB1 | Dihydroneopterin aldolase | chr3:3715071-3715904 REVERSE LENGTH=147	---------	---------	AP2/EREBP;NAC	5757.21	1.4506	0	0	Down	5250.8	1.2369	0.0015	0.0002	Up
258976_at	AT3G01980.4	| Symbols: | NAD(P)-binding Rossmann-fold superfamily protein | chr3:327747-328833 REVERSE LENGTH=267	---------	---------	AP2/EREBP;NAC	4004.77	1.5661	0	0	Down	5328.01	1.3871	0.0021	0.0003	Up
264217_at	AT1G60190.1	| Symbols: | ARM repeat superfamily protein | chr1:22198403-22200463 FORWARD LENGTH=687	---------	---------	AP2/EREBP;MYB;NAC	2211.69	0.3122	0	0	Down	238.98	0.165	0	0	Up
265031_at	AT1G61590.1	| Symbols: | Protein kinase superfamily protein | chr1:22723691-22726022 REVERSE LENGTH=425	---------	---------	AP2/EREBP;MYB;NAC	8467.23	1.3006	0.0096	0.0017	Down	5308.84	1.1163	0.0019	0.0002	Up
259715_at	AT1G60990.3	| Symbols: | Glycine cleavage T-protein family | chr1:22462771-22465416 REVERSE LENGTH=433	---------	---------	AP2/EREBP;MYB;NAC	8406	1.1057	0.008	0.0014	Down	5468.86	1.2204	0.0038	0.0005	Up
264839_at	AT1G03630.1	| Symbols: POR C, PORC | protochlorophyllide oxidoreductase C | chr1:907699-909245 FORWARD LENGTH=402	---------	---------	AP2/EREBP;MYB	5924.66	1.313	0	0	Down	3697.69	1.5563	0	0	Up
264990_at	AT1G27210.1	| Symbols: | ARM repeat superfamily protein | chr1:9455669-9457917 REVERSE LENGTH=626	---------	---------	AP2/EREBP;MYB	3360.02	2.0341	0	0	Down	4460.97	1.3849	0	0	Up
261651_at	AT1G27760.1	| Symbols: SAT32, ATSAT32 | interferon-related developmental regulator family protein / IFRD protein family | chr1:9668895-9671322 FORWARD LENGTH=438	---------	---------	AP2/EREBP;MYB	4365.69	0.434	0	0	Down	3140.34	0.5983	0	0	Up
264052_at	AT2G22330.1	| Symbols: CYP79B3 | cytochrome P450, family 79, subfamily B, polypeptide 3 | chr2:9488601-9490983 FORWARD LENGTH=544	---------	---------	AP2/EREBP;MYB	6331.22	1.8459	0	0	Down	4759.63	1.3023	0.0001	0	Up
267535_at	AT2G41940.1	| Symbols: ZFP8 | zinc finger protein 8 | chr2:17507556-17508329 FORWARD LENGTH=258	AT2G41940.1	C2H2	AP2/EREBP;MYB	8073.56	1.1437	0.0028	0.0004	Down	2719.74	1.6419	0	0	Up
262200_at	AT2G01070.1	| Symbols: | Lung seven transmembrane receptor family protein | chr2:75596-77625 FORWARD LENGTH=497	---------	---------	AP2/EREBP;C2H2(Zn);NAC	5926.15	1.2702	0	0	Down	5017.31	1.2747	0.0005	0.0001	Up
266395_at	AT2G43100.1	| Symbols: IPMI2, ATLEUD1 | isopropylmalate isomerase 2 | chr2:17920685-17921455 FORWARD LENGTH=257	---------	---------	AP2/EREBP;C2H2(Zn);NAC	6390.76	1.3285	0	0	Down	1787.9	1.9065	0	0	Up
266583_at	AT2G46220.1	| Symbols: | Uncharacterized conserved protein (DUF2358) | chr2:18979655-18980557 FORWARD LENGTH=242	---------	---------	AP2/EREBP;C2H2(Zn);NAC	5925.87	1.5804	0	0	Down	4572.06	1.3481	0	0	Up
261351_at	AT1G79790.1	| Symbols: | Haloacid dehalogenase-like hydrolase (HAD) superfamily protein | chr1:30016987-30018186 REVERSE LENGTH=246	---------	---------	AP2/EREBP;C2H2(Zn);MYB;NAC	5777.79	1.2708	0	0	Down	5185.68	1.3304	0.0011	0.0001	Up
264751_at	AT1G23020.1	| Symbols: ATFRO3, FRO3 | ferric reduction oxidase 3 | chr1:8150187-8153530 REVERSE LENGTH=717	---------	---------	AP2/EREBP;bZIP;NAC	3908.23	2.2994	0	0	Down	4134.76	1.3286	0	0	Up
259838_at	AT1G52220.1	| Symbols: | FUNCTIONS IN: molecular_function unknown; INVOLVED IN: biological_process unknown; LOCATED IN: chloroplast thylakoid membrane, chloroplast; EXPRESSED IN: 23 plant structures; EXPRESSED DURING: 13 growth stages; BEST Arabidopsis thaliana prote	---------	---------	AP2/EREBP;bZIP	6864.59	1.2929	0	0	Down	2751.37	1.5899	0	0	Up
265287_at	AT2G20260.1	| Symbols: PSAE-2 | photosystem I subunit E-2 | chr2:8736780-8737644 FORWARD LENGTH=146	---------	---------	AP2/EREBP;bZIP	6617.4	1.3025	0	0	Down	4618.16	1.4642	0.0001	0	Up
261381_at	AT1G05460.1	| Symbols: SDE3 | P-loop containing nucleoside triphosphate hydrolases superfamily protein | chr1:1601357-1604658 REVERSE LENGTH=1003	---------	---------	AP2/EREBP	7198.04	1.1685	0.0001	0	Down	5634.53	1.1539	0.0077	0.0011	Up
262648_at	AT1G14030.1	| Symbols: | Rubisco methyltransferase family protein | chr1:4805493-4807440 REVERSE LENGTH=483	---------	---------	AP2/EREBP	6877.43	1.2315	0	0	Down	4096.07	1.4148	0	0	Up
262830_at	AT1G14700.1	| Symbols: PAP3, ATPAP3 | purple acid phosphatase 3 | chr1:5058680-5060988 FORWARD LENGTH=367	---------	---------	AP2/EREBP	4057.51	2.0888	0	0	Down	1985.76	1.869	0	0	Up
259787_at	AT1G29460.1	| Symbols: | SAUR-like auxin-responsive protein family | chr1:10307609-10308055 REVERSE LENGTH=149	---------	---------	AP2/EREBP	8235.25	1.4148	0.0047	0.0007	Down	1935.75	2.0975	0	0	Up
263706_s_at	AT1G31180.1	| Symbols: ATIMD3, IMD3, IPMDH1 | isopropylmalate dehydrogenase 3 | chr1:11142843-11144617 REVERSE LENGTH=405	---------	---------	AP2/EREBP	7095.43	1.1988	0.0001	0	Down	3387.61	1.716	0	0	Up
261346_at	AT1G79720.1	| Symbols: | Eukaryotic aspartyl protease family protein | chr1:29997259-29998951 REVERSE LENGTH=485	---------	---------	AP2/EREBP	6353.67	1.3428	0	0	Down	2318.11	1.7883	0	0	Up
267219_at	AT2G02590.1	| Symbols: | FUNCTIONS IN: molecular_function unknown; INVOLVED IN: biological_process unknown; LOCATED IN: chloroplast; EXPRESSED IN: 21 plant structures; EXPRESSED DURING: 13 growth stages; CONTAINS InterPro DOMAIN/s: Putative small multi-drug export (I	---------	---------	AP2/EREBP	6862.61	1.2406	0	0	Down	5082.76	1.2647	0.0006	0.0001	Up
263714_at	AT2G20610.1	| Symbols: SUR1, HLS3, RTY, ALF1, RTY1 | Tyrosine transaminase family protein | chr2:8878150-8880298 REVERSE LENGTH=463	---------	---------	AP2/EREBP	7829.22	1.1654	0.0012	0.0002	Down	4733.84	1.3458	0.0001	0	Up
264379_at	AT2G25200.1	| Symbols: | Plant protein of unknown function (DUF868) | chr2:10736580-10737644 REVERSE LENGTH=355	---------	---------	AP2/EREBP	4845.85	2.3129	0	0	Down	2555.13	1.6762	0	0	Up
266254_at	AT2G27810.1	| Symbols: ATNAT12, NAT12 | nucleobase-ascorbate transporter 12 | chr2:11852338-11855988 FORWARD LENGTH=710	---------	---------	AP2/EREBP	5629.82	1.3127	0	0	Down	4431.74	1.4643	0	0	Up
263442_at	AT2G28605.1	| Symbols: | Photosystem II reaction center PsbP family protein | chr2:12254911-12255689 FORWARD LENGTH=233	---------	---------	AP2/EREBP	4944.36	1.4442	0	0	Down	2685.99	1.5333	0	0	Up
267471_at	AT2G30390.1	| Symbols: FC2, FC-II, ATFC-II | ferrochelatase 2 | chr2:12951242-12953985 REVERSE LENGTH=513	---------	---------	AP2/EREBP	6339.6	1.3115	0	0	Down	5570.8	1.2399	0.006	0.0009	Up
259731_at	AT1G77460.2	| Symbols: | Armadillo/beta-catenin-like repeat ; C2 calcium/lipid-binding domain (CaLB) protein | chr1:29104378-29111580 FORWARD LENGTH=2137	---------	---------	AP2/EREBP	6103.99	1.2708	0	0	Down	4152.45	1.4312	0	0	Up
265698_at	AT2G32160.3	| Symbols: | S-adenosyl-L-methionine-dependent methyltransferases superfamily protein | chr2:13662238-13666133 FORWARD LENGTH=464	---------	---------	AP2/EREBP	8192.2	1.3689	0.0041	0.0006	Down	4700.46	1.0912	0.0001	0	Up
263199_at	AT1G05590.1	| Symbols: HEXO2, ATHEX3 | beta-hexosaminidase 2 | chr1:1669871-1671686 FORWARD LENGTH=581	---------	---------	---------	6093.47	1.2399	0	0	Down	4057.3	1.3904	0	0	Up
259010_at	AT3G07340.1	| Symbols: | basic helix-loop-helix (bHLH) DNA-binding superfamily protein | chr3:2341188-2343288 REVERSE LENGTH=457	AT3G07340.1	bHLH	---------	6035.18	1.4686	0	0	Down	3980.65	1.4057	0	0	Up
261308_at	AT1G48480.1	| Symbols: RKL1 | receptor-like kinase 1 | chr1:17918475-17920743 FORWARD LENGTH=656	---------	---------	---------	4500.54	1.6136	0	0	Down	1354.79	2.5282	0	0	Up
266979_at	AT2G39470.1	| Symbols: PPL2 | PsbP-like protein 2 | chr2:16476335-16477653 FORWARD LENGTH=239	---------	---------	---------	5464.97	1.4081	0	0	Down	2282.64	1.7557	0	0	Up
267116_at	AT2G32560.1	| Symbols: | F-box family protein | chr2:13824820-13826761 FORWARD LENGTH=372	---------	---------	---------	4472.95	1.4909	0	0	Down	3187.77	1.6346	0	0	Up
265083_at	AT1G03820.1	| Symbols: | unknown protein; FUNCTIONS IN: molecular_function unknown; INVOLVED IN: biological_process unknown; LOCATED IN: endomembrane system; EXPRESSED IN: 21 plant structures; EXPRESSED DURING: 13 growth stages; Has 1345 Blast hits to 1122 proteins i	---------	---------	---------	5642.19	1.5225	0	0	Down	2358.02	1.3409	0	0	Up
262354_at	AT1G64200.1	| Symbols: VHA-E3 | vacuolar H+-ATPase subunit E isoform 3 | chr1:23828537-23830002 REVERSE LENGTH=238	---------	---------	---------	3732.27	2.2986	0	0	Down	3209.66	1.1832	0	0	Up
267076_at	AT2G41090.1	| Symbols: | Calcium-binding EF-hand family protein | chr2:17135823-17136618 FORWARD LENGTH=192	---------	---------	---------	6198.95	1.4357	0	0	Down	832.795	2.6206	0	0	Up
267367_at	AT2G44210.1	| Symbols: | Protein of Unknown Function (DUF239) | chr2:18280809-18282591 FORWARD LENGTH=416	---------	---------	---------	2940.14	1.9387	0	0	Down	2246.89	2.0427	0	0	Up
258708_at	AT3G09580.1	| Symbols: | FAD/NAD(P)-binding oxidoreductase family protein | chr3:2942614-2944047 REVERSE LENGTH=478	---------	---------	---------	6895.14	1.3713	0	0	Down	1860.05	1.9325	0	0	Up
264394_at	AT1G11860.3	| Symbols: | Glycine cleavage T-protein family | chr1:4001801-4003245 FORWARD LENGTH=409	---------	---------	---------	6640.55	1.2784	0	0	Down	3187.28	1.7606	0	0	Up
262705_at	AT1G16260.2	| Symbols: | Wall-associated kinase family protein | chr1:5559708-5562018 REVERSE LENGTH=721	---------	---------	---------	4559.71	1.7766	0	0	Down	2367.59	1.7427	0	0	Up
267057_at	AT2G32500.1	| Symbols: | Stress responsive alpha-beta barrel domain protein | chr2:13795371-13797120 REVERSE LENGTH=277	---------	---------	---------	7039.12	1.2371	0	0	Down	3023.81	1.6218	0	0	Up
260542_at	AT2G43560.1	| Symbols: | FKBP-like peptidyl-prolyl cis-trans isomerase family protein | chr2:18073995-18075385 REVERSE LENGTH=224	---------	---------	---------	5924.61	1.3083	0	0	Down	3075.45	1.5503	0	0	Up
262871_at	AT1G65010.1	| Symbols: | Plant protein of unknown function (DUF827) | chr1:24149543-24154024 FORWARD LENGTH=1346	---------	---------	---------	6269.72	1.2807	0	0	Down	3795.68	1.4989	0	0	Up
259775_at	AT1G29530.1	| Symbols: | unknown protein; BEST Arabidopsis thaliana protein match is: unknown protein (TAIR:AT2G34310.3); Has 84 Blast hits to 78 proteins in 24 species: Archae - 2; Bacteria - 4; Metazoa - 9; Fungi - 8; Plants - 55; Viruses - 0; Other Eukaryotes - 6	---------	---------	---------	4615.81	1.5223	0	0	Down	3868.81	1.4768	0	0	Up
261338_at	AT1G44920.1	| Symbols: | unknown protein; FUNCTIONS IN: molecular_function unknown; INVOLVED IN: biological_process unknown; LOCATED IN: chloroplast; EXPRESSED IN: 22 plant structures; EXPRESSED DURING: 13 growth stages; CONTAINS InterPro DOMAIN/s: Protein of unknown	---------	---------	---------	5051.12	1.3286	0	0	Down	3903.33	1.4738	0	0	Up
261740_at	AT1G47740.2	| Symbols: | PPPDE putative thiol peptidase family protein | chr1:17567903-17569035 FORWARD LENGTH=280	---------	---------	---------	4956.02	1.3418	0	0	Down	3316.97	1.4612	0	0	Up
263420_at	AT2G17240.1	| Symbols: | unknown protein; FUNCTIONS IN: molecular_function unknown; INVOLVED IN: biological_process unknown; LOCATED IN: chloroplast; EXPRESSED IN: 23 plant structures; EXPRESSED DURING: 14 growth stages; BEST Arabidopsis thaliana protein match is: un	---------	---------	---------	6939.22	1.2626	0	0	Down	4213.3	1.2959	0	0	Up
265873_at	AT2G01630.1	| Symbols: | O-Glycosyl hydrolases family 17 protein | chr2:279541-281955 REVERSE LENGTH=502	---------	---------	---------	4917.6	1.3823	0	0	Down	3704.68	1.2183	0	0	Up
263142_at	AT1G65230.1	| Symbols: | Uncharacterized conserved protein (DUF2358) | chr1:24229167-24230764 FORWARD LENGTH=287	---------	---------	---------	4257.54	1.5916	0	0	Down	3589.84	1.4616	0	0	Up
262884_at	AT1G64720.1	| Symbols: CP5 | Polyketide cyclase/dehydrase and lipid transport superfamily protein | chr1:24046887-24048537 REVERSE LENGTH=386	---------	---------	---------	5742.94	1.7433	0	0	Down	4146.93	1.4091	0	0	Up
266552_at	AT2G46330.1	| Symbols: AGP16, ATAGP16 | arabinogalactan protein 16 | chr2:19018730-19019108 REVERSE LENGTH=74	---------	---------	---------	4070.4	1.8887	0	0	Down	2016.95	2.1496	0	0	Up
259181_at	AT3G01690.1	| Symbols: | alpha/beta-Hydrolases superfamily protein | chr3:256753-258379 FORWARD LENGTH=362	---------	---------	---------	4655.99	1.4713	0	0	Down	2974.21	1.6548	0	0	Up
260769_at	AT1G49010.1	| Symbols: | Duplicated homeodomain-like superfamily protein | chr1:18132714-18133778 FORWARD LENGTH=315	AT1G49010.1	MYB	---------	4872.46	1.5951	0	0	Down	3385.68	1.4926	0	0	Up
262850_at	AT1G14920.1	| Symbols: GAI, RGA2 | GRAS family transcription factor family protein | chr1:5149414-5151015 FORWARD LENGTH=534	AT1G14920.1	GRAS	---------	2655.84	1.986	0	0	Down	3451.84	1.5395	0	0	Up
264037_at	AT2G03750.1	| Symbols: | P-loop containing nucleoside triphosphate hydrolases superfamily protein | chr2:1147968-1149023 REVERSE LENGTH=352	---------	---------	---------	3009.5	2.9171	0	0	Down	2385.82	1.873	0	0	Up
258684_at	AT3G08680.2	| Symbols: | Leucine-rich repeat protein kinase family protein | chr3:2638591-2640590 FORWARD LENGTH=641	---------	---------	---------	7018.72	1.2165	0	0	Down	3054.31	1.5534	0	0	Up
262288_at	AT1G70760.1	| Symbols: CRR23 | inorganic carbon transport protein-related | chr1:26687267-26688201 FORWARD LENGTH=192	---------	---------	---------	6946.36	1.2765	0	0	Down	4026.53	1.4775	0	0	Up
265795_at	AT2G35780.1	| Symbols: scpl26 | serine carboxypeptidase-like 26 | chr2:15037733-15040104 REVERSE LENGTH=453	---------	---------	---------	5850.24	1.3708	0	0	Down	4063.84	1.4618	0	0	Up
266483_at	AT2G47910.1	| Symbols: CRR6 | chlororespiratory reduction 6 | chr2:19614741-19615559 FORWARD LENGTH=247	---------	---------	---------	4442.74	1.4902	0	0	Down	3428.79	1.3997	0	0	Up
262448_at	AT1G49450.1	| Symbols: | Transducin/WD40 repeat-like superfamily protein | chr1:18305684-18307099 FORWARD LENGTH=472	---------	---------	---------	2819.02	0.4094	0	0	Down	732.482	0.2817	0	0	Up
264014_at	AT2G21210.1	| Symbols: | SAUR-like auxin-responsive protein family | chr2:9085513-9085809 REVERSE LENGTH=99	---------	---------	---------	6261.96	2.1143	0	0	Down	886.367	2.7012	0	0	Up
266460_at	AT2G47930.1	| Symbols: AGP26, ATAGP26 | arabinogalactan protein 26 | chr2:19617219-19617629 REVERSE LENGTH=137	---------	---------	---------	3098.72	1.8279	0	0	Down	1578.65	2.1369	0	0	Up
258977_s_at	AT3G02020.1	| Symbols: AK3 | aspartate kinase 3 | chr3:340739-343410 REVERSE LENGTH=560	---------	---------	---------	5743.37	1.3794	0	0	Down	3260.41	1.7284	0	0	Up
265967_at	AT2G37450.1	| Symbols: | nodulin MtN21 /EamA-like transporter family protein | chr2:15722828-15724851 REVERSE LENGTH=298	---------	---------	---------	5268.77	1.4042	0	0	Down	2580.63	1.7086	0	0	Up
265250_at	AT2G01950.1	| Symbols: VH1, BRL2 | BRI1-like 2 | chr2:440805-444236 REVERSE LENGTH=1144	---------	---------	---------	5891.14	1.3565	0	0	Down	2179.99	1.601	0	0	Up
267192_at	AT2G30890.1	| Symbols: | Cytochrome b561/ferric reductase transmembrane protein family | chr2:13147774-13149663 FORWARD LENGTH=258	---------	---------	---------	6216.05	1.3221	0	0	Down	2329.79	1.528	0	0	Up
261893_at	AT1G80690.1	| Symbols: | PPPDE putative thiol peptidase family protein | chr1:30329283-30330524 REVERSE LENGTH=228	---------	---------	---------	4940.47	1.5761	0	0	Down	3834.3	1.3694	0	0	Up
258552_at	AT3G07010.1	| Symbols: | Pectin lyase-like superfamily protein | chr3:2212973-2216306 REVERSE LENGTH=417	---------	---------	---------	5705.64	1.4976	0	0	Down	1700.6	2.3274	0	0	Up
258919_at	AT3G10525.1	| Symbols: LGO, SMR1 | LOSS OF GIANT CELLS FROM ORGANS | chr3:3281576-3281962 REVERSE LENGTH=129	---------	---------	---------	5845.91	1.4131	0	0	Down	4344.89	1.286	0	0	Up
262283_at	AT1G68590.1	| Symbols: | Ribosomal protein PSRP-3/Ycf65 | chr1:25757593-25758169 REVERSE LENGTH=167	---------	---------	---------	7421.45	1.1613	0.0003	0	Down	1811.86	1.8689	0	0	Up
262151_at	AT1G52510.1	| Symbols: | alpha/beta-Hydrolases superfamily protein | chr1:19563039-19565260 REVERSE LENGTH=381	---------	---------	---------	8364.08	1.1581	0.0071	0.0012	Down	4264.08	1.3551	0	0	Up
266038_at	AT2G07680.1	| Symbols: ATMRP11, MRP11, ABCC13 | multidrug resistance-associated protein 11 | chr2:3514774-3522491 FORWARD LENGTH=1405	---------	---------	---------	8127.53	1.1374	0.0034	0.0005	Down	4037.05	1.3404	0	0	Up
263219_at	AT1G30600.1	| Symbols: | Subtilase family protein | chr1:10841341-10844906 REVERSE LENGTH=833	---------	---------	---------	8364.35	1.1388	0.0071	0.0012	Down	4217.74	1.2733	0	0	Up
261826_at	AT1G11580.1	| Symbols: ATPMEPCRA, PMEPCRA | methylesterase PCR A | chr1:3888730-3890649 FORWARD LENGTH=558	---------	---------	---------	7508.26	1.2442	0.0004	0	Down	3952.93	1.2668	0	0	Up
260618_at	AT1G53230.1	| Symbols: TCP3 | TEOSINTE BRANCHED 1, cycloidea and PCF transcription factor 3 | chr1:19850260-19851435 REVERSE LENGTH=392	AT1G53230.1	TCP	---------	8339.65	1.231	0.0066	0.0011	Down	1957.44	1.7462	0	0	Up
260877_at	AT1G21500.1	| Symbols: | unknown protein; Has 29 Blast hits to 29 proteins in 12 species: Archae - 0; Bacteria - 0; Metazoa - 0; Fungi - 2; Plants - 27; Viruses - 0; Other Eukaryotes - 0 (source: NCBI BLink). | chr1:7530047-7530954 REVERSE LENGTH=127	---------	---------	---------	8127.95	1.3991	0.0034	0.0005	Down	944.828	2.5644	0	0	Up
260704_at	AT1G32470.1	| Symbols: | Single hybrid motif superfamily protein | chr1:11739479-11740246 REVERSE LENGTH=167	---------	---------	---------	7833.5	1.1401	0.0013	0.0002	Down	3138.33	1.8003	0	0	Up
259599_at	AT1G28110.2	| Symbols: SCPL45 | serine carboxypeptidase-like 45 | chr1:9804153-9806832 REVERSE LENGTH=462	---------	---------	---------	7260.36	1.2257	0.0001	0	Down	2341.31	1.7934	0	0	Up
261190_at	AT1G32990.1	| Symbols: PRPL11 | plastid ribosomal protein l11 | chr1:11955827-11957139 FORWARD LENGTH=223	---------	---------	---------	8327.33	1.1235	0.0063	0.001	Down	2600.77	1.6435	0	0	Up
264442_at	AT1G27480.1	| Symbols: | alpha/beta-Hydrolases superfamily protein | chr1:9544607-9546168 FORWARD LENGTH=433	---------	---------	---------	8337.37	1.2014	0.0065	0.0011	Down	2689.11	1.6009	0	0	Up
266334_at	AT2G32380.1	| Symbols: | Transmembrane protein 97, predicted | chr2:13746792-13747730 REVERSE LENGTH=169	---------	---------	---------	7288.66	1.2156	0.0001	0	Down	3721.27	1.5874	0	0	Up
264581_at	AT1G05210.1	| Symbols: | Transmembrane protein 97, predicted | chr1:1510469-1511485 FORWARD LENGTH=169	---------	---------	---------	7456.38	1.1947	0.0003	0	Down	2798.21	1.57	0	0	Up
264313_at	AT1G70410.2	| Symbols: ATBCA4, BCA4 | beta carbonic anhydrase 4 | chr1:26534167-26537457 REVERSE LENGTH=281	---------	---------	---------	7843.88	1.2327	0.0013	0.0002	Down	4047.51	1.537	0	0	Up
259561_at	AT1G21250.1	| Symbols: WAK1, PRO25 | cell wall-associated kinase | chr1:7439512-7441892 FORWARD LENGTH=736	---------	---------	---------	8137.64	1.3377	0.0034	0.0005	Down	2853.97	1.3853	0	0	Up
265722_at	AT2G40100.1	| Symbols: LHCB4.3 | light harvesting complex photosystem II | chr2:16745884-16747190 FORWARD LENGTH=277	---------	---------	---------	8070.67	1.288	0.0028	0.0004	Down	4155.25	1.2836	0	0	Up
265042_at	AT1G04040.1	| Symbols: | HAD superfamily, subfamily IIIB acid phosphatase | chr1:1042564-1043819 REVERSE LENGTH=272	---------	---------	---------	8176.87	1.0689	0.0039	0.0006	Down	1931.8	2.0836	0	0	Up
262210_at	AT1G74690.1	| Symbols: IQD31 | IQ-domain 31 | chr1:28061498-28063924 REVERSE LENGTH=588	---------	---------	---------	7623.83	1.1972	0.0006	0.0001	Down	4246.47	1.4561	0	0	Up
265742_at	AT2G01290.1	| Symbols: RPI2 | ribose-5-phosphate isomerase 2 | chr2:149192-149989 REVERSE LENGTH=266	---------	---------	---------	7650.32	1.1591	0.0006	0.0001	Down	4145.19	1.3684	0	0	Up
262380_at	AT1G72810.1	| Symbols: | Pyridoxal-5'-phosphate-dependent enzyme family protein | chr1:27398760-27400393 REVERSE LENGTH=517	---------	---------	---------	7680.35	1.2012	0.0007	0.0001	Down	4096.81	1.3185	0	0	Up
261594_at	AT1G33240.1	| Symbols: AT-GTL1, AT-GTL2, GTL1 | GT-2-like 1 | chr1:12051859-12054320 REVERSE LENGTH=670	AT1G33240.1	Trihelix	---------	8323.72	1.425	0.0062	0.001	Down	1886.44	1.9235	0	0	Up
259958_at	AT1G53730.1	| Symbols: SRF6 | STRUBBELIG-receptor family 6 | chr1:20061771-20065475 FORWARD LENGTH=720	---------	---------	---------	7650.02	1.1618	0.0006	0.0001	Down	3556.99	1.4894	0	0	Up
263736_at	AT1G60000.1	| Symbols: | RNA-binding (RRM/RBD/RNP motifs) family protein | chr1:22093678-22094540 REVERSE LENGTH=259	---------	---------	---------	7697	1.1158	0.0008	0.0001	Down	2842.69	1.6802	0	0	Up
266813_at	AT2G44920.2	| Symbols: | Tetratricopeptide repeat (TPR)-like superfamily protein | chr2:18524419-18526502 FORWARD LENGTH=225	---------	---------	---------	8274.49	1.1919	0.0053	0.0009	Down	3308.91	1.5663	0	0	Up
266642_at	AT2G35410.1	| Symbols: | RNA-binding (RRM/RBD/RNP motifs) family protein | chr2:14898341-14899590 FORWARD LENGTH=309	---------	---------	---------	7262.08	1.1717	0.0001	0	Down	3829.86	1.5559	0	0	Up
262954_at	AT1G54500.1	| Symbols: | Rubredoxin-like superfamily protein | chr1:20357084-20357671 REVERSE LENGTH=196	---------	---------	---------	7651.15	1.2412	0.0006	0.0001	Down	4307.41	1.4202	0	0	Up
263218_at	AT1G30570.1	| Symbols: HERK2 | hercules receptor kinase 2 | chr1:10828933-10831482 FORWARD LENGTH=850	---------	---------	---------	8286.36	1.1493	0.0056	0.0009	Down	4439.23	1.3241	0	0	Up
261981_at	AT1G33811.1	| Symbols: | GDSL-like Lipase/Acylhydrolase superfamily protein | chr1:12267918-12269690 FORWARD LENGTH=371	---------	---------	---------	8102.4	1.2796	0.0031	0.0005	Down	730.324	2.8978	0	0	Up
260332_at	AT1G70470.1	| Symbols: | unknown protein; BEST Arabidopsis thaliana protein match is: unknown protein (TAIR:AT1G23530.1); Has 64 Blast hits to 64 proteins in 22 species: Archae - 0; Bacteria - 2; Metazoa - 7; Fungi - 10; Plants - 43; Viruses - 0; Other Eukaryotes - 2	---------	---------	---------	7310.42	1.1375	0.0002	0	Down	4088.89	1.2103	0	0	Up
258607_at	AT3G02730.1	| Symbols: TRXF1, ATF1 | thioredoxin F-type 1 | chr3:588570-589591 REVERSE LENGTH=179	---------	---------	---------	6752.42	1.2812	0	0	Down	5237.45	1.283	0.0014	0.0002	Up
266078_at	AT2G40670.1	| Symbols: ARR16, RR16 | response regulator 16 | chr2:16970258-16971120 FORWARD LENGTH=165	---------	---------	---------	6800.58	1.4709	0	0	Down	5097.38	1.0424	0.0007	0.0001	Up
264078_at	AT2G28470.2	| Symbols: BGAL8 | beta-galactosidase 8 | chr2:12169047-12173146 REVERSE LENGTH=847	---------	---------	---------	6452.45	1.3518	0	0	Down	4819.46	1.3347	0.0002	0	Up
267555_at	AT2G32765.1	| Symbols: SUM5, SUMO5, ATSUMO5 | small ubiquitinrelated modifier 5 | chr2:13894968-13895399 FORWARD LENGTH=109	---------	---------	---------	5298.38	1.5559	0	0	Down	5481.36	1.2489	0.0041	0.0006	Up
264166_at	AT1G65370.1	| Symbols: | TRAF-like family protein | chr1:24284707-24285699 REVERSE LENGTH=228	---------	---------	---------	5302.91	1.401	0	0	Down	4635.94	1.2482	0.0001	0	Up
259954_at	AT1G75130.1	| Symbols: CYP721A1 | cytochrome P450, family 721, subfamily A, polypeptide 1 | chr1:28200073-28201911 REVERSE LENGTH=506	---------	---------	---------	3198.4	1.7255	0	0	Down	5377.17	1.185	0.0026	0.0003	Up
261309_at	AT1G48600.1	| Symbols: PMEAMT, AtPMEAMT | S-adenosyl-L-methionine-dependent methyltransferases superfamily protein | chr1:17966448-17969077 FORWARD LENGTH=476	---------	---------	---------	6955.12	1.2992	0	0	Down	5420.42	1.4282	0.0031	0.0004	Up
263100_at	AT2G05210.3	| Symbols: AtPOT1a | Nucleic acid-binding, OB-fold-like protein | chr2:1891814-1894196 FORWARD LENGTH=468	---------	---------	---------	7029.9	1.2296	0	0	Down	5068.07	1.2479	0.0006	0.0001	Up
264229_at	AT1G67480.2	| Symbols: | Galactose oxidase/kelch repeat superfamily protein | chr1:25277294-25278529 FORWARD LENGTH=377	---------	---------	---------	3243.4	1.7183	0	0	Down	4701.22	1.4229	0.0001	0	Up
263793_at	AT2G24630.1	| Symbols: ATCSLC08, CSLC08, ATCSLC8 | Glycosyl transferase family 2 protein | chr2:10471558-10473984 REVERSE LENGTH=691	---------	---------	---------	6057.52	1.3567	0	0	Down	4648.15	1.3514	0.0001	0	Up
263550_at	AT2G17033.1	| Symbols: | pentatricopeptide (PPR) repeat-containing protein | chr2:7401205-7403207 FORWARD LENGTH=505	---------	---------	---------	5410.19	1.3816	0	0	Down	5079.99	1.3466	0.0006	0.0001	Up
263728_at	AT1G60070.1	| Symbols: | Adaptor protein complex AP-1, gamma subunit | chr1:22142944-22149296 REVERSE LENGTH=863	---------	---------	---------	6954.66	1.1657	0	0	Down	5235.91	1.2901	0.0014	0.0002	Up
263750_at	AT2G21530.1	| Symbols: | SMAD/FHA domain-containing protein | chr2:9219372-9220464 FORWARD LENGTH=210	---------	---------	---------	5798.63	1.4006	0	0	Down	5574.28	1.2385	0.0061	0.0009	Up
261905_at	AT1G65070.1	| Symbols: | DNA mismatch repair protein MutS, type 2 | chr1:24173132-24176244 REVERSE LENGTH=858	---------	---------	---------	4797.66	1.4663	0	0	Down	4996.28	1.1949	0.0004	0	Up
260409_at	AT1G69935.1	| Symbols: SHW1 | short hypocotyl in white light1 | chr1:26342072-26343082 REVERSE LENGTH=193	---------	---------	---------	5061.82	1.4198	0	0	Down	5620.16	1.1408	0.0073	0.0011	Up
259327_at	AT3G16460.2	| Symbols: | Mannose-binding lectin superfamily protein | chr3:5593029-5595522 FORWARD LENGTH=706	---------	---------	---------	6336.77	1.405	0	0	Down	5686.55	1.082	0.0095	0.0014	Up
262134_at	AT1G77990.1	| Symbols: AST56, SULTR2;2 | STAS domain / Sulfate transporter family | chr1:29317965-29323249 REVERSE LENGTH=678	---------	---------	---------	6463.91	1.4499	0	0	Down	5535.12	1.2309	0.0051	0.0007	Up
264987_at	AT1G27030.1	| Symbols: | unknown protein; BEST Arabidopsis thaliana protein match is: unknown protein (TAIR:AT1G27020.1); Has 504 Blast hits to 502 proteins in 169 species: Archae - 0; Bacteria - 299; Metazoa - 0; Fungi - 0; Plants - 67; Viruses - 0; Other Eukaryotes	---------	---------	---------	6817.63	1.3274	0	0	Down	5091.64	0.8509	0.0007	0.0001	Up
261611_at	AT1G49730.2	| Symbols: | Protein kinase superfamily protein | chr1:18403515-18405548 REVERSE LENGTH=451	---------	---------	---------	5095.21	1.4186	0	0	Down	5062.31	1.3006	0.0006	0.0001	Up
258860_at	AT3G02050.1	| Symbols: KUP3, ATKUP3, ATKT4 | K+ uptake transporter 3 | chr3:350815-354135 FORWARD LENGTH=790	---------	---------	---------	7465.6	1.1877	0.0003	0	Down	5035.06	1.3116	0.0005	0.0001	Up
266733_at	AT2G03280.1	| Symbols: | O-fucosyltransferase family protein | chr2:996249-998239 REVERSE LENGTH=482	---------	---------	---------	7785.62	1.1825	0.0011	0.0001	Down	4660.79	1.2335	0.0001	0	Up
267157_at	AT2G37630.1	| Symbols: ATPHAN, AS1, ATMYB91, MYB91 | myb-like HTH transcriptional regulator family protein | chr2:15781798-15782901 REVERSE LENGTH=368	AT2G37630.1	MYB	---------	7315.37	1.2749	0.0002	0	Down	4827.56	1.2428	0.0002	0	Up
261921_at	AT1G65900.1	| Symbols: | unknown protein; FUNCTIONS IN: molecular_function unknown; INVOLVED IN: biological_process unknown; LOCATED IN: endomembrane system; EXPRESSED IN: 21 plant structures; EXPRESSED DURING: 13 growth stages; Has 306 Blast hits to 306 proteins in	---------	---------	---------	7749.55	1.3048	0.0009	0.0001	Down	5111.73	1.2642	0.0007	0.0001	Up
261540_at	AT1G63610.1	| Symbols: | unknown protein; FUNCTIONS IN: molecular_function unknown; INVOLVED IN: biological_process unknown; LOCATED IN: chloroplast; EXPRESSED IN: 22 plant structures; EXPRESSED DURING: 13 growth stages; BEST Arabidopsis thaliana protein match is: un	---------	---------	---------	7344.42	1.1735	0.0002	0	Down	5385.39	1.1912	0.0027	0.0004	Up
260830_at	AT1G06760.1	| Symbols: | winged-helix DNA-binding transcription factor family protein | chr1:2076687-2077616 REVERSE LENGTH=275	---------	---------	---------	7080.43	1.2859	0.0001	0	Down	4815.88	1.1614	0.0002	0	Up
264885_s_at	AT1G61180.1	| Symbols: | LRR and NB-ARC domains-containing disease resistance protein | chr1:22551486-22554330 FORWARD LENGTH=890	---------	---------	---------	8364.2	1.2225	0.0071	0.0012	Down	5523.64	1.2823	0.0048	0.0007	Up
260644_at	AT1G53290.1	| Symbols: | Galactosyltransferase family protein | chr1:19871353-19873251 FORWARD LENGTH=346	---------	---------	---------	7170.26	1.2078	0.0001	0	Down	5159.2	1.2689	0.001	0.0001	Up
260448_at	AT1G72410.2	| Symbols: | COP1-interacting protein-related | chr1:27251535-27256246 REVERSE LENGTH=1271	---------	---------	---------	7878.38	1.1473	0.0014	0.0002	Down	4680.42	1.2561	0.0001	0	Up
263776_s_at	AT2G46440.1	| Symbols: ATCNGC11, CNGC11 | cyclic nucleotide-gated channels | chr2:19062082-19064628 FORWARD LENGTH=622	---------	---------	---------	7737.29	1.512	0.0009	0.0001	Down	4970.99	1.301	0.0004	0	Up
264947_at	AT1G77020.1	| Symbols: | DNAJ heat shock N-terminal domain-containing protein | chr1:28945056-28946867 REVERSE LENGTH=380	---------	---------	---------	7354.1	1.2273	0.0002	0	Down	5318.59	1.1376	0.002	0.0003	Up
259570_at	AT1G20440.1	| Symbols: COR47, RD17, AtCOR47 | cold-regulated 47 | chr1:7084722-7085664 REVERSE LENGTH=266	---------	---------	NAC	1999.54	0.2317	0	0	Up	1466.9	0.438	0	0	Down
261860_at	AT1G50600.1	| Symbols: SCL5 | scarecrow-like 5 | chr1:18737398-18739547 REVERSE LENGTH=598	AT1G50600.1	GRAS	NAC	8132.25	0.9067	0.0031	0.0004	Up	3098.24	0.6853	0	0	Down
266231_at	AT2G02220.1	| Symbols: ATPSKR1, PSKR1 | phytosulfokin receptor 1 | chr2:584098-587124 REVERSE LENGTH=1009	---------	---------	NAC	4192.57	0.6962	0	0	Up	4753.69	0.8831	0.0002	0	Down
264851_at	AT2G17290.1	| Symbols: CPK6, ATCDPK3, ATCPK6 | Calcium-dependent protein kinase family protein | chr2:7517005-7519239 FORWARD LENGTH=545	---------	---------	NAC	5728.7	0.7343	0	0	Up	3560.13	0.7163	0	0	Down
264787_at	AT2G17840.1	| Symbols: ERD7 | Senescence/dehydration-associated protein-related | chr2:7755923-7757798 REVERSE LENGTH=453	---------	---------	NAC	1857.95	0.2531	0	0	Up	1261.57	0.4754	0	0	Down
263517_at	AT2G21620.1	| Symbols: RD2 | Adenine nucleotide alpha hydrolases-like superfamily protein | chr2:9248749-9249986 FORWARD LENGTH=188	---------	---------	NAC	4431.64	0.5513	0	0	Up	3101.71	0.6308	0	0	Down
258921_at	AT3G10500.1	| Symbols: anac053, NAC053 | NAC domain containing protein 53 | chr3:3271718-3273887 FORWARD LENGTH=550	AT3G10500.1	NAC	NAC	7655.15	0.8358	0.0004	0	Up	4304.84	0.7135	0	0	Down
259440_at	AT1G01550.2	| Symbols: BPS1 | Protein of unknown function (DUF793) | chr1:200526-201575 FORWARD LENGTH=350	---------	---------	NAC	8092.7	0.8697	0.0027	0.0003	Up	5311.5	0.8564	0.0024	0.0003	Down
259428_at	AT1G01560.2	| Symbols: ATMPK11, MPK11 | MAP kinase 11 | chr1:202345-204189 FORWARD LENGTH=370	---------	---------	NAC	7839.67	0.7946	0.001	0.0001	Up	4377.43	0.8308	0	0	Down
261248_at	AT1G20030.2	| Symbols: | Pathogenesis-related thaumatin superfamily protein | chr1:6945725-6947017 FORWARD LENGTH=317	---------	---------	NAC	3566.38	0.3023	0	0	Up	3011.42	0.5814	0	0	Down
261749_at	AT1G76180.2	| Symbols: ERD14 | Dehydrin family protein | chr1:28587013-28587657 REVERSE LENGTH=186	---------	---------	NAC	4792.89	0.7263	0	0	Up	2520.56	0.6158	0	0	Down
258809_at	AT3G04070.2	| Symbols: anac047, NAC047 | NAC domain containing protein 47 | chr3:1061573-1062976 REVERSE LENGTH=344	AT3G04070.2	NAC	NAC	5119.99	0.6696	0	0	Up	1142.92	0.3615	0	0	Down
259137_at	AT3G10300.3	| Symbols: | Calcium-binding EF-hand family protein | chr3:3186436-3188071 FORWARD LENGTH=336	---------	---------	NAC	4913.74	0.6508	0	0	Up	4386.83	0.6981	0	0	Down
258813_at	AT3G04060.1	| Symbols: anac046, NAC046 | NAC domain containing protein 46 | chr3:1053625-1054952 REVERSE LENGTH=339	AT3G04060.1	NAC	MYB;NAC	5236.53	0.7106	0	0	Up	3785.88	0.6008	0	0	Down
259879_at	AT1G76650.3	| Symbols: CML38 | calmodulin-like 38 | chr1:28766909-28767442 REVERSE LENGTH=178	---------	---------	MYB;NAC	5698.24	0.5794	0	0	Up	1704.05	0.5254	0	0	Down
264123_at	AT1G02270.1	| Symbols: | Calcium-binding endonuclease/exonuclease/phosphatase family | chr1:443301-446197 REVERSE LENGTH=485	---------	---------	MYB	3298.35	0.6065	0	0	Up	4602.87	0.7566	0.0001	0	Down
262798_at	AT1G20980.1	| Symbols: SPL14, FBR6, SPL1R2, ATSPL14 | squamosa promoter binding protein-like 14 | chr1:7325042-7328933 FORWARD LENGTH=1036	AT1G20980.1	SBP	MYB	7148.35	0.8249	0	0	Up	4942.23	0.7924	0.0004	0	Down
261394_at	AT1G79680.1	| Symbols: WAKL10, ATWAKL10 | WALL ASSOCIATED KINASE (WAK)-LIKE 10 | chr1:29980188-29982749 REVERSE LENGTH=770	---------	---------	C2H2(Zn);NAC	8297.44	0.9403	0.0054	0.0007	Up	5359.19	0.8659	0.0029	0.0004	Down
267069_at	AT2G41010.1	| Symbols: ATCAMBP25, CAMBP25 | calmodulin (CAM)-binding protein of 25 kDa | chr2:17114015-17114731 REVERSE LENGTH=239	---------	---------	C2H2(Zn);NAC	7580.29	0.8017	0.0003	0	Up	3819.78	0.867	0	0	Down
266590_at	AT2G46240.1	| Symbols: BAG6, ATBAG6 | BCL-2-associated athanogene 6 | chr2:18986586-18989827 FORWARD LENGTH=1044	---------	---------	C2H2(Zn);NAC	7995.31	0.8458	0.0018	0.0002	Up	5342.66	0.73	0.0028	0.0003	Down
265460_at	AT2G46600.1	| Symbols: | Calcium-binding EF-hand family protein | chr2:19136070-19136477 FORWARD LENGTH=136	---------	---------	C2H2(Zn);NAC	4669.96	0.6318	0	0	Up	3944.67	0.7614	0	0	Down
264758_at	AT1G61340.1	| Symbols: | F-box family protein | chr1:22628526-22629741 FORWARD LENGTH=186	---------	---------	C2H2(Zn);MYB	3774.01	0.4923	0	0	Up	812.042	0.3182	0	0	Down
260876_at	AT1G21460.1	| Symbols: SWEET1, AtSWEET1 | Nodulin MtN3 family protein | chr1:7512030-7513281 REVERSE LENGTH=248	---------	---------	C2H2(Zn)	4340.84	0.6201	0	0	Up	3863.55	0.7535	0	0	Down
259297_at	AT3G05360.1	| Symbols: AtRLP30, RLP30 | receptor like protein 30 | chr3:1530900-1533260 REVERSE LENGTH=787	---------	---------	C2H2(Zn)	8415.62	0.831	0.008	0.0011	Up	5335.09	0.7175	0.0027	0.0003	Down
264999_at	AT1G67310.1	| Symbols: | Calmodulin-binding transcription activator protein with CG-1 and Ankyrin domains | chr1:25198182-25203126 REVERSE LENGTH=1017	AT1G67310.1	CAMTA	bZIP	6800.92	0.7747	0	0	Up	4281.73	0.7328	0	0	Down
259971_at	AT1G76580.1	| Symbols: | Squamosa promoter-binding protein-like (SBP domain) transcription factor family protein | chr1:28734600-28738451 FORWARD LENGTH=989	AT1G76580.1	SBP	AP2/EREBP;NAC	2823.38	0.418	0	0	Up	3357.2	0.63	0	0	Down
263384_at	AT2G40130.1	| Symbols: | Double Clp-N motif-containing P-loop nucleoside triphosphate hydrolases superfamily protein | chr2:16766030-16767821 FORWARD LENGTH=492	---------	---------	AP2/EREBP;MYB;NAC	6053.34	0.7313	0	0	Up	2696.04	0.7198	0	0	Down
261482_at	AT1G14530.2	| Symbols: THH1 | Protein of unknown function (DUF1084) | chr1:4971420-4973597 REVERSE LENGTH=294	---------	---------	AP2/EREBP;MYB;NAC	7977.85	0.8849	0.0017	0.0002	Up	3273.02	0.6491	0	0	Down
267411_at	AT2G34930.1	| Symbols: | disease resistance family protein / LRR family protein | chr2:14737169-14739886 REVERSE LENGTH=906	---------	---------	AP2/EREBP;C2H2(Zn)	2599.36	0.4848	0	0	Up	5339.85	0.9431	0.0022	0.0003	Down
264389_at	AT1G11960.1	| Symbols: | ERD (early-responsive to dehydration stress) family protein | chr1:4039871-4043143 REVERSE LENGTH=772	---------	---------	AP2/EREBP;bZIP;NAC	5773.47	0.6753	0	0	Up	3827.18	0.6926	0	0	Down
260203_at	AT1G52890.1	| Symbols: ANAC019, NAC019 | NAC domain containing protein 19 | chr1:19697292-19698444 REVERSE LENGTH=318	AT1G52890.1	NAC	AP2/EREBP	4463.31	0.5492	0	0	Up	227.651	0.1613	0	0	Down
260312_at	AT1G63880.1	| Symbols: | Disease resistance protein (TIR-NBS-LRR class) family | chr1:23712514-23716047 REVERSE LENGTH=1018	---------	---------	AP2/EREBP	4940.6	0.796	0	0	Up	5497.04	0.9458	0.0051	0.0007	Down
258893_at	AT3G05660.1	| Symbols: AtRLP33, RLP33 | receptor like protein 33 | chr3:1649258-1652001 REVERSE LENGTH=876	---------	---------	AP2/EREBP	3580.76	0.3171	0	0	Up	4079.15	0.7591	0	0	Down
259439_at	AT1G01480.1	| Symbols: ACS2, AT-ACC2 | 1-amino-cyclopropane-1-carboxylate synthase 2 | chr1:175862-178051 FORWARD LENGTH=497	---------	---------	NAC	8085.68	0.9042	0.0027	0.0003	Up	2855.32	0.4609	0	0	Down
259442_at	AT1G02310.1	| Symbols: MAN1 | Glycosyl hydrolase superfamily protein | chr1:458243-460652 REVERSE LENGTH=412	---------	---------	NAC	3788.48	0.496	0	0	Up	2600.27	0.3883	0	0	Down
259445_at	AT1G02400.1	| Symbols: ATGA2OX4, ATGA2OX6, DTA1, GA2OX6 | gibberellin 2-oxidase 6 | chr1:486964-489391 FORWARD LENGTH=330	---------	---------	NAC	3099.21	0.4207	0	0	Up	1936.87	0.4762	0	0	Down
265093_at	AT1G03905.1	| Symbols: | P-loop containing nucleoside triphosphate hydrolases superfamily protein | chr1:993478-995594 FORWARD LENGTH=291	---------	---------	NAC	2681.73	0.4189	0	0	Up	4932.96	0.8191	0.0004	0	Down
262887_at	AT1G14780.1	| Symbols: | MAC/Perforin domain-containing protein | chr1:5091020-5093873 FORWARD LENGTH=628	---------	---------	NAC	5632.01	0.6279	0	0	Up	5053.58	0.8533	0.0007	0.0001	Down
261405_at	AT1G18740.1	| Symbols: | Protein of unknown function (DUF793) | chr1:6464125-6465273 FORWARD LENGTH=383	---------	---------	NAC	7352.42	0.6923	0.0001	0	Up	3688.42	0.908	0	0	Down
261449_at	AT1G21120.1	| Symbols: | O-methyltransferase family protein | chr1:7395331-7396640 REVERSE LENGTH=374	---------	---------	NAC	5652.13	0.5797	0	0	Up	3483.3	0.7511	0	0	Down
262503_at	AT1G21670.1	| Symbols: | LOCATED IN: cell wall, plant-type cell wall; EXPRESSED IN: 23 plant structures; EXPRESSED DURING: 14 growth stages; CONTAINS InterPro DOMAIN/s: WD40-like Beta Propeller (InterPro:IPR011659), Six-bladed beta-propeller, TolB-like (InterPro:IPR0	---------	---------	NAC	2814.96	0.4626	0	0	Up	2457.43	0.6093	0	0	Down
264729_at	AT1G22990.1	| Symbols: | Heavy metal transport/detoxification superfamily protein | chr1:8139221-8140045 FORWARD LENGTH=153	---------	---------	NAC	6926.55	0.7786	0	0	Up	1042.34	0.288	0	0	Down
261004_at	AT1G26450.1	| Symbols: | Carbohydrate-binding X8 domain superfamily protein | chr1:9149003-9150063 REVERSE LENGTH=198	---------	---------	NAC	7521.22	0.8128	0.0002	0	Up	4830.56	0.8069	0.0002	0	Down
264989_at	AT1G27200.1	| Symbols: | Domain of unknown function (DUF23) | chr1:9449812-9451539 REVERSE LENGTH=576	---------	---------	NAC	2501.77	0.3369	0	0	Up	1936.6	0.5285	0	0	Down
259605_at	AT1G27910.1	| Symbols: PUB45, ATPUB45 | plant U-box 45 | chr1:9720962-9723975 REVERSE LENGTH=769	---------	---------	NAC	4132.52	0.5017	0	0	Up	3793.45	0.6582	0	0	Down
261470_at	AT1G28370.1	| Symbols: ERF11, ATERF11 | ERF domain protein 11 | chr1:9956351-9956851 REVERSE LENGTH=167	AT1G28370.1	AP2/ERF	NAC	8015.02	0.775	0.002	0.0002	Up	2047.52	0.5446	0	0	Down
261300_at	AT1G48560.1	| Symbols: | unknown protein; Has 75 Blast hits to 71 proteins in 10 species: Archae - 0; Bacteria - 0; Metazoa - 4; Fungi - 0; Plants - 69; Viruses - 0; Other Eukaryotes - 2 (source: NCBI BLink). | chr1:17952935-17955108 FORWARD LENGTH=644	---------	---------	NAC	6210.03	0.7426	0	0	Up	4837.12	0.7217	0.0003	0	Down
261366_at	AT1G53100.1	| Symbols: | Core-2/I-branching beta-1,6-N-acetylglucosaminyltransferase family protein | chr1:19786990-19788504 REVERSE LENGTH=424	---------	---------	NAC	6654.72	0.755	0	0	Up	5354.41	0.7142	0.0029	0.0004	Down
262085_at	AT1G56060.1	| Symbols: | unknown protein; BEST Arabidopsis thaliana protein match is: unknown protein (TAIR:AT2G32210.1); Has 180 Blast hits to 180 proteins in 22 species: Archae - 0; Bacteria - 0; Metazoa - 0; Fungi - 10; Plants - 170; Viruses - 0; Other Eukaryotes	---------	---------	NAC	6809.5	0.7017	0	0	Up	4929.77	0.819	0.0004	0	Down
264289_at	AT1G61890.1	| Symbols: | MATE efflux family protein | chr1:22868103-22871163 REVERSE LENGTH=502	---------	---------	NAC	6696.11	0.6907	0	0	Up	2040.31	0.5255	0	0	Down
261553_at	AT1G63420.1	| Symbols: | Arabidopsis thaliana protein of unknown function (DUF821) | chr1:23515874-23518777 FORWARD LENGTH=579	---------	---------	NAC	7429.83	0.8282	0.0001	0	Up	4185.18	0.7759	0	0	Down
259990_s_at	AT1G68050.1	| Symbols: ADO3, FKF1 | flavin-binding, kelch repeat, f box 1 | chr1:25508737-25510697 FORWARD LENGTH=620	---------	---------	NAC	4482.05	0.476	0	0	Up	3973.78	0.6943	0	0	Down
260421_at	AT1G69640.1	| Symbols: SBH1 | sphingoid base hydroxylase 1 | chr1:26193933-26195466 REVERSE LENGTH=261	---------	---------	NAC	8072.24	0.852	0.0025	0.0003	Up	5048.72	0.7616	0.0007	0.0001	Down
260411_at	AT1G69890.1	| Symbols: | Protein of unknown function (DUF569) | chr1:26323426-26324527 REVERSE LENGTH=280	---------	---------	NAC	5762.35	0.6775	0	0	Up	4148.59	0.9557	0	0	Down
259751_at	AT1G71030.1	| Symbols: ATMYBL2, MYBL2 | MYB-like 2 | chr1:26795383-26796226 REVERSE LENGTH=196	AT1G71030.1	MYB_related	NAC	8139.34	0.6082	0.0032	0.0004	Up	4537.84	1.1258	0	0	Down
260399_at	AT1G72520.1	| Symbols: LOX4 | PLAT/LH2 domain-containing lipoxygenase family protein | chr1:27308611-27312589 FORWARD LENGTH=927	---------	---------	NAC	8460.19	0.8452	0.0092	0.0013	Up	2259.14	0.664	0	0	Down
262367_at	AT1G73030.1	| Symbols: VPS46.2, CHMP1A | SNF7 family protein | chr1:27473938-27474848 FORWARD LENGTH=204	---------	---------	NAC	7832.88	0.9071	0.0009	0.0001	Up	5475.72	0.8158	0.0047	0.0006	Down
261748_at	AT1G76070.1	| Symbols: | unknown protein; FUNCTIONS IN: molecular_function unknown; INVOLVED IN: biological_process unknown; LOCATED IN: plasma membrane; EXPRESSED IN: 8 plant structures; EXPRESSED DURING: LP.04 four leaves visible, 4 anthesis, petal differentiation	---------	---------	NAC	8239.27	0.8293	0.0045	0.0006	Up	3806.24	0.6803	0	0	Down
262164_at	AT1G78070.1	| Symbols: | Transducin/WD40 repeat-like superfamily protein | chr1:29355219-29358368 FORWARD LENGTH=450	---------	---------	NAC	2408.67	0.3941	0	0	Up	771.988	0.3588	0	0	Down
264102_at	AT1G79270.1	| Symbols: ECT8 | evolutionarily conserved C-terminal region 8 | chr1:29816157-29818811 FORWARD LENGTH=529	---------	---------	NAC	6008.57	0.6251	0	0	Up	1097.23	0.3821	0	0	Down
265740_at	AT2G01150.1	| Symbols: RHA2B | RING-H2 finger protein 2B | chr2:100703-101146 FORWARD LENGTH=148	---------	---------	NAC	8128.81	0.7967	0.0031	0.0004	Up	3622.07	0.6803	0	0	Down
265732_at	AT2G01300.1	| Symbols: | unknown protein; BEST Arabidopsis thaliana protein match is: unknown protein (TAIR:AT1G15010.1); Has 73 Blast hits to 73 proteins in 12 species: Archae - 0; Bacteria - 0; Metazoa - 0; Fungi - 0; Plants - 73; Viruses - 0; Other Eukaryotes - 0	---------	---------	NAC	7365.28	0.8818	0.0001	0	Up	4649.43	0.9318	0.0001	0	Down
265221_s_at	AT2G02010.1	| Symbols: GAD4 | glutamate decarboxylase 4 | chr2:474375-476495 REVERSE LENGTH=494	---------	---------	NAC	7289.58	0.7164	0.0001	0	Up	2978.14	0.5932	0	0	Down
263391_at	AT2G11810.1	| Symbols: MGDC, MGD3, ATMGD3 | monogalactosyldiacylglycerol synthase type C | chr2:4743388-4746633 FORWARD LENGTH=466	---------	---------	NAC	7201.17	0.7004	0.0001	0	Up	5048.85	0.6815	0.0007	0.0001	Down
265481_at	AT2G15960.1	| Symbols: | unknown protein; Has 14 Blast hits to 14 proteins in 5 species: Archae - 0; Bacteria - 0; Metazoa - 0; Fungi - 0; Plants - 14; Viruses - 0; Other Eukaryotes - 0 (source: NCBI BLink). | chr2:6947353-6947586 FORWARD LENGTH=78	---------	---------	NAC	8370.89	1.021	0.0069	0.0009	Up	3098.84	0.7129	0	0	Down
265354_at	AT2G16700.1	| Symbols: ADF5, ATADF5 | actin depolymerizing factor 5 | chr2:7244717-7245467 FORWARD LENGTH=144	---------	---------	NAC	3525.47	0.4471	0	0	Up	4040.83	0.7059	0	0	Down
265810_at	AT2G18090.1	| Symbols: | PHD finger family protein / SWIB complex BAF60b domain-containing protein / GYF domain-containing protein | chr2:7864501-7867317 FORWARD LENGTH=825	---------	---------	NAC	6831.95	0.8278	0	0	Up	4038.55	0.7044	0	0	Down
265327_at	AT2G18210.1	| Symbols: | unknown protein; BEST Arabidopsis thaliana protein match is: unknown protein (TAIR:AT4G36500.1); Has 50 Blast hits to 50 proteins in 7 species: Archae - 0; Bacteria - 0; Metazoa - 0; Fungi - 0; Plants - 50; Viruses - 0; Other Eukaryotes - 0 (	---------	---------	NAC	5935.11	0.6993	0	0	Up	5206.48	1.0128	0.0012	0.0001	Down
266017_at	AT2G18690.1	| Symbols: | unknown protein; FUNCTIONS IN: molecular_function unknown; INVOLVED IN: biological_process unknown; LOCATED IN: membrane; EXPRESSED IN: 17 plant structures; EXPRESSED DURING: 9 growth stages; CONTAINS InterPro DOMAIN/s: Protein of unknown fun	---------	---------	NAC	6612.69	0.7276	0	0	Up	5382.28	0.9116	0.0032	0.0004	Down
266695_at	AT2G19810.1	| Symbols: | CCCH-type zinc finger family protein | chr2:8550419-8551498 FORWARD LENGTH=360	AT2G19810.1	C3H	NAC	6488.26	0.8253	0	0	Up	1009.95	0.462	0	0	Down
264024_at	AT2G21180.1	| Symbols: | unknown protein; BEST Arabidopsis thaliana protein match is: unknown protein (TAIR:AT5G19875.1); Has 124 Blast hits to 124 proteins in 12 species: Archae - 0; Bacteria - 0; Metazoa - 0; Fungi - 0; Plants - 124; Viruses - 0; Other Eukaryotes -	---------	---------	NAC	4860.04	0.5918	0	0	Up	3660.59	0.6669	0	0	Down
264000_at	AT2G22500.1	| Symbols: UCP5, ATPUMP5, DIC1 | uncoupling protein 5 | chr2:9563531-9564472 REVERSE LENGTH=314	---------	---------	NAC	3352.72	0.4464	0	0	Up	3600.49	0.745	0	0	Down
266578_at	AT2G23910.1	| Symbols: | NAD(P)-binding Rossmann-fold superfamily protein | chr2:10177902-10179789 FORWARD LENGTH=305	---------	---------	NAC	8280.56	0.5156	0.0051	0.0007	Up	2169.92	0.4699	0	0	Down
265987_at	AT2G24240.1	| Symbols: | BTB/POZ domain with WD40/YVTN repeat-like protein | chr2:10310838-10312163 FORWARD LENGTH=442	---------	---------	NAC	5156.12	0.6517	0	0	Up	4270.89	0.8065	0	0	Down
263796_at	AT2G24540.1	| Symbols: AFR | Galactose oxidase/kelch repeat superfamily protein | chr2:10426414-10427532 FORWARD LENGTH=373	---------	---------	NAC	7207.03	0.6684	0.0001	0	Up	3079.75	0.5949	0	0	Down
266855_at	AT2G26920.1	| Symbols: | Ubiquitin-associated/translation elongation factor EF1B protein | chr2:11489648-11491588 FORWARD LENGTH=647	---------	---------	NAC	5533.55	0.8156	0	0	Up	5339.22	0.7631	0.0027	0.0003	Down
266617_at	AT2G29670.1	| Symbols: | Tetratricopeptide repeat (TPR)-like superfamily protein | chr2:12682309-12684745 REVERSE LENGTH=537	---------	---------	NAC	6061.48	0.753	0	0	Up	3268.6	0.8326	0	0	Down
266832_at	AT2G30040.1	| Symbols: MAPKKK14 | mitogen-activated protein kinase kinase kinase 14 | chr2:12821747-12823138 FORWARD LENGTH=464	---------	---------	NAC	4135.45	0.5439	0	0	Up	3317.63	0.6312	0	0	Down
263847_at	AT2G36970.1	| Symbols: | UDP-Glycosyltransferase superfamily protein | chr2:15529050-15530712 FORWARD LENGTH=491	---------	---------	NAC	5208.62	0.5041	0	0	Up	4608.34	0.8973	0.0001	0	Down
266097_at	AT2G37970.1	| Symbols: SOUL-1 | SOUL heme-binding family protein | chr2:15891027-15891704 FORWARD LENGTH=226	---------	---------	NAC	3258.83	0.5601	0	0	Up	1926.04	0.5842	0	0	Down
267019_at	AT2G39130.1	| Symbols: | Transmembrane amino acid transporter family protein | chr2:16323171-16326744 REVERSE LENGTH=551	---------	---------	NAC	7648.81	0.7892	0.0004	0	Up	5089.04	0.9772	0.0009	0.0001	Down
263823_s_at	AT2G40350.1	| Symbols: | Integrase-type DNA-binding superfamily protein | chr2:16851595-16852068 REVERSE LENGTH=158	AT2G40350.1	AP2/ERF	NAC	3741.26	0.4616	0	0	Up	4503.11	0.6872	0	0	Down
266757_at	AT2G46940.1	| Symbols: | unknown protein; BEST Arabidopsis thaliana protein match is: unknown protein (TAIR:AT3G62070.1); Has 143 Blast hits to 141 proteins in 14 species: Archae - 0; Bacteria - 0; Metazoa - 4; Fungi - 0; Plants - 139; Viruses - 0; Other Eukaryotes -	---------	---------	NAC	6950.2	0.8597	0	0	Up	3893.99	0.6543	0	0	Down
260528_at	AT2G47260.1	| Symbols: WRKY23, ATWRKY23 | WRKY DNA-binding protein 23 | chr2:19405045-19406446 REVERSE LENGTH=338	AT2G47260.1	WRKY	NAC	5811.96	0.7564	0	0	Up	3990.79	0.6786	0	0	Down
258887_at	AT3G05630.1	| Symbols: PLDP2, PDLZ2, PLDZETA2 | phospholipase D P2 | chr3:1635321-1640105 FORWARD LENGTH=1047	---------	---------	NAC	8179.62	0.841	0.0037	0.0005	Up	2353.7	0.4553	0	0	Down
258742_at	AT3G05800.1	| Symbols: AIF1 | AtBS1(activation-tagged BRI1 suppressor 1)-interacting factor 1 | chr3:1727476-1728111 FORWARD LENGTH=212	---------	---------	NAC	2081.84	0.2687	0	0	Up	5530.99	1.0779	0.005	0.0007	Down
258939_at	AT3G10020.1	| Symbols: | unknown protein; FUNCTIONS IN: molecular_function unknown; INVOLVED IN: response to oxidative stress, anaerobic respiration; LOCATED IN: cellular_component unknown; EXPRESSED IN: 23 plant structures; EXPRESSED DURING: 13 growth stages; Has 47	---------	---------	NAC	8369.12	1.0748	0.0069	0.0009	Up	5444.7	1.0545	0.0034	0.0005	Down
259282_at	AT3G11430.1	| Symbols: ATGPAT5, GPAT5 | glycerol-3-phosphate acyltransferase 5 | chr3:3595911-3597678 FORWARD LENGTH=503	---------	---------	NAC	7592.26	0.7706	0.0003	0	Up	3827.85	0.8355	0	0	Down
261428_at	AT1G18870.2	| Symbols: ICS2 | isochorismate synthase 2 | chr1:6515746-6519176 FORWARD LENGTH=513	---------	---------	NAC	6533.85	0.6839	0	0	Up	2729.55	0.5599	0	0	Down
264190_at	AT1G54830.3	| Symbols: NF-YC3 | nuclear factor Y, subunit C3 | chr1:20451672-20452325 FORWARD LENGTH=218	AT1G54830.3	NF-YC	NAC	4329.79	0.6789	0	0	Up	4603.24	0.7279	0.0001	0	Down
264907_at	AT2G17280.2	| Symbols: | Phosphoglycerate mutase family protein | chr2:7513274-7514844 FORWARD LENGTH=272	---------	---------	NAC	4353.64	0.5436	0	0	Up	4329.86	0.7023	0	0	Down
266316_at	AT2G27080.2	| Symbols: | Late embryogenesis abundant (LEA) hydroxyproline-rich glycoprotein family | chr2:11566383-11567165 FORWARD LENGTH=261	---------	---------	NAC	6746.18	0.6888	0	0	Up	4516.27	0.9078	0.0001	0	Down
261193_at	AT1G32920.1	| Symbols: | unknown protein; FUNCTIONS IN: molecular_function unknown; INVOLVED IN: response to wounding; LOCATED IN: endomembrane system; EXPRESSED IN: 23 plant structures; EXPRESSED DURING: 13 growth stages; BEST Arabidopsis thaliana protein match is:	---------	---------	MYB;NAC	8277.88	0.7764	0.0051	0.0007	Up	3942.88	0.9151	0	0	Down
264940_at	AT1G60470.1	| Symbols: AtGolS4, GolS4 | galactinol synthase 4 | chr1:22279181-22280454 REVERSE LENGTH=335	---------	---------	MYB;NAC	7095.28	0.5952	0	0	Up	5485.92	0.7199	0.0049	0.0006	Down
265228_s_at	AT2G07698.1	| Symbols: | ATPase, F1 complex, alpha subunit protein | chr2:3361474-3364028 FORWARD LENGTH=778	---------	---------	MYB;NAC	7153.45	0.8583	0	0	Up	4914.75	0.8434	0.0004	0	Down
267246_at	AT2G30250.1	| Symbols: WRKY25, ATWRKY25 | WRKY DNA-binding protein 25 | chr2:12903553-12905089 REVERSE LENGTH=394	AT2G30250.1	WRKY	MYB;NAC	3830.24	0.6277	0	0	Up	3468.68	0.6248	0	0	Down
265244_at	AT2G43020.1	| Symbols: ATPAO2, PAO2 | polyamine oxidase 2 | chr2:17891945-17894440 FORWARD LENGTH=491	---------	---------	MYB;NAC	6369.39	0.7382	0	0	Up	2410.2	0.5919	0	0	Down
259076_at	AT3G02140.1	| Symbols: TMAC2, AFP4 | AFP2 (ABI five-binding protein 2) family protein | chr3:385478-386437 REVERSE LENGTH=320	---------	---------	MYB;NAC	5012.67	0.5794	0	0	Up	2287.7	0.5989	0	0	Down
259070_at	AT3G11670.1	| Symbols: DGD1 | UDP-Glycosyltransferase superfamily protein | chr3:3681090-3684495 REVERSE LENGTH=809	---------	---------	MYB;NAC	6628.84	0.7711	0	0	Up	5630.08	0.823	0.0085	0.0012	Down
260540_at	AT2G43500.2	| Symbols: | Plant regulator RWP-RK family protein | chr2:18062715-18066450 FORWARD LENGTH=948	AT2G43500.2	Nin-like	MYB;NAC	5201.77	0.657	0	0	Up	2677.35	0.5743	0	0	Down
260365_at	AT1G70630.1	| Symbols: | Nucleotide-diphospho-sugar transferase family protein | chr1:26632118-26633991 FORWARD LENGTH=538	---------	---------	MYB	6682.24	0.8449	0	0	Up	5590.76	0.8341	0.0074	0.001	Down
266072_at	AT2G18700.1	| Symbols: ATTPS11, TPS11, ATTPSB | trehalose phosphatase/synthase 11 | chr2:8109043-8111799 FORWARD LENGTH=863	---------	---------	MYB	7825.47	0.6737	0.0009	0.0001	Up	3336.21	0.837	0	0	Down
263465_at	AT2G31940.1	| Symbols: | unknown protein; INVOLVED IN: biological_process unknown; LOCATED IN: endomembrane system; EXPRESSED IN: 16 plant structures; EXPRESSED DURING: 6 growth stages; BEST Arabidopsis thaliana protein match is: unknown protein (TAIR:AT5G19875.1); H	---------	---------	MYB	7877.39	0.8711	0.0011	0.0001	Up	4988.89	0.765	0.0005	0.0001	Down
263935_at	AT2G35930.1	| Symbols: PUB23 | plant U-box 23 | chr2:15083101-15084336 REVERSE LENGTH=412	---------	---------	MYB	8204.24	0.8241	0.004	0.0005	Up	4202.58	0.8596	0	0	Down
263845_at	AT2G37040.1	| Symbols: PAL1, ATPAL1 | PHE ammonia lyase 1 | chr2:15557602-15560237 REVERSE LENGTH=726	---------	---------	MYB	6290.58	0.619	0	0	Up	3675.67	0.6125	0	0	Down
267028_at	AT2G38470.1	| Symbols: WRKY33, ATWRKY33 | WRKY DNA-binding protein 33 | chr2:16108476-16110539 FORWARD LENGTH=520	AT2G38470.1	WRKY	MYB	7995.73	0.7383	0.0018	0.0002	Up	2720.27	0.6728	0	0	Down
264957_at	AT1G77000.2	| Symbols: SKP2B | RNI-like superfamily protein | chr1:28940888-28942401 FORWARD LENGTH=361	---------	---------	MYB	8128.27	0.8462	0.0031	0.0004	Up	2004.65	0.5502	0	0	Down
261065_at	AT1G07500.1	| Symbols: | unknown protein; Has 4 Blast hits to 4 proteins in 3 species: Archae - 0; Bacteria - 0; Metazoa - 0; Fungi - 0; Plants - 4; Viruses - 0; Other Eukaryotes - 0 (source: NCBI BLink). | chr1:2304766-2305031 REVERSE LENGTH=75	---------	---------	C2H2(Zn);NAC	7318.75	0.7728	0.0001	0	Up	1642.15	0.4094	0	0	Down
261088_at	AT1G07590.1	| Symbols: | Tetratricopeptide repeat (TPR)-like superfamily protein | chr1:2336649-2338481 REVERSE LENGTH=535	---------	---------	C2H2(Zn);NAC	8424.86	0.8915	0.0082	0.0011	Up	1385.94	0.3328	0	0	Down
264652_at	AT1G08920.1	| Symbols: ESL1 | ERD (early response to dehydration) six-like 1 | chr1:2867446-2870360 FORWARD LENGTH=471	---------	---------	C2H2(Zn);NAC	3920.38	0.5562	0	0	Up	2894.5	0.5495	0	0	Down
264458_at	AT1G10410.1	| Symbols: | Protein of unknown function (DUF1336) | chr1:3416842-3419264 REVERSE LENGTH=486	---------	---------	C2H2(Zn);NAC	2245.3	0.3051	0	0	Up	4838.99	0.7222	0.0003	0	Down
264527_at	AT1G30760.1	| Symbols: | FAD-binding Berberine family protein | chr1:10918321-10920441 FORWARD LENGTH=535	---------	---------	C2H2(Zn);NAC	8416.58	0.9096	0.008	0.0011	Up	4416.49	0.7148	0	0	Down
259910_at	AT1G72700.1	| Symbols: | ATPase E1-E2 type family protein / haloacid dehalogenase-like hydrolase family protein | chr1:27366910-27371491 FORWARD LENGTH=1229	---------	---------	C2H2(Zn);NAC	7329.82	0.8356	0.0001	0	Up	4135.03	0.7099	0	0	Down
261113_at	AT1G75400.1	| Symbols: | RING/U-box superfamily protein | chr1:28297609-28299464 FORWARD LENGTH=456	---------	---------	C2H2(Zn);NAC	6720.55	0.8145	0	0	Up	3401.28	0.629	0	0	Down
261356_at	AT1G79660.1	| Symbols: | unknown protein; BEST Arabidopsis thaliana protein match is: unknown protein (TAIR:AT1G16170.1); Has 30201 Blast hits to 17322 proteins in 780 species: Archae - 12; Bacteria - 1396; Metazoa - 17338; Fungi - 3422; Plants - 5037; Viruses - 0; O	---------	---------	C2H2(Zn);NAC	5223.91	0.5868	0	0	Up	5248.32	0.7969	0.0018	0.0002	Down
262050_at	AT1G80130.1	| Symbols: | Tetratricopeptide repeat (TPR)-like superfamily protein | chr1:30141250-30142478 REVERSE LENGTH=306	---------	---------	C2H2(Zn);NAC	3182.61	0.2879	0	0	Up	602.779	0.4214	0	0	Down
266708_at	AT2G03200.1	| Symbols: | Eukaryotic aspartyl protease family protein | chr2:966506-967891 REVERSE LENGTH=462	---------	---------	C2H2(Zn);NAC	7141.02	0.8323	0	0	Up	5377.6	0.939	0.0032	0.0004	Down
265356_at	AT2G16595.1	| Symbols: | Translocon-associated protein (TRAP), alpha subunit | chr2:7198363-7200086 FORWARD LENGTH=252	---------	---------	C2H2(Zn);NAC	7974.3	0.9073	0.0017	0.0002	Up	5135.97	0.8213	0.0011	0.0001	Down
267261_at	AT2G23120.1	| Symbols: | Late embryogenesis abundant protein, group 6 | chr2:9842102-9842353 FORWARD LENGTH=84	---------	---------	C2H2(Zn);NAC	1596.24	0.3949	0	0	Up	2440.6	0.6116	0	0	Down
267448_at	AT2G33700.1	| Symbols: | Protein phosphatase 2C family protein | chr2:14254200-14255784 FORWARD LENGTH=381	---------	---------	C2H2(Zn);NAC	6247.44	0.775	0	0	Up	2903.43	0.6278	0	0	Down
266532_at	AT2G16890.2	| Symbols: | UDP-Glycosyltransferase superfamily protein | chr2:7316938-7319022 FORWARD LENGTH=479	---------	---------	C2H2(Zn);NAC	1459.89	0.2021	0	0	Up	2060.87	0.5236	0	0	Down
265841_at	AT2G35710.2	| Symbols: | Nucleotide-diphospho-sugar transferases superfamily protein | chr2:15010925-15012251 REVERSE LENGTH=390	---------	---------	C2H2(Zn);NAC	5370.61	0.7063	0	0	Up	5408.14	0.9103	0.0036	0.0005	Down
264055_at	AT2G28590.1	| Symbols: | Protein kinase superfamily protein | chr2:12249835-12251490 FORWARD LENGTH=425	---------	---------	C2H2(Zn);MYB;NAC	6734.4	0.8372	0	0	Up	5622.64	0.8663	0.0083	0.0011	Down
265728_at	AT2G31990.1	| Symbols: | Exostosin family protein | chr2:13611500-13613551 REVERSE LENGTH=480	---------	---------	C2H2(Zn);MYB;NAC	5551.87	0.7675	0	0	Up	4178.39	0.6991	0	0	Down
267414_at	AT2G34790.1	| Symbols: MEE23, EDA28 | FAD-binding Berberine family protein | chr2:14673998-14677237 REVERSE LENGTH=533	---------	---------	C2H2(Zn);MYB;NAC	5870.21	0.7078	0	0	Up	3558.4	0.7007	0	0	Down
259226_at	AT3G07700.2	| Symbols: | Protein kinase superfamily protein | chr3:2459696-2463241 REVERSE LENGTH=696	---------	---------	C2H2(Zn);MYB;NAC	7446.36	0.7875	0.0002	0	Up	3149.52	0.5724	0	0	Down
266720_s_at	AT2G46790.1	| Symbols: APRR9, PRR9, TL1 | pseudo-response regulator 9 | chr2:19232874-19234901 FORWARD LENGTH=469	---------	---------	C2H2(Zn);MYB	2106.56	0.2293	0	0	Up	1813.88	0.5683	0	0	Down
261225_at	AT1G20100.1	| Symbols: | unknown protein; BEST Arabidopsis thaliana protein match is: unknown protein (TAIR:AT1G75860.1); Has 471 Blast hits to 438 proteins in 92 species: Archae - 0; Bacteria - 14; Metazoa - 217; Fungi - 43; Plants - 91; Viruses - 1; Other Eukaryote	---------	---------	C2H2(Zn)	4129.27	0.6791	0	0	Up	5133.03	0.776	0.001	0.0001	Down
264529_at	AT1G30820.1	| Symbols: | CTP synthase family protein | chr1:10945251-10948825 REVERSE LENGTH=601	---------	---------	C2H2(Zn)	7445.85	0.7568	0.0002	0	Up	4588.15	0.7819	0.0001	0	Down
259626_at	AT1G42990.1	| Symbols: ATBZIP60, BZIP60 | basic region/leucine zipper motif 60 | chr1:16136062-16137459 REVERSE LENGTH=296	AT1G42990.1	bZIP	C2H2(Zn)	6156.13	0.7202	0	0	Up	3413.43	0.7343	0	0	Down
261613_at	AT1G49720.1	| Symbols: ABF1 | abscisic acid responsive element-binding factor 1 | chr1:18400826-18402354 FORWARD LENGTH=393	AT1G49720.1	bZIP	C2H2(Zn)	1609.4	0.2181	0	0	Up	3188.38	0.7828	0	0	Down
262644_at	AT1G62710.1	| Symbols: BETA-VPE, BETAVPE | beta vacuolar processing enzyme | chr1:23224070-23226857 REVERSE LENGTH=487	---------	---------	C2H2(Zn)	3559.76	0.3598	0	0	Up	544.135	0.3087	0	0	Down
259937_s_at	AT1G71330.1	| Symbols: ATNAP5, NAP5 | non-intrinsic ABC protein 5 | chr1:26884014-26885169 REVERSE LENGTH=325	---------	---------	C2H2(Zn)	7261.6	0.821	0.0001	0	Up	3472.09	0.6652	0	0	Down
266800_at	AT2G22880.1	| Symbols: | VQ motif-containing protein | chr2:9741119-9741463 REVERSE LENGTH=115	---------	---------	C2H2(Zn)	8083.08	0.8691	0.0026	0.0003	Up	2515.05	0.6368	0	0	Down
267048_at	AT2G34200.1	| Symbols: | RING/FYVE/PHD zinc finger superfamily protein | chr2:14441105-14441882 FORWARD LENGTH=223	---------	---------	C2H2(Zn)	6042.87	0.7767	0	0	Up	4856.98	0.7534	0.0003	0	Down
258805_at	AT3G04010.1	| Symbols: | O-Glycosyl hydrolases family 17 protein | chr3:1036879-1039263 REVERSE LENGTH=492	---------	---------	C2H2(Zn)	2625.81	0.3001	0	0	Up	2607.89	0.5553	0	0	Down
259232_at	AT3G11420.1	| Symbols: | Protein of unknown function (DUF604) | chr3:3591834-3594323 FORWARD LENGTH=506	---------	---------	C2H2(Zn)	5724.47	0.7317	0	0	Up	2154.61	0.5142	0	0	Down
258682_at	AT3G08720.2	| Symbols: ATPK19, ATPK2 | serine/threonine protein kinase 2 | chr3:2648625-2650407 REVERSE LENGTH=472	---------	---------	C2H2(Zn)	5974.14	0.7439	0	0	Up	1983.69	0.5218	0	0	Down
260915_at	AT1G02660.1	| Symbols: | alpha/beta-Hydrolases superfamily protein | chr1:572187-574746 REVERSE LENGTH=714	---------	---------	bZIP;NAC	4703.34	0.5781	0	0	Up	3054.52	0.6435	0	0	Down
261191_at	AT1G32900.1	| Symbols: | UDP-Glycosyltransferase superfamily protein | chr1:11920582-11923506 REVERSE LENGTH=611	---------	---------	bZIP;NAC	8416.61	0.4142	0.008	0.0011	Up	1416.73	0.5279	0	0	Down
267008_at	AT2G39350.1	| Symbols: | ABC-2 type transporter family protein | chr2:16430174-16432396 REVERSE LENGTH=741	---------	---------	bZIP;NAC	3344.81	0.5855	0	0	Up	1880.25	0.5033	0	0	Down
266897_at	AT2G45820.1	| Symbols: | Remorin family protein | chr2:18863147-18864576 REVERSE LENGTH=191	---------	---------	bZIP;MYB;NAC	7808.66	0.829	0.0008	0.0001	Up	5308.71	0.8098	0.0024	0.0003	Down
264511_at	AT1G09350.1	| Symbols: AtGolS3, GolS3 | galactinol synthase 3 | chr1:3019888-3021214 FORWARD LENGTH=335	---------	---------	bZIP	2432.4	0.0483	0	0	Up	4280.03	0.847	0	0	Down
264261_at	AT1G09240.1	| Symbols: NAS3, ATNAS3 | nicotianamine synthase 3 | chr1:2984950-2985912 FORWARD LENGTH=321	---------	---------	AP2/EREBP;NAC	4159.2	0.5131	0	0	Up	4013.51	0.6491	0	0	Down
261648_at	AT1G27730.1	| Symbols: STZ, ZAT10 | salt tolerance zinc finger | chr1:9648302-9648985 REVERSE LENGTH=228	AT1G27730.1	C2H2	AP2/EREBP;NAC	2780.64	0.2398	0	0	Up	992.786	0.4215	0	0	Down
262930_at	AT1G65690.1	| Symbols: | Late embryogenesis abundant (LEA) hydroxyproline-rich glycoprotein family | chr1:24431642-24432898 REVERSE LENGTH=253	---------	---------	AP2/EREBP;NAC	4947.95	0.6433	0	0	Up	2547.7	0.5443	0	0	Down
260807_at	AT1G78310.1	| Symbols: | VQ motif-containing protein | chr1:29464003-29464938 REVERSE LENGTH=312	---------	---------	AP2/EREBP;NAC	5056.5	0.7048	0	0	Up	5341.8	0.7703	0.0028	0.0003	Down
265197_at	AT2G36750.1	| Symbols: UGT73C1 | UDP-glucosyl transferase 73C1 | chr2:15410531-15412006 REVERSE LENGTH=492	---------	---------	AP2/EREBP;NAC	5343.79	0.5004	0	0	Up	4842.83	0.6434	0.0003	0	Down
259173_at	AT3G03640.1	| Symbols: GLUC, BGLU25 | beta glucosidase 25 | chr3:881028-884028 FORWARD LENGTH=532	---------	---------	AP2/EREBP;NAC	4672.85	0.5756	0	0	Up	3545.72	0.7534	0	0	Down
259037_at	AT3G09350.1	| Symbols: Fes1A | Fes1A | chr3:2871216-2873109 FORWARD LENGTH=364	---------	---------	AP2/EREBP;NAC	7721.82	0.6612	0.0006	0.0001	Up	5053.53	0.6794	0.0007	0.0001	Down
264654_s_at	AT1G08900.2	| Symbols: | Major facilitator superfamily protein | chr1:2852478-2855610 FORWARD LENGTH=463	---------	---------	AP2/EREBP;NAC	6457.07	0.6781	0	0	Up	5266.46	0.9281	0.002	0.0002	Down
266778_at	AT2G29090.2	| Symbols: CYP707A2 | cytochrome P450, family 707, subfamily A, polypeptide 2 | chr2:12495038-12499080 REVERSE LENGTH=483	---------	---------	AP2/EREBP;NAC	4100.31	0.5565	0	0	Up	2899.47	0.5786	0	0	Down
264655_at	AT1G09070.1	| Symbols: SRC2, (AT)SRC2 | soybean gene regulated by cold-2 | chr1:2927767-2928741 FORWARD LENGTH=325	---------	---------	AP2/EREBP;MYB;NAC	6188.51	0.6843	0	0	Up	4380.5	0.8408	0	0	Down
265184_at	AT1G23710.1	| Symbols: | Protein of unknown function (DUF1645) | chr1:8385363-8386250 FORWARD LENGTH=296	---------	---------	AP2/EREBP;MYB;NAC	7741.59	0.8322	0.0006	0.0001	Up	2193.86	0.6599	0	0	Down
261259_at	AT1G26660.1	| Symbols: | Prefoldin chaperone subunit family protein | chr1:9212298-9213765 FORWARD LENGTH=153	---------	---------	AP2/EREBP;C2H2(Zn)	8286.86	0.8624	0.0052	0.0007	Up	4947.01	0.7448	0.0004	0	Down
258792_at	AT3G04640.2	| Symbols: | glycine-rich protein | chr3:1261062-1261541 REVERSE LENGTH=160	---------	---------	AP2/EREBP;C2H2(Zn)	5338.33	0.5678	0	0	Up	3645.59	0.7314	0	0	Down
259992_at	AT1G67970.1	| Symbols: AT-HSFA8, HSFA8 | heat shock transcription factor A8 | chr1:25484844-25486313 REVERSE LENGTH=375	AT1G67970.1	HSF	AP2/EREBP	4782.09	0.5	0	0	Up	3763.34	0.7744	0	0	Down
261899_at	AT1G80820.1	| Symbols: CCR2, ATCCR2 | cinnamoyl coa reductase | chr1:30370646-30372460 FORWARD LENGTH=333	---------	---------	AP2/EREBP	6972.26	0.7582	0	0	Up	2438.91	0.5673	0	0	Down
266246_at	AT2G27690.1	| Symbols: CYP94C1 | cytochrome P450, family 94, subfamily C, polypeptide 1 | chr2:11809373-11810860 FORWARD LENGTH=496	---------	---------	AP2/EREBP	6122.34	0.664	0	0	Up	2823.16	0.7367	0	0	Down
265674_at	AT2G32190.1	| Symbols: | unknown protein; BEST Arabidopsis thaliana protein match is: unknown protein (TAIR:AT2G32210.1); Has 218 Blast hits to 218 proteins in 24 species: Archae - 0; Bacteria - 0; Metazoa - 0; Fungi - 16; Plants - 202; Viruses - 0; Other Eukaryotes	---------	---------	AP2/EREBP	3351.36	0.4857	0	0	Up	1749.46	0.4687	0	0	Down
267147_at	AT2G38240.1	| Symbols: | 2-oxoglutarate (2OG) and Fe(II)-dependent oxygenase superfamily protein | chr2:16012723-16014666 REVERSE LENGTH=354	---------	---------	AP2/EREBP	8208.51	0.8036	0.004	0.0005	Up	2466.28	0.6145	0	0	Down
267337_at	AT2G39980.1	| Symbols: | HXXXD-type acyl-transferase family protein | chr2:16688437-16689885 REVERSE LENGTH=483	---------	---------	AP2/EREBP	6486.31	0.7774	0	0	Up	4736.17	0.7722	0.0002	0	Down
260522_x_at	AT2G41730.1	| Symbols: | unknown protein; BEST Arabidopsis thaliana protein match is: unknown protein (TAIR:AT5G24640.1); Has 25 Blast hits to 25 proteins in 5 species: Archae - 0; Bacteria - 0; Metazoa - 0; Fungi - 0; Plants - 25; Viruses - 0; Other Eukaryotes - 0 (	---------	---------	AP2/EREBP	3683.16	0.4957	0	0	Up	5163.32	0.8517	0.0012	0.0001	Down
258719_at	AT3G09540.1	| Symbols: | Pectin lyase-like superfamily protein | chr3:2929079-2931137 REVERSE LENGTH=379	---------	---------	AP2/EREBP	3977.72	0.4407	0	0	Up	5283.52	0.8788	0.0021	0.0002	Down
262571_at	AT1G15430.2	| Symbols: | Protein of unknown function (DUF1644) | chr1:5305011-5305790 FORWARD LENGTH=260	---------	---------	AP2/EREBP	7053.79	0.8356	0	0	Up	2846.64	0.5562	0	0	Down
265637_at	AT2G27490.2	| Symbols: ATCOAE | dephospho-CoA kinase family | chr2:11748087-11749009 REVERSE LENGTH=233	---------	---------	AP2/EREBP	6732.64	0.8514	0	0	Up	4823.2	0.717	0.0002	0	Down
264153_at	AT1G65390.2	| Symbols: ATPP2-A5, PP2-A5 | phloem protein 2 A5 | chr1:24292566-24294232 FORWARD LENGTH=298	---------	---------	---------	4803.01	0.3771	0	0	Up	2646.88	0.8214	0	0	Down
261937_at	AT1G22570.1	| Symbols: | Major facilitator superfamily protein | chr1:7976620-7978573 REVERSE LENGTH=566	---------	---------	---------	3389.34	0.3506	0	0	Up	4067.07	0.7407	0	0	Down
264756_at	AT1G61370.1	| Symbols: | S-locus lectin protein kinase family protein | chr1:22642096-22645147 REVERSE LENGTH=815	---------	---------	---------	6166.61	0.8058	0	0	Up	4207.38	0.7209	0	0	Down
259043_at	AT3G03440.1	| Symbols: | ARM repeat superfamily protein | chr3:815709-818568 FORWARD LENGTH=409	---------	---------	---------	3630.43	0.6505	0	0	Up	3136.85	0.6084	0	0	Down
261062_at	AT1G07530.1	| Symbols: SCL14, ATGRAS2, GRAS2 | SCARECROW-like 14 | chr1:2313828-2316137 REVERSE LENGTH=770	AT1G07530.1	GRAS	---------	6807.44	0.808	0	0	Up	3362.54	0.7076	0	0	Down
266514_at	AT2G47890.1	| Symbols: | B-box type zinc finger protein with CCT domain | chr2:19608245-19609476 FORWARD LENGTH=333	AT2G47890.1	CO-like	---------	2990.5	0.4217	0	0	Up	2860.79	0.6581	0	0	Down
267624_at	AT2G39660.1	| Symbols: BIK1 | botrytis-induced kinase1 | chr2:16531943-16533601 FORWARD LENGTH=396	---------	---------	---------	5842.22	0.7053	0	0	Up	4129.44	0.8336	0	0	Down
265648_at	AT2G27500.1	| Symbols: | Glycosyl hydrolase superfamily protein | chr2:11752364-11753844 REVERSE LENGTH=393	---------	---------	---------	4573.44	0.5164	0	0	Up	3832.81	0.8068	0	0	Down
266090_at	AT2G38000.1	| Symbols: | chaperone protein dnaJ-related | chr2:15903315-15905276 REVERSE LENGTH=420	---------	---------	---------	6534.35	0.7967	0	0	Up	4047.87	0.764	0	0	Down
262801_at	AT1G21010.1	| Symbols: | unknown protein; FUNCTIONS IN: molecular_function unknown; INVOLVED IN: N-terminal protein myristoylation; LOCATED IN: cellular_component unknown; EXPRESSED IN: 24 plant structures; EXPRESSED DURING: 14 growth stages; BEST Arabidopsis thalian	---------	---------	---------	6896.29	0.7061	0	0	Up	2687.49	0.7091	0	0	Down
264246_at	AT1G60140.1	| Symbols: ATTPS10, TPS10 | trehalose phosphate synthase | chr1:22177246-22180073 REVERSE LENGTH=862	---------	---------	---------	6894.44	0.5541	0	0	Up	3826.66	0.7006	0	0	Down
260262_at	AT1G68470.1	| Symbols: | Exostosin family protein | chr1:25676545-25678267 REVERSE LENGTH=456	---------	---------	---------	6302.15	0.6957	0	0	Up	2653.98	0.6881	0	0	Down
265999_at	AT2G24100.1	| Symbols: | unknown protein; BEST Arabidopsis thaliana protein match is: unknown protein (TAIR:AT4G30780.1); Has 101 Blast hits to 101 proteins in 16 species: Archae - 0; Bacteria - 0; Metazoa - 0; Fungi - 0; Plants - 95; Viruses - 0; Other Eukaryotes -	---------	---------	---------	3182.98	0.3642	0	0	Up	3455.91	0.684	0	0	Down
261192_at	AT1G32870.1	| Symbols: ANAC13, ANAC013, NAC13 | NAC domain protein 13 | chr1:11911745-11913692 FORWARD LENGTH=529	AT1G32870.1	NAC	---------	3992.02	0.5303	0	0	Up	2902.85	0.6	0	0	Down
263379_at	AT2G40140.2	| Symbols: CZF1, ZFAR1, SZF2, ATSZF2 | zinc finger (CCCH-type) family protein | chr2:16772537-16774330 FORWARD LENGTH=598	AT2G40140.2	C3H	---------	1924.22	0.4223	0	0	Up	2595.61	0.6712	0	0	Down
259479_at	AT1G19020.1	| Symbols: | unknown protein; BEST Arabidopsis thaliana protein match is: unknown protein (TAIR:AT3G48180.1); Has 88 Blast hits to 88 proteins in 15 species: Archae - 0; Bacteria - 0; Metazoa - 0; Fungi - 0; Plants - 88; Viruses - 0; Other Eukaryotes - 0	---------	---------	---------	5300.91	0.6468	0	0	Up	3979.62	0.9206	0	0	Down
259312_at	AT3G05200.1	| Symbols: ATL6 | RING/U-box superfamily protein | chr3:1477377-1478573 FORWARD LENGTH=399	---------	---------	---------	7092.4	0.8294	0	0	Up	2948.54	0.7756	0	0	Down
266259_at	AT2G27830.1	| Symbols: | unknown protein; BEST Arabidopsis thaliana protein match is: unknown protein (TAIR:AT4G22758.1); Has 131 Blast hits to 131 proteins in 17 species: Archae - 0; Bacteria - 0; Metazoa - 0; Fungi - 0; Plants - 131; Viruses - 0; Other Eukaryotes -	---------	---------	---------	5683.45	0.6243	0	0	Up	2573.71	0.6426	0	0	Down
263159_at	AT1G54130.1	| Symbols: RSH3, AT-RSH3, ATRSH3 | RELA/SPOT homolog 3 | chr1:20211177-20213761 FORWARD LENGTH=716	---------	---------	---------	6179.53	0.7585	0	0	Up	3367.81	0.6003	0	0	Down
263811_at	AT2G04350.2	| Symbols: LACS8 | AMP-dependent synthetase and ligase family protein | chr2:1516086-1519178 FORWARD LENGTH=721	---------	---------	---------	6825.06	0.7433	0	0	Up	2581.74	0.5739	0	0	Down
267036_at	AT2G38465.1	| Symbols: | unknown protein; FUNCTIONS IN: molecular_function unknown; INVOLVED IN: biological_process unknown; LOCATED IN: plasma membrane; EXPRESSED IN: 21 plant structures; EXPRESSED DURING: 11 growth stages; Has 16 Blast hits to 16 proteins in 8 spec	---------	---------	---------	4062.91	0.423	0	0	Up	1737.54	0.531	0	0	Down
260345_at	AT1G69270.1	| Symbols: RPK1 | receptor-like protein kinase 1 | chr1:26040877-26042499 REVERSE LENGTH=541	---------	---------	---------	7058.83	0.8426	0	0	Up	1514.58	0.5055	0	0	Down
259426_at	AT1G01470.1	| Symbols: LEA14, LSR3 | Late embryogenesis abundant protein | chr1:172295-172826 REVERSE LENGTH=152	---------	---------	---------	2291.36	0.3706	0	0	Up	834.662	0.4145	0	0	Down
259977_at	AT1G76590.1	| Symbols: | PLATZ transcription factor family protein | chr1:28740875-28741894 FORWARD LENGTH=246	---------	---------	---------	2472.89	0.3333	0	0	Up	763.135	0.4118	0	0	Down
259516_at	AT1G20450.2	| Symbols: LTI29, LTI45, ERD10 | Dehydrin family protein | chr1:7088235-7089107 REVERSE LENGTH=260	---------	---------	---------	1493.8	0.199	0	0	Up	1171.99	0.3871	0	0	Down
264953_at	AT1G77120.1	| Symbols: ADH1, ADH, ATADH, ATADH1 | alcohol dehydrogenase 1 | chr1:28975509-28977216 FORWARD LENGTH=380	---------	---------	---------	3252.55	0.1828	0	0	Up	1023.08	0.3135	0	0	Down
264746_at	AT1G62300.1	| Symbols: WRKY6, ATWRKY6 | WRKY family transcription factor | chr1:23016887-23019155 REVERSE LENGTH=554	AT1G62300.1	WRKY	---------	3800.88	0.6408	0	0	Up	4209.38	0.723	0	0	Down
263509_s_at	ATMG00730.1	| Symbols: COX3 | cytochrome c oxidase subunit 3 | chrM:218280-219077 FORWARD LENGTH=266	---------	---------	---------	5575.88	0.7518	0	0	Up	3471.98	0.6687	0	0	Down
259792_at	AT1G29690.1	| Symbols: CAD1 | MAC/Perforin domain-containing protein | chr1:10379310-10381861 REVERSE LENGTH=562	---------	---------	---------	5583.76	0.7074	0	0	Up	4390.32	0.7699	0	0	Down
260176_at	AT1G71950.1	| Symbols: | Proteinase inhibitor, propeptide | chr1:27080453-27081573 REVERSE LENGTH=137	---------	---------	---------	3523.19	0.5954	0	0	Up	3933.87	0.7175	0	0	Down
260832_at	AT1G06780.1	| Symbols: GAUT6 | galacturonosyltransferase 6 | chr1:2083689-2086853 FORWARD LENGTH=590	---------	---------	---------	4830.28	0.623	0	0	Up	4408.44	0.7079	0	0	Down
262677_at	AT1G75860.1	| Symbols: | unknown protein; BEST Arabidopsis thaliana protein match is: unknown protein (TAIR:AT1G20100.1); Has 258 Blast hits to 235 proteins in 58 species: Archae - 0; Bacteria - 4; Metazoa - 59; Fungi - 16; Plants - 90; Viruses - 0; Other Eukaryotes	---------	---------	---------	2289.4	0.4721	0	0	Up	3483.62	0.6703	0	0	Down
266271_at	AT2G29440.1	| Symbols: ATGSTU6, GST24, GSTU6 | glutathione S-transferase tau 6 | chr2:12620159-12621099 REVERSE LENGTH=224	---------	---------	---------	6683.79	0.714	0	0	Up	2007.93	0.5114	0	0	Down
259618_at	AT1G48000.1	| Symbols: MYB112, AtMYB112 | myb domain protein 112 | chr1:17704269-17706377 REVERSE LENGTH=244	AT1G48000.1	MYB	---------	6690.72	0.815	0	0	Up	1010.69	0.3234	0	0	Down
262197_at	AT1G53910.2	| Symbols: RAP2.12 | related to AP2 12 | chr1:20135242-20136581 FORWARD LENGTH=359	AT1G53910.2	AP2/ERF	---------	6671.29	0.7957	0	0	Up	4313.81	0.6626	0	0	Down
264415_at	AT1G43160.1	| Symbols: RAP2.6 | related to AP2 6 | chr1:16263989-16264663 FORWARD LENGTH=193	AT1G43160.1	AP2/ERF	---------	6510.86	0.523	0	0	Up	715.668	0.2584	0	0	Down
261114_at	AT1G75390.1	| Symbols: AtbZIP44, bZIP44 | basic leucine-zipper 44 | chr1:28292224-28292745 FORWARD LENGTH=174	AT1G75390.1	bZIP	---------	5676.65	0.6306	0	0	Up	4280.33	0.6725	0	0	Down
261453_at	AT1G21130.1	| Symbols: | O-methyltransferase family protein | chr1:7399170-7400470 REVERSE LENGTH=374	---------	---------	---------	6610.22	0.6428	0	0	Up	4258.92	1.0671	0	0	Down
260804_at	AT1G78410.1	| Symbols: | VQ motif-containing protein | chr1:29502728-29503054 FORWARD LENGTH=109	---------	---------	---------	6069.07	0.7566	0	0	Up	4399.24	0.9372	0	0	Down
262119_s_at	AT1G02930.2	| Symbols: GSTF6 | glutathione S-transferase 6 | chr1:661363-662191 REVERSE LENGTH=209	---------	---------	---------	5088.37	0.6484	0	0	Up	3838.66	0.7857	0	0	Down
262099_s_at	AT1G59500.1	| Symbols: GH3.4 | Auxin-responsive GH3 family protein | chr1:21854493-21856614 REVERSE LENGTH=598	---------	---------	---------	5354.41	0.6011	0	0	Up	3128.08	0.7575	0	0	Down
264314_at	AT1G70420.1	| Symbols: | Protein of unknown function (DUF1645) | chr1:26539840-26540658 REVERSE LENGTH=273	---------	---------	---------	3623.67	0.3242	0	0	Up	1733.19	0.5587	0	0	Down
264992_at	AT1G67300.1	| Symbols: | Major facilitator superfamily protein | chr1:25193832-25196751 REVERSE LENGTH=494	---------	---------	---------	6524.99	0.7763	0	0	Up	2309.69	0.555	0	0	Down
265670_s_at	AT2G32210.1	| Symbols: | unknown protein; BEST Arabidopsis thaliana protein match is: unknown protein (TAIR:AT2G32190.1); Has 214 Blast hits to 214 proteins in 21 species: Archae - 0; Bacteria - 0; Metazoa - 1; Fungi - 10; Plants - 203; Viruses - 0; Other Eukaryotes	---------	---------	---------	2168.29	0.3783	0	0	Up	1567.11	0.4515	0	0	Down
262452_at	AT1G11210.1	| Symbols: | Protein of unknown function (DUF761) | chr1:3755876-3756911 REVERSE LENGTH=309	---------	---------	---------	1091.96	0.1269	0	0	Up	775.083	0.3724	0	0	Down
261021_at	AT1G26380.1	| Symbols: | FAD-binding Berberine family protein | chr1:9126901-9128508 REVERSE LENGTH=536	---------	---------	---------	7792.53	0.7741	0.0008	0.0001	Up	4301.85	0.7845	0	0	Down
267278_at	AT2G19350.1	| Symbols: | Eukaryotic protein of unknown function (DUF872) | chr2:8376329-8377097 FORWARD LENGTH=104	---------	---------	---------	8078.12	0.9209	0.0026	0.0003	Up	3612.09	0.6883	0	0	Down
260627_at	AT1G62310.1	| Symbols: | transcription factor jumonji (jmjC) domain-containing protein | chr1:23036039-23039301 REVERSE LENGTH=884	---------	---------	---------	8143.69	0.8599	0.0032	0.0004	Up	3805.26	0.7553	0	0	Down
267293_at	AT2G23810.1	| Symbols: TET8 | tetraspanin8 | chr2:10135859-10137352 REVERSE LENGTH=274	---------	---------	---------	8482.84	0.8379	0.0098	0.0014	Up	3653.99	0.7415	0	0	Down
259109_at	AT3G05580.1	| Symbols: | Calcineurin-like metallo-phosphoesterase superfamily protein | chr3:1618216-1619850 REVERSE LENGTH=319	---------	---------	---------	8043.81	0.8322	0.0022	0.0003	Up	3519.28	0.6949	0	0	Down
264942_at	AT1G67340.1	| Symbols: | HCP-like superfamily protein with MYND-type zinc finger | chr1:25230323-25231622 FORWARD LENGTH=380	---------	---------	---------	7628.78	0.9236	0.0004	0	Up	3248.27	0.6301	0	0	Down
264204_at	AT1G22710.1	| Symbols: SUC2, SUT1, ATSUC2 | sucrose-proton symporter 2 | chr1:8030911-8032970 REVERSE LENGTH=513	---------	---------	---------	7901.9	0.9094	0.0013	0.0001	Up	4187.5	0.793	0	0	Down
263243_at	AT2G31350.1	| Symbols: GLX2-5 | glyoxalase 2-5 | chr2:13368451-13370802 FORWARD LENGTH=325	---------	---------	---------	7834.15	0.8459	0.0009	0.0001	Up	4275.85	0.6933	0	0	Down
258507_at	AT3G06500.1	| Symbols: | Plant neutral invertase family protein | chr3:2012309-2015471 FORWARD LENGTH=665	---------	---------	---------	7658.43	0.7783	0.0004	0	Up	1839.88	0.506	0	0	Down
262228_at	AT1G68690.1	| Symbols: | Protein kinase superfamily protein | chr1:25789192-25791886 FORWARD LENGTH=709	---------	---------	---------	7295.12	0.8052	0.0001	0	Up	4238.45	0.7555	0	0	Down
261754_at	AT1G76130.1	| Symbols: ATAMY2, AMY2 | alpha-amylase-like 2 | chr1:28561647-28563914 FORWARD LENGTH=414	---------	---------	---------	8214.28	0.8138	0.0041	0.0005	Up	4452.93	0.6792	0	0	Down
264617_at	AT2G17660.1	| Symbols: | RPM1-interacting protein 4 (RIN4) family protein | chr2:7673359-7673568 FORWARD LENGTH=70	---------	---------	---------	7587.47	0.7394	0.0003	0	Up	4118.76	0.6968	0	0	Down
260386_at	AT1G74010.1	| Symbols: | Calcium-dependent phosphotriesterase superfamily protein | chr1:27832432-27834017 REVERSE LENGTH=326	---------	---------	---------	7829.71	0.8061	0.0009	0.0001	Up	2290.02	0.5523	0	0	Down
263182_at	AT1G05575.1	| Symbols: | unknown protein; FUNCTIONS IN: molecular_function unknown; INVOLVED IN: anaerobic respiration; LOCATED IN: endomembrane system; EXPRESSED IN: 17 plant structures; EXPRESSED DURING: 9 growth stages; BEST Arabidopsis thaliana protein match is:	---------	---------	---------	8365	0.9144	0.0068	0.0009	Up	3483.47	0.8501	0	0	Down
266056_at	AT2G40810.2	| Symbols: ATATG18C, ATG18C | homolog of yeast autophagy 18C | chr2:17032686-17034338 FORWARD LENGTH=394	---------	---------	---------	6830.01	0.8491	0	0	Up	5061.89	0.7716	0.0007	0.0001	Down
267280_at	AT2G19450.1	| Symbols: TAG1, AS11, ABX45, DGAT1, RDS1, ATDGAT | membrane bound O-acyl transferase (MBOAT) family protein | chr2:8426436-8429455 FORWARD LENGTH=521	---------	---------	---------	3435.19	0.4407	0	0	Up	5388.31	0.8301	0.0033	0.0004	Down
266908_at	AT2G34650.1	| Symbols: PID, ABR | Protein kinase superfamily protein | chr2:14589934-14591557 REVERSE LENGTH=439	---------	---------	---------	5735.02	0.7043	0	0	Up	5536.31	0.9041	0.0059	0.0008	Down
259887_at	AT1G76360.1	| Symbols: | Protein kinase superfamily protein | chr1:28643242-28646483 REVERSE LENGTH=485	---------	---------	---------	3107.36	0.5449	0	0	Up	5526.5	0.8776	0.0057	0.0008	Down
264042_at	AT2G03760.1	| Symbols: ST, ATST1, RAR047, ST1, AtSOT1, AtSOT12, SOT12 | sulphotransferase 12 | chr2:1149475-1150455 REVERSE LENGTH=327	---------	---------	---------	2976.37	0.4918	0	0	Up	4576.98	0.7475	0.0001	0	Down
267276_at	AT2G30130.1	| Symbols: ASL5, LBD12, PCK1 | Lateral organ boundaries (LOB) domain family protein | chr2:12868740-12869684 FORWARD LENGTH=194	AT2G30130.1	LBD	---------	6422.01	0.8234	0	0	Up	5659.34	0.8397	0.0095	0.0013	Down
259105_at	AT3G05500.1	| Symbols: | Rubber elongation factor protein (REF) | chr3:1593540-1594802 FORWARD LENGTH=247	---------	---------	---------	3426.05	0.5826	0	0	Up	5667.38	0.8702	0.0098	0.0014	Down
259410_at	AT1G13340.1	| Symbols: | Regulator of Vps4 activity in the MVB pathway protein | chr1:4569622-4571043 REVERSE LENGTH=410	---------	---------	---------	6610.96	0.7685	0	0	Up	5022.7	0.8629	0.0006	0.0001	Down
259077_s_at	AT3G02230.1	| Symbols: RGP1, ATRGP1 | reversibly glycosylated polypeptide 1 | chr3:415463-417304 FORWARD LENGTH=358	---------	---------	---------	6465.33	0.7183	0	0	Up	5119.66	0.8198	0.001	0.0001	Down
262540_at	AT1G34260.1	| Symbols: FAB1D | FORMS APLOID AND BINUCLEATE CELLS 1A | chr1:12485967-12491799 FORWARD LENGTH=1457	---------	---------	---------	6836.37	0.799	0	0	Up	4585.19	0.7506	0.0001	0	Down
267592_at	AT2G39710.1	| Symbols: | Eukaryotic aspartyl protease family protein | chr2:16562051-16563379 REVERSE LENGTH=443	---------	---------	---------	5846.68	0.6142	0	0	Up	5424.83	0.9302	0.0038	0.0005	Down
263472_at	AT2G31955.2	| Symbols: CNX2 | cofactor of nitrate reductase and xanthine dehydrogenase 2 | chr2:13584635-13586484 REVERSE LENGTH=391	---------	---------	---------	4912.47	0.7026	0	0	Up	5053.31	0.7908	0.0007	0.0001	Down
267341_at	AT2G44200.1	| Symbols: | CBF1-interacting co-repressor CIR, N-terminal;Pre-mRNA splicing factor | chr2:18276302-18278240 FORWARD LENGTH=494	---------	---------	---------	5444.59	0.7407	0	0	Up	5652.22	0.7885	0.0093	0.0013	Down
265358_at	AT2G16710.1	| Symbols: | Iron-sulphur cluster biosynthesis family protein | chr2:7248294-7250013 FORWARD LENGTH=138	---------	---------	---------	5769.63	0.7779	0	0	Up	5197.52	0.7635	0.0014	0.0002	Down
262881_at	AT1G64890.1	| Symbols: | Major facilitator superfamily protein | chr1:24109752-24111165 FORWARD LENGTH=443	---------	---------	---------	2810.29	0.326	0	0	Up	4888.73	0.7609	0.0003	0	Down
264583_at	AT1G05170.1	| Symbols: | Galactosyltransferase family protein | chr1:1491460-1493931 REVERSE LENGTH=405	---------	---------	---------	7148.91	0.7518	0	0	Up	4807.32	0.7568	0.0002	0	Down
262180_at	AT1G78050.1	| Symbols: PGM | phosphoglycerate/bisphosphoglycerate mutase | chr1:29348095-29349592 FORWARD LENGTH=333	---------	---------	---------	7097.36	0.7546	0	0	Up	5026.12	0.7535	0.0006	0.0001	Down
265373_at	AT2G06510.1	| Symbols: ATRPA1A, RPA1A, RPA70A, ATRPA70A | replication protein A 1A | chr2:2585215-2587601 FORWARD LENGTH=641	---------	---------	---------	4481.81	0.7081	0	0	Up	4816.52	0.7181	0.0002	0	Down
264481_at	AT1G77200.1	| Symbols: | Integrase-type DNA-binding superfamily protein | chr1:29004357-29005091 REVERSE LENGTH=245	AT1G77200.1	AP2/ERF	---------	6394.34	0.7144	0	0	Up	5249	0.8473	0.0018	0.0002	Down
262113_at	AT1G02820.1	| Symbols: | Late embryogenesis abundant 3 (LEA3) family protein | chr1:623933-624304 REVERSE LENGTH=92	---------	---------	---------	4646.84	0.2184	0	0	Up	4692.95	0.8669	0.0001	0	Down
260268_at	AT1G68490.1	| Symbols: | unknown protein; FUNCTIONS IN: molecular_function unknown; INVOLVED IN: biological_process unknown; LOCATED IN: chloroplast; EXPRESSED IN: 22 plant structures; EXPRESSED DURING: 13 growth stages; BEST Arabidopsis thaliana protein match is: un	---------	---------	---------	6047.67	0.7264	0	0	Up	5244.42	0.8445	0.0018	0.0002	Down
258827_at	AT3G07150.1	| Symbols: | unknown protein; Has 19 Blast hits to 19 proteins in 8 species: Archae - 0; Bacteria - 0; Metazoa - 0; Fungi - 0; Plants - 19; Viruses - 0; Other Eukaryotes - 0 (source: NCBI BLink). | chr3:2263806-2264576 REVERSE LENGTH=200	---------	---------	---------	6568.84	0.7576	0	0	Up	5446.1	0.7794	0.0042	0.0005	Down
261116_at	AT1G75370.2	| Symbols: | Sec14p-like phosphatidylinositol transfer family protein | chr1:28276440-28279798 REVERSE LENGTH=669	---------	---------	---------	4549.1	0.6218	0	0	Up	4572.38	0.7659	0.0001	0	Down
260955_at	AT1G06000.1	| Symbols: | UDP-Glycosyltransferase superfamily protein | chr1:1820495-1821802 REVERSE LENGTH=436	---------	---------	---------	8024.57	0.6075	0.0021	0.0003	Up	5173.73	0.8705	0.001	0.0001	Down
266100_at	AT2G37980.1	| Symbols: | O-fucosyltransferase family protein | chr2:15894162-15897452 REVERSE LENGTH=639	---------	---------	---------	7809.2	0.868	0.0008	0.0001	Up	4941.18	0.8399	0.0004	0	Down
259149_at	AT3G10340.1	| Symbols: PAL4 | phenylalanine ammonia-lyase 4 | chr3:3204260-3207809 FORWARD LENGTH=708	---------	---------	---------	8126.15	0.8417	0.0031	0.0004	Up	4802.83	0.7122	0.0002	0	Down
259970_at	AT1G76570.1	| Symbols: | Chlorophyll A-B binding family protein | chr1:28729132-28730754 FORWARD LENGTH=328	---------	---------	---------	8249.92	0.8328	0.0047	0.0006	Up	5534.34	0.7846	0.0059	0.0008	Down
267140_at	AT2G38250.1	| Symbols: | Homeodomain-like superfamily protein | chr2:16018384-16019500 FORWARD LENGTH=290	AT2G38250.1	Trihelix	---------	8376.47	0.8064	0.0071	0.001	Up	5403.09	0.7684	0.0035	0.0004	Down
265446_at	AT2G37110.1	| Symbols: | PLAC8 family protein | chr2:15592689-15593726 FORWARD LENGTH=243	---------	---------	---------	8154.88	0.9155	0.0034	0.0004	Up	5544.35	0.8132	0.0061	0.0008	Down
259826_at	AT1G29340.1	| Symbols: PUB17, ATPUB17 | plant U-box 17 | chr1:10264412-10266601 FORWARD LENGTH=730	---------	---------	---------	8049.16	0.881	0.0023	0.0003	Up	5219.83	0.7782	0.0016	0.0002	Down
260588_at	AT1G53320.1	| Symbols: AtTLP7, TLP7 | tubby like protein 7 | chr1:19891237-19893429 REVERSE LENGTH=380	---------	---------	---------	7538.8	0.8967	0.0003	0	Up	4594.72	0.7552	0.0001	0	Down
260405_at	AT1G69930.1	| Symbols: ATGSTU11, GSTU11 | glutathione S-transferase TAU 11 | chr1:26337735-26338690 REVERSE LENGTH=235	---------	---------	---------	8170.95	0.8435	0.0036	0.0004	Up	5367.29	0.744	0.003	0.0004	Down
265203_at	AT2G36630.1	| Symbols: | Sulfite exporter TauE/SafE family protein | chr2:15352767-15355050 REVERSE LENGTH=460	---------	---------	---------	8107.21	0.7168	0.0028	0.0004	Up	4519.32	0.8436	0.0001	0	Down
266045_s_at	ATMG00220.1	| Symbols: COB | apocytochrome b | chrM:60235-61416 FORWARD LENGTH=394	---------	---------	---------	8325.16	0.8837	0.0059	0.0008	Up	4949.69	0.7119	0.0004	0	Down
256045_at	AT1G07150.1	| Symbols: MAPKKK13 | mitogen-activated protein kinase kinase kinase 13 | chr1:2194279-2195778 REVERSE LENGTH=500	---------	---------	NAC	6933.39	0.8049	0	0	Down	5520.16	0.8377	0.0056	0.0007	Down
255957_at	AT1G22160.1	| Symbols: | Protein of unknown function (DUF581) | chr1:7823238-7823774 FORWARD LENGTH=148	---------	---------	NAC	5586.33	1.619	0	0	Down	2491.48	0.6631	0	0	Down
256529_at	AT1G33260.1	| Symbols: | Protein kinase superfamily protein | chr1:12064796-12066114 FORWARD LENGTH=350	---------	---------	NAC	5885.39	1.3786	0	0	Down	2452.8	0.5397	0	0	Down
260054_at	AT1G78130.1	| Symbols: UNE2 | Major facilitator superfamily protein | chr1:29400171-29401814 FORWARD LENGTH=491	---------	---------	NAC	6785.12	1.192	0	0	Down	5507.19	0.8689	0.0053	0.0007	Down
245038_at	AT2G26560.1	| Symbols: PLP2, PLA IIA, PLA2A | phospholipase A 2A | chr2:11293912-11295708 REVERSE LENGTH=408	---------	---------	NAC	4648.95	0.5053	0	0	Down	5131.17	1.0044	0.0008	0.0001	Down
263478_at	AT2G31880.1	| Symbols: SOBIR1, EVR | Leucine-rich repeat protein kinase family protein | chr2:13554920-13556845 FORWARD LENGTH=642	---------	---------	NAC	8378.57	1.3607	0.0074	0.0012	Down	5438.86	1.0579	0.0041	0.0005	Down
267596_s_at	AT2G33050.1	| Symbols: AtRLP26, RLP26 | receptor like protein 26 | chr2:14021870-14024272 FORWARD LENGTH=801	---------	---------	NAC	5942.15	1.4195	0	0	Down	5093.79	0.9959	0.0009	0.0001	Down
255844_at	AT2G33580.1	| Symbols: | Protein kinase superfamily protein | chr2:14219848-14221842 REVERSE LENGTH=665	---------	---------	NAC	6462.93	1.5279	0	0	Down	4637.26	0.8279	0.0001	0	Down
259318_at	AT3G01100.1	| Symbols: HYP1, ATHYP1 | hypothetical protein 1 | chr3:35013-38176 REVERSE LENGTH=704	---------	---------	NAC	8056.83	1.1632	0.0026	0.0004	Down	4156.66	0.6876	0	0	Down
257271_at	AT3G28007.1	| Symbols: SWEET4, AtSWEET4 | Nodulin MtN3 family protein | chr3:10408243-10409633 REVERSE LENGTH=252	---------	---------	NAC	5985.54	0.6845	0	0	Down	502.909	0.2445	0	0	Down
252648_at	AT3G44630.1	| Symbols: | Disease resistance protein (TIR-NBS-LRR class) family | chr3:16196292-16200423 FORWARD LENGTH=1215	---------	---------	NAC	7471.98	1.4115	0.0003	0	Down	5599.29	0.9631	0.0076	0.001	Down
252450_s_at	AT3G47090.1	| Symbols: | Leucine-rich repeat protein kinase family protein | chr3:17341512-17344645 REVERSE LENGTH=1010	---------	---------	NAC	8372.18	0.9357	0.007	0.0009	Down	5267.07	0.9356	0.002	0.0002	Down
252173_at	AT3G50650.1	| Symbols: | GRAS family transcription factor | chr3:18806472-18808100 REVERSE LENGTH=543	AT3G50650.1	GRAS	NAC	7848.48	1.181	0.0013	0.0002	Down	4035.06	0.7413	0	0	Down
252137_at	AT3G50980.1	| Symbols: XERO1 | dehydrin xero 1 | chr3:18942034-18942721 FORWARD LENGTH=129	---------	---------	NAC	8472.82	0.9057	0.0095	0.0013	Down	2084.98	0.4447	0	0	Down
251895_at	AT3G54420.1	| Symbols: ATEP3, ATCHITIV, CHIV, EP3 | homolog of carrot EP3-3 chitinase | chr3:20145935-20147034 FORWARD LENGTH=274	---------	---------	NAC	7602.98	0.7705	0.0003	0	Down	3712.25	0.7154	0	0	Down
251768_at	AT3G55940.1	| Symbols: | Phosphoinositide-specific phospholipase C family protein | chr3:20747787-20750184 FORWARD LENGTH=585	---------	---------	NAC	5011.65	0.5554	0	0	Down	2548.3	0.4993	0	0	Down
251336_at	AT3G61190.1	| Symbols: BAP1 | BON association protein 1 | chr3:22650837-22651415 REVERSE LENGTH=193	---------	---------	NAC	3707.7	0.4252	0	0	Down	2483.1	0.6901	0	0	Down
251176_at	AT3G63380.1	| Symbols: | ATPase E1-E2 type family protein / haloacid dehalogenase-like hydrolase family protein | chr3:23407112-23410213 REVERSE LENGTH=1034	---------	---------	NAC	5932.56	0.6477	0	0	Down	5110.4	0.767	0.0009	0.0001	Down
254924_at	AT4G11330.1	| Symbols: ATMPK5, MPK5 | MAP kinase 5 | chr4:6892143-6893845 FORWARD LENGTH=377	---------	---------	NAC	4050.64	0.6993	0	0	Down	4613.91	0.7746	0.0001	0	Down
245247_at	AT4G17230.1	| Symbols: SCL13 | SCARECROW-like 13 | chr4:9661218-9662807 REVERSE LENGTH=530	AT4G17230.1	GRAS	NAC	7352.45	0.8756	0.0001	0	Down	1864.88	0.5603	0	0	Down
254487_at	AT4G20780.1	| Symbols: CML42 | calmodulin like 42 | chr4:11133309-11133884 REVERSE LENGTH=192	---------	---------	NAC	6314.27	1.4226	0	0	Down	3828.4	1.1055	0	0	Down
254255_at	AT4G23220.1	| Symbols: CRK14 | cysteine-rich RLK (RECEPTOR-like protein kinase) 14 | chr4:12154091-12157091 REVERSE LENGTH=729	---------	---------	NAC	7408.95	0.9188	0.0001	0	Down	3995.98	0.7899	0	0	Down
253812_at	AT4G28240.1	| Symbols: | Wound-responsive family protein | chr4:13997979-13998239 REVERSE LENGTH=87	---------	---------	NAC	7478.22	1.6669	0.0003	0	Down	3328.19	0.7772	0	0	Down
253113_at	AT4G35985.1	| Symbols: | Senescence/dehydration-associated protein-related | chr4:17032268-17033862 REVERSE LENGTH=449	---------	---------	NAC	8189.32	0.8254	0.0038	0.0005	Down	4621.89	0.7476	0.0001	0	Down
252825_at	AT4G39890.1	| Symbols: AtRABH1c, RABH1c | RAB GTPase homolog H1C | chr4:18506112-18507459 FORWARD LENGTH=215	---------	---------	NAC	8128.97	0.8891	0.0031	0.0004	Down	4031.23	0.7432	0	0	Down
250648_at	AT5G06760.1	| Symbols: LEA4-5 | Late Embryogenesis Abundant 4-5 | chr5:2089754-2090313 REVERSE LENGTH=159	---------	---------	NAC	6694.91	0.4275	0	0	Down	194.079	0.1292	0	0	Down
245885_at	AT5G09440.1	| Symbols: EXL4 | EXORDIUM like 4 | chr5:2938397-2939233 FORWARD LENGTH=279	---------	---------	NAC	3400.71	0.5543	0	0	Down	3464.41	0.7453	0	0	Down
246451_at	AT5G16760.1	| Symbols: | Inositol 1,3,4-trisphosphate 5/6-kinase family protein | chr5:5509890-5510849 FORWARD LENGTH=320	---------	---------	NAC	7084.53	0.7946	0	0	Down	4642.39	0.7135	0.0001	0	Down
250024_at	AT5G18270.1	| Symbols: ANAC087 | Arabidopsis NAC domain containing protein 87 | chr5:6041241-6042743 REVERSE LENGTH=336	AT5G18270.1	NAC	NAC	7737.67	0.8189	0.0006	0.0001	Down	4987.45	0.7412	0.0005	0.0001	Down
249800_at	AT5G23660.1	| Symbols: MTN3, SWEET12, AtSWEET12 | homolog of Medicago truncatula MTN3 | chr5:7971936-7973796 REVERSE LENGTH=286	---------	---------	NAC	6699.87	1.4991	0	0	Down	4630.77	0.902	0.0001	0	Down
249595_at	AT5G37930.1	| Symbols: | Protein with RING/U-box and TRAF-like domains | chr5:15102239-15103651 REVERSE LENGTH=350	---------	---------	NAC	3150.55	1.8248	0	0	Down	5562.86	0.7938	0.0066	0.0009	Down
249068_at	AT5G43980.1	| Symbols: PDLP1, PDLP1A | plasmodesmata-located protein 1 | chr5:17694817-17696458 REVERSE LENGTH=304	---------	---------	NAC	5860.84	0.7322	0	0	Down	5443.73	0.7551	0.0041	0.0005	Down
248833_at	AT5G47120.1	| Symbols: ATBI-1, BI-1, ATBI1, BI1 | BAX inhibitor 1 | chr5:19136071-19137585 FORWARD LENGTH=248	---------	---------	NAC	5784.71	0.8067	0	0	Down	5078.25	0.7772	0.0008	0.0001	Down
248701_at	AT5G48410.1	| Symbols: ATGLR1.3, GLR1.3 | glutamate receptor 1.3 | chr5:19620316-19623277 FORWARD LENGTH=861	---------	---------	NAC	8370.04	0.8317	0.0069	0.0009	Down	5449.41	0.6974	0.0042	0.0005	Down
248313_at	AT5G52580.1	| Symbols: | RabGAP/TBC domain-containing protein | chr5:21338052-21342848 FORWARD LENGTH=674	---------	---------	NAC	5746.18	0.7553	0	0	Down	4921.35	0.7892	0.0004	0	Down
248256_at	AT5G53360.1	| Symbols: | TRAF-like superfamily protein | chr5:21648485-21649269 FORWARD LENGTH=234	---------	---------	NAC	6764.5	1.2603	0	0	Down	5353.15	0.8018	0.0029	0.0004	Down
247848_at	AT5G58120.1	| Symbols: | Disease resistance protein (TIR-NBS-LRR class) family | chr5:23517492-23520927 FORWARD LENGTH=1047	---------	---------	NAC	7287.1	1.4028	0.0001	0	Down	4830.99	0.8599	0.0002	0	Down
247775_at	AT5G58690.1	| Symbols: ATPLC5, PLC5 | phosphatidylinositol-speciwc phospholipase C5 | chr5:23709676-23712030 REVERSE LENGTH=579	---------	---------	NAC	6918.07	0.7904	0	0	Down	2215.44	0.5369	0	0	Down
247204_at	AT5G64990.1	| Symbols: AtRABH1a, RABH1a | RAB GTPase homolog H1A | chr5:25963562-25964792 REVERSE LENGTH=207	---------	---------	NAC	7868.35	0.8903	0.0011	0.0001	Down	4345.45	0.7393	0	0	Down
256129_at	AT1G18210.2	| Symbols: | Calcium-binding EF-hand family protein | chr1:6268273-6268785 REVERSE LENGTH=171	---------	---------	NAC	8350.71	0.8646	0.0065	0.0009	Down	5355.86	0.8447	0.0029	0.0004	Down
262671_at	AT1G76040.2	| Symbols: CPK29 | calcium-dependent protein kinase 29 | chr1:28537743-28540448 FORWARD LENGTH=562	---------	---------	NAC	8051.65	1.1797	0.0026	0.0004	Down	4953.54	0.8029	0.0004	0	Down
255132_at	AT4G08170.2	| Symbols: | Inositol 1,3,4-trisphosphate 5/6-kinase family protein | chr4:5163707-5167000 REVERSE LENGTH=354	---------	---------	NAC	7286.07	0.8233	0.0001	0	Down	2883.77	0.6144	0	0	Down
248222_at	AT5G53570.2	| Symbols: | Ypt/Rab-GAP domain of gyp1p superfamily protein | chr5:21760924-21763280 REVERSE LENGTH=578	---------	---------	NAC	3733.64	0.7047	0	0	Down	5319.11	0.904	0.0025	0.0003	Down
248190_at	AT5G54130.4	| Symbols: | Calcium-binding endonuclease/exonuclease/phosphatase family | chr5:21962900-21964841 FORWARD LENGTH=352	---------	---------	NAC	8104.28	0.6884	0.0028	0.0003	Down	5377.87	1.121	0.0032	0.0004	Down
260477_at	AT1G11050.1	| Symbols: | Protein kinase superfamily protein | chr1:3681892-3683769 FORWARD LENGTH=626	---------	---------	MYB;NAC	8455.36	1.2284	0.0093	0.0016	Down	4994.87	0.9289	0.0005	0.0001	Down
256014_at	AT1G19200.1	| Symbols: | Protein of unknown function (DUF581) | chr1:6625104-6625856 REVERSE LENGTH=216	---------	---------	MYB;NAC	4785.39	0.5785	0	0	Down	4196.74	0.6264	0	0	Down
255585_at	AT4G01550.1	| Symbols: anac069, NAC069 | NAC domain containing protein 69 | chr4:674025-676225 REVERSE LENGTH=458	AT4G01550.1	NAC	MYB;NAC	5627.19	0.6799	0	0	Down	2023.17	0.5357	0	0	Down
254390_at	AT4G21940.1	| Symbols: CPK15 | calcium-dependent protein kinase 15 | chr4:11640847-11643387 FORWARD LENGTH=555	---------	---------	MYB;NAC	8236.38	0.8528	0.0044	0.0006	Down	4418.85	0.8002	0	0	Down
247819_at	AT5G58350.1	| Symbols: WNK4, ZIK2 | with no lysine (K) kinase 4 | chr5:23585505-23587681 FORWARD LENGTH=572	---------	---------	MYB;NAC	6509.35	1.5267	0	0	Down	4675.74	0.7751	0.0001	0	Down
247707_at	AT5G59450.1	| Symbols: | GRAS family transcription factor | chr5:23974808-23976640 FORWARD LENGTH=611	AT5G59450.1	GRAS	MYB;NAC	4937.05	0.6848	0	0	Down	4847.66	0.8503	0.0003	0	Down
247431_at	AT5G62520.1	| Symbols: SRO5 | similar to RCD one 5 | chr5:25098071-25099264 FORWARD LENGTH=310	---------	---------	MYB;NAC	6932.01	0.665	0	0	Down	1529.31	0.4008	0	0	Down
254869_at	AT4G11890.2	| Symbols: | Protein kinase superfamily protein | chr4:7148269-7149772 FORWARD LENGTH=353	---------	---------	MYB;NAC	6138.98	0.7307	0	0	Down	4265.47	0.7215	0	0	Down
256017_at	AT1G19180.1	| Symbols: JAZ1, TIFY10A | jasmonate-zim-domain protein 1 | chr1:6622312-6623271 FORWARD LENGTH=254	---------	---------	MYB	2010.24	0.308	0	0	Down	1231.3	0.4019	0	0	Down
258321_at	AT3G22840.1	| Symbols: ELIP1, ELIP | Chlorophyll A-B binding family protein | chr3:8084628-8085445 REVERSE LENGTH=196	---------	---------	MYB	2562.59	0.197	0	0	Down	752.437	0.2541	0	0	Down
252102_at	AT3G50970.1	| Symbols: LTI30, XERO2 | dehydrin family protein | chr3:18940825-18941406 FORWARD LENGTH=194	---------	---------	MYB	1974.74	0.0917	0	0	Down	238.131	0.2178	0	0	Down
253063_at	AT4G37640.1	| Symbols: ACA2 | calcium ATPase 2 | chr4:17683225-17686808 REVERSE LENGTH=1015	---------	---------	MYB	7548.05	0.8292	0.0003	0	Down	5495.55	0.8329	0.0051	0.0007	Down
247691_at	AT5G59720.1	| Symbols: HSP18.2 | heat shock protein 18.2 | chr5:24062632-24063117 FORWARD LENGTH=162	---------	---------	MYB	7324.56	0.8392	0.0001	0	Down	5061.81	0.8134	0.0007	0.0001	Down
253132_at	AT4G35580.3	| Symbols: NTL9 | NAC transcription factor-like 9 | chr4:16888534-16890744 REVERSE LENGTH=534	AT4G35580.3	NAC	MYB	8450.25	1.1494	0.0092	0.0016	Down	5250.1	0.7638	0.0018	0.0002	Down
258207_at	AT3G14050.1	| Symbols: RSH2, AT-RSH2, ATRSH2 | RELA/SPOT homolog 2 | chr3:4650902-4653514 REVERSE LENGTH=710	---------	---------	C2H2(Zn);NAC	5056.41	0.6853	0	0	Down	2515.74	0.5958	0	0	Down
256922_at	AT3G19010.1	| Symbols: | 2-oxoglutarate (2OG) and Fe(II)-dependent oxygenase superfamily protein | chr3:6556306-6557862 REVERSE LENGTH=350	---------	---------	C2H2(Zn);NAC	7099.4	0.9124	0	0	Down	5660.2	0.9845	0.0095	0.0013	Down
252591_at	AT3G45600.1	| Symbols: TET3 | tetraspanin3 | chr3:16733973-16735854 REVERSE LENGTH=286	---------	---------	C2H2(Zn);NAC	4047.55	0.5339	0	0	Down	5669.23	0.8716	0.0099	0.0014	Down
251884_at	AT3G54150.1	| Symbols: | S-adenosyl-L-methionine-dependent methyltransferases superfamily protein | chr3:20050802-20052742 REVERSE LENGTH=324	---------	---------	C2H2(Zn);NAC	8206.67	0.8945	0.004	0.0005	Down	5501.35	0.9443	0.0052	0.0007	Down
251706_at	AT3G56620.1	| Symbols: | nodulin MtN21 /EamA-like transporter family protein | chr3:20972696-20974495 REVERSE LENGTH=378	---------	---------	C2H2(Zn);NAC	7622.6	1.1864	0.0006	0.0001	Down	4104.38	0.6656	0	0	Down
255129_at	AT4G08290.1	| Symbols: | nodulin MtN21 /EamA-like transporter family protein | chr4:5239088-5240861 FORWARD LENGTH=385	---------	---------	C2H2(Zn);NAC	7819.31	1.226	0.0012	0.0002	Down	5427.8	0.8998	0.0032	0.0004	Down
252914_at	AT4G39130.1	| Symbols: | Dehydrin family protein | chr4:18228183-18228844 REVERSE LENGTH=152	---------	---------	C2H2(Zn);NAC	8336.43	0.9032	0.0062	0.0008	Down	4862.58	0.8968	0.0003	0	Down
246908_at	AT5G25610.1	| Symbols: RD22, ATRD22 | BURP domain-containing protein | chr5:8914498-8916684 REVERSE LENGTH=393	---------	---------	C2H2(Zn);NAC	7767.34	1.2034	0.001	0.0001	Down	2041.8	0.615	0	0	Down
247280_at	AT5G64260.1	| Symbols: EXL2 | EXORDIUM like 2 | chr5:25703980-25704897 FORWARD LENGTH=306	---------	---------	C2H2(Zn);NAC	4199.15	0.4703	0	0	Down	2403.76	0.7505	0	0	Down
256294_at	AT1G69450.2	| Symbols: | Early-responsive to dehydration stress protein (ERD4) | chr1:26107120-26110006 REVERSE LENGTH=712	---------	---------	C2H2(Zn);NAC	5865.76	1.3797	0	0	Down	4531.96	0.7477	0.0001	0	Down
254688_at	AT4G13830.2	| Symbols: J20 | DNAJ-like 20 | chr4:8011518-8012577 FORWARD LENGTH=198	---------	---------	C2H2(Zn);NAC	7708.14	1.8041	0.0008	0.0001	Down	5404.67	0.9986	0.0035	0.0004	Down
245736_at	AT1G73330.1	| Symbols: ATDR4, DR4 | drought-repressed 4 | chr1:27569022-27569651 REVERSE LENGTH=210	---------	---------	C2H2(Zn)	8412.94	1.3814	0.0082	0.0014	Down	3348.2	0.5877	0	0	Down
254225_at	AT4G23670.1	| Symbols: | Polyketide cyclase/dehydrase and lipid transport superfamily protein | chr4:12332846-12333656 REVERSE LENGTH=152	---------	---------	C2H2(Zn)	6411.82	1.4482	0	0	Down	5366.41	0.8131	0.003	0.0004	Down
252940_at	AT4G39270.1	| Symbols: | Leucine-rich repeat protein kinase family protein | chr4:18276874-18279710 FORWARD LENGTH=865	---------	---------	C2H2(Zn)	6552.13	0.7311	0	0	Down	5260.94	0.7591	0.0019	0.0002	Down
249575_at	AT5G37670.1	| Symbols: | HSP20-like chaperones superfamily protein | chr5:14969035-14969448 FORWARD LENGTH=138	---------	---------	C2H2(Zn)	6457.65	1.2982	0	0	Down	4222.81	0.6589	0	0	Down
256225_at	AT1G56220.1	| Symbols: | Dormancy/auxin associated family protein | chr1:21043414-21044469 FORWARD LENGTH=138	---------	---------	bZIP;NAC	7091.6	1.7231	0.0001	0	Down	5151.88	1.0131	0.0012	0.0001	Down
246300_at	AT3G51830.1	| Symbols: ATG5, SAC8 | SAC domain-containing protein 8 | chr3:19220237-19225092 FORWARD LENGTH=589	---------	---------	bZIP;NAC	4932.57	1.4018	0	0	Down	5375.84	0.81	0.0031	0.0004	Down
249237_at	AT5G42050.1	| Symbols: | DCD (Development and Cell Death) domain protein | chr5:16815630-16816932 FORWARD LENGTH=350	---------	---------	bZIP;NAC	6728.29	0.7484	0	0	Down	1704.66	0.4871	0	0	Down
248676_at	AT5G48850.1	| Symbols: ATSDI1 | Tetratricopeptide repeat (TPR)-like superfamily protein | chr5:19805576-19807699 REVERSE LENGTH=307	---------	---------	bZIP;NAC	6979.33	1.3983	0	0	Down	5606.37	0.9489	0.0069	0.001	Down
262616_at	AT1G06620.1	| Symbols: | 2-oxoglutarate (2OG) and Fe(II)-dependent oxygenase superfamily protein | chr1:2025618-2027094 FORWARD LENGTH=366	---------	---------	bZIP;MYB	7862.51	1.1301	0.0014	0.0002	Down	5376.96	0.7931	0.0032	0.0004	Down
246384_at	AT1G77370.1	| Symbols: | Glutaredoxin family protein | chr1:29073916-29074642 FORWARD LENGTH=131	---------	---------	bZIP;C2H2(Zn);NAC	6232.3	1.3206	0	0	Down	4371.91	0.7262	0	0	Down
257029_at	AT3G19240.1	| Symbols: | Vacuolar import/degradation, Vid27-related protein | chr3:6664383-6666423 FORWARD LENGTH=649	---------	---------	AP2/EREBP;NAC	5433.2	0.7532	0	0	Down	4045.41	0.7652	0	0	Down
253114_at	AT4G35860.1	| Symbols: ATRABB1B, ATGB2, ATRAB2C, GB2 | GTP-binding 2 | chr4:16987118-16988839 REVERSE LENGTH=212	---------	---------	AP2/EREBP;NAC	6358.83	0.8224	0	0	Down	5625.86	0.7825	0.0084	0.0012	Down
251054_at	AT5G01540.1	| Symbols: LECRKA4.1 | lectin receptor kinase a4.1 | chr5:211285-213333 REVERSE LENGTH=683	---------	---------	AP2/EREBP;NAC	7004.46	0.8175	0	0	Down	3918.1	0.7489	0	0	Down
248000_at	AT5G56190.2	| Symbols: | Transducin/WD40 repeat-like superfamily protein | chr5:22742654-22744909 FORWARD LENGTH=448	---------	---------	AP2/EREBP;NAC	4999.96	0.7194	0	0	Down	4565.46	0.7203	0.0001	0	Down
246532_at	AT5G15870.1	| Symbols: | glycosyl hydrolase family 81 protein | chr5:5182641-5184878 REVERSE LENGTH=746	---------	---------	AP2/EREBP;MYB;NAC	6684.95	0.7914	0	0	Down	5090.84	0.8142	0.0009	0.0001	Down
266581_at	AT2G46140.1	| Symbols: | Late embryogenesis abundant protein | chr2:18959163-18960362 FORWARD LENGTH=167	---------	---------	AP2/EREBP;MYB	7888.09	1.1731	0.0015	0.0002	Down	4280.61	0.8171	0	0	Down
245299_at	AT4G17530.1	| Symbols: RAB1C, ATRAB1C, ATRABD2C | RAB GTPase homolog 1C | chr4:9773721-9775424 REVERSE LENGTH=203	---------	---------	AP2/EREBP;C2H2(Zn);NAC	6968.89	0.8143	0	0	Down	5526.32	0.7089	0.0057	0.0008	Down
254269_at	AT4G23050.1	| Symbols: | PAS domain-containing protein tyrosine kinase family protein | chr4:12080112-12083708 FORWARD LENGTH=736	---------	---------	AP2/EREBP;C2H2(Zn);NAC	7099.08	1.2122	0.0001	0	Down	1766.87	0.4907	0	0	Down
250829_at	AT5G04720.1	| Symbols: ADR1-L2 | ADR1-like 2 | chr5:1360748-1363665 FORWARD LENGTH=812	---------	---------	AP2/EREBP;C2H2(Zn);NAC	7052.75	0.8614	0	0	Down	4965.64	0.8649	0.0005	0	Down
260455_at	AT1G72500.1	| Symbols: | LOCATED IN: plasma membrane; EXPRESSED IN: 23 plant structures; EXPRESSED DURING: 13 growth stages; CONTAINS InterPro DOMAIN/s: von Willebrand factor, type A (InterPro:IPR002035); BEST Arabidopsis thaliana protein match is: inter-alpha-trypsi	---------	---------	AP2/EREBP	8441.74	1.1184	0.009	0.0015	Down	5129.89	0.9596	0.001	0.0001	Down
257832_at	AT3G26740.1	| Symbols: CCL | CCR-like | chr3:9827868-9828461 FORWARD LENGTH=142	---------	---------	AP2/EREBP	6508.6	2.0201	0	0	Down	4088.12	0.8695	0	0	Down
254227_at	AT4G23630.1	| Symbols: BTI1, RTNLB1 | VIRB2-interacting protein 1 | chr4:12318070-12319574 FORWARD LENGTH=276	---------	---------	AP2/EREBP	4036.33	0.5733	0	0	Down	3165.57	0.668	0	0	Down
247686_at	AT5G59700.1	| Symbols: | Protein kinase superfamily protein | chr5:24052613-24055102 REVERSE LENGTH=830	---------	---------	AP2/EREBP	6875.33	1.2487	0	0	Down	4862.41	0.7781	0.0003	0	Down
251892_at	AT3G54320.3	| Symbols: WRI1, WRI, ASML1 | Integrase-type DNA-binding superfamily protein | chr3:20114809-20118473 FORWARD LENGTH=431	AT3G54320.3	AP2/ERF	AP2/EREBP	7979.01	0.8623	0.0017	0.0002	Down	5630.62	0.7836	0.0085	0.0012	Down
253104_at	AT4G36010.2	| Symbols: | Pathogenesis-related thaumatin superfamily protein | chr4:17039472-17040976 REVERSE LENGTH=302	---------	---------	AP2/EREBP	1215.75	0.1525	0	0	Down	1324.45	0.4205	0	0	Down
250301_at	AT5G11970.1	| Symbols: | Protein of unknown function (DUF3511) | chr5:3863289-3863606 REVERSE LENGTH=106	---------	---------	NAC;WRKY(Zn)	7951.72	1.3003	0.0018	0.0003	Down	4987.02	0.7575	0.0005	0.0001	Down
256041_at	AT1G07230.1	| Symbols: NPC1 | non-specific phospholipase C1 | chr1:2220509-2222778 REVERSE LENGTH=534	---------	---------	NAC	4764.26	1.5213	0	0	Down	4493.69	0.8018	0	0	Down
264344_at	AT1G11910.1	| Symbols: APA1, ATAPA1 | aspartic proteinase A1 | chr1:4017119-4019874 REVERSE LENGTH=507	---------	---------	NAC	8128.81	1.17	0.0034	0.0005	Down	4857.19	0.7827	0.0003	0	Down
261023_at	AT1G12200.1	| Symbols: | Flavin-binding monooxygenase family protein | chr1:4137627-4139835 FORWARD LENGTH=466	---------	---------	NAC	7350.12	1.3008	0.0002	0	Down	3629.08	0.8116	0	0	Down
262607_at	AT1G13990.1	| Symbols: | unknown protein; FUNCTIONS IN: molecular_function unknown; INVOLVED IN: biological_process unknown; LOCATED IN: chloroplast; EXPRESSED IN: 23 plant structures; EXPRESSED DURING: 13 growth stages; CONTAINS InterPro DOMAIN/s: Protein of unknown	---------	---------	NAC	8470.64	1.3577	0.0097	0.0017	Down	1951.25	0.4934	0	0	Down
255943_at	AT1G22370.1	| Symbols: AtUGT85A5, UGT85A5 | UDP-glucosyl transferase 85A5 | chr1:7898116-7899045 REVERSE LENGTH=310	---------	---------	NAC	5116.26	1.8433	0	0	Down	2044.47	0.5196	0	0	Down
255726_at	AT1G25530.1	| Symbols: | Transmembrane amino acid transporter family protein | chr1:8964827-8967391 REVERSE LENGTH=441	---------	---------	NAC	6628.55	1.3455	0	0	Down	3321.8	0.8211	0	0	Down
260999_at	AT1G26580.1	| Symbols: | FUNCTIONS IN: molecular_function unknown; INVOLVED IN: biological_process unknown; LOCATED IN: cellular_component unknown; EXPRESSED IN: 24 plant structures; EXPRESSED DURING: 15 growth stages; BEST Arabidopsis thaliana protein match is: ELM2	---------	---------	NAC	4691.22	1.6576	0	0	Down	5240.86	0.7947	0.0017	0.0002	Down
264985_at	AT1G27150.1	| Symbols: | Tetratricopeptide repeat (TPR)-like superfamily protein | chr1:9429177-9432068 FORWARD LENGTH=469	---------	---------	NAC	7845.99	1.2014	0.0013	0.0002	Down	5291.09	0.7973	0.0022	0.0003	Down
245776_at	AT1G30260.1	| Symbols: | BEST Arabidopsis thaliana protein match is: Galactosyltransferase family protein (TAIR:AT4G21060.1); Has 30 Blast hits to 30 proteins in 8 species: Archae - 0; Bacteria - 0; Metazoa - 0; Fungi - 0; Plants - 30; Viruses - 0; Other Eukaryotes -	---------	---------	NAC	4702.6	2.2845	0	0	Down	3119.57	0.7374	0	0	Down
261567_at	AT1G33055.1	| Symbols: | unknown protein; FUNCTIONS IN: molecular_function unknown; INVOLVED IN: anaerobic respiration; LOCATED IN: endomembrane system; EXPRESSED IN: 13 plant structures; EXPRESSED DURING: 6 growth stages; Has 20 Blast hits to 20 proteins in 8 specie	---------	---------	NAC	4814.75	1.9496	0	0	Down	4870.91	0.9459	0.0002	0	Down
245803_at	AT1G47128.1	| Symbols: RD21, RD21A | Granulin repeat cysteine protease family protein | chr1:17283139-17285609 REVERSE LENGTH=463	---------	---------	NAC	6130.91	1.3482	0	0	Down	4465.28	0.7371	0	0	Down
259616_at	AT1G47960.1	| Symbols: C/VIF1, ATC/VIF1 | cell wall / vacuolar inhibitor of fructosidase 1 | chr1:17681954-17683516 REVERSE LENGTH=206	---------	---------	NAC	4776.33	1.6957	0	0	Down	1621.69	0.4902	0	0	Down
262237_at	AT1G48320.1	| Symbols: | Thioesterase superfamily protein | chr1:17855024-17855577 REVERSE LENGTH=157	---------	---------	NAC	7984.63	1.2272	0.0021	0.0003	Down	3481.94	0.592	0	0	Down
262236_at	AT1G48330.1	| Symbols: | unknown protein; BEST Arabidopsis thaliana protein match is: unknown protein (TAIR:AT3G17580.1); Has 40 Blast hits to 40 proteins in 11 species: Archae - 0; Bacteria - 0; Metazoa - 0; Fungi - 0; Plants - 40; Viruses - 0; Other Eukaryotes - 0	---------	---------	NAC	4962.14	1.8499	0	0	Down	3381.5	0.8254	0	0	Down
262159_at	AT1G52720.1	| Symbols: | unknown protein; BEST Arabidopsis thaliana protein match is: unknown protein (TAIR:AT3G15630.1); Has 61 Blast hits to 61 proteins in 13 species: Archae - 0; Bacteria - 0; Metazoa - 0; Fungi - 0; Plants - 61; Viruses - 0; Other Eukaryotes - 0	---------	---------	NAC	2285.4	2.1694	0	0	Down	4865.75	0.7147	0.0003	0	Down
259661_at	AT1G55265.1	| Symbols: | Protein of unknown function, DUF538 | chr1:20617326-20617853 FORWARD LENGTH=176	---------	---------	NAC	6868.72	1.3896	0	0	Down	3791.69	0.7393	0	0	Down
259651_at	AT1G55280.1	| Symbols: | Lipase/lipooxygenase, PLAT/LH2 family protein | chr1:20623099-20624533 REVERSE LENGTH=391	---------	---------	NAC	7973.67	1.2181	0.002	0.0003	Down	4943.72	0.6863	0.0004	0	Down
245868_at	AT1G58030.1	| Symbols: CAT2 | cationic amino acid transporter 2 | chr1:21464185-21468141 REVERSE LENGTH=636	---------	---------	NAC	5224.66	1.497	0	0	Down	5177.46	0.8105	0.0013	0.0001	Down
260086_at	AT1G63240.1	| Symbols: | unknown protein; Has 460 Blast hits to 413 proteins in 106 species: Archae - 5; Bacteria - 12; Metazoa - 152; Fungi - 46; Plants - 43; Viruses - 2; Other Eukaryotes - 200 (source: NCBI BLink). | chr1:23456188-23458550 REVERSE LENGTH=549	---------	---------	NAC	5793.28	1.4217	0	0	Down	5325.27	0.86	0.0026	0.0003	Down
256356_s_at	AT1G66500.1	| Symbols: | Pre-mRNA cleavage complex II | chr1:24811262-24812512 REVERSE LENGTH=417	---------	---------	NAC	5481.89	0.6529	0	0	Down	1029.4	0.3562	0	0	Down
262357_at	AT1G73040.1	| Symbols: | Mannose-binding lectin superfamily protein | chr1:27475159-27475777 REVERSE LENGTH=177	---------	---------	NAC	6178.53	1.4392	0	0	Down	1191.95	0.4197	0	0	Down
263406_at	AT2G04160.1	| Symbols: AIR3 | Subtilisin-like serine endopeptidase family protein | chr2:1401450-1407694 REVERSE LENGTH=773	---------	---------	NAC	8079.57	1.0945	0.0028	0.0004	Down	4804.62	0.8329	0.0002	0	Down
264854_at	AT2G17450.1	| Symbols: RHA3A | RING-H2 finger A3A | chr2:7576640-7577197 REVERSE LENGTH=186	---------	---------	NAC	7132.21	1.4178	0.0001	0	Down	5010.77	0.9673	0.0006	0.0001	Down
264001_at	AT2G22420.1	| Symbols: | Peroxidase superfamily protein | chr2:9513341-9514484 FORWARD LENGTH=330	---------	---------	NAC	5820.55	1.4782	0	0	Down	3828.1	0.565	0	0	Down
266977_at	AT2G39420.1	| Symbols: | alpha/beta-Hydrolases superfamily protein | chr2:16460442-16462872 FORWARD LENGTH=318	---------	---------	NAC	6876.4	1.3224	0	0	Down	3371.68	0.7259	0	0	Down
263829_at	AT2G40435.1	| Symbols: | BEST Arabidopsis thaliana protein match is: transcription regulators (TAIR:AT3G56220.1); Has 289 Blast hits to 289 proteins in 30 species: Archae - 0; Bacteria - 0; Metazoa - 0; Fungi - 0; Plants - 289; Viruses - 0; Other Eukaryotes - 0 (sour	---------	---------	NAC	6553.66	1.5906	0	0	Down	5039.61	0.78	0.0007	0.0001	Down
267538_at	AT2G41870.1	| Symbols: | Remorin family protein | chr2:17471119-17472519 REVERSE LENGTH=275	---------	---------	NAC	5053.73	1.8705	0	0	Down	1121.8	0.4707	0	0	Down
256387_at	AT3G06170.1	| Symbols: | Serinc-domain containing serine and sphingolipid biosynthesis protein | chr3:1867520-1869738 FORWARD LENGTH=410	---------	---------	NAC	7508.65	1.2452	0.0004	0	Down	5502.52	0.8066	0.0052	0.0007	Down
258647_at	AT3G07870.1	| Symbols: | F-box and associated interaction domains-containing protein | chr3:2510871-2512124 FORWARD LENGTH=418	---------	---------	NAC	7943.06	1.1791	0.0018	0.0002	Down	5333.49	0.8448	0.0027	0.0003	Down
256285_at	AT3G12510.1	| Symbols: | MADS-box family protein | chr3:3967127-3967648 FORWARD LENGTH=174	---------	---------	NAC	6643.99	0.7144	0	0	Down	1958.2	0.4659	0	0	Down
257058_at	AT3G15352.1	| Symbols: ATCOX17, COX17 | cytochrome c oxidase 17 | chr3:5180266-5180490 FORWARD LENGTH=75	---------	---------	NAC	5930.22	0.6731	0	0	Down	5437.65	0.7396	0.004	0.0005	Down
258336_at	AT3G16050.1	| Symbols: A37, ATPDX1.2, PDX1.2 | pyridoxine biosynthesis 1.2 | chr3:5444121-5445065 REVERSE LENGTH=315	---------	---------	NAC	7596.97	1.1732	0.0005	0.0001	Down	4290.34	0.74	0	0	Down
258052_at	AT3G16190.1	| Symbols: | Isochorismatase family protein | chr3:5489883-5491195 REVERSE LENGTH=197	---------	---------	NAC	7891.6	1.2517	0.0015	0.0002	Down	3959.71	0.7099	0	0	Down
257866_at	AT3G17770.1	| Symbols: | Dihydroxyacetone kinase | chr3:6081973-6085957 REVERSE LENGTH=596	---------	---------	NAC	8000.09	1.218	0.0022	0.0003	Down	3772.89	0.636	0	0	Down
257087_at	AT3G20500.1	| Symbols: ATPAP18, PAP18 | purple acid phosphatase 18 | chr3:7157926-7160244 FORWARD LENGTH=438	---------	---------	NAC	7141.27	0.7768	0	0	Down	2729.67	0.6433	0	0	Down
258179_at	AT3G21690.1	| Symbols: | MATE efflux family protein | chr3:7638750-7641861 FORWARD LENGTH=507	---------	---------	NAC	8165.29	0.8181	0.0035	0.0004	Down	5396.56	0.8003	0.0034	0.0004	Down
256616_at	AT3G22260.1	| Symbols: | Cysteine proteinases superfamily protein | chr3:7871489-7873393 FORWARD LENGTH=241	---------	---------	NAC	6876.57	0.8113	0	0	Down	4980.81	0.7571	0.0005	0.0001	Down
258452_at	AT3G22370.1	| Symbols: AOX1A, ATAOX1A | alternative oxidase 1A | chr3:7906890-7908416 FORWARD LENGTH=355	---------	---------	NAC	6065.2	0.6784	0	0	Down	1991.46	0.5134	0	0	Down
256930_at	AT3G22460.1	| Symbols: OASA2 | O-acetylserine (thiol) lyase (OAS-TL) isoform A2 | chr3:7963855-7965751 FORWARD LENGTH=306	---------	---------	NAC	7400.48	1.2325	0.0002	0	Down	5393.3	0.7825	0.0034	0.0004	Down
257920_at	AT3G23260.1	| Symbols: | F-box and associated interaction domains-containing protein | chr3:8313334-8314422 FORWARD LENGTH=363	---------	---------	NAC	7048.69	0.8587	0	0	Down	4971.35	0.7802	0.0005	0	Down
256576_at	AT3G28210.1	| Symbols: PMZ, SAP12 | zinc finger (AN1-like) family protein | chr3:10520585-10521223 FORWARD LENGTH=187	---------	---------	NAC	6142.87	0.6624	0	0	Down	3302.18	0.5484	0	0	Down
246335_at	AT3G44880.1	| Symbols: ACD1, LLS1, PAO | Pheophorbide a oxygenase family protein with Rieske [2Fe-2S] domain | chr3:16383858-16386204 FORWARD LENGTH=538	---------	---------	NAC	6971.79	1.2587	0	0	Down	2753.7	0.5191	0	0	Down
252474_at	AT3G46620.1	| Symbols: | zinc finger (C3HC4-type RING finger) family protein | chr3:17178837-17180024 REVERSE LENGTH=396	---------	---------	NAC	8310.98	0.7699	0.0057	0.0008	Down	4453.37	0.8718	0	0	Down
252412_at	AT3G47295.1	| Symbols: | unknown protein; FUNCTIONS IN: molecular_function unknown; INVOLVED IN: biological_process unknown; LOCATED IN: endomembrane system; EXPRESSED IN: 22 plant structures; EXPRESSED DURING: 13 growth stages; Has 13 Blast hits to 13 proteins in 2	---------	---------	NAC	6485.95	0.7362	0	0	Down	4367.78	0.9726	0	0	Down
252414_at	AT3G47420.1	| Symbols: ATPS3, PS3 | phosphate starvation-induced gene 3 | chr3:17472541-17474209 REVERSE LENGTH=524	---------	---------	NAC	4142.7	0.287	0	0	Down	2330.61	0.5703	0	0	Down
252429_at	AT3G47500.1	| Symbols: CDF3 | cycling DOF factor 3 | chr3:17504276-17505964 REVERSE LENGTH=449	AT3G47500.1	Dof	NAC	3316.2	0.3588	0	0	Down	4212.99	0.8485	0	0	Down
252368_at	AT3G48520.1	| Symbols: CYP94B3 | cytochrome P450, family 94, subfamily B, polypeptide 3 | chr3:17975104-17976624 REVERSE LENGTH=507	---------	---------	NAC	6689.09	0.691	0	0	Down	1700.66	0.4635	0	0	Down
252269_at	AT3G49580.1	| Symbols: LSU1 | response to low sulfur 1 | chr3:18375435-18375719 REVERSE LENGTH=95	---------	---------	NAC	6995.92	1.2846	0	0	Down	4387.72	0.7385	0	0	Down
252076_at	AT3G51660.1	| Symbols: | Tautomerase/MIF superfamily protein | chr3:19164229-19165076 REVERSE LENGTH=113	---------	---------	NAC	2159.06	0.3569	0	0	Down	3263.8	0.6282	0	0	Down
252075_at	AT3G51730.1	| Symbols: | saposin B domain-containing protein | chr3:19186970-19188436 FORWARD LENGTH=214	---------	---------	NAC	7342.6	1.2704	0.0002	0	Down	5203.49	0.8108	0.0014	0.0002	Down
251785_at	AT3G55130.1	| Symbols: ATWBC19, WBC19 | white-brown complex homolog 19 | chr3:20434111-20436288 REVERSE LENGTH=726	---------	---------	NAC	8003.75	1.2063	0.0022	0.0003	Down	5472.82	1.1	0.0047	0.0006	Down
251786_at	AT3G55270.1	| Symbols: MKP1, ATMKP1 | mitogen-activated protein kinase phosphatase 1 | chr3:20496775-20499408 FORWARD LENGTH=785	---------	---------	NAC	7441.89	0.8498	0.0002	0	Down	5096.03	0.8129	0.0009	0.0001	Down
251727_at	AT3G56290.1	| Symbols: | unknown protein; Has 39 Blast hits to 39 proteins in 15 species: Archae - 0; Bacteria - 0; Metazoa - 0; Fungi - 0; Plants - 39; Viruses - 0; Other Eukaryotes - 0 (source: NCBI BLink). | chr3:20878743-20879541 REVERSE LENGTH=174	---------	---------	NAC	6753.68	0.553	0	0	Down	4535.99	0.9207	0	0	Down
251658_at	AT3G57020.1	| Symbols: | Calcium-dependent phosphotriesterase superfamily protein | chr3:21098515-21100303 REVERSE LENGTH=371	---------	---------	NAC	4856.42	0.5483	0	0	Down	3841.84	0.6299	0	0	Down
251282_at	AT3G61630.1	| Symbols: CRF6 | cytokinin response factor 6 | chr3:22805274-22806221 FORWARD LENGTH=316	AT3G61630.1	AP2/ERF	NAC	6874.86	0.6948	0	0	Down	1583.19	0.5548	0	0	Down
251289_at	AT3G61830.1	| Symbols: ARF18 | auxin response factor 18 | chr3:22888171-22891179 FORWARD LENGTH=603	AT3G61830.1	ARF	NAC	8286.01	1.2354	0.0056	0.0009	Down	4832.64	0.8695	0.0002	0	Down
251200_at	AT3G63010.1	| Symbols: ATGID1B, GID1B | alpha/beta-Hydrolases superfamily protein | chr3:23289717-23290998 FORWARD LENGTH=359	---------	---------	NAC	5523.91	0.6328	0	0	Down	1543.92	0.4654	0	0	Down
255543_at	AT4G01870.1	| Symbols: | tolB protein-related | chr4:808473-810431 REVERSE LENGTH=653	---------	---------	NAC	1907.25	0.327	0	0	Down	3011.61	0.5214	0	0	Down
255452_at	AT4G02880.1	| Symbols: | unknown protein; BEST Arabidopsis thaliana protein match is: unknown protein (TAIR:AT1G03290.2); Has 30201 Blast hits to 17322 proteins in 780 species: Archae - 12; Bacteria - 1396; Metazoa - 17338; Fungi - 3422; Plants - 5037; Viruses - 0; O	---------	---------	NAC	3701.1	0.5407	0	0	Down	3855.66	0.7537	0	0	Down
255430_at	AT4G03320.1	| Symbols: tic20-IV | translocon at the inner envelope membrane of chloroplasts 20-IV | chr4:1464529-1465820 FORWARD LENGTH=285	---------	---------	NAC	6886.88	0.7702	0	0	Down	2342.26	0.4767	0	0	Down
255011_at	AT4G10040.1	| Symbols: CYTC-2 | cytochrome c-2 | chr4:6277083-6278281 FORWARD LENGTH=113	---------	---------	NAC	5837.01	0.6264	0	0	Down	3665.19	0.6645	0	0	Down
254952_at	AT4G10960.1	| Symbols: UGE5 | UDP-D-glucose/UDP-D-galactose 4-epimerase 5 | chr4:6716083-6718472 REVERSE LENGTH=352	---------	---------	NAC	5514.37	0.6739	0	0	Down	1240.8	0.391	0	0	Down
254722_at	AT4G13530.1	| Symbols: | unknown protein; BEST Arabidopsis thaliana protein match is: unknown protein (TAIR:AT4G10080.1); Has 30201 Blast hits to 17322 proteins in 780 species: Archae - 12; Bacteria - 1396; Metazoa - 17338; Fungi - 3422; Plants - 5037; Viruses - 0; O	---------	---------	NAC	4735.74	1.5131	0	0	Down	4652.92	0.7701	0.0001	0	Down
245323_at	AT4G16500.1	| Symbols: | Cystatin/monellin superfamily protein | chr4:9301530-9301883 REVERSE LENGTH=118	---------	---------	NAC	6194.99	0.687	0	0	Down	5629.92	0.9702	0.0085	0.0012	Down
245336_at	AT4G16515.1	| Symbols: RGF6 | Encodes a root meristem growth factor (RGF). Belongs to a family of functionally redundant homologous peptides that are secreted, tyrosine-sulfated, and expressed mainly in the stem cell area and the innermost layer of central columella	---------	---------	NAC	5109.17	0.6251	0	0	Down	5205.16	1.1312	0.0015	0.0002	Down
245463_at	AT4G17030.1	| Symbols: ATEXLB1, EXPR, AT-EXPR, ATEXPR1, ATHEXP BETA 3.1, EXLB1 | expansin-like B1 | chr4:9581817-9583181 REVERSE LENGTH=251	---------	---------	NAC	4712.33	1.6136	0	0	Down	2127.15	0.4578	0	0	Down
254707_at	AT4G18010.1	| Symbols: IP5PII, AT5PTASE2, 5PTASE2 | myo-inositol polyphosphate 5-phosphatase 2 | chr4:9991194-9994099 REVERSE LENGTH=647	---------	---------	NAC	2837.83	0.3399	0	0	Down	4191.32	0.7286	0	0	Down
254667_at	AT4G18280.1	| Symbols: | glycine-rich cell wall protein-related | chr4:10104082-10104555 FORWARD LENGTH=158	---------	---------	NAC	1678.91	0.3806	0	0	Down	1131.34	0.4141	0	0	Down
254500_at	AT4G20110.1	| Symbols: VSR7, VSR3;1, BP80-3;1 | VACUOLAR SORTING RECEPTOR 7 | chr4:10875567-10878545 FORWARD LENGTH=626	---------	---------	NAC	6611.38	1.3692	0	0	Down	5509.88	0.7661	0.0054	0.0007	Down
254321_at	AT4G22590.1	| Symbols: TPPG | Haloacid dehalogenase-like hydrolase (HAD) superfamily protein | chr4:11893707-11895371 REVERSE LENGTH=378	---------	---------	NAC	3916.09	0.6058	0	0	Down	1874.98	0.498	0	0	Down
254188_at	AT4G23920.1	| Symbols: UGE2, ATUGE2 | UDP-D-glucose/UDP-D-galactose 4-epimerase 2 | chr4:12431416-12433666 FORWARD LENGTH=351	---------	---------	NAC	3497.09	0.539	0	0	Down	2916.37	0.5863	0	0	Down
254174_at	AT4G24120.1	| Symbols: YSL1, ATYSL1 | YELLOW STRIPE like 1 | chr4:12524581-12527023 FORWARD LENGTH=674	---------	---------	NAC	7554.72	0.7676	0.0003	0	Down	4898.34	0.825	0.0003	0	Down
254131_at	AT4G24740.1	| Symbols: AFC2, AME1, FC2 | FUS3-complementing gene 2 | chr4:12754729-12757653 REVERSE LENGTH=428	---------	---------	NAC	6268.59	1.3228	0	0	Down	4973.46	0.7628	0.0005	0	Down
253830_at	AT4G27652.1	| Symbols: | unknown protein; BEST Arabidopsis thaliana protein match is: unknown protein (TAIR:AT4G27657.1); Has 30201 Blast hits to 17322 proteins in 780 species: Archae - 12; Bacteria - 1396; Metazoa - 17338; Fungi - 3422; Plants - 5037; Viruses - 0; O	---------	---------	NAC	5623.71	0.5013	0	0	Down	2125.9	0.6578	0	0	Down
253640_at	AT4G30630.1	| Symbols: | unknown protein; BEST Arabidopsis thaliana protein match is: unknown protein (TAIR:AT5G57910.1); Has 33 Blast hits to 33 proteins in 10 species: Archae - 0; Bacteria - 0; Metazoa - 0; Fungi - 0; Plants - 33; Viruses - 0; Other Eukaryotes - 0	---------	---------	NAC	8015.44	1.1533	0.0023	0.0003	Down	4323.7	0.7238	0	0	Down
253595_at	AT4G30830.1	| Symbols: | Protein of unknown function, DUF593 | chr4:15015506-15016683 REVERSE LENGTH=364	---------	---------	NAC	3632.5	0.3679	0	0	Down	3836.87	0.5616	0	0	Down
253277_at	AT4G34230.1	| Symbols: CAD5, ATCAD5, CAD-5 | cinnamyl alcohol dehydrogenase 5 | chr4:16386898-16388666 REVERSE LENGTH=358	---------	---------	NAC	5761.94	0.693	0	0	Down	1770.74	0.4286	0	0	Down
253254_at	AT4G34650.1	| Symbols: SQS2 | squalene synthase 2 | chr4:16542377-16544915 FORWARD LENGTH=414	---------	---------	NAC	5806.22	0.6256	0	0	Down	4442.45	0.6563	0	0	Down
253137_at	AT4G35500.1	| Symbols: | Protein kinase superfamily protein | chr4:16857475-16859407 FORWARD LENGTH=439	---------	---------	NAC	7142.65	0.8115	0	0	Down	2811.77	0.6043	0	0	Down
253111_at	AT4G35940.1	| Symbols: | unknown protein; BEST Arabidopsis thaliana protein match is: unknown protein (TAIR:AT2G17787.1); Has 45288 Blast hits to 24095 proteins in 1140 species: Archae - 93; Bacteria - 2895; Metazoa - 13424; Fungi - 2873; Plants - 1183; Viruses - 123	---------	---------	NAC	3428.51	0.6877	0	0	Down	4517.67	0.7669	0.0001	0	Down
246270_at	AT4G36500.1	| Symbols: | unknown protein; FUNCTIONS IN: molecular_function unknown; INVOLVED IN: biological_process unknown; LOCATED IN: mitochondrion; EXPRESSED IN: 22 plant structures; EXPRESSED DURING: 13 growth stages; BEST Arabidopsis thaliana protein match is:	---------	---------	NAC	5042.16	0.6208	0	0	Down	3704.96	0.9663	0	0	Down
253039_at	AT4G37760.1	| Symbols: SQE3 | squalene epoxidase 3 | chr4:17744085-17746426 FORWARD LENGTH=526	---------	---------	NAC	6027.48	0.7137	0	0	Down	3891.01	0.7418	0	0	Down
252822_at	AT4G39955.1	| Symbols: | alpha/beta-Hydrolases superfamily protein | chr4:18530573-18532088 FORWARD LENGTH=329	---------	---------	NAC	8222.5	1.1343	0.0045	0.0007	Down	2970.19	0.5714	0	0	Down
251100_at	AT5G01670.1	| Symbols: | NAD(P)-linked oxidoreductase superfamily protein | chr5:252000-253856 FORWARD LENGTH=323	---------	---------	NAC	8197.08	1.1413	0.0041	0.0006	Down	3553.81	0.6205	0	0	Down
251010_at	AT5G02550.1	| Symbols: | unknown protein; Has 3 Blast hits to 3 proteins in 1 species: Archae - 0; Bacteria - 0; Metazoa - 0; Fungi - 0; Plants - 3; Viruses - 0; Other Eukaryotes - 0 (source: NCBI BLink). | chr5:573247-573477 REVERSE LENGTH=77	---------	---------	NAC	5403.36	1.5314	0	0	Down	3844.2	0.8037	0	0	Down
250781_at	AT5G05410.1	| Symbols: DREB2A, DREB2 | DRE-binding protein 2A | chr5:1602650-1603657 FORWARD LENGTH=336	AT5G05410.1	AP2/ERF	NAC	3639.6	0.3373	0	0	Down	297.077	0.2111	0	0	Down
250408_at	AT5G10930.1	| Symbols: CIPK5, SnRK3.24 | CBL-interacting protein kinase 5 | chr5:3445569-3446906 REVERSE LENGTH=446	---------	---------	NAC	6068.33	1.5737	0	0	Down	1257.56	0.4508	0	0	Down
245986_at	AT5G13160.1	| Symbols: PBS1 | Protein kinase superfamily protein | chr5:4176854-4179682 FORWARD LENGTH=457	---------	---------	NAC	6368.98	0.7943	0	0	Down	5472	0.8185	0.0046	0.0006	Down
250290_at	AT5G13310.1	| Symbols: | unknown protein; FUNCTIONS IN: molecular_function unknown; INVOLVED IN: biological_process unknown; LOCATED IN: chloroplast; EXPRESSED IN: 13 plant structures; EXPRESSED DURING: 7 growth stages; BEST Arabidopsis thaliana protein match is: unk	---------	---------	NAC	7366.53	0.8262	0.0001	0	Down	5338.31	0.7828	0.0027	0.0003	Down
250259_at	AT5G13800.1	| Symbols: PPH, CRN1 | pheophytinase | chr5:4452063-4454141 REVERSE LENGTH=485	---------	---------	NAC	6437.71	1.2282	0	0	Down	2931.5	0.5419	0	0	Down
246566_at	AT5G14940.1	| Symbols: | Major facilitator superfamily protein | chr5:4831748-4834312 REVERSE LENGTH=553	---------	---------	NAC	3201.12	0.5205	0	0	Down	5174.45	0.8482	0.0013	0.0001	Down
246488_at	AT5G16010.1	| Symbols: | 3-oxo-5-alpha-steroid 4-dehydrogenase family protein | chr5:5227982-5229012 FORWARD LENGTH=269	---------	---------	NAC	5566.57	0.7043	0	0	Down	4604.41	0.7474	0.0001	0	Down
246453_at	AT5G16830.1	| Symbols: SYP21, ATSYP21, PEP12, ATPEP12, PEP12P | syntaxin of plants 21 | chr5:5533076-5535152 REVERSE LENGTH=280	---------	---------	NAC	7204.18	0.8602	0.0001	0	Down	4950.38	0.759	0.0004	0	Down
246452_at	AT5G16840.1	| Symbols: BPA1 | binding partner of acd11 1 | chr5:5536042-5538026 FORWARD LENGTH=260	---------	---------	NAC	6404.06	0.7993	0	0	Down	5647.37	0.7743	0.0091	0.0013	Down
250098_at	AT5G17350.1	| Symbols: | unknown protein; FUNCTIONS IN: molecular_function unknown; INVOLVED IN: N-terminal protein myristoylation; LOCATED IN: cellular_component unknown; EXPRESSED IN: 15 plant structures; EXPRESSED DURING: 8 growth stages; BEST Arabidopsis thaliana	---------	---------	NAC	7422.66	0.7278	0.0001	0	Down	4472.9	0.8341	0	0	Down
250094_at	AT5G17380.1	| Symbols: | Thiamine pyrophosphate dependent pyruvate decarboxylase family protein | chr5:5724920-5726720 REVERSE LENGTH=573	---------	---------	NAC	7758.25	0.8292	0.0007	0.0001	Down	5173.84	0.7288	0.0013	0.0001	Down
246432_at	AT5G17490.1	| Symbols: RGL3 | RGA-like protein 3 | chr5:5764316-5765887 REVERSE LENGTH=524	AT5G17490.1	GRAS	NAC	6765.9	0.7022	0	0	Down	3815.05	0.7688	0	0	Down
249987_at	AT5G18490.1	| Symbols: | Plant protein of unknown function (DUF946) | chr5:6134275-6136554 REVERSE LENGTH=554	---------	---------	NAC	7865.14	0.8409	0.0011	0.0001	Down	5419.26	0.8457	0.0038	0.0005	Down
245946_at	AT5G19580.1	| Symbols: | glyoxal oxidase-related protein | chr5:6607595-6609517 REVERSE LENGTH=595	---------	---------	NAC	7236.87	0.8421	0.0001	0	Down	5139.96	0.9567	0.0011	0.0001	Down
249797_at	AT5G23750.1	| Symbols: | Remorin family protein | chr5:8010004-8011453 REVERSE LENGTH=203	---------	---------	NAC	7810.15	1.1457	0.0011	0.0002	Down	3295.66	0.596	0	0	Down
246930_at	AT5G25220.1	| Symbols: KNAT3 | KNOTTED1-like homeobox gene 3 | chr5:8736208-8738115 FORWARD LENGTH=432	AT5G25220.1	TALE	NAC	4459.04	1.5405	0	0	Down	3440.17	0.728	0	0	Down
246897_at	AT5G25560.1	| Symbols: | CHY-type/CTCHY-type/RING-type Zinc finger protein | chr5:8899486-8901391 FORWARD LENGTH=309	---------	---------	NAC	5075.66	1.3496	0	0	Down	4823.53	0.7504	0.0002	0	Down
246831_at	AT5G26340.1	| Symbols: MSS1, STP13, ATSTP13 | Major facilitator superfamily protein | chr5:9243851-9246994 REVERSE LENGTH=527	---------	---------	NAC	3036.5	0.4016	0	0	Down	1387	0.4669	0	0	Down
249489_at	AT5G39090.1	| Symbols: | HXXXD-type acyl-transferase family protein | chr5:15643612-15644958 FORWARD LENGTH=449	---------	---------	NAC	6807.29	0.7985	0	0	Down	5355.98	0.7357	0.0029	0.0004	Down
249346_at	AT5G40780.1	| Symbols: LHT1 | lysine histidine transporter 1 | chr5:16323823-16327082 FORWARD LENGTH=447	---------	---------	NAC	7949.21	0.8386	0.0015	0.0002	Down	5560.18	0.839	0.0065	0.0009	Down
249148_at	AT5G43260.1	| Symbols: | chaperone protein dnaJ-related | chr5:17357693-17357986 REVERSE LENGTH=98	---------	---------	NAC	2832.47	0.49	0	0	Down	2859.94	0.5746	0	0	Down
248611_at	AT5G49520.1	| Symbols: WRKY48, ATWRKY48 | WRKY DNA-binding protein 48 | chr5:20090890-20092867 FORWARD LENGTH=400	AT5G49520.1	WRKY	NAC	5854.1	0.7008	0	0	Down	2705.48	0.5667	0	0	Down
248537_at	AT5G50100.1	| Symbols: | Putative thiol-disulphide oxidoreductase DCC | chr5:20371916-20373172 FORWARD LENGTH=215	---------	---------	NAC	5206.07	0.6239	0	0	Down	2598.1	0.6055	0	0	Down
248381_at	AT5G51830.1	| Symbols: | pfkB-like carbohydrate kinase family protein | chr5:21069709-21071450 FORWARD LENGTH=344	---------	---------	NAC	2771.03	0.4604	0	0	Down	4841.04	0.7466	0.0003	0	Down
248230_at	AT5G53830.1	| Symbols: | VQ motif-containing protein | chr5:21857057-21857788 FORWARD LENGTH=244	---------	---------	NAC	6452.03	1.37	0	0	Down	4198.84	0.7714	0	0	Down
248207_at	AT5G53970.1	| Symbols: | Tyrosine transaminase family protein | chr5:21910676-21912594 FORWARD LENGTH=415	---------	---------	NAC	3892.36	0.5383	0	0	Down	3266.22	0.6169	0	0	Down
248148_at	AT5G54930.1	| Symbols: | AT hook motif-containing protein | chr5:22305897-22306839 REVERSE LENGTH=287	---------	---------	NAC	5855.5	0.6511	0	0	Down	5036.35	0.7653	0.0007	0.0001	Down
248138_at	AT5G54960.1	| Symbols: PDC2 | pyruvate decarboxylase-2 | chr5:22310858-22312681 REVERSE LENGTH=608	---------	---------	NAC	4971.57	0.5805	0	0	Down	2684.92	0.6452	0	0	Down
248008_at	AT5G56270.1	| Symbols: WRKY2, ATWRKY2 | WRKY DNA-binding protein 2 | chr5:22780816-22783137 FORWARD LENGTH=688	AT5G56270.1	WRKY	NAC	8327.45	1.1731	0.0063	0.001	Down	3324.88	0.7289	0	0	Down
247949_at	AT5G57220.1	| Symbols: CYP81F2 | cytochrome P450, family 81, subfamily F, polypeptide 2 | chr5:23187911-23189681 FORWARD LENGTH=492	---------	---------	NAC	6226.76	0.7522	0	0	Down	3581.53	1.1545	0	0	Down
247835_at	AT5G57910.1	| Symbols: | unknown protein; BEST Arabidopsis thaliana protein match is: unknown protein (TAIR:AT4G30630.1); Has 30201 Blast hits to 17322 proteins in 780 species: Archae - 12; Bacteria - 1396; Metazoa - 17338; Fungi - 3422; Plants - 5037; Viruses - 0; O	---------	---------	NAC	6029.76	1.4392	0	0	Down	1872.35	0.4693	0	0	Down
247795_at	AT5G58620.1	| Symbols: | zinc finger (CCCH-type) family protein | chr5:23693959-23695782 FORWARD LENGTH=608	AT5G58620.1	C3H	NAC	4120.59	0.578	0	0	Down	2851.91	0.6165	0	0	Down
247336_at	AT5G63640.1	| Symbols: | ENTH/VHS/GAT family protein | chr5:25478935-25481221 FORWARD LENGTH=448	---------	---------	NAC	7807.24	0.8479	0.0008	0.0001	Down	5602.17	0.84	0.0077	0.0011	Down
247176_at	AT5G65110.1	| Symbols: ACX2, ATACX2 | acyl-CoA oxidase 2 | chr5:26009821-26012482 REVERSE LENGTH=693	---------	---------	NAC	5776.88	1.4661	0	0	Down	3155.02	0.5863	0	0	Down
247049_at	AT5G66440.1	| Symbols: | unknown protein; BEST Arabidopsis thaliana protein match is: unknown protein (TAIR:AT4G34560.1); Has 1807 Blast hits to 1807 proteins in 277 species: Archae - 0; Bacteria - 0; Metazoa - 736; Fungi - 347; Plants - 385; Viruses - 0; Other Eukar	---------	---------	NAC	8360.1	1.146	0.007	0.0012	Down	5607.7	0.8071	0.0079	0.0011	Down
246987_at	AT5G67300.1	| Symbols: ATMYBR1, ATMYB44, MYBR1, MYB44 | myb domain protein r1 | chr5:26854109-26855026 FORWARD LENGTH=306	AT5G67300.1	MYB	NAC	4861.99	0.6258	0	0	Down	2953.62	0.6623	0	0	Down
264362_at	AT1G03290.2	| Symbols: | unknown protein; FUNCTIONS IN: molecular_function unknown; INVOLVED IN: biological_process unknown; LOCATED IN: cellular_component unknown; EXPRESSED IN: 22 plant structures; EXPRESSED DURING: 13 growth stages; BEST Arabidopsis thaliana prote	---------	---------	NAC	8300.93	1.3597	0.0059	0.0009	Down	4494.91	0.7486	0	0	Down
261803_at	AT1G30500.2	| Symbols: NF-YA7 | nuclear factor Y, subunit A7 | chr1:10804736-10805896 REVERSE LENGTH=191	AT1G30500.2	NF-YA	NAC	4740.21	1.6251	0	0	Down	2111.36	0.5317	0	0	Down
245064_at	AT2G39725.2	| Symbols: | LYR family of Fe/S cluster biogenesis protein | chr2:16570070-16570342 FORWARD LENGTH=91	---------	---------	NAC	7325.75	0.8332	0.0001	0	Down	4142.73	0.6859	0	0	Down
257824_at	AT3G25290.2	| Symbols: | Auxin-responsive family protein | chr3:9208955-9210353 FORWARD LENGTH=394	---------	---------	NAC	5155.91	1.4528	0	0	Down	3982.67	0.6701	0	0	Down
257960_at	AT3G25570.2	| Symbols: | Adenosylmethionine decarboxylase family protein | chr3:9287413-9288462 REVERSE LENGTH=350	---------	---------	NAC	5203.04	1.5269	0	0	Down	4785.75	0.7636	0.0002	0	Down
256757_at	AT3G25620.2	| Symbols: | ABC-2 type transporter family protein | chr3:9316677-9319505 REVERSE LENGTH=673	---------	---------	NAC	7576.01	1.2065	0.0005	0.0001	Down	2942.02	0.7251	0	0	Down
254861_at	AT4G12040.2	| Symbols: | A20/AN1-like zinc finger family protein | chr4:7215341-7215868 FORWARD LENGTH=176	---------	---------	NAC	7979.49	0.8539	0.0017	0.0002	Down	4495.19	0.7583	0	0	Down
254432_at	AT4G20830.2	| Symbols: | FAD-binding Berberine family protein | chr4:11155486-11157108 FORWARD LENGTH=541	---------	---------	NAC	4813.8	0.6297	0	0	Down	3445.46	0.802	0	0	Down
254422_at	AT4G21560.3	| Symbols: VPS28-1 | vacuolar protein sorting-associated protein 28 homolog 1 | chr4:11469037-11469666 REVERSE LENGTH=210	---------	---------	NAC	5030.76	0.7511	0	0	Down	4723.49	0.796	0.0001	0	Down
253188_at	AT4G35300.3	| Symbols: | tonoplast monosaccharide transporter2 | chr4:16796432-16799071 REVERSE LENGTH=730	---------	---------	NAC	4652.08	0.6355	0	0	Down	2985.23	0.6789	0	0	Down
246954_at	AT5G04830.2	| Symbols: | Nuclear transport factor 2 (NTF2) family protein | chr5:1402294-1403671 REVERSE LENGTH=179	---------	---------	NAC	8237.53	0.8279	0.0045	0.0006	Down	4847.35	0.6994	0.0003	0	Down
250533_at	AT5G08640.2	| Symbols: FLS1 | flavonol synthase 1 | chr5:2804009-2805175 FORWARD LENGTH=337	---------	---------	NAC	6179.05	0.4633	0	0	Down	4152.28	0.8805	0	0	Down
250252_at	AT5G13750.2	| Symbols: ZIFL1 | zinc induced facilitator-like 1 | chr5:4438896-4441289 FORWARD LENGTH=393	---------	---------	NAC	7249.23	0.681	0.0001	0	Down	3764.85	0.6123	0	0	Down
246870_at	AT5G26030.2	| Symbols: FC1, FC-I, ATFC-I | ferrochelatase 1 | chr5:9096675-9098752 FORWARD LENGTH=467	---------	---------	NAC	8128.33	0.8422	0.0031	0.0004	Down	4839.09	0.8509	0.0003	0	Down
248251_at	AT5G53220.3	| Symbols: | unknown protein; FUNCTIONS IN: molecular_function unknown; INVOLVED IN: biological_process unknown; LOCATED IN: cellular_component unknown; EXPRESSED IN: 23 plant structures; EXPRESSED DURING: 13 growth stages; Has 30201 Blast hits to 17322 p	---------	---------	NAC	7922.86	1.2043	0.0017	0.0002	Down	4828.99	0.7487	0.0002	0	Down
248146_at	AT5G54940.2	| Symbols: | Translation initiation factor SUI1 family protein | chr5:22308420-22308758 REVERSE LENGTH=113	---------	---------	NAC	7136.58	0.8644	0	0	Down	4740.42	0.8013	0.0002	0	Down
247384_at	AT5G63370.4	| Symbols: | Protein kinase superfamily protein | chr5:25384954-25386792 REVERSE LENGTH=613	---------	---------	NAC	4881.5	0.644	0	0	Down	3219.05	0.6952	0	0	Down
262811_at	AT1G11700.1	| Symbols: | Protein of unknown function, DUF584 | chr1:3945852-3946457 FORWARD LENGTH=202	---------	---------	MYB;NAC	5052.4	1.5724	0	0	Down	4851.95	0.8819	0.0002	0	Down
255883_at	AT1G20270.1	| Symbols: | 2-oxoglutarate (2OG) and Fe(II)-dependent oxygenase superfamily protein | chr1:7021383-7022923 REVERSE LENGTH=288	---------	---------	MYB;NAC	6592.56	1.2632	0	0	Down	4124.17	0.7462	0	0	Down
257401_at	AT1G23550.1	| Symbols: SRO2 | similar to RCD one 2 | chr1:8350912-8352232 FORWARD LENGTH=324	---------	---------	MYB;NAC	7269.34	0.7917	0.0001	0	Down	4315.14	0.6677	0	0	Down
256178_s_at	AT1G51780.1	| Symbols: ILL5 | IAA-leucine resistant (ILR)-like gene 5 | chr1:19204602-19206453 FORWARD LENGTH=436	---------	---------	MYB;NAC	7243.47	1.2253	0.0001	0	Down	4508.41	0.7347	0.0001	0	Down
265823_at	AT2G35760.1	| Symbols: | Uncharacterised protein family (UPF0497) | chr2:15032059-15033094 FORWARD LENGTH=202	---------	---------	MYB;NAC	7174.56	1.2635	0.0001	0	Down	2712.31	0.7067	0	0	Down
245151_at	AT2G47550.1	| Symbols: | Plant invertase/pectin methylesterase inhibitor superfamily | chr2:19509024-19511604 FORWARD LENGTH=561	---------	---------	MYB;NAC	8060.76	0.8664	0.0024	0.0003	Down	4447.07	0.7737	0	0	Down
258963_at	AT3G10550.1	| Symbols: MTM1, AtMTM1 | Myotubularin-like phosphatases II superfamily | chr3:3293210-3298452 REVERSE LENGTH=841	---------	---------	MYB;NAC	6898.68	1.2806	0	0	Down	5118.18	0.7586	0.001	0.0001	Down
258094_at	AT3G14690.1	| Symbols: CYP72A15 | cytochrome P450, family 72, subfamily A, polypeptide 15 | chr3:4937410-4939310 FORWARD LENGTH=513	---------	---------	MYB;NAC	3967.14	0.5818	0	0	Down	4498.77	0.7639	0	0	Down
252570_at	AT3G45300.1	| Symbols: IVD, ATIVD, IVDH | isovaleryl-CoA-dehydrogenase | chr3:16621659-16624848 REVERSE LENGTH=410	---------	---------	MYB;NAC	8053.57	1.3982	0.0026	0.0004	Down	5077.33	0.8118	0.0008	0.0001	Down
245272_at	AT4G17250.1	| Symbols: | unknown protein; BEST Arabidopsis thaliana protein match is: unknown protein (TAIR:AT5G47580.1); Has 31 Blast hits to 31 proteins in 6 species: Archae - 0; Bacteria - 0; Metazoa - 0; Fungi - 0; Plants - 31; Viruses - 0; Other Eukaryotes - 0 (	---------	---------	MYB;NAC	6015.76	1.291	0	0	Down	5323.68	0.8004	0.0025	0.0003	Down
245427_at	AT4G17550.1	| Symbols: | Major facilitator superfamily protein | chr4:9777938-9779738 REVERSE LENGTH=545	---------	---------	MYB;NAC	3008.64	0.3448	0	0	Down	1567.47	0.4978	0	0	Down
254204_at	AT4G24160.1	| Symbols: | alpha/beta-Hydrolases superfamily protein | chr4:12539871-12542210 FORWARD LENGTH=419	---------	---------	MYB;NAC	6923.87	0.8003	0	0	Down	5402.37	0.7949	0.0035	0.0004	Down
253841_at	AT4G27830.1	| Symbols: BGLU10 | beta glucosidase 10 | chr4:13861794-13864489 REVERSE LENGTH=509	---------	---------	MYB;NAC	4014.36	0.4781	0	0	Down	2382.01	0.522	0	0	Down
253836_at	AT4G27840.1	| Symbols: | SNARE-like superfamily protein | chr4:13865268-13866050 REVERSE LENGTH=261	---------	---------	MYB;NAC	8363.27	1.1389	0.0071	0.0012	Down	3727.35	0.7083	0	0	Down
253097_at	AT4G37320.1	| Symbols: CYP81D5 | cytochrome P450, family 81, subfamily D, polypeptide 5 | chr4:17559742-17561690 REVERSE LENGTH=496	---------	---------	MYB;NAC	5037.64	0.5971	0	0	Down	5264.78	0.7604	0.0019	0.0002	Down
252937_at	AT4G39180.1	| Symbols: SEC14, ATSEC14 | Sec14p-like phosphatidylinositol transfer family protein | chr4:18244006-18246673 REVERSE LENGTH=555	---------	---------	MYB;NAC	6715.72	1.2863	0	0	Down	5402.87	0.7978	0.0035	0.0004	Down
251011_at	AT5G02560.1	| Symbols: HTA12 | histone H2A 12 | chr5:575437-576456 FORWARD LENGTH=154	---------	---------	MYB;NAC	4021.36	1.6961	0	0	Down	5625.86	0.7972	0.0084	0.0012	Down
250335_at	AT5G11650.1	| Symbols: | alpha/beta-Hydrolases superfamily protein | chr5:3745069-3746816 FORWARD LENGTH=391	---------	---------	MYB;NAC	4083.52	0.5722	0	0	Down	3065.27	0.6175	0	0	Down
250213_at	AT5G13820.1	| Symbols: TBP1, ATBP-1, ATBP1, ATTBP1, HPPBF-1 | telomeric DNA binding protein 1 | chr5:4461694-4464355 FORWARD LENGTH=641	---------	---------	MYB;NAC	6936.81	0.816	0	0	Down	2393.78	0.483	0	0	Down
250150_at	AT5G14710.1	| Symbols: | CONTAINS InterPro DOMAIN/s: Proteasome assembly chaperone 3 (InterPro:IPR018788); Has 120 Blast hits to 120 proteins in 47 species: Archae - 0; Bacteria - 0; Metazoa - 62; Fungi - 2; Plants - 49; Viruses - 0; Other Eukaryotes - 7 (source: NCB	---------	---------	MYB;NAC	7499.55	1.1931	0.0004	0	Down	5506.12	0.8134	0.0053	0.0007	Down
246568_at	AT5G14960.1	| Symbols: DEL2, E2L1, E2FD | DP-E2F-like 2 | chr5:4843966-4846373 FORWARD LENGTH=360	AT5G14960.1	E2F/DP	MYB;NAC	6671.19	0.7969	0	0	Down	4146.37	0.6656	0	0	Down
246468_at	AT5G17050.1	| Symbols: UGT78D2 | UDP-glucosyl transferase 78D2 | chr5:5607828-5609392 REVERSE LENGTH=461	---------	---------	MYB;NAC	3147.7	0.4118	0	0	Down	3029.53	0.5403	0	0	Down
246099_at	AT5G20230.1	| Symbols: ATBCB, BCB, SAG14 | blue-copper-binding protein | chr5:6826626-6827408 FORWARD LENGTH=197	---------	---------	MYB;NAC	2410.36	0.3083	0	0	Down	2041.15	0.6752	0	0	Down
249941_at	AT5G22270.1	| Symbols: | unknown protein; BEST Arabidopsis thaliana protein match is: unknown protein (TAIR:AT3G11600.1); Has 136 Blast hits to 136 proteins in 15 species: Archae - 0; Bacteria - 0; Metazoa - 0; Fungi - 0; Plants - 136; Viruses - 0; Other Eukaryotes -	---------	---------	MYB;NAC	7064.56	1.8428	0.0001	0	Down	3240.87	0.7072	0	0	Down
249204_at	AT5G42570.1	| Symbols: | B-cell receptor-associated 31-like | chr5:17021459-17022497 REVERSE LENGTH=219	---------	---------	MYB;NAC	3940.09	0.4496	0	0	Down	2844.43	0.638	0	0	Down
249134_at	AT5G43150.1	| Symbols: | unknown protein; FUNCTIONS IN: molecular_function unknown; INVOLVED IN: biological_process unknown; LOCATED IN: mitochondrion; EXPRESSED IN: 22 plant structures; EXPRESSED DURING: 13 growth stages; Has 1807 Blast hits to 1807 proteins in 277	---------	---------	MYB;NAC	5715.19	0.631	0	0	Down	1362.51	0.5133	0	0	Down
248327_at	AT5G52750.1	| Symbols: | Heavy metal transport/detoxification superfamily protein | chr5:21384134-21384795 FORWARD LENGTH=140	---------	---------	MYB;NAC	8042.33	0.8048	0.0022	0.0003	Down	5369.06	0.8623	0.0026	0.0003	Down
247708_at	AT5G59550.1	| Symbols: | zinc finger (C3HC4-type RING finger) family protein | chr5:23998422-23999645 REVERSE LENGTH=408	---------	---------	MYB;NAC	7704.97	0.831	0.0005	0.0001	Down	3015.73	0.7073	0	0	Down
247478_at	AT5G62360.1	| Symbols: | Plant invertase/pectin methylesterase inhibitor superfamily protein | chr5:25040699-25041310 FORWARD LENGTH=204	---------	---------	MYB;NAC	2152.7	0.1212	0	0	Down	1280.86	1.6331	0	0	Down
247287_at	AT5G64230.1	| Symbols: | unknown protein; FUNCTIONS IN: molecular_function unknown; INVOLVED IN: biological_process unknown; LOCATED IN: endomembrane system; EXPRESSED IN: 9 plant structures; EXPRESSED DURING: 4 anthesis, petal differentiation and expansion stage; BE	---------	---------	MYB;NAC	3273.53	0.5532	0	0	Down	3450.13	0.6265	0	0	Down
255923_at	AT1G22180.2	| Symbols: | Sec14p-like phosphatidylinositol transfer family protein | chr1:7828434-7829745 REVERSE LENGTH=315	---------	---------	MYB;NAC	7560.24	0.7965	0.0003	0	Down	3225.61	0.6727	0	0	Down
245200_at	AT1G67850.2	| Symbols: | Protein of unknown function (DUF707) | chr1:25439204-25441904 FORWARD LENGTH=405	---------	---------	MYB;NAC	4125.74	0.4857	0	0	Down	5049.32	0.7854	0.0007	0.0001	Down
265530_at	AT2G06050.3	| Symbols: OPR3 | oxophytodienoate-reductase 3 | chr2:2359240-2361971 REVERSE LENGTH=392	---------	---------	MYB;NAC	6016.31	1.5002	0	0	Down	3800.35	0.7298	0	0	Down
250680_at	AT5G06570.2	| Symbols: | alpha/beta-Hydrolases superfamily protein | chr5:2008075-2011013 REVERSE LENGTH=330	---------	---------	MYB;NAC	6022.93	0.6567	0	0	Down	3375.74	0.6609	0	0	Down
246012_at	AT5G10650.2	| Symbols: | RING/U-box superfamily protein | chr5:3365237-3367263 REVERSE LENGTH=526	---------	---------	MYB;NAC	6802.57	1.2578	0	0	Down	2908.47	0.6424	0	0	Down
261758_at	AT1G08250.1	| Symbols: ADT6 | arogenate dehydratase 6 | chr1:2588994-2590235 REVERSE LENGTH=414	---------	---------	MYB	5710.95	1.3113	0	0	Down	5422.93	0.7299	0.0038	0.0005	Down
263680_at	AT1G26930.1	| Symbols: | Galactose oxidase/kelch repeat superfamily protein | chr1:9336211-9337476 REVERSE LENGTH=422	---------	---------	MYB	8016.29	1.1815	0.0023	0.0003	Down	4979.5	0.8149	0.0005	0	Down
264310_at	AT1G62030.1	| Symbols: | Cysteine/Histidine-rich C1 domain family protein | chr1:22924309-22926540 REVERSE LENGTH=744	---------	---------	MYB	7161.94	1.2793	0.0001	0	Down	4566.26	0.7864	0.0001	0	Down
257698_at	AT3G12730.1	| Symbols: | Homeodomain-like superfamily protein | chr3:4047234-4048356 REVERSE LENGTH=236	AT3G12730.1	G2-like	MYB	7876.09	1.1841	0.0014	0.0002	Down	5170.76	0.8028	0.0012	0.0001	Down
258275_at	AT3G15760.1	| Symbols: | unknown protein; FUNCTIONS IN: molecular_function unknown; INVOLVED IN: biological_process unknown; LOCATED IN: endomembrane system; EXPRESSED IN: 22 plant structures; EXPRESSED DURING: 10 growth stages; BEST Arabidopsis thaliana protein matc	---------	---------	MYB	7705.93	1.6347	0.0008	0.0001	Down	4909.16	0.7176	0.0004	0	Down
258188_at	AT3G17800.1	| Symbols: | Protein of unknown function (DUF760) | chr3:6091248-6092873 REVERSE LENGTH=422	---------	---------	MYB	5094.62	0.5683	0	0	Down	3798.82	0.6194	0	0	Down
257805_at	AT3G18830.1	| Symbols: ATPLT5, PMT5, ATPMT5 | polyol/monosaccharide transporter 5 | chr3:6489000-6491209 REVERSE LENGTH=540	---------	---------	MYB	4815.54	0.6675	0	0	Down	4058.52	0.7731	0	0	Down
257262_at	AT3G21890.1	| Symbols: | B-box type zinc finger family protein | chr3:7709298-7709663 REVERSE LENGTH=122	---------	---------	MYB	3472.95	0.4	0	0	Down	1332.19	0.4597	0	0	Down
257173_at	AT3G23810.1	| Symbols: SAHH2, ATSAHH2 | S-adenosyl-l-homocysteine (SAH) hydrolase 2 | chr3:8588013-8589671 REVERSE LENGTH=486	---------	---------	MYB	4821.85	0.6061	0	0	Down	5342.72	1.101	0.0028	0.0003	Down
258078_at	AT3G25870.1	| Symbols: | unknown protein; BEST Arabidopsis thaliana protein match is: unknown protein (TAIR:AT1G13360.1); Has 50 Blast hits to 50 proteins in 12 species: Archae - 0; Bacteria - 0; Metazoa - 0; Fungi - 0; Plants - 50; Viruses - 0; Other Eukaryotes - 0	---------	---------	MYB	7175.56	0.6561	0	0	Down	1641.19	0.465	0	0	Down
252563_at	AT3G45970.1	| Symbols: ATEXLA1, EXPL1, ATEXPL1, ATHEXP BETA 2.1, EXLA1 | expansin-like A1 | chr3:16896238-16897189 FORWARD LENGTH=266	---------	---------	MYB	2911.8	0.2422	0	0	Down	4332.21	0.8087	0	0	Down
252068_at	AT3G51440.1	| Symbols: | Calcium-dependent phosphotriesterase superfamily protein | chr3:19089114-19090537 FORWARD LENGTH=372	---------	---------	MYB	6042.26	1.3454	0	0	Down	4444.02	0.6081	0	0	Down
246310_at	AT3G51895.1	| Symbols: SULTR3;1, AST12 | sulfate transporter 3;1 | chr3:19251503-19255677 REVERSE LENGTH=659	---------	---------	MYB	5679.52	0.6607	0	0	Down	3666.34	0.6617	0	0	Down
251984_at	AT3G53260.1	| Symbols: PAL2, ATPAL2 | phenylalanine ammonia-lyase 2 | chr3:19744256-19746619 REVERSE LENGTH=718	---------	---------	MYB	2646.41	0.4127	0	0	Down	4762.58	0.7672	0.0002	0	Down
245563_at	AT4G14580.1	| Symbols: CIPK4, SnRK3.3 | CBL-interacting protein kinase 4 | chr4:8367887-8369167 REVERSE LENGTH=427	---------	---------	MYB	2661.34	0.451	0	0	Down	4264.76	0.717	0	0	Down
245363_at	AT4G15120.1	| Symbols: | VQ motif-containing protein | chr4:8634779-8635360 FORWARD LENGTH=194	---------	---------	MYB	7741.76	0.8165	0.0006	0.0001	Down	3800.34	0.6905	0	0	Down
254393_at	AT4G21580.1	| Symbols: | oxidoreductase, zinc-binding dehydrogenase family protein | chr4:11475822-11477514 FORWARD LENGTH=326	---------	---------	MYB	7770.14	0.8591	0.0007	0.0001	Down	3327.82	0.6138	0	0	Down
253131_at	AT4G35550.1	| Symbols: HB-4, WOX13, ATWOX13 | WUSCHEL related homeobox 13 | chr4:16875814-16877167 REVERSE LENGTH=269	AT4G35550.1	WOX	MYB	5232.15	1.409	0	0	Down	4327.18	0.6994	0	0	Down
248964_at	AT5G45340.1	| Symbols: CYP707A3 | cytochrome P450, family 707, subfamily A, polypeptide 3 | chr5:18368977-18370909 REVERSE LENGTH=464	---------	---------	MYB	7162.61	0.3724	0	0	Down	2687.55	0.6544	0	0	Down
248118_at	AT5G55050.1	| Symbols: | GDSL-like Lipase/Acylhydrolase superfamily protein | chr5:22337745-22339741 FORWARD LENGTH=377	---------	---------	MYB	6130.75	0.6561	0	0	Down	5541.99	0.8745	0.0061	0.0008	Down
247175_at	AT5G65280.1	| Symbols: GCL1 | GCR2-like 1 | chr5:26086129-26088069 REVERSE LENGTH=434	---------	---------	MYB	8031.2	0.775	0.0021	0.0003	Down	1650.22	0.4039	0	0	Down
252557_at	AT3G45960.2	| Symbols: ATEXLA3, EXPL3, ATEXPL3, ATHEXP BETA 2.3, EXLA3 | expansin-like A3 | chr3:16892826-16893789 FORWARD LENGTH=264	---------	---------	MYB	4434.55	0.6069	0	0	Down	5286.83	0.8734	0.0021	0.0003	Down
254050_s_at	AT4G25670.2	| Symbols: | unknown protein; LOCATED IN: cellular_component unknown; EXPRESSED IN: male gametophyte, pollen tube; EXPRESSED DURING: M germinated pollen stage; BEST Arabidopsis thaliana protein match is: unknown protein (TAIR:AT4G25690.2). | chr4:13085431	---------	---------	MYB	5641.22	1.4292	0	0	Down	2677.2	0.589	0	0	Down
264330_at	AT1G04120.1	| Symbols: ATMRP5, MRP5, ATABCC5, ABCC5 | multidrug resistance-associated protein 5 | chr1:1064848-1070396 REVERSE LENGTH=1515	---------	---------	C2H2(Zn);NAC	7826.04	1.1339	0.0012	0.0002	Down	5633.44	0.7655	0.0086	0.0012	Down
260884_at	AT1G29240.1	| Symbols: | Protein of unknown function (DUF688) | chr1:10217023-10218924 REVERSE LENGTH=578	---------	---------	C2H2(Zn);NAC	7293.21	1.3688	0.0001	0	Down	4088.52	0.7369	0	0	Down
261713_at	AT1G32640.1	| Symbols: ATMYC2, RD22BP1, JAI1, JIN1, MYC2, ZBF1 | Basic helix-loop-helix (bHLH) DNA-binding family protein | chr1:11799042-11800913 REVERSE LENGTH=624	AT1G32640.1	bHLH	C2H2(Zn);NAC	6335.28	1.7036	0	0	Down	2338.48	0.6572	0	0	Down
245749_at	AT1G51090.1	| Symbols: | Heavy metal transport/detoxification superfamily protein | chr1:18932985-18933747 FORWARD LENGTH=172	---------	---------	C2H2(Zn);NAC	1479.19	0.1332	0	0	Down	1005.32	0.4106	0	0	Down
265680_at	AT2G32150.1	| Symbols: | Haloacid dehalogenase-like hydrolase (HAD) superfamily protein | chr2:13659095-13660531 FORWARD LENGTH=264	---------	---------	C2H2(Zn);NAC	4956.02	2.5598	0	0	Down	4548.35	0.822	0.0001	0	Down
255787_at	AT2G33590.1	| Symbols: | NAD(P)-binding Rossmann-fold superfamily protein | chr2:14224622-14226365 FORWARD LENGTH=322	---------	---------	C2H2(Zn);NAC	6733.09	0.7426	0	0	Down	2255.97	0.4684	0	0	Down
259165_at	AT3G01470.1	| Symbols: ATHB-1, ATHB1, HD-ZIP-1, HAT5, HB-1 | homeobox 1 | chr3:182648-184034 REVERSE LENGTH=273	AT3G01470.1	HD-ZIP	C2H2(Zn);NAC	6016.56	1.3513	0	0	Down	5201.99	0.7717	0.0014	0.0002	Down
256997_at	AT3G14067.1	| Symbols: | Subtilase family protein | chr3:4658421-4660754 REVERSE LENGTH=778	---------	---------	C2H2(Zn);NAC	4892.71	1.6613	0	0	Down	2691.82	0.6546	0	0	Down
258189_at	AT3G17860.1	| Symbols: JAZ3, JAI3, TIFY6B | jasmonate-zim-domain protein 3 | chr3:6119968-6122691 FORWARD LENGTH=353	---------	---------	C2H2(Zn);NAC	7499.21	0.816	0.0002	0	Down	4319.79	0.7824	0	0	Down
252131_at	AT3G50930.1	| Symbols: BCS1 | cytochrome BC1 synthesis | chr3:18929817-18931547 FORWARD LENGTH=577	---------	---------	C2H2(Zn);NAC	7728.21	0.6788	0.0006	0.0001	Down	2046.02	0.6685	0	0	Down
252010_at	AT3G52740.1	| Symbols: | unknown protein; BEST Arabidopsis thaliana protein match is: unknown protein (TAIR:AT3G44450.1); Has 65 Blast hits to 65 proteins in 13 species: Archae - 0; Bacteria - 0; Metazoa - 0; Fungi - 0; Plants - 65; Viruses - 0; Other Eukaryotes - 0	---------	---------	C2H2(Zn);NAC	3776.86	0.5312	0	0	Down	5014.76	0.8647	0.0006	0.0001	Down
251745_at	AT3G55980.1	| Symbols: SZF1, ATSZF1 | salt-inducible zinc finger 1 | chr3:20776857-20778599 FORWARD LENGTH=581	AT3G55980.1	C3H	C2H2(Zn);NAC	6127.15	0.6315	0	0	Down	2327.07	0.7741	0	0	Down
251393_at	AT3G60640.1	| Symbols: ATG8G | Ubiquitin-like superfamily protein | chr3:22416118-22416971 FORWARD LENGTH=122	---------	---------	C2H2(Zn);NAC	7264.78	1.2537	0.0001	0	Down	4548.57	0.7142	0.0001	0	Down
255521_at	AT4G02280.1	| Symbols: SUS3, ATSUS3 | sucrose synthase 3 | chr4:995166-998719 FORWARD LENGTH=810	---------	---------	C2H2(Zn);NAC	7736.61	0.8486	0.0006	0.0001	Down	816.148	0.3066	0	0	Down
254405_at	AT4G21350.1	| Symbols: B80, PUB8 | plant U-box 8 | chr4:11356143-11357267 REVERSE LENGTH=375	---------	---------	C2H2(Zn);NAC	8475.16	1.1755	0.0098	0.0017	Down	4890.21	0.8497	0.0003	0	Down
253691_at	AT4G29660.1	| Symbols: EMB2752 | embryo defective 2752 | chr4:14534495-14535171 REVERSE LENGTH=104	---------	---------	C2H2(Zn);NAC	8041.06	1.164	0.0025	0.0004	Down	5349.9	0.7869	0.0029	0.0003	Down
253535_at	AT4G31550.1	| Symbols: WRKY11, ATWRKY11 | WRKY DNA-binding protein 11 | chr4:15290065-15291458 REVERSE LENGTH=326	AT4G31550.1	WRKY	C2H2(Zn);NAC	6675.39	0.6982	0	0	Down	4648.87	0.7751	0.0001	0	Down
246222_at	AT4G36900.1	| Symbols: RAP2.10, DEAR4 | related to AP2 10 | chr4:17389015-17389605 FORWARD LENGTH=197	AT4G36900.1	AP2/ERF	C2H2(Zn);NAC	7773.46	0.8233	0.0007	0.0001	Down	2995.87	0.5975	0	0	Down
250665_at	AT5G06980.1	| Symbols: | unknown protein; BEST Arabidopsis thaliana protein match is: unknown protein (TAIR:AT3G12320.1); Has 30201 Blast hits to 17322 proteins in 780 species: Archae - 12; Bacteria - 1396; Metazoa - 17338; Fungi - 3422; Plants - 5037; Viruses - 0; O	---------	---------	C2H2(Zn);NAC	3728.78	0.2408	0	0	Down	4339.68	0.9738	0	0	Down
250350_at	AT5G12010.1	| Symbols: | unknown protein; INVOLVED IN: response to salt stress; LOCATED IN: chloroplast, plasma membrane, membrane; EXPRESSED IN: 23 plant structures; EXPRESSED DURING: 13 growth stages; BEST Arabidopsis thaliana protein match is: unknown protein (TAI	---------	---------	C2H2(Zn);NAC	5230.65	0.586	0	0	Down	2900.14	0.5985	0	0	Down
250207_at	AT5G13930.1	| Symbols: CHS, TT4, ATCHS | Chalcone and stilbene synthase family protein | chr5:4488762-4490035 FORWARD LENGTH=396	---------	---------	C2H2(Zn);NAC	6910.07	0.5258	0	0	Down	2026.64	0.4213	0	0	Down
250028_at	AT5G18130.1	| Symbols: | unknown protein; BEST Arabidopsis thaliana protein match is: unknown protein (TAIR:AT3G03870.2); Has 1807 Blast hits to 1807 proteins in 277 species: Archae - 0; Bacteria - 0; Metazoa - 736; Fungi - 347; Plants - 385; Viruses - 0; Other Eukar	---------	---------	C2H2(Zn);NAC	7857.09	0.8819	0.001	0.0001	Down	1851.75	0.5435	0	0	Down
249889_at	AT5G22540.1	| Symbols: | Plant protein of unknown function (DUF247) | chr5:7481546-7482868 REVERSE LENGTH=441	---------	---------	C2H2(Zn);NAC	5175.17	0.6831	0	0	Down	5669.53	0.7417	0.0099	0.0014	Down
248311_at	AT5G52570.1	| Symbols: BETA-OHASE 2, B2, CHY2, BCH2 | beta-carotene hydroxylase 2 | chr5:21334911-21336887 REVERSE LENGTH=304	---------	---------	C2H2(Zn);NAC	4850.98	0.4627	0	0	Down	4959.92	0.8369	0.0005	0	Down
247793_at	AT5G58650.1	| Symbols: PSY1 | plant peptide containing sulfated tyrosine 1 | chr5:23699879-23700186 REVERSE LENGTH=76	---------	---------	C2H2(Zn);NAC	2815.07	0.4068	0	0	Down	2977.18	0.6547	0	0	Down
247498_at	AT5G61810.1	| Symbols: | Mitochondrial substrate carrier family protein | chr5:24831843-24833735 REVERSE LENGTH=479	---------	---------	C2H2(Zn);NAC	3018.89	0.5012	0	0	Down	3104.59	0.5786	0	0	Down
246988_at	AT5G67340.1	| Symbols: | ARM repeat superfamily protein | chr5:26864996-26867450 FORWARD LENGTH=708	---------	---------	C2H2(Zn);NAC	6558.35	0.8344	0	0	Down	3436.79	0.6098	0	0	Down
265122_at	AT1G62540.1	| Symbols: FMO GS-OX2 | flavin-monooxygenase glucosinolate S-oxygenase 2 | chr1:23151870-23155427 FORWARD LENGTH=458	---------	---------	C2H2(Zn);MYB;NAC	5592.48	1.5489	0	0	Down	1658.97	0.5086	0	0	Down
255625_at	AT4G01120.1	| Symbols: GBF2, ATBZIP54 | G-box binding factor 2 | chr4:481929-483970 REVERSE LENGTH=361	AT4G01120.1	bZIP	C2H2(Zn);MYB;NAC	7108.37	0.7333	0	0	Down	3401.78	0.6331	0	0	Down
254685_at	AT4G13790.1	| Symbols: | SAUR-like auxin-responsive protein family | chr4:7999846-8000124 REVERSE LENGTH=93	---------	---------	C2H2(Zn);MYB;NAC	6106.47	0.6625	0	0	Down	5146.5	0.9466	0.0011	0.0001	Down
250464_at	AT5G10040.1	| Symbols: | unknown protein; BEST Arabidopsis thaliana protein match is: unknown protein (TAIR:AT5G65207.1); Has 1807 Blast hits to 1807 proteins in 277 species: Archae - 0; Bacteria - 0; Metazoa - 736; Fungi - 347; Plants - 385; Viruses - 0; Other Eukar	---------	---------	C2H2(Zn);MYB;NAC	8358.33	1.2064	0.007	0.0012	Down	5586.43	0.8388	0.0073	0.001	Down
246097_at	AT5G20270.1	| Symbols: HHP1 | heptahelical transmembrane protein1 | chr5:6841025-6842656 REVERSE LENGTH=333	---------	---------	C2H2(Zn);MYB;NAC	6878.37	1.3593	0	0	Down	5549.18	0.9061	0.0063	0.0008	Down
248440_at	AT5G51260.1	| Symbols: | HAD superfamily, subfamily IIIB acid phosphatase | chr5:20832222-20833466 REVERSE LENGTH=258	---------	---------	C2H2(Zn);MYB;NAC	6414.64	0.7816	0	0	Down	4023.17	0.7196	0	0	Down
247001_at	AT5G67330.1	| Symbols: ATNRAMP4, NRAMP4 | natural resistance associated macrophage protein 4 | chr5:26861822-26863580 FORWARD LENGTH=513	---------	---------	C2H2(Zn);MYB;NAC	7231.18	1.3095	0.0001	0	Down	4239.21	0.7518	0	0	Down
252475_s_at	AT3G46640.2	| Symbols: PCL1 | Homeodomain-like superfamily protein | chr3:17183248-17184219 FORWARD LENGTH=324	AT3G46640.2	G2-like	C2H2(Zn);MYB;NAC	7254.42	0.6129	0.0001	0	Down	4510.36	0.8794	0.0001	0	Down
254784_at	AT4G12720.3	| Symbols: AtNUDT7, GFG1, ATNUDX7 | MutT/nudix family protein | chr4:7487716-7489557 FORWARD LENGTH=283	---------	---------	C2H2(Zn);MYB;NAC	7240.21	0.8026	0.0001	0	Down	4999.97	0.8239	0.0006	0.0001	Down
251961_at	AT3G53620.1	| Symbols: AtPPa4, PPa4 | pyrophosphorylase 4 | chr3:19881491-19883308 FORWARD LENGTH=217	---------	---------	C2H2(Zn);MYB	5564.95	0.689	0	0	Down	4891.54	0.713	0.0003	0	Down
251356_at	AT3G61060.1	| Symbols: AtPP2-A13, PP2-A13 | phloem protein 2-A13 | chr3:22603166-22604336 FORWARD LENGTH=291	---------	---------	C2H2(Zn);MYB	7147.58	0.6455	0	0	Down	5259.56	0.7882	0.0016	0.0002	Down
251253_at	AT3G62240.1	| Symbols: | RING/U-box superfamily protein | chr3:23033592-23036653 REVERSE LENGTH=813	---------	---------	C2H2(Zn);MYB	6374.53	0.7789	0	0	Down	5657.57	0.8207	0.0094	0.0013	Down
255469_at	AT4G03030.1	| Symbols: | Galactose oxidase/kelch repeat superfamily protein | chr4:1335942-1337270 REVERSE LENGTH=443	---------	---------	C2H2(Zn);MYB	6697.94	1.3567	0	0	Down	5200.84	0.7445	0.0014	0.0002	Down
249747_at	AT5G24600.1	| Symbols: | Protein of unknown function, DUF599 | chr5:8421790-8423342 REVERSE LENGTH=249	---------	---------	C2H2(Zn);MYB	7863.29	0.847	0.0011	0.0001	Down	5172.58	0.7947	0.0012	0.0001	Down
248870_at	AT5G46710.1	| Symbols: | PLATZ transcription factor family protein | chr5:18952839-18954484 REVERSE LENGTH=227	---------	---------	C2H2(Zn);MYB	1799.29	0.3004	0	0	Down	5066.27	1.082	0.0006	0.0001	Down
256057_at	AT1G07180.1	| Symbols: ATNDI1, NDA1 | alternative NAD(P)H dehydrogenase 1 | chr1:2204414-2206773 FORWARD LENGTH=511	---------	---------	C2H2(Zn)	8317.26	0.461	0.0058	0.0008	Down	5001.1	1.0305	0.0004	0	Down
264658_at	AT1G09910.1	| Symbols: | Rhamnogalacturonate lyase family protein | chr1:3220151-3224451 REVERSE LENGTH=676	---------	---------	C2H2(Zn)	6362.34	1.3919	0	0	Down	5666.49	0.8302	0.0098	0.0014	Down
262656_at	AT1G14200.1	| Symbols: | RING/U-box superfamily protein | chr1:4854532-4855071 REVERSE LENGTH=180	---------	---------	C2H2(Zn)	4072.16	1.8702	0	0	Down	4926.94	0.8402	0.0004	0	Down
256117_at	AT1G16840.1	| Symbols: | unknown protein; BEST Arabidopsis thaliana protein match is: unknown protein (TAIR:AT1G78890.1); Has 71 Blast hits to 71 proteins in 12 species: Archae - 0; Bacteria - 0; Metazoa - 0; Fungi - 0; Plants - 71; Viruses - 0; Other Eukaryotes - 0	---------	---------	C2H2(Zn)	8404.28	0.8766	0.0077	0.0011	Down	4764.8	0.7821	0.0002	0	Down
260231_at	AT1G74410.1	| Symbols: | RING/U-box superfamily protein | chr1:27965723-27967681 FORWARD LENGTH=224	---------	---------	C2H2(Zn)	6214.39	1.2889	0	0	Down	4639.79	0.7811	0.0001	0	Down
266181_at	AT2G02390.1	| Symbols: ATGSTZ1, GST18, GSTZ1 | glutathione S-transferase zeta 1 | chr2:629015-630955 FORWARD LENGTH=222	---------	---------	C2H2(Zn)	8092.29	1.1654	0.003	0.0004	Down	3697.76	0.6798	0	0	Down
258787_at	AT3G11840.1	| Symbols: PUB24 | plant U-box 24 | chr3:3736578-3738250 REVERSE LENGTH=471	---------	---------	C2H2(Zn)	7865	1.5135	0.0014	0.0002	Down	3884.67	0.8238	0	0	Down
258264_at	AT3G15790.1	| Symbols: MBD11, ATMBD11 | methyl-CPG-binding domain 11 | chr3:5343209-5344386 FORWARD LENGTH=255	---------	---------	C2H2(Zn)	7232.71	1.2208	0.0001	0	Down	3152.91	0.6134	0	0	Down
258037_at	AT3G21230.1	| Symbols: 4CL5 | 4-coumarate:CoA ligase 5 | chr3:7448231-7451947 REVERSE LENGTH=571	---------	---------	C2H2(Zn)	6622.96	1.3054	0	0	Down	2959.38	0.5809	0	0	Down
258047_at	AT3G21240.1	| Symbols: 4CL2, AT4CL2 | 4-coumarate:CoA ligase 2 | chr3:7454497-7457314 REVERSE LENGTH=557	---------	---------	C2H2(Zn)	7872.11	1.1813	0.0014	0.0002	Down	5085.3	0.7982	0.0008	0.0001	Down
252053_at	AT3G52400.1	| Symbols: SYP122, ATSYP122 | syntaxin of plants 122 | chr3:19425835-19427032 REVERSE LENGTH=342	---------	---------	C2H2(Zn)	5111.36	0.6872	0	0	Down	5464.87	0.9578	0.0045	0.0006	Down
246289_at	AT3G56880.1	| Symbols: | VQ motif-containing protein | chr3:21060044-21060781 FORWARD LENGTH=246	---------	---------	C2H2(Zn)	6472.45	0.702	0	0	Down	3418.61	0.734	0	0	Down
255525_at	AT4G02340.1	| Symbols: | alpha/beta-Hydrolases superfamily protein | chr4:1035722-1037403 FORWARD LENGTH=325	---------	---------	C2H2(Zn)	6321.48	0.8005	0	0	Down	5414.47	0.791	0.0037	0.0005	Down
254922_at	AT4G11370.1	| Symbols: RHA1A | RING-H2 finger A1A | chr4:6907777-6908256 FORWARD LENGTH=160	---------	---------	C2H2(Zn)	7223.4	0.8265	0.0001	0	Down	3986.54	0.781	0	0	Down
254158_at	AT4G24380.1	| Symbols: | INVOLVED IN: 10-formyltetrahydrofolate biosynthetic process, folic acid and derivative biosynthetic process; EXPRESSED IN: 24 plant structures; EXPRESSED DURING: 15 growth stages; CONTAINS InterPro DOMAIN/s: Serine hydrolase (InterPro:IPR0056	---------	---------	C2H2(Zn)	7880.91	0.7608	0.0011	0.0001	Down	1871.82	0.579	0	0	Down
253672_at	AT4G29820.1	| Symbols: CFIM-25, ATCFIM-25 | homolog of CFIM-25 | chr4:14596047-14597317 REVERSE LENGTH=223	---------	---------	C2H2(Zn)	7158.55	1.2795	0.0001	0	Down	3947.18	0.7152	0	0	Down
253608_at	AT4G30290.1	| Symbols: ATXTH19, XTH19 | xyloglucan endotransglucosylase/hydrolase 19 | chr4:14828954-14829965 REVERSE LENGTH=278	---------	---------	C2H2(Zn)	5602.03	0.5684	0	0	Down	4416.25	0.9906	0	0	Down
253292_at	AT4G33985.1	| Symbols: | Protein of unknown function (DUF1685) | chr4:16288301-16288857 REVERSE LENGTH=155	---------	---------	C2H2(Zn)	6036.51	0.6273	0	0	Down	2933.36	0.7085	0	0	Down
253181_at	AT4G35180.1	| Symbols: LHT7 | LYS/HIS transporter 7 | chr4:16738517-16740385 REVERSE LENGTH=479	---------	---------	C2H2(Zn)	6827.83	0.7904	0	0	Down	4204.28	0.8543	0	0	Down
252956_at	AT4G38580.1	| Symbols: ATFP6, HIPP26, FP6 | farnesylated protein 6 | chr4:18034596-18035693 FORWARD LENGTH=154	---------	---------	C2H2(Zn)	2085.16	0.2845	0	0	Down	3034.08	0.6271	0	0	Down
252938_at	AT4G39190.1	| Symbols: | unknown protein; BEST Arabidopsis thaliana protein match is: unknown protein (TAIR:AT2G21560.1); Has 5536 Blast hits to 3562 proteins in 401 species: Archae - 12; Bacteria - 497; Metazoa - 1363; Fungi - 374; Plants - 149; Viruses - 22; Other	---------	---------	C2H2(Zn)	7177.1	1.3448	0.0001	0	Down	3828.07	0.8771	0	0	Down
251060_at	AT5G01820.1	| Symbols: ATSR1, SnRK3.15, CIPK14, ATCIPK14, SR1 | serine/threonine protein kinase 1 | chr5:313423-314751 REVERSE LENGTH=443	---------	---------	C2H2(Zn)	6488.57	0.6865	0	0	Down	2265.78	0.5709	0	0	Down
246075_at	AT5G20410.1	| Symbols: MGD2, ATMGD2 | monogalactosyldiacylglycerol synthase 2 | chr5:6896765-6898581 FORWARD LENGTH=469	---------	---------	C2H2(Zn)	7414.3	1.2103	0.0002	0	Down	5198.8	0.8454	0.0014	0.0002	Down
249838_at	AT5G23460.1	| Symbols: | unknown protein; Has 30201 Blast hits to 17322 proteins in 780 species: Archae - 12; Bacteria - 1396; Metazoa - 17338; Fungi - 3422; Plants - 5037; Viruses - 0; Other Eukaryotes - 2996 (source: NCBI BLink). | chr5:7913072-7913407 FORWARD LENG	---------	---------	C2H2(Zn)	5669.17	1.3096	0	0	Down	4515.07	0.8149	0.0001	0	Down
248969_at	AT5G45310.1	| Symbols: | unknown protein; LOCATED IN: endomembrane system; EXPRESSED IN: stem, inflorescence meristem, root, leaf; EXPRESSED DURING: LP.04 four leaves visible; Has 30201 Blast hits to 17322 proteins in 780 species: Archae - 12; Bacteria - 1396; Metazo	---------	---------	C2H2(Zn)	6770.56	1.5551	0	0	Down	1767.14	0.5518	0	0	Down
247155_at	AT5G65750.1	| Symbols: | 2-oxoglutarate dehydrogenase, E1 component | chr5:26304212-26307947 FORWARD LENGTH=1026	---------	---------	C2H2(Zn)	7977.41	1.1857	0.002	0.0003	Down	4235.22	0.7337	0	0	Down
247125_at	AT5G66070.1	| Symbols: | RING/U-box superfamily protein | chr5:26421923-26423033 FORWARD LENGTH=222	---------	---------	C2H2(Zn)	4224.43	0.6824	0	0	Down	4340.14	0.7302	0	0	Down
263174_at	AT1G54040.2	| Symbols: ESP, TASTY | epithiospecifier protein | chr1:20170995-20173885 REVERSE LENGTH=342	---------	---------	C2H2(Zn)	6028.46	1.3822	0	0	Down	3708.1	0.964	0	0	Down
257022_at	AT3G19580.2	| Symbols: AZF2, ZF2 | zinc-finger protein 2 | chr3:6803293-6804114 REVERSE LENGTH=274	AT3G19580.2	C2H2	C2H2(Zn)	7109.12	0.8604	0	0	Down	1452.03	0.478	0	0	Down
247693_at	AT5G59730.2	| Symbols: ATEXO70H7, EXO70H7 | exocyst subunit exo70 family protein H7 | chr5:24064096-24066004 REVERSE LENGTH=633	---------	---------	C2H2(Zn)	3948.45	0.5688	0	0	Down	4044.55	0.766	0	0	Down
265339_at	AT2G18230.1	| Symbols: AtPPa2, PPa2 | pyrophosphorylase 2 | chr2:7932139-7933560 REVERSE LENGTH=219	---------	---------	bZIP;NAC	7750.57	1.1581	0.0009	0.0001	Down	3682.42	0.693	0	0	Down
258487_at	AT3G02550.1	| Symbols: LBD41 | LOB domain-containing protein 41 | chr3:536747-537650 REVERSE LENGTH=264	AT3G02550.1	LBD	bZIP;NAC	3462.36	1.962	0	0	Down	5330.83	0.8609	0.0021	0.0003	Down
252134_at	AT3G50910.1	| Symbols: | unknown protein; BEST Arabidopsis thaliana protein match is: unknown protein (TAIR:AT5G66480.1); Has 76 Blast hits to 75 proteins in 28 species: Archae - 0; Bacteria - 10; Metazoa - 7; Fungi - 2; Plants - 49; Viruses - 0; Other Eukaryotes - 8	---------	---------	bZIP;NAC	7564.09	0.7688	0.0003	0	Down	2046.9	0.5086	0	0	Down
251642_at	AT3G57520.1	| Symbols: AtSIP2, SIP2 | seed imbibition 2 | chr3:21288982-21292694 REVERSE LENGTH=774	---------	---------	bZIP;NAC	7288.07	0.7821	0.0001	0	Down	1706.52	0.3904	0	0	Down
250662_at	AT5G07010.1	| Symbols: ATST2A, ST2A | sulfotransferase 2A | chr5:2174960-2176039 REVERSE LENGTH=360	---------	---------	bZIP;NAC	7684.6	0.6604	0.0005	0.0001	Down	2246.62	0.608	0	0	Down
250506_at	AT5G09930.1	| Symbols: ATGCN2, GCN2 | ABC transporter family protein | chr5:3097643-3100241 REVERSE LENGTH=679	---------	---------	bZIP;MYB;NAC	7671.64	0.8549	0.0005	0	Down	4020.74	0.6127	0	0	Down
248253_at	AT5G53290.1	| Symbols: CRF3 | cytokinin response factor 3 | chr5:21617961-21619025 REVERSE LENGTH=355	AT5G53290.1	AP2/ERF	bZIP;MYB;NAC	3371.63	0.5024	0	0	Down	4251.2	0.7408	0	0	Down
248193_at	AT5G54080.2	| Symbols: HGO | homogentisate 1,2-dioxygenase | chr5:21945920-21948070 FORWARD LENGTH=462	---------	---------	bZIP;MYB;NAC	5804.87	1.6084	0	0	Down	2228.59	0.6224	0	0	Down
251259_at	AT3G62260.1	| Symbols: | Protein phosphatase 2C family protein | chr3:23038516-23040391 REVERSE LENGTH=384	---------	---------	bZIP;MYB	6320.08	0.7235	0	0	Down	1636.58	0.4499	0	0	Down
252997_at	AT4G38400.1	| Symbols: ATEXLA2, EXPL2, ATEXPL2, ATHEXP BETA 2.2, EXLA2 | expansin-like A2 | chr4:17978675-17979665 REVERSE LENGTH=266	---------	---------	bZIP;C2H2(Zn);NAC	3212.39	0.3872	0	0	Down	4474.37	0.9787	0	0	Down
248336_at	AT5G52420.1	| Symbols: | unknown protein; FUNCTIONS IN: molecular_function unknown; INVOLVED IN: biological_process unknown; LOCATED IN: endoplasmic reticulum; EXPRESSED IN: 24 plant structures; EXPRESSED DURING: 13 growth stages; BEST Arabidopsis thaliana protein ma	---------	---------	bZIP;C2H2(Zn);NAC	5001.48	1.486	0	0	Down	4491.81	0.8282	0	0	Down
267178_at	AT2G37750.1	| Symbols: | unknown protein; Has 21 Blast hits to 21 proteins in 7 species: Archae - 0; Bacteria - 0; Metazoa - 0; Fungi - 0; Plants - 21; Viruses - 0; Other Eukaryotes - 0 (source: NCBI BLink). | chr2:15831017-15831265 FORWARD LENGTH=83	---------	---------	bZIP;C2H2(Zn);MYB;NAC	7244.93	1.635	0.0001	0	Down	5040.29	0.7057	0.0007	0.0001	Down
251146_at	AT3G63520.1	| Symbols: CCD1, ATCCD1, ATNCED1, NCED1 | carotenoid cleavage dioxygenase 1 | chr3:23452940-23455896 FORWARD LENGTH=539	---------	---------	bZIP;C2H2(Zn);MYB;NAC	7521.26	1.1629	0.0004	0	Down	5063.08	0.8093	0.0007	0.0001	Down
251342_at	AT3G60690.1	| Symbols: | SAUR-like auxin-responsive protein family | chr3:22435262-22435774 FORWARD LENGTH=171	---------	---------	bZIP;C2H2(Zn)	6546.32	1.2959	0	0	Down	2466.71	0.5888	0	0	Down
245772_at	AT1G30300.1	| Symbols: | Metallo-hydrolase/oxidoreductase superfamily protein | chr1:10673084-10675061 FORWARD LENGTH=325	---------	---------	bZIP	7582.9	1.1968	0.0005	0.0001	Down	5135.56	0.7822	0.0011	0.0001	Down
245787_at	AT1G32130.1	| Symbols: IWS1, ATIWS1 | Transcription elongation factor (TFIIS) family protein | chr1:11559146-11561786 REVERSE LENGTH=503	---------	---------	bZIP	7701.32	0.8656	0.0005	0.0001	Down	5579.64	0.8524	0.0071	0.001	Down
256940_at	AT3G30720.1	| Symbols: QQS | qua-quine starch | chr3:12349461-12349726 FORWARD LENGTH=60	---------	---------	bZIP	4186.33	1.7697	0	0	Down	4355.52	0.9939	0	0	Down
254975_at	AT4G10500.1	| Symbols: | 2-oxoglutarate (2OG) and Fe(II)-dependent oxygenase superfamily protein | chr4:6491089-6492342 FORWARD LENGTH=350	---------	---------	bZIP	7949.05	1.3979	0.0018	0.0003	Down	4025.29	0.8555	0	0	Down
251020_at	AT5G02270.1	| Symbols: ATNAP9, NAP9 | non-intrinsic ABC protein 9 | chr5:467269-469041 REVERSE LENGTH=329	---------	---------	bZIP	6246.74	0.6078	0	0	Down	5585.65	0.7968	0.0072	0.001	Down
246779_at	AT5G27520.1	| Symbols: PNC2 | peroxisomal adenine nucleotide carrier 2 | chr5:9714664-9716244 REVERSE LENGTH=322	---------	---------	bZIP	7129.09	0.8201	0	0	Down	2666.84	0.5626	0	0	Down
246789_at	AT5G27600.1	| Symbols: LACS7, ATLACS7 | long-chain acyl-CoA synthetase 7 | chr5:9742616-9746795 FORWARD LENGTH=701	---------	---------	bZIP	5932.84	1.3778	0	0	Down	5034.34	0.7029	0.0007	0.0001	Down
249701_at	AT5G35460.1	| Symbols: | unknown protein; CONTAINS InterPro DOMAIN/s: Protein of unknown function DUF2838 (InterPro:IPR021261); Has 1807 Blast hits to 1807 proteins in 277 species: Archae - 0; Bacteria - 0; Metazoa - 736; Fungi - 347; Plants - 385; Viruses - 0; Other	---------	---------	bZIP	8189.59	0.8464	0.0038	0.0005	Down	4297.29	0.7606	0	0	Down
247228_at	AT5G65140.1	| Symbols: TPPJ | Haloacid dehalogenase-like hydrolase (HAD) superfamily protein | chr5:26019878-26022077 REVERSE LENGTH=371	---------	---------	bZIP	7935.67	0.8851	0.0014	0.0002	Down	1946.85	0.5141	0	0	Down
261154_at	AT1G04970.1	| Symbols: | lipid-binding serum glycoprotein family protein | chr1:1411216-1413431 FORWARD LENGTH=489	---------	---------	AP2/EREBP;NAC	7958.56	1.208	0.0019	0.0003	Down	5469.91	0.7534	0.0046	0.0006	Down
261845_at	AT1G15960.1	| Symbols: NRAMP6, ATNRAMP6 | NRAMP metal ion transporter 6 | chr1:5482202-5485066 REVERSE LENGTH=528	---------	---------	AP2/EREBP;NAC	6870.52	1.2694	0	0	Down	3327.82	0.7299	0	0	Down
245641_at	AT1G25370.1	| Symbols: | Protein of unknown function (DUF1639) | chr1:8898046-8898934 REVERSE LENGTH=264	---------	---------	AP2/EREBP;NAC	7226.47	0.7941	0.0001	0	Down	4385.63	0.7552	0	0	Down
261265_at	AT1G26800.1	| Symbols: | RING/U-box superfamily protein | chr1:9285576-9286190 REVERSE LENGTH=205	---------	---------	AP2/EREBP;NAC	8028.16	1.536	0.0024	0.0003	Down	3833.23	0.8854	0	0	Down
245840_at	AT1G58420.1	| Symbols: | Uncharacterised conserved protein UCP031279 | chr1:21707407-21707946 FORWARD LENGTH=180	---------	---------	AP2/EREBP;NAC	6816.65	0.7515	0	0	Down	2851.53	0.6735	0	0	Down
262940_at	AT1G79520.1	| Symbols: | Cation efflux family protein | chr1:29912369-29914515 REVERSE LENGTH=403	---------	---------	AP2/EREBP;NAC	8098.61	1.3486	0.003	0.0005	Down	1430.32	0.4178	0	0	Down
265305_at	AT2G20340.1	| Symbols: | Pyridoxal phosphate (PLP)-dependent transferases superfamily protein | chr2:8779804-8782490 FORWARD LENGTH=491	---------	---------	AP2/EREBP;NAC	6861.09	1.5357	0	0	Down	5541.25	0.9415	0.006	0.0008	Down
266419_at	AT2G38760.1	| Symbols: ANNAT3, ANN3 | annexin 3 | chr2:16201086-16202490 FORWARD LENGTH=322	---------	---------	AP2/EREBP;NAC	7286.44	1.2295	0.0001	0	Down	4663	0.7651	0.0001	0	Down
263972_at	AT2G42760.1	| Symbols: | unknown protein; CONTAINS InterPro DOMAIN/s: Protein of unknown function DUF1685 (InterPro:IPR012881); Has 170 Blast hits to 164 proteins in 34 species: Archae - 0; Bacteria - 1; Metazoa - 26; Fungi - 10; Plants - 107; Viruses - 0; Other Euka	---------	---------	AP2/EREBP;NAC	4320.78	1.5314	0	0	Down	5634.02	0.8353	0.0087	0.0012	Down
267238_at	AT2G44130.1	| Symbols: | Galactose oxidase/kelch repeat superfamily protein | chr2:18253731-18254960 FORWARD LENGTH=410	---------	---------	AP2/EREBP;NAC	4279.76	2.5011	0	0	Down	4708.69	1.1814	0.0001	0	Down
258610_at	AT3G02875.1	| Symbols: ILR1 | Peptidase M20/M25/M40 family protein | chr3:631993-633859 FORWARD LENGTH=443	---------	---------	AP2/EREBP;NAC	5434.99	1.4135	0	0	Down	3650.4	0.6121	0	0	Down
257708_at	AT3G13330.1	| Symbols: PA200 | proteasome activating protein 200 | chr3:4319804-4330061 REVERSE LENGTH=1817	---------	---------	AP2/EREBP;NAC	5525.17	0.7147	0	0	Down	5370.11	0.8064	0.0031	0.0004	Down
257888_at	AT3G16990.1	| Symbols: | Haem oxygenase-like, multi-helical | chr3:5795937-5796783 REVERSE LENGTH=222	---------	---------	AP2/EREBP;NAC	6966.54	1.3036	0	0	Down	3799.71	0.6576	0	0	Down
258194_at	AT3G29170.1	| Symbols: | Eukaryotic protein of unknown function (DUF872) | chr3:11136240-11137542 REVERSE LENGTH=122	---------	---------	AP2/EREBP;NAC	5946.83	0.8219	0	0	Down	5230.29	0.7942	0.0017	0.0002	Down
252745_at	AT3G43230.1	| Symbols: | RING/FYVE/PHD-type zinc finger family protein | chr3:15207776-15209599 FORWARD LENGTH=486	---------	---------	AP2/EREBP;NAC	6426.67	0.804	0	0	Down	5558.77	0.7735	0.0065	0.0009	Down
251426_at	AT3G60180.1	| Symbols: | P-loop containing nucleoside triphosphate hydrolases superfamily protein | chr3:22242781-22244015 REVERSE LENGTH=205	---------	---------	AP2/EREBP;NAC	5742.15	1.4103	0	0	Down	5199.24	0.7815	0.0014	0.0002	Down
251281_at	AT3G61640.1	| Symbols: AGP20, AtAGP20 | arabinogalactan protein 20 | chr3:22810283-22810629 REVERSE LENGTH=75	---------	---------	AP2/EREBP;NAC	3601.18	0.5652	0	0	Down	4718.24	0.8958	0.0001	0	Down
255602_at	AT4G01026.1	| Symbols: PYL7, RCAR2 | PYR1-like 7 | chr4:447180-448109 FORWARD LENGTH=212	---------	---------	AP2/EREBP;NAC	8302.19	1.39	0.0059	0.0009	Down	2028.72	0.5965	0	0	Down
255243_at	AT4G05590.1	| Symbols: | CONTAINS InterPro DOMAIN/s: Uncharacterised protein family UPF0041 (InterPro:IPR005336); BEST Arabidopsis thaliana protein match is: Uncharacterised protein family (UPF0041) (TAIR:AT4G22310.1); Has 30201 Blast hits to 17322 proteins in 780 sp	---------	---------	AP2/EREBP;NAC	7717.74	1.2125	0.0008	0.0001	Down	4421.22	0.7727	0	0	Down
254063_at	AT4G25390.1	| Symbols: | Protein kinase superfamily protein | chr4:12977491-12979446 FORWARD LENGTH=652	---------	---------	AP2/EREBP;NAC	6167.02	0.753	0	0	Down	4385.31	0.6439	0	0	Down
254066_at	AT4G25480.1	| Symbols: DREB1A, CBF3, ATCBF3 | dehydration response element B1A | chr4:13018353-13019003 REVERSE LENGTH=217	AT4G25480.1	AP2/ERF	AP2/EREBP;NAC	1359.36	0.1055	0	0	Down	1445.19	0.5283	0	0	Down
253987_at	AT4G26270.1	| Symbols: PFK3 | phosphofructokinase 3 | chr4:13301094-13304030 REVERSE LENGTH=490	---------	---------	AP2/EREBP;NAC	7810.62	1.2205	0.0011	0.0002	Down	4807.04	0.7247	0.0002	0	Down
249122_at	AT5G43850.1	| Symbols: ATARD4, ARD4 | RmlC-like cupins superfamily protein | chr5:17627364-17629122 REVERSE LENGTH=188	---------	---------	AP2/EREBP;NAC	4228.15	1.8174	0	0	Down	2563.19	0.6029	0	0	Down
248864_at	AT5G46760.1	| Symbols: | Basic helix-loop-helix (bHLH) DNA-binding family protein | chr5:18974231-18976009 FORWARD LENGTH=593	AT5G46760.1	bHLH	AP2/EREBP;NAC	8009.51	1.203	0.0022	0.0003	Down	5658.36	0.8883	0.0095	0.0013	Down
248756_at	AT5G47560.1	| Symbols: ATTDT, ATSDAT, TDT | tonoplast dicarboxylate transporter | chr5:19287895-19290347 REVERSE LENGTH=541	---------	---------	AP2/EREBP;NAC	8481.74	0.7831	0.0098	0.0014	Down	2624.74	0.6547	0	0	Down
248134_at	AT5G54860.1	| Symbols: | Major facilitator superfamily protein | chr5:22284721-22287025 FORWARD LENGTH=492	---------	---------	AP2/EREBP;NAC	7189.96	1.4209	0.0001	0	Down	4279.68	0.7391	0	0	Down
248029_at	AT5G55700.1	| Symbols: BMY6, BAM4 | beta-amylase 4 | chr5:22551873-22554702 FORWARD LENGTH=532	---------	---------	AP2/EREBP;NAC	7069.17	0.8574	0	0	Down	4880.36	0.8272	0.0003	0	Down
247841_at	AT5G58040.1	| Symbols: ATFIP1[V], FIPS5, ATFIPS5, FIP1[V] | homolog of yeast FIP1 [V] | chr5:23488865-23494000 FORWARD LENGTH=1197	---------	---------	AP2/EREBP;NAC	6972.16	1.2046	0	0	Down	5186.12	0.7588	0.0013	0.0001	Down
247268_at	AT5G64080.1	| Symbols: | Bifunctional inhibitor/lipid-transfer protein/seed storage 2S albumin superfamily protein | chr5:25645475-25646638 REVERSE LENGTH=183	---------	---------	AP2/EREBP;NAC	5417.95	0.6652	0	0	Down	5074.6	0.7456	0.0008	0.0001	Down
247293_at	AT5G64510.1	| Symbols: TIN1 | unknown protein; FUNCTIONS IN: molecular_function unknown; INVOLVED IN: biological_process unknown; LOCATED IN: endomembrane system; EXPRESSED IN: 17 plant structures; EXPRESSED DURING: 10 growth stages; Has 35333 Blast hits to 34131 pro	---------	---------	AP2/EREBP;NAC	6255.88	1.4931	0	0	Down	3996.46	0.7218	0	0	Down
252213_at	AT3G50210.3	| Symbols: | 2-oxoglutarate (2OG) and Fe(II)-dependent oxygenase superfamily protein | chr3:18614338-18616229 REVERSE LENGTH=333	---------	---------	AP2/EREBP;NAC	5819.94	1.4669	0	0	Down	5224.26	0.7863	0.0016	0.0002	Down
253940_at	AT4G26950.2	| Symbols: | Protein of unknown function, DUF584 | chr4:13533643-13534077 REVERSE LENGTH=145	---------	---------	AP2/EREBP;NAC	7570.83	1.2005	0.0005	0.0001	Down	5224.39	0.7824	0.0016	0.0002	Down
253473_at	AT4G32250.3	| Symbols: | Protein kinase superfamily protein | chr4:15570285-15572528 REVERSE LENGTH=612	---------	---------	AP2/EREBP;NAC	8204.84	1.1431	0.0042	0.0007	Down	4043.38	0.5948	0	0	Down
246939_at	AT5G25390.2	| Symbols: SHN2 | Integrase-type DNA-binding superfamily protein | chr5:8820637-8821741 FORWARD LENGTH=190	AT5G25390.2	AP2/ERF	AP2/EREBP;NAC	7533.82	0.8359	0.0002	0	Down	3186.62	0.7609	0	0	Down
248544_at	AT5G50240.3	| Symbols: PIMT2, AtPIMT2 | protein-l-isoaspartate methyltransferase 2 | chr5:20451671-20452461 FORWARD LENGTH=216	---------	---------	AP2/EREBP;NAC	6693.97	1.3586	0	0	Down	3969.21	0.7017	0	0	Down
247323_at	AT5G64170.2	| Symbols: | dentin sialophosphoprotein-related | chr5:25672904-25675934 REVERSE LENGTH=617	---------	---------	AP2/EREBP;NAC	5214.94	0.4984	0	0	Down	4390.13	0.8033	0	0	Down
264879_at	AT1G61260.1	| Symbols: | Protein of unknown function (DUF761) | chr1:22593756-22594986 REVERSE LENGTH=345	---------	---------	AP2/EREBP;MYB;NAC	8366.06	1.166	0.0071	0.0012	Down	2863.53	0.6108	0	0	Down
257940_at	AT3G21790.1	| Symbols: | UDP-Glycosyltransferase superfamily protein | chr3:7676927-7678414 REVERSE LENGTH=496	---------	---------	AP2/EREBP;MYB;NAC	4780.21	1.533	0	0	Down	3473.92	0.6511	0	0	Down
254892_at	AT4G11800.1	| Symbols: | Calcineurin-like metallo-phosphoesterase superfamily protein | chr4:7093666-7098519 REVERSE LENGTH=1014	---------	---------	AP2/EREBP;MYB;NAC	7371.98	1.2377	0.0002	0	Down	5541.53	0.7653	0.006	0.0008	Down
245711_at	AT5G04340.1	| Symbols: C2H2, CZF2, ZAT6 | zinc finger of Arabidopsis thaliana 6 | chr5:1216321-1217037 REVERSE LENGTH=239	AT5G04340.1	C2H2	AP2/EREBP;MYB;NAC	2592.99	0.2466	0	0	Down	773.884	0.3747	0	0	Down
250673_at	AT5G07070.1	| Symbols: CIPK2, SnRK3.2 | CBL-interacting protein kinase 2 | chr5:2196743-2198113 REVERSE LENGTH=457	---------	---------	AP2/EREBP;MYB;NAC	7199.04	0.841	0	0	Down	4017.61	0.6901	0	0	Down
250483_at	AT5G10300.1	| Symbols: ATMES5, MES5, HNL | methyl esterase 5 | chr5:3239684-3240724 FORWARD LENGTH=259	---------	---------	AP2/EREBP;MYB;NAC	8152.41	1.1963	0.0036	0.0006	Down	1278.36	0.3577	0	0	Down
255733_at	AT1G25400.2	| Symbols: | unknown protein; FUNCTIONS IN: molecular_function unknown; INVOLVED IN: biological_process unknown; LOCATED IN: cellular_component unknown; EXPRESSED IN: 20 plant structures; EXPRESSED DURING: 10 growth stages; BEST Arabidopsis thaliana prote	---------	---------	AP2/EREBP;MYB;NAC	7747.53	0.7717	0.0006	0.0001	Down	4664.91	0.9396	0.0001	0	Down
254077_at	AT4G25640.2	| Symbols: DTX35 | detoxifying efflux carrier 35 | chr4:13076576-13078965 REVERSE LENGTH=515	---------	---------	AP2/EREBP;MYB;NAC	6617.16	0.6855	0	0	Down	5076.18	0.8186	0.0008	0.0001	Down
264219_at	AT1G60420.1	| Symbols: | DC1 domain-containing protein | chr1:22261978-22264243 FORWARD LENGTH=579	---------	---------	AP2/EREBP;MYB	8428.64	1.1122	0.0086	0.0015	Down	4754.41	0.7428	0.0002	0	Down
257253_at	AT3G24190.1	| Symbols: | Protein kinase superfamily protein | chr3:8743319-8747703 FORWARD LENGTH=794	---------	---------	AP2/EREBP;MYB	4714.45	0.6032	0	0	Down	5414.75	0.8418	0.0037	0.0005	Down
257611_at	AT3G26580.1	| Symbols: | Tetratricopeptide repeat (TPR)-like superfamily protein | chr3:9758933-9760349 FORWARD LENGTH=351	---------	---------	AP2/EREBP;MYB	3924.9	1.996	0	0	Down	4932.34	0.8304	0.0004	0	Down
251858_at	AT3G54820.1	| Symbols: PIP2D, PIP2;5 | plasma membrane intrinsic protein 2;5 | chr3:20302117-20303738 FORWARD LENGTH=287	---------	---------	AP2/EREBP;MYB	7960.8	0.8417	0.0016	0.0002	Down	2770.61	0.6433	0	0	Down
251372_at	AT3G60520.1	| Symbols: | unknown protein; BEST Arabidopsis thaliana protein match is: unknown protein (TAIR:AT1G02070.1); Has 107 Blast hits to 107 proteins in 14 species: Archae - 0; Bacteria - 0; Metazoa - 0; Fungi - 0; Plants - 107; Viruses - 0; Other Eukaryotes -	---------	---------	AP2/EREBP;MYB	2361.9	0.3952	0	0	Down	2629.66	0.6776	0	0	Down
[truncated: 1,085 more rows]
