# Supplementary material for: Comparative transcriptome meta-analysis of Arabidopsis thaliana under drought and cold stress
Source: PLoS One. 2018 Sep 7;13(9):e0203266. doi: 10.1371/journal.pone.0203266 (PMC6128483; doi:10.1371/journal.pone.0203266)
Supplement: S4 Table — (XLSX) [file pone.0203266.s004.xlsx]

## Sheet: Sheet1
Supplementary Table 4. Comparison with transcriptome individual study literature.
Cold						Drought
Probe ID	Locus ID	REGULATION	AUTHOR			Probe ID	Locus ID	REGULATION	AUTHOR
245088_at	AT2G39850	NO	P Juntawong 2013			267523_at; 267524_at;265698_at	AT2G30600	Up	Z Su - ‎2013
245123_at	AT2G47450	NO	P Juntawong 2013			248527_at; 248526_at;247962_at; 248526_at	AT5G50740	Down; Down	Z Su - ‎2013; GB Bhaskara - ‎2012
245127_at	AT2G47600	NO	P Juntawong 2013			248312_at; 248313_at;247776_at	AT5G52580	Up	Z Su - ‎2013
245138_at	AT2G45190	NO	P Juntawong 2013			244932_at; 247400_at	AT5G62840	Down; Up	Z Su - ‎2013; M Mizoguchi - ‎2010
245150_at	AT2G47590	NO	P Juntawong 2013			244937_at; 247377_at	AT5G63180	Down; Down	Z Su - ‎2013; GB Bhaskara - ‎2012
245155_at	AT5G12470	NO	P Juntawong 2013			244938_at; 247374_at	AT5G63190	Up; Up	Z Su - ‎2013; pandey 2013
245165_at	AT2G33180	NO	P Juntawong 2013			244943_at; 247383_at	AT5G63410	Down; Up	Z Su - ‎2013; pandey 2013
245215_at	AT1G67830	NO	P Juntawong 2013			244969_at	AT5G62130	Up	Z Su - ‎2013
245244_at	AT1G44350	NO	P Juntawong 2013			244975_at; 247478_at	AT5G62360	Down; Up	Z Su - ‎2013; A Abdeen - ‎2010
245247_at	AT4G17230	Up	Joachim Kilian 2006			244986_at	AT5G62720	Down	Z Su - ‎2013
245254_at	AT4G14680	NO	P Juntawong 2013			244991_s_at	AT5G63310	Down	Z Su - ‎2013
245265_at	AT4G14400	NO	P Juntawong 2013			245008_at	AT5G61660	Down	Z Su - ‎2013
245296_at	AT4G16370	NO	P Juntawong 2013			245010_at	AT5G61790	Down	Z Su - ‎2013
245304_at	AT4G15630	NO	P Juntawong 2013			245050_at	AT5G61420	Down	Z Su - ‎2013
245321_at	AT4G15545	NO	P Juntawong 2013			245119_at; 267361_at	AT2G39920	Down; Up	Z Su - ‎2013; shi-2014
245336_at	AT4G16515	NO	P Juntawong 2013			245127_at; 259076_at	AT2G47600	Up; Up	pandey 2013; Z Su - ‎2013
245346_at	AT4G17090	NO	P Juntawong 2013			245136_at	AT2G43100	Down	Z Su - ‎2013
245367_at	AT4G16265	NO	P Juntawong 2013			245155_at	AT5G12470	Up	O Wilkins - ‎2010
245392_at	AT4G15680	Up	Q Guan - ‎2013			245215_at; 260262_at	AT1G67830	Down; Down	shi-2014; Z Su - ‎2013
245401_at	AT4G17670	NO	P Juntawong 2013			245244_at	AT1G42990	Up	Z Su - ‎2013
245426_at	AT4G17540	NO	P Juntawong 2013			245244_at; 245806_at	AT1G44350	Up; Up	pandey 2013; R Catala - ‎2007
245448_at	AT4G16860	NO	P Juntawong 2013			245247_at; 245247_at; 254413_at; 254422_at	AT4G17230	Up; Up; Up; Up	A Abdeen - ‎2010; pandey 2013; Joachim Kilian 2006; Z Su - ‎2013
245501_at	AT4G15620	NO	P Juntawong 2013			245247_at; 254722_at	AT4G13530	Up; Up	Z Su - ‎2013; O Wilkins - ‎2010
245523_at	AT4G15910	NO	P Juntawong 2013			245296_at	AT4G16370	Down	shi-2014
245637_at	AT1G25230	NO	P Juntawong 2013			245336_at	AT4G12880	Down	Z Su - ‎2013
245711_at	AT5G04340	Up	Joachim Kilian 2006			245346_at; 254409_at	AT4G17090	Up; Down	A Abdeen - ‎2010; Z Su - ‎2013
245731_at	AT1G73500	Up	Joachim Kilian 2006			245346_at; 254770_at	AT4G13340	Down; Up	Z Su - ‎2013; shi-2014
245739_at	AT1G44110	NO	P Juntawong 2013			245367_at	AT4G12720	Down	Z Su - ‎2013
245746_at	AT1G51070	NO	P Juntawong 2013			245385_at	AT4G09350	Down	Z Su - ‎2013
245750_at	AT1G51060	NO	P Juntawong 2013			245392_at; 254580_at	AT4G15680	Down; Down	shi-2014; Z Su - ‎2013
245765_at	AT1G33600	NO	P Juntawong 2013			245399_at	AT4G13770	Down	Z Su - ‎2013
245776_at	AT1G30260	NO	P Juntawong 2013			245401_at; 254333_at	AT4G17670	Up; Down	O Wilkins - ‎2010; Z Su - ‎2013
245803_at	AT1G47128	NO	P Juntawong 2013			245477_at; 254818_at	AT4G12470	Up; Down	Joachim Kilian 2006; shi-2014
245818_at	AT1G26100	NO	P Juntawong 2013			245479_at; 254805_at	AT4G12480	Up; Down	Joachim Kilian 2006; shi-2014
245861_at	AT5G28300	NO	P Juntawong 2013			245482_at	AT4G12600	Down	Z Su - ‎2013
245867_at	AT1G58080	NO	P Juntawong 2013			245492_at	AT4G12800	Down	Z Su - ‎2013
245868_at	AT1G58030	NO	P Juntawong 2013			245501_at	AT4G12030	Down	Z Su - ‎2013
245947_at	AT5G19530	NO	P Juntawong 2013			245501_at; 254561_at	AT4G15620	Up; Down	O Wilkins - ‎2010; Z Su - ‎2013
245952_at	AT5G28500	NO	P Juntawong 2013			245523_at	AT4G12420	Down	Z Su - ‎2013
245980_at	AT5G13140	NO	P Juntawong 2013			245523_at; 245523_at; 254553_at	AT4G15910	Down; Up; Up	shi-2014; pandey 2013; Z Su - ‎2013
246004_at	AT5G20630	NO	P Juntawong 2013			245563_at	AT4G10270	Down	Z Su - ‎2013
246018_at	AT5G10695	NO	P Juntawong 2013			245602_at	AT4G09650	Down	Z Su - ‎2013
246028_at	AT5G21170	NO	P Juntawong 2013			245607_at	AT4G09760	Up	Z Su - ‎2013
246099_at	AT5G20230	Up; NO	Joachim Kilian 2006; P Juntawong 2013			245628_at	AT1G55850	Up	Z Su - ‎2013
246159_at	AT5G20935	NO	P Juntawong 2013			245659_at; 245668_at; 261496_at; 261648_at	AT1G27730	Up; Up; Up; Up	E Giraud - ‎2008; Joachim Kilian 2006; Z Su - ‎2013; shi-2014
246202_at	AT4G37040	NO	P Juntawong 2013			245699_at; 252972_at	AT4G38840	Up; Down	Z Su - ‎2013; shi-2014
246253_at	AT4G37260	Up	Joachim Kilian 2006			245711_at	AT4G38860	Down	Z Su - ‎2013
246268_at	AT1G31800	NO	P Juntawong 2013			245711_at; 246012_at; 250400_at	AT5G04340	Up; Up; Up	O Wilkins - ‎2010; Joachim Kilian 2006; Z Su - ‎2013
246275_at	AT4G36540	NO	P Juntawong 2013			245776_at; 245776_at; 263703_at	AT1G30260	Down; Up; Up	shi-2014; A Abdeen - ‎2010; Z Su - ‎2013
246310_at	AT3G51895	NO	P Juntawong 2013			245789_at	AT1G31330	Down	Z Su - ‎2013
246335_at	AT3G44880	NO	P Juntawong 2013			245794_at	AT1G31550	Down	Z Su - ‎2013
246371_at	AT1G51940	NO	P Juntawong 2013			245861_at	AT5G28300	Up	pandey 2013
246384_at	AT1G77370	NO	P Juntawong 2013			245930_at; 250942_at; 250942_at	AT5G03350	Down; Up; Down	Z Su - ‎2013; shi-2014; GB Bhaskara - ‎2012
246400_at	AT1G57540	NO	P Juntawong 2013			245946_at; 246125_at	AT5G13200	Up; Up	Joachim Kilian 2006; Z Su - ‎2013
246427_at	AT5G17400	NO	P Juntawong 2013			245947_at	AT5G19530	Up	pandey 2013
246445_at	AT5G17630	NO	P Juntawong 2013			246018_at; 246018_at	AT5G10695	Down; Up	shi-2014; A Abdeen - ‎2010
246468_at	AT5G17050	NO	P Juntawong 2013			246039_at	AT5G13140	Down	Z Su - ‎2013
246487_at	AT5G16030	NO	P Juntawong 2013			246137_at; 246700_at	AT5G20230	Up; Up	Z Su - ‎2013; Joachim Kilian 2006
246490_at	AT5G15950	Up	Q Guan - ‎2013			246159_at	AT5G13630	Down	Z Su - ‎2013
246495_at	AT5G16200	NO	P Juntawong 2013			246202_at	AT4G32570	Down	Z Su - ‎2013
246505_at	AT5G16250	NO	P Juntawong 2013			246202_at; 251039_at	AT4G37040	Down; Down	shi-2014; Z Su - ‎2013
246523_at	AT5G15850	NO	P Juntawong 2013			246268_at; 260693_at	AT1G31800	Up; Down	shi-2014; Z Su - ‎2013
246547_at	AT5G14970	NO	P Juntawong 2013			246270_at	AT4G31870	Down	Z Su - ‎2013
246548_at	AT5G14910	NO	P Juntawong 2013			246300_at	AT3G48690	Up	Z Su - ‎2013
246550_at	AT5G14920	NO	P Juntawong 2013			246310_at	AT3G51895	Up	O Wilkins - ‎2010
246566_at	AT5G14940	NO	P Juntawong 2013			246346_at; 251982_at	AT3G53190	Down; Down	Z Su - ‎2013; GB Bhaskara - ‎2012
246596_at	AT5G14740	NO	P Juntawong 2013			246371_at	AT1G50490	Down	Z Su - ‎2013
246736_at	AT5G27560	NO	P Juntawong 2013			246384_at	AT1G77370	Up	pandey 2013
246792_at	AT5G27290	NO	P Juntawong 2013			246400_at; 256021_at	AT1G57540	Up; Up	pandey 2013; Z Su - ‎2013
246821_at	AT5G26920	Up	Joachim Kilian 2006			246403_at	AT1G56110	Down	Z Su - ‎2013
246831_at	AT5G26340	Up	Joachim Kilian 2006			246405_at; 256225_at	AT1G56220	Up; Up	Z Su - ‎2013; pandey 2013
246897_at	AT5G25560	NO	P Juntawong 2013			246411_at	AT1G56340	Down	Z Su - ‎2013
246908_at	AT5G25610	NO	P Juntawong 2013			246427_at	AT5G17400	Up	shi-2014
246922_at	AT5G25110	Up	Q Guan - ‎2013			246445_at	AT5G11160	Down	Z Su - ‎2013
246986_at	AT5G67280	NO	P Juntawong 2013			246468_at	AT5G17050	Up	O Wilkins - ‎2010
246987_at	AT5G67300	NO	P Juntawong 2013			246494_at	AT5G10160	Down	Z Su - ‎2013
247001_at	AT5G67330	NO	P Juntawong 2013			246495_at	AT5G16200	Up	O Wilkins - ‎2010
247013_at	AT5G67480	NO	P Juntawong 2013			246497_at	AT5G10170	Down	Z Su - ‎2013
247025_at	AT5G67030	NO	P Juntawong 2013			246519_at	AT5G09820	Down	Z Su - ‎2013
247037_at	AT5G67070	NO	P Juntawong 2013			246523_at; 249838_at	AT5G15850	Down; Up	shi-2014; Z Su - ‎2013
247043_at	AT5G66880	NO	P Juntawong 2013			246547_at	AT5G14970	Up	O Wilkins - ‎2010
247072_at	AT5G66490	NO	P Juntawong 2013			246821_at; 249120_at	AT5G26920	Up; Up	A Abdeen - ‎2010; Joachim Kilian 2006
247162_at	AT5G65730	NO	P Juntawong 2013			246831_at; 249125_at; 249144_at	AT5G26340	Up; Up; Up	A Abdeen - ‎2010; Z Su - ‎2013; Joachim Kilian 2006
247175_at	AT5G65280	NO	P Juntawong 2013			246897_at; 246897_at; 249174_at	AT5G25560	Up; Up; Up	shi-2014; pandey 2013; Z Su - ‎2013
247176_at	AT5G65110	NO	P Juntawong 2013			246908_at; 249129_at	AT5G25610	Up; Up	pandey 2013; Z Su - ‎2013
247214_at	AT5G64850	NO	P Juntawong 2013			246919_at	AT5G18270	Up	Z Su - ‎2013
247280_at	AT5G64260	NO	P Juntawong 2013			246978_at	AT5G17630	Down	Z Su - ‎2013
247288_at	AT5G64330	NO	P Juntawong 2013			246986_at; 246986_at	AT5G67280	Down; Up	Z Su - ‎2013; O Wilkins - ‎2010
247293_at	AT5G64510	Up	Joachim Kilian 2006			246987_at	AT5G61000	Down	Z Su - ‎2013
247347_at	AT5G63780	NO	P Juntawong 2013			246987_at; 246987_at	AT5G67300	Down; Up	Z Su - ‎2013; A Abdeen - ‎2010
247374_at	AT5G63190	NO	P Juntawong 2013			247001_at	AT5G67330	Up	Z Su - ‎2013
247376_at	AT5G63310	NO	P Juntawong 2013			247025_at	AT5G67030	Up	Z Su - ‎2013
247377_at	AT5G63180	NO	P Juntawong 2013			247028_at; 247585_at	AT5G60680	Up; Up	Z Su - ‎2013; A Abdeen - ‎2010
247383_at	AT5G63410	NO	P Juntawong 2013			247041_at; 247601_at	AT5G60850	Up; Up	Z Su - ‎2013; pandey 2013
247400_at	AT5G62840	NO	P Juntawong 2013			247043_at; 247043_at	AT5G66880	Up; Up	Z Su - ‎2013; pandey 2013
247439_at	AT5G62670	NO	P Juntawong 2013			247043_at; 247627_at	AT5G60360	Up; Up	Z Su - ‎2013; pandey 2013
247443_at	AT5G62720	NO	P Juntawong 2013			247072_at; 247072_at	AT5G66490	Up; Down	Z Su - ‎2013; shi-2014
247467_at	AT5G62130	NO	P Juntawong 2013			247072_at; 247095_at; 247097_at; 247655_at	AT5G59820	Up; Up; Up; Up	Z Su - ‎2013; E Giraud - ‎2008; Joachim Kilian 2006; A Abdeen - ‎2010
247478_at	AT5G62360	NO	P Juntawong 2013			247120_at; 247708_at	AT5G59550	Up; Up	Z Su - ‎2013; A Abdeen - ‎2010
247494_at	AT5G61790	NO	P Juntawong 2013			247162_at	AT5G59450	Down	Z Su - ‎2013
247541_at	AT5G61660	NO	P Juntawong 2013			247162_at; 247162_at	AT5G65730	Down; Up	Z Su - ‎2013; GB Bhaskara - ‎2012
247549_at	AT5G61420	NO	P Juntawong 2013			247175_at	AT5G65280	Up	pandey 2013
247585_at	AT5G60680	NO	P Juntawong 2013			247176_at	AT5G65110	Up	Z Su - ‎2013
247601_at	AT5G60850	NO	P Juntawong 2013			247214_at	AT5G58700	Up	Z Su - ‎2013
247606_at	AT5G61000	NO	P Juntawong 2013			247214_at; 247214_at	AT5G64850	Down; Up	Z Su - ‎2013; A Abdeen - ‎2010
247627_at	AT5G60360	NO	P Juntawong 2013			247234_at; 247780_at	AT5G58770	Up; Up	Joachim Kilian 2006; A Abdeen - ‎2010
247655_at	AT5G59820	Up; Up	Joachim Kilian 2006; Q Guan - ‎2013			247240_at; 247793_at	AT5G58650	Up; Up	Z Su - ‎2013; GB Bhaskara - ‎2012
247707_at	AT5G59450	Up	Q Guan - ‎2013			247279_at	AT5G58260	Down	Z Su - ‎2013
247708_at	AT5G59550	NO	P Juntawong 2013			247280_at	AT5G58250	Down	Z Su - ‎2013
247776_at	AT5G58700	NO	P Juntawong 2013			247280_at	AT5G64260	Up	Z Su - ‎2013
247780_at	AT5G58770	Up	Joachim Kilian 2006			247293_at; 247293_at	AT5G64510	Up; Up	Joachim Kilian 2006; Z Su - ‎2013
247793_at	AT5G58650	NO	P Juntawong 2013			247295_at	AT5G58070	Up	Z Su - ‎2013
247811_at	AT5G58430	NO	P Juntawong 2013			247320_at; 247863_at; 247863_at	AT5G57900	Up; Up; Up	Z Su - ‎2013; O Wilkins - ‎2010; pandey 2013
247816_at	AT5G58260	NO	P Juntawong 2013			247351_at; 247882_at	AT5G57785	Up; Down	Z Su - ‎2013; shi-2014
247851_at	AT5G58070	NO	P Juntawong 2013			247376_at	AT5G57660	Up	Z Su - ‎2013
247862_at	AT5G58250	NO	P Juntawong 2013			247378_at	AT5G57440	Down	Z Su - ‎2013
247863_at	AT5G57900	NO	P Juntawong 2013			247383_at	AT5G57700	Down	Z Su - ‎2013
247881_at	AT5G57700	NO	P Juntawong 2013			247393_at	AT5G57560	Up	Z Su - ‎2013
247882_at	AT5G57785	NO	P Juntawong 2013			247400_at	AT5G57170	Down	Z Su - ‎2013
247908_at	AT5G57440	NO	P Juntawong 2013			247443_at	AT5G57110	Up	Z Su - ‎2013
247921_at	AT5G57660	NO	P Juntawong 2013			247447_at	AT5G57120	Down	Z Su - ‎2013
247925_at	AT5G57560	NO	P Juntawong 2013			247478_at	AT5G56850	Down	Z Su - ‎2013
247937_at	AT5G57110	NO	P Juntawong 2013			247488_at	AT5G55730	Down	Z Su - ‎2013
247942_at	AT5G57120	NO	P Juntawong 2013			247582_at; 247593_at; 248160_at	AT5G54470	Up; Up; Up	Joachim Kilian 2006; Z Su - ‎2013; O Wilkins - ‎2010
247943_at	AT5G57170	NO	P Juntawong 2013			247603_at	AT5G54610	Down	Z Su - ‎2013
247949_at	AT5G57220	Up	Q Guan - ‎2013			247651_at; 248186_at	AT5G53880	Down; Down	Z Su - ‎2013; shi-2014
247977_at	AT5G56850	NO	P Juntawong 2013			247751_at	AT5G52780	Down	Z Su - ‎2013
248074_at	AT5G55730	NO	P Juntawong 2013			247760_at	AT5G52970	Down	Z Su - ‎2013
248160_at	AT5G54470	Up	Joachim Kilian 2006			247774_at	AT5G52570	Up	Z Su - ‎2013
248169_at	AT5G54610	NO	P Juntawong 2013			247855_at; 247862_at; 248337_at; 248337_at	AT5G52310	Up; Up; Up; Up	R Catala - ‎2007; Z Su - ‎2013; pandey 2013; Y Zhang - ‎2008
248186_at	AT5G53880	NO	P Juntawong 2013			247902_at; 247908_at; 247943_at; 248448_at; 248448_at	AT5G51190	Up; Down; Up; Up; Up	Joachim Kilian 2006; Z Su - ‎2013; E Giraud - ‎2008; shi-2014; A Abdeen - ‎2010
248256_at	AT5G53360	NO	P Juntawong 2013			247918_at	AT5G51550	Down	Z Su - ‎2013
248267_at	AT5G53460	NO	P Juntawong 2013			247933_at	AT5G50810	Down	Z Su - ‎2013
248287_at	AT5G52970	NO	P Juntawong 2013			248054_at	AT5G50100	Up	Z Su - ‎2013
248291_at	AT5G53020	NO	P Juntawong 2013			248062_at; 248614_at	AT5G49560	Down; Down	Z Su - ‎2013; shi-2014
248311_at	AT5G52570	NO	P Juntawong 2013			248179_at	AT5G48250	Up	Z Su - ‎2013
248313_at	AT5G52580	NO	P Juntawong 2013			248186_at	AT5G47560	Up	Z Su - ‎2013
248329_at	AT5G52780	NO	P Juntawong 2013			248193_at; 248764_at; 248764_at; 248764_at	AT5G47640	Up; Up; Up; Up	Z Su - ‎2013; A Abdeen - ‎2010; O Wilkins - ‎2010; pandey 2013
248337_at	AT5G52310	NO	P Juntawong 2013			248200_at; 248749_at; 248749_at	AT5G47880	Up; Up; Up	Z Su - ‎2013; shi-2014; pandey 2013
248419_at	AT5G51550	NO	P Juntawong 2013			248236_at	AT5G47550	Up	Z Su - ‎2013
248448_at	AT5G51190	Up	Joachim Kilian 2006			248247_at; 248251_at; 248276_at; 248799_at	AT5G47230	Up; Up; Down; Up	E Giraud - ‎2008; Joachim Kilian 2006; Z Su - ‎2013; A Abdeen - ‎2010
248473_at	AT5G50810	NO	P Juntawong 2013			248248_at; 248794_at; 248794_at	AT5G47220	Up; Up; Up	Joachim Kilian 2006; shi-2014; A Abdeen - ‎2010
248491_at	AT5G51010	NO	P Juntawong 2013			248256_at	AT5G53360	Up	pandey 2013
248527_at	AT5G50740	NO	P Juntawong 2013			248328_at	AT5G46780	Down	Z Su - ‎2013
248537_at	AT5G50100	NO	P Juntawong 2013			248336_at; 248358_at	AT5G46710	Down; Up	Z Su - ‎2013; Joachim Kilian 2006
248614_at	AT5G49560	NO	P Juntawong 2013			248377_at	AT5G45950	Up	Z Su - ‎2013
248646_at	AT5G49100	NO	P Juntawong 2013			248399_at	AT5G46240	Down	Z Su - ‎2013
248744_at	AT5G48250	NO	P Juntawong 2013			248448_at	AT5G45680	Down	Z Su - ‎2013
248749_at	AT5G47880	NO	P Juntawong 2013			248460_at; 248476_at; 248964_at	AT5G45340	Down; Up; Up	Z Su - ‎2013; Joachim Kilian 2006; A Abdeen - ‎2010
248756_at	AT5G47560	NO	P Juntawong 2013			248467_at	AT5G45280	Up	Z Su - ‎2013
248763_at	AT5G47550	NO	P Juntawong 2013			248493_at; 248912_at	AT5G45670	Down; Down	Z Su - ‎2013; GB Bhaskara - ‎2012
248764_at	AT5G47640	NO	P Juntawong 2013			248606_at	AT5G44020	Down	Z Su - ‎2013
248794_at	AT5G47220	Up	Joachim Kilian 2006			248614_at	AT5G44070	Down	Z Su - ‎2013
248799_at	AT5G47230	Up	Joachim Kilian 2006			248623_at	AT5G43850	Up	Z Su - ‎2013
248820_at	AT5G47060	NO	P Juntawong 2013			248625_at; 249120_at; 249120_at	AT5G43750	Down; Down; Up	Z Su - ‎2013; shi-2014; A Abdeen - ‎2010
248868_at	AT5G46780	NO	P Juntawong 2013			248656_at	AT5G42900	Up	Z Su - ‎2013
248870_at	AT5G46710	Up	Joachim Kilian 2006			248657_at	AT5G43260	Up	Z Su - ‎2013
248888_at	AT5G46240	NO	P Juntawong 2013			248679_at	AT5G43450	Up	Z Su - ‎2013
248912_at	AT5G45670	NO	P Juntawong 2013			248683_at; 249134_at	AT5G43150	Up; Up	Z Su - ‎2013; O Wilkins - ‎2010
248921_at	AT5G45950	NO	P Juntawong 2013			248741_at	AT5G42760	Down	Z Su - ‎2013
248962_at	AT5G45680	NO	P Juntawong 2013			248790_at	AT5G42050	Up	Z Su - ‎2013
248964_at	AT5G45340	Up	Joachim Kilian 2006			248796_at; 249329_at	AT5G40960	Up; Up	Z Su - ‎2013; pandey 2013
248968_at	AT5G45280	NO	P Juntawong 2013			248820_at; 248820_at	AT5G47060	Up; Up	O Wilkins - ‎2010; pandey 2013
249002_at	AT5G44520	NO	P Juntawong 2013			248822_at	AT5G40950	Down	Z Su - ‎2013
249008_at	AT5G44680	NO	P Juntawong 2013			248824_at	AT5G40850	Down	Z Su - ‎2013
249049_at	AT5G44340	NO	P Juntawong 2013			248845_at; 248853_at	AT5G39660	Up; Up	Joachim Kilian 2006; Z Su - ‎2013
249063_at	AT5G44110	NO	P Juntawong 2013			248868_at; 249346_at	AT5G40780	Up; Up	Joachim Kilian 2006; pandey 2013
249073_at	AT5G44020	NO	P Juntawong 2013			248870_at; 249392_at	AT5G40150	Down; Up	Z Su - ‎2013; shi-2014
249078_at	AT5G44070	NO	P Juntawong 2013			248879_at	AT5G39410	Down	Z Su - ‎2013
249120_at	AT5G43750	NO	P Juntawong 2013			248943_s_at; 249606_at; 249606_at	AT5G37260	Up; Up; Up	Z Su - ‎2013; shi-2014; pandey 2013
249122_at	AT5G43850	NO	P Juntawong 2013			248977_at	AT5G35970	Up	Z Su - ‎2013
249125_at	AT5G43450	Up	Q Guan - ‎2013			249002_at	AT5G44520	Down	shi-2014
249134_at	AT5G43150	NO	P Juntawong 2013			249035_at	AT5G28500	Down	Z Su - ‎2013
249148_at	AT5G43260	NO	P Juntawong 2013			249073_at	AT5G27560	Down	Z Su - ‎2013
249174_at	AT5G42900	NO	P Juntawong 2013			249112_at	AT5G27290	Down	Z Su - ‎2013
249191_at	AT5G42760	NO	P Juntawong 2013			249246_at	AT5G25110	Up	Z Su - ‎2013
249237_at	AT5G42050	NO	P Juntawong 2013			249271_at	AT5G24660	Down	Z Su - ‎2013
249325_at	AT5G40850	NO	P Juntawong 2013			249354_at	AT5G23820	Down	Z Su - ‎2013
249329_at	AT5G40960	NO	P Juntawong 2013			249378_at	AT5G23660	Up	Z Su - ‎2013
249331_at	AT5G40950	NO	P Juntawong 2013			249422_at	AT5G23240	Down	Z Su - ‎2013
249346_at	AT5G40780	Up; NO	Joachim Kilian 2006; P Juntawong 2013			249555_at	AT5G22580	Down	Z Su - ‎2013
249392_at	AT5G40150	NO	P Juntawong 2013			249606_at; 249942_at	AT5G22300	Down; Up	Z Su - ‎2013; O Wilkins - ‎2010
249415_at	AT5G39660	Up	Joachim Kilian 2006			249645_at	AT5G22270	Up	Z Su - ‎2013
249456_at	AT5G39410	NO	P Juntawong 2013			249658_s_at	AT5G20935	Down	Z Su - ‎2013
249606_at	AT5G37260	NO	P Juntawong 2013			249774_at	AT5G16250	Down	Z Su - ‎2013
249677_at	AT5G35970	NO	P Juntawong 2013			249866_at	AT5G14910	Down	Z Su - ‎2013
249694_at	AT5G35790	NO	P Juntawong 2013			249867_at	AT5G14940	Up	Z Su - ‎2013
249750_at	AT5G24570	NO	P Juntawong 2013			250028_at; 250380_at	AT5G11600	Up; Up	Z Su - ‎2013; pandey 2013
249752_at	AT5G24660	NO	P Juntawong 2013			250149_at	AT5G08180	Down	Z Su - ‎2013
249770_at	AT5G24110	Up	Q Guan - ‎2013			250228_at	AT5G07690	Down	Z Su - ‎2013
249800_at	AT5G23660	NO	P Juntawong 2013			250239_at	AT5G07460	Down	Z Su - ‎2013
249817_at	AT5G23820	NO	P Juntawong 2013			250269_at	AT5G06290	Down	Z Su - ‎2013
249850_at	AT5G23240	NO	P Juntawong 2013			250272_at; 250275_at	AT5G06320	Up; Down	Joachim Kilian 2006; Z Su - ‎2013
249894_at	AT5G22580	NO	P Juntawong 2013			250287_at	AT5G07240	Down	Z Su - ‎2013
249941_at	AT5G22270	NO	P Juntawong 2013			250296_at	AT5G05730	Up	R Catala - ‎2007
249942_at	AT5G22300	NO	P Juntawong 2013			250357_at; 250781_at; 250781_at	AT5G05410	Up; Up; Up	Z Su - ‎2013; shi-2014; pandey 2013
249988_at	AT5G18310	NO	P Juntawong 2013			250369_at	AT5G05180	Down	Z Su - ‎2013
250024_at	AT5G18270	Up	Q Guan - ‎2013			250471_at; 250881_at	AT5G04080	Up; Down	Z Su - ‎2013; shi-2014
250079_at	AT5G16650	NO	P Juntawong 2013			250555_at	AT5G02820	Down	Z Su - ‎2013
250217_at	AT5G14120	NO	P Juntawong 2013			250556_at	AT5G07920	Up	pandey 2013
250243_at	AT5G13630	NO	P Juntawong 2013			250756_at; 251109_at; 251109_at	AT5G01600	Up; Up; Up	Z Su - ‎2013; shi-2014; O Wilkins - ‎2010
250279_at	AT5G13200	Up; Up	Joachim Kilian 2006; Q Guan - ‎2013			250774_at	AT5G01015	Down	Z Su - ‎2013
250380_at	AT5G11600	NO	P Juntawong 2013			250858_at; 252911_at	AT4G39510	Down; Up	Z Su - ‎2013; O Wilkins - ‎2010
250413_at	AT5G11160	NO	P Juntawong 2013			250863_at	AT4G39270	Up	Joachim Kilian 2006
250470_at	AT5G10160	NO	P Juntawong 2013			250882_at	AT4G38520	Down	Z Su - ‎2013
250471_at	AT5G10170	NO	P Juntawong 2013			250934_at	AT4G37800	Down	Z Su - ‎2013
250503_at	AT5G09820	NO	P Juntawong 2013			250960_at	AT4G37790	Up	Z Su - ‎2013
250546_at	AT5G08180	NO	P Juntawong 2013			250968_at	AT4G37760	Up	Z Su - ‎2013
250556_at	AT5G07920	NO	P Juntawong 2013			250994_at; 251050_at	AT4G37260	Up; Up	Z Su - ‎2013; Joachim Kilian 2006
250598_at	AT5G07690	NO	P Juntawong 2013			251010_at	AT4G37380	Down	Z Su - ‎2013
250613_at	AT5G07240	NO	P Juntawong 2013			251113_at; 253125_at	AT4G36040	Up; Down	Z Su - ‎2013; shi-2014
250633_at	AT5G07460	NO	P Juntawong 2013			251178_at	AT3G59760	Down	Z Su - ‎2013
250676_at	AT5G06320	Up; NO	Joachim Kilian 2006; P Juntawong 2013			251181_at	AT3G58990	Down	Z Su - ‎2013
250733_at	AT5G06290	NO	P Juntawong 2013			251200_at; 255411_at; 255418_at	AT3G63010	Up; Up; Up	O Wilkins - ‎2010; Joachim Kilian 2006; Z Su - ‎2013
250738_at	AT5G05730	NO	P Juntawong 2013			251244_at; 251642_at	AT3G57520	Up; Up	Z Su - ‎2013; pandey 2013
250781_at	AT5G05410	NO	P Juntawong 2013			251252_at	AT3G57760	Up	Z Su - ‎2013
250823_at	AT5G05180	NO	P Juntawong 2013			251272_at; 255585_at; 255617_at	AT3G61890	Up; Up; Up	pandey 2013; Z Su - ‎2013; R Catala - ‎2007
250881_at	AT5G04080	NO	P Juntawong 2013			251282_at; 255613_at	AT3G61630	Up; Up	pandey 2013; Z Su - ‎2013
250936_at	AT5G03120	NO	P Juntawong 2013			251299_at; 251622_at	AT3G57340	Up; Up	Z Su - ‎2013; pandey 2013
250942_at	AT5G03350	NO	P Juntawong 2013			251355_at	AT3G56400	Down	Z Su - ‎2013
250974_at	AT5G02820	NO	P Juntawong 2013			251356_at	AT3G56370	Down	Z Su - ‎2013
251036_at	AT5G02160	NO	P Juntawong 2013			251365_at; 251701_at	AT3G56650	Down; Down	Z Su - ‎2013; shi-2014
251109_at	AT5G01600	NO	P Juntawong 2013			251372_at; 251400_at	AT3G55980	Up; Up	Z Su - ‎2013; Joachim Kilian 2006
251133_at	AT5G01240	NO	P Juntawong 2013			251372_at; 255692_at	AT3G60520	Up; Up	pandey 2013; Z Su - ‎2013
251142_at	AT5G01015	NO	P Juntawong 2013			251393_at	AT3G60640	Up	pandey 2013
251146_at	AT3G63520	NO	P Juntawong 2013			251461_at	AT3G55630	Down	Z Su - ‎2013
251157_at	AT3G63140	NO	P Juntawong 2013			251472_at	AT3G55420	Down	Z Su - ‎2013
251200_at	AT3G63010	Up	Joachim Kilian 2006			251497_at; 251513_at; 251827_at	AT3G55120	Up; Down; Up	R Catala - ‎2007; Z Su - ‎2013; O Wilkins - ‎2010
251243_at	AT3G61870	NO	P Juntawong 2013			251524_at	AT3G54920	Down	Z Su - ‎2013
251253_at	AT3G62240	NO	P Juntawong 2013			251644_at	AT3G54400	Down	Z Su - ‎2013
251261_at	AT3G62110	NO	P Juntawong 2013			251704_at	AT3G56360	Down	shi-2014
251272_at	AT3G61890	NO	P Juntawong 2013			251714_at	AT3G52740	Up	Z Su - ‎2013
251282_at	AT3G61630	Up	Q Guan - ‎2013			251720_at	AT3G52720	Down	Z Su - ‎2013
251330_at	AT3G61550	NO	P Juntawong 2013			251772_at	AT3G52500	Down	Z Su - ‎2013
251356_at	AT3G61060	NO	P Juntawong 2013			251775_s_at	AT3G52150	Down	Z Su - ‎2013
251372_at	AT3G60520	NO	P Juntawong 2013			251780_s_at	AT3G51950	Down	Z Su - ‎2013
251393_at	AT3G60640	NO	P Juntawong 2013			251788_at	AT3G52070	Up	Z Su - ‎2013
251427_at	AT3G60130	NO	P Juntawong 2013			251814_at	AT3G51730	Up	Z Su - ‎2013
251487_at	AT3G59760	NO	P Juntawong 2013			251852_at	AT3G51450	Down	Z Su - ‎2013
251524_at	AT3G58990	NO	P Juntawong 2013			251869_at; 252120_at	AT3G51130	Up; Up	Z Su - ‎2013; O Wilkins - ‎2010
251603_at	AT3G57760	Up	Q Guan - ‎2013			251879_at; 251892_at; 252102_at; 252102_at; 252102_at; 252102_at	AT3G50970	Up; Up; Up; Up; Up; Up	Joachim Kilian 2006; Z Su - ‎2013; shi-2014; pandey 2013; GB Bhaskara - ‎2012; Y Zhang - ‎2008
251622_at	AT3G57340	NO	P Juntawong 2013			251899_at	AT3G51000	Up	Z Su - ‎2013
251642_at	AT3G57520	NO	P Juntawong 2013			251935_at; 252131_at	AT3G50930	Down; Up	Z Su - ‎2013; shi-2014
251701_at	AT3G56650	NO	P Juntawong 2013			252004_at	AT3G50240	Down	Z Su - ‎2013
251704_at	AT3G56360	NO	P Juntawong 2013			252033_at	AT3G48990	Up	Z Su - ‎2013
251705_at	AT3G56400	NO	P Juntawong 2013			252076_at	AT3G51660	Up	pandey 2013
251714_at	AT3G56370	NO	P Juntawong 2013			252077_at; 252361_at	AT3G48490	Down; Down	Z Su - ‎2013; shi-2014
251745_at	AT3G55980	Up	Joachim Kilian 2006			252102_at	AT3G47800	Down	Z Su - ‎2013
251759_at	AT3G55630	NO	P Juntawong 2013			252120_at	AT3G48420	Down	Z Su - ‎2013
251788_at	AT3G55420	NO	P Juntawong 2013			252128_at	AT3G47500	Up	Z Su - ‎2013
251827_at	AT3G55120	NO	P Juntawong 2013			252173_at	AT3G47295	Up	Z Su - ‎2013
251864_at	AT3G54920	NO	P Juntawong 2013			252213_at; 252213_at	AT3G50210	Up; Up	O Wilkins - ‎2010; pandey 2013
251886_at	AT3G54260	NO	P Juntawong 2013			252232_at	AT3G46620	Down	Z Su - ‎2013
251899_at	AT3G54400	NO	P Juntawong 2013			252250_at	AT3G46630	Down	Z Su - ‎2013
251956_at	AT3G53460	NO	P Juntawong 2013			252272_at; 256681_at	AT3G49670	Down; Down	M Mizoguchi - ‎2010; Z Su - ‎2013
251982_at	AT3G53190	NO	P Juntawong 2013			252278_at	AT3G45970	Up	Z Su - ‎2013
251984_at	AT3G53260	NO	P Juntawong 2013			252296_at	AT3G45160	Down	Z Su - ‎2013
252010_at	AT3G52740	NO	P Juntawong 2013			252303_at	AT3G45600	Up	Z Su - ‎2013
252011_at	AT3G52720	NO	P Juntawong 2013			252315_at	AT3G45050	Down	Z Su - ‎2013
252032_at	AT3G52150	NO	P Juntawong 2013			252318_at	AT3G45140	Down	Z Su - ‎2013
252033_at	AT3G51950	NO	P Juntawong 2013			252323_at	AT3G44880	Up	Z Su - ‎2013
252036_at	AT3G52070	NO	P Juntawong 2013			252343_at; 252607_at	AT3G44990	Up; Down	Joachim Kilian 2006; GB Bhaskara - ‎2012
252048_at	AT3G52500	NO	P Juntawong 2013			252361_at; 252661_at	AT3G44450	Down; Up	Z Su - ‎2013; O Wilkins - ‎2010
252075_at	AT3G51730	NO	P Juntawong 2013			252374_at	AT3G43800	Down	Z Su - ‎2013
252076_at	AT3G51660	NO	P Juntawong 2013			252403_at	AT3G48080	Up	shi-2014
252095_at	AT3G51000	NO	P Juntawong 2013			252464_at	AT3G29030	Down	Z Su - ‎2013
252102_at	AT3G50970	Up; NO	Joachim Kilian 2006; P Juntawong 2013			252483_at; 252525_at	AT3G28340	Down; Up	Z Su - ‎2013; Joachim Kilian 2006
252114_at	AT3G51450	NO	P Juntawong 2013			252563_at; 252592_at; 256603_at	AT3G28270	Up; Up; Up	Z Su - ‎2013; Joachim Kilian 2006; pandey 2013
252120_at	AT3G51130	NO	P Juntawong 2013			252618_at	AT3G28040	Down	Z Su - ‎2013
252131_at	AT3G50930	Up	Q Guan - ‎2013			252698_at; 252698_at	AT3G43670	Up; Up	shi-2014; O Wilkins - ‎2010
252132_at	AT3G50790	NO	P Juntawong 2013			252710_at	AT3G27170	Up	Joachim Kilian 2006
252213_at	AT3G50210	NO	P Juntawong 2013			252711_at	AT3G27060	Down	Z Su - ‎2013
252215_at	AT3G50240	NO	P Juntawong 2013			252853_at; 253188_at	AT4G35300	Up; Up	Z Su - ‎2013; pandey 2013
252272_at	AT3G49670	NO	P Juntawong 2013			252863_at	AT4G39800	Up	O Wilkins - ‎2010
252293_at	AT3G48990	NO	P Juntawong 2013			252956_at	AT4G38580	Up	pandey 2013
252315_at	AT3G48690	NO	P Juntawong 2013			252957_at	AT4G34710	Up	Z Su - ‎2013
252361_at	AT3G48490	NO	P Juntawong 2013			252958_at	AT4G34610	Down	Z Su - ‎2013
252366_at	AT3G48420	NO	P Juntawong 2013			252965_at	AT4G34760	Down	Z Su - ‎2013
252387_at	AT3G47800	NO	P Juntawong 2013			252983_at	AT4G33980	Up	Z Su - ‎2013
252403_at	AT3G48080	NO	P Juntawong 2013			252988_at	AT4G34160	Down	Z Su - ‎2013
252412_at	AT3G47295	NO	P Juntawong 2013			252990_at; 253273_at	AT4G34180	Up; Up	Z Su - ‎2013; pandey 2013
252429_at	AT3G47500	NO	P Juntawong 2013			253010_at	AT4G33500	Down	Z Su - ‎2013
252474_at	AT3G46620	NO	P Juntawong 2013			253040_at; 253305_at	AT4G33666	Up; Down	Z Su - ‎2013; shi-2014
252481_at	AT3G46630	NO	P Juntawong 2013			253042_at	AT4G37550	Up	pandey 2013
252563_at	AT3G45970	NO	P Juntawong 2013			253052_at	AT4G32980	Down	Z Su - ‎2013
252591_at	AT3G45600	NO	P Juntawong 2013			253058_at	AT4G33400	Down	Z Su - ‎2013
252603_at	AT3G45050	NO	P Juntawong 2013			253065_at	AT4G33470	Down	Z Su - ‎2013
252607_at	AT3G44990	Up	Joachim Kilian 2006			253124_at; 253125_at; 253161_at	AT4G31800	Up; Down; Up	R Catala - ‎2007; Z Su - ‎2013; Joachim Kilian 2006
252612_at	AT3G45160	NO	P Juntawong 2013			253145_at	AT4G31500	Down	Z Su - ‎2013
252618_at	AT3G45140	NO; Up	P Juntawong 2013; Q Guan - ‎2013			253199_at; 253526_at	AT4G31420	Up; Up	Z Su - ‎2013; pandey 2013
252661_at	AT3G44450	NO	P Juntawong 2013			253217_at; 253603_at	AT4G30935	Up; Up	Z Su - ‎2013; pandey 2013
252698_at	AT3G43670	NO	P Juntawong 2013			253218_at	AT4G34980	Up	O Wilkins - ‎2010
252712_at	AT3G43800	NO	P Juntawong 2013			253219_at; 253219_at	AT4G34990	Up; Up	O Wilkins - ‎2010; pandey 2013
252863_at	AT4G39800	NO	P Juntawong 2013			253226_at; 253550_at; 253550_at	AT4G30960	Up; Up; Up	Z Su - ‎2013; shi-2014; O Wilkins - ‎2010
252911_at	AT4G39510	NO	P Juntawong 2013			253254_at; 253639_at	AT4G30550	Up; Up	Z Su - ‎2013; pandey 2013
252940_at	AT4G39270	Up	Joachim Kilian 2006			253270_at	AT4G30270	Down	Z Su - ‎2013
252943_at	AT4G39330	NO	P Juntawong 2013			253309_at	AT4G29430	Down	Z Su - ‎2013
252956_at	AT4G38580	NO	P Juntawong 2013			253337_at	AT4G29060	Down	Z Su - ‎2013
252965_at	AT4G38860	NO	P Juntawong 2013			253403_at	AT4G28270	Up	Z Su - ‎2013
252972_at	AT4G38840	NO	P Juntawong 2013			253407_at	AT4G28310	Down	Z Su - ‎2013
252992_at	AT4G38520	NO	P Juntawong 2013			253480_at; 253494_at; 253859_at	AT4G27657	Up; Up; Up	Z Su - ‎2013; Joachim Kilian 2006; shi-2014
253038_at	AT4G37790	NO	P Juntawong 2013			253485_at	AT4G27652	Up	Z Su - ‎2013
253039_at	AT4G37760	NO	P Juntawong 2013			253516_at; 253519_at; 253522_at; 253872_at	AT4G27410	Up; Up; Up; Up	Z Su - ‎2013; E Giraud - ‎2008; Joachim Kilian 2006; pandey 2013
253040_at	AT4G37800	NO	P Juntawong 2013			253524_at	AT4G27520	Up	Z Su - ‎2013
253042_at	AT4G37550	NO	P Juntawong 2013			253526_at	AT4G27450	Up	Z Su - ‎2013
253049_at	AT4G37300	NO	P Juntawong 2013			253598_at	AT4G27230	Down	Z Su - ‎2013
253052_at	AT4G37310	NO	P Juntawong 2013			253607_at; 253631_at; 253994_at	AT4G26080	Up; Up; Up	R Catala - ‎2007; Z Su - ‎2013; pandey 2013
253092_at	AT4G37380	NO	P Juntawong 2013			253692_at	AT4G25630	Down	Z Su - ‎2013
253125_at	AT4G36040	NO	P Juntawong 2013			253722_at	AT4G25340	Down	Z Su - ‎2013
253188_at	AT4G35300	NO	P Juntawong 2013			253725_at	AT4G25480	Up	Z Su - ‎2013
253203_at	AT4G34710	NO	P Juntawong 2013			253726_at; 254074_at	AT4G25490	Up; Down	Z Su - ‎2013; shi-2014
253218_at	AT4G34980	NO	P Juntawong 2013			253735_at	AT4G29160	Up	O Wilkins - ‎2010
253219_at	AT4G34990	NO	P Juntawong 2013			253751_at	AT4G29070	Up	shi-2014
253247_at	AT4G34610	NO	P Juntawong 2013			253753_at	AT4G25080	Down	Z Su - ‎2013
253255_at	AT4G34760	NO	P Juntawong 2013			253811_at	AT4G24380	Up	Z Su - ‎2013
253270_at	AT4G34160	NO	P Juntawong 2013			253812_at; 253815_at	AT4G24570	Up; Down	Joachim Kilian 2006; Z Su - ‎2013
253273_at	AT4G34180	NO	P Juntawong 2013			253818_at	AT4G24700	Down	Z Su - ‎2013
253278_at	AT4G34220	NO	P Juntawong 2013			253836_at	AT4G27840	Up	shi-2014
253305_at	AT4G33666	NO	P Juntawong 2013			253963_at	AT4G22570	Down	Z Su - ‎2013
253322_at	AT4G33980	NO	P Juntawong 2013			254065_at	AT4G21280	Down	Z Su - ‎2013
253334_at	AT4G33360	NO	P Juntawong 2013			254075_at	AT4G25470	Down	shi-2014
253335_at	AT4G33500	NO	P Juntawong 2013			254089_at	AT4G19960	Up	Z Su - ‎2013
253337_at	AT4G33470	NO	P Juntawong 2013			254098_at; 254447_at	AT4G20860	Up; Down	Joachim Kilian 2006; shi-2014
253357_at	AT4G33400	NO	P Juntawong 2013			254119_at	AT4G24780	Down	GB Bhaskara - ‎2012
253411_at	AT4G32980	NO	P Juntawong 2013			254123_at	AT4G19530	Down	Z Su - ‎2013
253440_at	AT4G32570	NO	P Juntawong 2013			254134_at; 254505_at	AT4G19985	Down; Up	Z Su - ‎2013; shi-2014
253485_at	AT4G31800	Up; NO	Joachim Kilian 2006; P Juntawong 2013			254145_at; 254551_at	AT4G19840	Up; Down	Z Su - ‎2013; shi-2014
253496_at	AT4G31870	NO	P Juntawong 2013			254201_at	AT4G19120	Down	Z Su - ‎2013
253526_at	AT4G31420	NO	P Juntawong 2013			254210_at	AT4G23450	Up	pandey 2013
253534_at	AT4G31500	NO	P Juntawong 2013			254226_at; 254669_at	AT4G18370	Down; Down	Z Su - ‎2013; shi-2014
253535_at	AT4G31550	NO	P Juntawong 2013			254263_at; 254667_at	AT4G18280	Up; Up	Z Su - ‎2013; pandey 2013
253550_at	AT4G30960	NO	P Juntawong 2013			254276_at	AT4G22820	Up	pandey 2013
253603_at	AT4G30935	NO	P Juntawong 2013			254328_at	AT4G17540	Down	Z Su - ‎2013
253639_at	AT4G30550	NO	P Juntawong 2013			254400_at	AT4G16515	Up	Z Su - ‎2013
253666_at	AT4G30270	NO	P Juntawong 2013			254414_at	AT4G16860	Down	Z Su - ‎2013
253726_at	AT4G29430	NO	P Juntawong 2013			254487_at	AT4G16265	Down	Z Su - ‎2013
253735_at	AT4G29160	NO	P Juntawong 2013			254564_at	AT4G15630	Down	Z Su - ‎2013
253751_at	AT4G29070	NO	P Juntawong 2013			254601_at	AT4G15545	Down	Z Su - ‎2013
253758_at	AT4G29060	NO	P Juntawong 2013			254624_at	AT4G18580	Up	O Wilkins - ‎2010
253806_at	AT4G28270	NO	P Juntawong 2013			254651_at	AT4G14680	Down	Z Su - ‎2013
253817_at	AT4G28310	NO	P Juntawong 2013			254687_at	AT4G09010	Down	Z Su - ‎2013
253823_at	AT4G28030	NO	P Juntawong 2013			254694_at	AT4G14400	Down	Z Su - ‎2013
253830_at	AT4G27652	NO	P Juntawong 2013			254759_at; 254798_at; 255129_at	AT4G08290	Up; Up; Up	Z Su - ‎2013; Joachim Kilian 2006; O Wilkins - ‎2010
253836_at	AT4G27840	NO	P Juntawong 2013			254805_at; 254820_s_at; 255259_at; 255259_at	AT4G05020	Up; Up; Up; Up	Joachim Kilian 2006; Z Su - ‎2013; O Wilkins - ‎2010; pandey 2013
253849_at	AT4G28080	NO	P Juntawong 2013			254806_at	AT4G04940	Down	Z Su - ‎2013
253859_at	AT4G27657	Up; NO	Joachim Kilian 2006; P Juntawong 2013			254809_at	AT4G04610	Down	Z Su - ‎2013
253872_at	AT4G27410	Up; NO	Joachim Kilian 2006; P Juntawong 2013			254815_at	AT4G04830	Down	Z Su - ‎2013
253874_at	AT4G27450	NO	P Juntawong 2013			254822_at	AT4G05070	Up	Z Su - ‎2013
253875_at	AT4G27520	NO	P Juntawong 2013			254824_s_at	AT4G05150	Up	Z Su - ‎2013
253920_at	AT4G27230	NO	P Juntawong 2013			254832_at	AT4G12490	Down	shi-2014
253971_at	AT4G26530	NO	P Juntawong 2013			254833_s_at	AT4G04330	Down	Z Su - ‎2013
253994_at	AT4G26080	NO	P Juntawong 2013			254845_at	AT4G03430	Up	Z Su - ‎2013
254066_at	AT4G25480	NO; Up	P Juntawong 2013; Q Guan - ‎2013			254920_at	AT4G11220	Up	pandey 2013
254074_at	AT4G25490	Up	Q Guan - ‎2013			254922_at	AT4G03400	Down	Z Su - ‎2013
254075_at	AT4G25470	Up	Q Guan - ‎2013			254998_at; 255440_at	AT4G02530	Down; Down	Z Su - ‎2013; shi-2014
254076_at	AT4G25340	NO	P Juntawong 2013			255049_at; 255479_at	AT4G02380	Up; Up	Z Su - ‎2013; pandey 2013
254080_at	AT4G25630	NO	P Juntawong 2013			255056_at	AT4G02770	Down	Z Su - ‎2013
254105_at	AT4G25080	NO	P Juntawong 2013			255065_s_at	AT4G01900	Down	Z Su - ‎2013
254119_at	AT4G24780	NO	P Juntawong 2013			255103_at	AT4G01700	Down	Z Su - ‎2013
254120_at	AT4G24570	Up; NO	Joachim Kilian 2006; P Juntawong 2013			255129_at; 255585_at	AT4G01550	Up; Up	Z Su - ‎2013; pandey 2013
254145_at	AT4G24700	NO	P Juntawong 2013			255248_at; 255607_at	AT4G01130	Down; Up	Z Su - ‎2013; pandey 2013
254158_at	AT4G24380	NO	P Juntawong 2013			255364_s_at	AT3G63520	Up	Z Su - ‎2013
254210_at	AT4G23450	Up	Q Guan - ‎2013			255423_at	AT3G63140	Down	Z Su - ‎2013
254239_at	AT4G23400	NO	P Juntawong 2013			255521_at	AT3G62110	Down	Z Su - ‎2013
254250_at	AT4G23290	NO	P Juntawong 2013			255524_at	AT3G62240	Up	Z Su - ‎2013
254276_at	AT4G22820	NO	P Juntawong 2013			255623_at	AT3G61870	Down	Z Su - ‎2013
254328_at	AT4G22570	NO	P Juntawong 2013			255642_at	AT3G61060	Up	Z Su - ‎2013
254398_at	AT4G21280	NO	P Juntawong 2013			255703_at	AT3G60130	Down	Z Su - ‎2013
254447_at	AT4G20860	Up	Joachim Kilian 2006			255723_at; 257832_at	AT3G26740	Up; Up	Z Su - ‎2013; pandey 2013
254505_at	AT4G19985	NO	P Juntawong 2013			255735_at	AT1G25520	Up	shi-2014
254520_at	AT4G19960	NO	P Juntawong 2013			255742_at	AT1G25230	Up	Z Su - ‎2013
254551_at	AT4G19840	NO	P Juntawong 2013			255787_at; 265799_at	AT2G33590	Up; Up	pandey 2013; Z Su - ‎2013
254553_at	AT4G19530	NO	P Juntawong 2013			255818_at; 255818_at; 265844_at	AT2G33570	Up; Up; Down	shi-2014; O Wilkins - ‎2010; Z Su - ‎2013
254563_at	AT4G19120	NO	P Juntawong 2013			255840_at	AT2G32160	Down	Z Su - ‎2013
254624_at	AT4G18580	NO	P Juntawong 2013			255860_at	AT5G20630	Down	Z Su - ‎2013
254667_at	AT4G18280	NO	P Juntawong 2013			255872_at	AT2G28900	Down	Z Su - ‎2013
254669_at	AT4G18370	NO	P Juntawong 2013			255885_at	AT1G20010	Down	Z Su - ‎2013
254687_at	AT4G13770	NO	P Juntawong 2013			255926_at; 262496_at	AT1G21790	Up; Up	Z Su - ‎2013; pandey 2013
254722_at	AT4G13530	NO	P Juntawong 2013			255957_at; 255957_at; 261928_at	AT1G22160	Up; Up; Up	O Wilkins - ‎2010; pandey 2013; Z Su - ‎2013
254770_at	AT4G13340	NO	P Juntawong 2013			255980_at	AT1G33970	Up	pandey 2013
254784_at	AT4G12720	NO	P Juntawong 2013			256014_at	AT1G19020	Up	Joachim Kilian 2006
254789_at	AT4G12880	NO	P Juntawong 2013			256096_at	AT1G13260	Down	Z Su - ‎2013
254790_at	AT4G12800	NO	P Juntawong 2013			256114_at; 256114_at; 262482_at	AT1G16850	Up; Up; Up	pandey 2013; GB Bhaskara - ‎2012; Z Su - ‎2013
254805_at	AT4G12480	Up	Joachim Kilian 2006			256215_at	AT1G49975	Down	Z Su - ‎2013
254815_at	AT4G12420	NO	P Juntawong 2013			256235_at; 258368_at	AT3G12490	Up; Up	pandey 2013; Z Su - ‎2013
254818_at	AT4G12470	Up; NO	Joachim Kilian 2006; P Juntawong 2013			256245_at	AT4G37310	Down	Z Su - ‎2013
254831_at	AT4G12600	NO	P Juntawong 2013			256356_s_at	AT1G65490	Down	Z Su - ‎2013
254832_at	AT4G12490	NO; Up	P Juntawong 2013; Q Guan - ‎2013			256433_at	AT3G08920	Down	Z Su - ‎2013
254862_at	AT4G12030	NO	P Juntawong 2013			256464_at	AT1G32070	Down	Z Su - ‎2013
254920_at	AT4G11220	NO	P Juntawong 2013			256522_at	AT1G66160	Down	shi-2014
254924_at	AT4G11330	NO	P Juntawong 2013			256568_at	AT3G16520	Up	Z Su - ‎2013
254998_at	AT4G09760	NO	P Juntawong 2013			256577_at	AT3G25805	Down	Z Su - ‎2013
255046_at	AT4G09650	NO	P Juntawong 2013			256581_at	AT3G26510	Up	Z Su - ‎2013
255078_at	AT4G09010	NO	P Juntawong 2013			256584_at	AT3G26060	Down	Z Su - ‎2013
255088_at	AT4G09350	NO	P Juntawong 2013			256587_at; 257635_at	AT3G26280	Up; Up	Z Su - ‎2013; pandey 2013
255129_at	AT4G08290	Up	Joachim Kilian 2006			256743_at; 257611_at	AT3G26580	Up; Up	Z Su - ‎2013; pandey 2013
255221_at	AT4G05150	NO	P Juntawong 2013			256755_at	AT3G22210	Down	Z Su - ‎2013
255255_at	AT4G05070	NO	P Juntawong 2013			256757_at	AT3G22231	Down	Z Su - ‎2013
255259_at	AT4G05020	Up	Joachim Kilian 2006			256766_at; 256796_at	AT3G19580	Up; Up	Z Su - ‎2013; Joachim Kilian 2006
255278_at	AT4G04940	NO	P Juntawong 2013			256960_at	AT3G11020	Up	Z Su - ‎2013
255284_at	AT4G04610	NO	P Juntawong 2013			256966_at	AT3G10840	Down	Z Su - ‎2013
255298_at	AT4G04840	NO	P Juntawong 2013			256970_at	AT3G18130	Down	Z Su - ‎2013
255302_at	AT4G04830	NO	P Juntawong 2013			257053_at	AT3G13470	Down	Z Su - ‎2013
255331_at	AT4G04330	NO	P Juntawong 2013			257053_at; 258347_at; 258415_at	AT3G15210	Down; Up; Up	shi-2014; Z Su - ‎2013; E Giraud - ‎2008
255365_at	AT4G04040	NO	P Juntawong 2013			257076_at; 258445_at	AT3G19680	Up; Down	pandey 2013; Z Su - ‎2013
255382_at	AT4G03430	Up	Q Guan - ‎2013			257147_at	AT3G24770	Down	Z Su - ‎2013
255403_at	AT4G03400	NO	P Juntawong 2013			257224_at; 257271_at	AT3G25600	Up; Up	Joachim Kilian 2006; Z Su - ‎2013
255436_at	AT4G03150	NO	P Juntawong 2013			257280_at; 257650_at; 258436_at	AT3G14440	Up; Up; Up	Y Zhang - ‎2008; Z Su - ‎2013; Joachim Kilian 2006
255440_at	AT4G02530	NO	P Juntawong 2013			257300_at	AT3G25660	Down	Z Su - ‎2013
255457_at	AT4G02770	NO	P Juntawong 2013			257382_at; 266989_at	AT2G39330	Down; Down	Z Su - ‎2013; shi-2014
255479_at	AT4G02380	NO	P Juntawong 2013			257571_at; 258091_at	AT3G14560	Up; Up	Z Su - ‎2013; pandey 2013
255558_at	AT4G01900	NO	P Juntawong 2013			257628_at	AT3G23170	Up	Z Su - ‎2013
255585_at	AT4G01550	Up	Q Guan - ‎2013			257661_at; 258774_at	AT3G10740	Up; Up	Z Su - ‎2013; pandey 2013
255595_at	AT4G01700	NO	P Juntawong 2013			257672_at	AT3G17390	Down	Z Su - ‎2013
255607_at	AT4G01130	NO	P Juntawong 2013			257766_at; 258070_at	AT3G23030	Down; Up	shi-2014; Z Su - ‎2013
255718_at	AT1G32070	NO	P Juntawong 2013			257771_at	AT3G23000	Up	O Wilkins - ‎2010
255719_at	AT1G32080	NO	P Juntawong 2013			257788_at	AT3G24170	Up	Z Su - ‎2013
255734_at	AT1G25550	Up	Joachim Kilian 2006			257793_at	AT3G24080	Down	Z Su - ‎2013
255735_at	AT1G25520	NO	P Juntawong 2013			257853_at	AT3G10520	Down	Z Su - ‎2013
255779_at	AT1G18650	NO	P Juntawong 2013			257862_s_at	AT3G15450	Up	Z Su - ‎2013
255787_at	AT2G33590	NO	P Juntawong 2013			257883_at	AT3G14595	Up	Z Su - ‎2013
255807_at	AT4G10270	NO	P Juntawong 2013			257893_at	AT3G14690	Up	Z Su - ‎2013
255818_at	AT2G33570	NO	P Juntawong 2013			257909_at	AT3G22120	Down	Z Su - ‎2013
255852_at	AT1G66970	NO	P Juntawong 2013			257937_at; 258322_at	AT3G19810	Down; Down	shi-2014; Z Su - ‎2013
255923_at	AT1G22180	NO	P Juntawong 2013			258005_at	AT3G16250	Down	Z Su - ‎2013
255957_at	AT1G22160	NO	P Juntawong 2013			258006_at	AT3G16290	Down	Z Su - ‎2013
255962_at	AT1G22330	NO	P Juntawong 2013			258038_at	AT3G21260	Up	pandey 2013
255980_at	AT1G33970	NO	P Juntawong 2013			258067_at	AT3G22830	Up	R Catala - ‎2007
256015_at	AT1G19150	NO	P Juntawong 2013			258068_at; 258321_at; 258321_at	AT3G22840	Up; Up; Up	Z Su - ‎2013; O Wilkins - ‎2010; GB Bhaskara - ‎2012
256017_at	AT1G19180	Up; NO	Joachim Kilian 2006; P Juntawong 2013			258077_at	AT3G23080	Up	Z Su - ‎2013
256020_at	AT1G58290	NO	P Juntawong 2013			258089_at	AT3G13070	Down	Z Su - ‎2013
256069_at	AT1G13740	NO	P Juntawong 2013			258125_s_at	AT3G20500	Up	Z Su - ‎2013
256100_at	AT1G13750	NO	P Juntawong 2013			258133_at	AT3G21200	Down	Z Su - ‎2013
256114_at	AT1G16850	NO	P Juntawong 2013			258155_at	AT3G15680	Down	Z Su - ‎2013
256115_at	AT1G16880	NO	P Juntawong 2013			258158_at	AT3G15500	Up	Z Su - ‎2013
256130_at	AT1G18170	NO	P Juntawong 2013			258181_at	AT3G19240	Up	Z Su - ‎2013
256168_at	AT1G51805	NO	P Juntawong 2013			258186_s_at	AT3G15540	Down	Z Su - ‎2013
256216_at	AT1G56340	NO	P Juntawong 2013			258188_at	AT3G17800	Up	O Wilkins - ‎2010
256225_at	AT1G56220	NO	P Juntawong 2013			258226_at	AT3G15730	Up	pandey 2013
256235_at	AT3G12490	NO	P Juntawong 2013			258264_at	AT3G14210	Down	Z Su - ‎2013
256383_at	AT1G66820	NO	P Juntawong 2013			258278_at	AT3G23830	Down	Z Su - ‎2013
256427_at	AT3G11090	NO	P Juntawong 2013			258339_at; 258366_at	AT3G14230	Up; Up	Z Su - ‎2013; pandey 2013
256430_at	AT3G11020	Up	Q Guan - ‎2013			258455_at	AT3G19710	Up	Z Su - ‎2013
256489_at	AT1G31550	NO	P Juntawong 2013			258465_at	AT3G14890	Down	Z Su - ‎2013
256522_at	AT1G66160	NO	P Juntawong 2013			258470_at	AT3G03190	Down	Z Su - ‎2013
256525_at	AT1G66180	NO	P Juntawong 2013			258495_at	AT3G02690	Up	shi-2014
256603_at	AT3G28270	Up	Joachim Kilian 2006			258575_at	AT3G01860	Down	Z Su - ‎2013
256633_at	AT3G28340	Up	Joachim Kilian 2006			258589_at	AT3G01980	Up	Z Su - ‎2013
256728_at	AT3G25660	NO	P Juntawong 2013			258605_at	AT3G01060	Up	Z Su - ‎2013
256751_at	AT3G27170	Up	Joachim Kilian 2006			258612_at	AT2G47940	Down	Z Su - ‎2013
256755_at	AT3G25600	Up; NO; Up	Joachim Kilian 2006; P Juntawong 2013; Q Guan - ‎2013			258647_at; 258751_at	AT3G05890	Up; Down	R Catala - ‎2007; shi-2014
256766_at	AT3G22231	NO	P Juntawong 2013			258708_at	AT3G06740	Down	Z Su - ‎2013
256796_at	AT3G22210	NO	P Juntawong 2013			258719_at	AT3G06680	Down	Z Su - ‎2013
256825_at	AT3G22120	NO	P Juntawong 2013			258723_at	AT3G06770	Down	Z Su - ‎2013
256890_at	AT3G23830	NO	P Juntawong 2013			258751_at	AT3G02920	Down	Z Su - ‎2013
256910_at	AT3G24080	NO	P Juntawong 2013			258856_at	AT2G47240	Down	Z Su - ‎2013
256922_at	AT3G19010	NO	P Juntawong 2013			258859_at	AT2G47590	Down	Z Su - ‎2013
256964_at	AT3G13520	NO	P Juntawong 2013			258873_at; 259118_at	AT3G01310	Up; Up	Z Su - ‎2013; pandey 2013
256983_at	AT3G13470	NO	P Juntawong 2013			258879_at	AT3G03270	Up	O Wilkins - ‎2010
257008_at	AT3G14210	NO	P Juntawong 2013			258901_at	AT3G02730	Down	Z Su - ‎2013
257021_at	AT3G19710	NO	P Juntawong 2013			258939_at; 259014_at	AT3G07320	Down; Down	Z Su - ‎2013; GB Bhaskara - ‎2012
257022_at	AT3G19580	Up; NO; Up	Joachim Kilian 2006; P Juntawong 2013; Q Guan - ‎2013			258954_at	AT2G46820	Down	Z Su - ‎2013
257029_at	AT3G19240	NO	P Juntawong 2013			258998_at; 259000_at; 263320_at	AT2G47180	Up; Up; Up	Joachim Kilian 2006; Z Su - ‎2013; pandey 2013
257053_at	AT3G15210	NO	P Juntawong 2013			259012_at; 259020_at; 259312_at	AT3G05200	Up; Up; Down	Joachim Kilian 2006; Z Su - ‎2013; shi-2014
257076_at	AT3G19680	NO	P Juntawong 2013			259014_at	AT3G04790	Down	Z Su - ‎2013
257087_at	AT3G20500	NO	P Juntawong 2013			259015_at	AT3G05060	Down	Z Su - ‎2013
257137_at	AT3G28860	NO	P Juntawong 2013			259038_at	AT3G06500	Up	Z Su - ‎2013
257173_at	AT3G23810	NO	P Juntawong 2013			259118_at	AT2G46690	Up	Z Su - ‎2013
257178_at	AT3G13070	NO	P Juntawong 2013			259185_at; 259339_at	AT3G01550	Up; Down	shi-2014; Z Su - ‎2013
257190_at	AT3G13120	NO	P Juntawong 2013			259221_s_at	AT3G01480	Down	Z Su - ‎2013
257205_at	AT3G16520	NO	P Juntawong 2013			259293_at	AT3G09580	Down	Z Su - ‎2013
257237_at	AT3G14890	NO	P Juntawong 2013			259311_at	AT3G02120	Down	Z Su - ‎2013
257252_at	AT3G24170	NO	P Juntawong 2013			259318_at	AT2G46650	Down	Z Su - ‎2013
257280_at	AT3G14440	Up	Joachim Kilian 2006			259340_at	AT3G01500	Down	Z Su - ‎2013
257297_at	AT3G28040	NO	P Juntawong 2013			259363_at	AT1G13080	Up	Z Su - ‎2013
257375_at	AT2G38640	NO	P Juntawong 2013			259400_at; 260687_at	AT1G17530	Up; Up	Z Su - ‎2013; pandey 2013
257510_at	AT1G55360	NO	P Juntawong 2013			259416_at; 259416_at	AT1G02305	Up; Up	Z Su - ‎2013; O Wilkins - ‎2010
257533_at	AT3G10840	NO	P Juntawong 2013			259426_at; 259426_at	AT1G01470	Up; Up	Z Su - ‎2013; pandey 2013
257600_at	AT3G24770	NO	P Juntawong 2013			259431_at	AT1G01620	Down	Z Su - ‎2013
257611_at	AT3G26580	NO	P Juntawong 2013			259432_at; 259432_at	AT1G01520	Up; Up	Joachim Kilian 2006; Z Su - ‎2013
257615_at	AT3G26510	NO	P Juntawong 2013			259440_at	AT1G01550	Up	O Wilkins - ‎2010
257635_at	AT3G26280	Up	Q Guan - ‎2013			259464_at	AT1G18650	Down	Z Su - ‎2013
257647_at	AT3G25805	NO	P Juntawong 2013			259560_at; 262503_at	AT1G21270	Up; Down	M Mizoguchi - ‎2010; Z Su - ‎2013
257766_at	AT3G23030	NO	P Juntawong 2013			259561_at; 260924_at	AT1G21250	Up; Down	shi-2014; Z Su - ‎2013
257771_at	AT3G23000	NO	P Juntawong 2013			259570_at; 262804_at	AT1G20440	Up; Up	Y Zhang - ‎2008; Z Su - ‎2013
257772_at	AT3G23080	NO	P Juntawong 2013			259574_at	AT1G33600	Down	Z Su - ‎2013
257809_at	AT3G27060	NO	P Juntawong 2013			259596_at	AT1G27480	Down	Z Su - ‎2013
257832_at	AT3G26740	NO; Up	P Juntawong 2013; Q Guan - ‎2013			259616_at; 260753_at	AT1G47960	Up; Up	pandey 2013; Z Su - ‎2013
257925_at	AT3G23170	NO	P Juntawong 2013			259661_at	AT1G55265	Up	shi-2014
257937_at	AT3G19810	NO	P Juntawong 2013			259665_at	AT1G54050	Down	Z Su - ‎2013
257964_at	AT3G19850	NO	P Juntawong 2013			259678_at; 259680_at	AT1G76650	Down; Up	Z Su - ‎2013; Joachim Kilian 2006
258003_at	AT3G29030	NO	P Juntawong 2013			259751_at; 260427_at	AT1G71030	Down; Up	shi-2014; Z Su - ‎2013
258038_at	AT3G21260	NO	P Juntawong 2013			259766_at	AT1G63610	Down	Z Su - ‎2013
258039_at	AT3G21200	NO	P Juntawong 2013			259789_at; 259789_at	AT1G29395	Up; Up	O Wilkins - ‎2010; pandey 2013
258048_at	AT3G16290	NO	P Juntawong 2013			259794_at; 261553_at; 261553_at	AT1G63420	Up; Up; Up	Z Su - ‎2013; O Wilkins - ‎2010; pandey 2013
258055_at	AT3G16250	NO	P Juntawong 2013			259838_at	AT1G51060	Down	Z Su - ‎2013
258087_at	AT3G26060	NO	P Juntawong 2013			259851_at	AT1G70890	Down	Z Su - ‎2013
258091_at	AT3G14560	NO	P Juntawong 2013			259876_at	AT1G76080	Down	Z Su - ‎2013
258092_at	AT3G14595	NO	P Juntawong 2013			259879_at	AT1G75900	Down	Z Su - ‎2013
258094_at	AT3G14690	NO	P Juntawong 2013			259922_at	AT1G71880	Up	Z Su - ‎2013
258155_at	AT3G18130	NO	P Juntawong 2013			259925_at	AT1G75040	Up	shi-2014
258188_at	AT3G17800	NO	P Juntawong 2013			259930_at	AT1G32990	Down	Z Su - ‎2013
258189_at	AT3G17860	NO	P Juntawong 2013			259970_at	AT1G76570	Up	O Wilkins - ‎2010
258222_at	AT3G15680	NO	P Juntawong 2013			259981_at; 262947_at	AT1G75750	Down; Down	Z Su - ‎2013; shi-2014
258226_at	AT3G15730	NO	P Juntawong 2013			260005_at	AT1G66970	Down	Z Su - ‎2013
258321_at	AT3G22840	NO	P Juntawong 2013			260031_at	AT1G68530	Up	Z Su - ‎2013
258325_at	AT3G22830	Up	Q Guan - ‎2013			260041_at; 260264_at; 260264_at	AT1G68500	Up; Down; Up	Z Su - ‎2013; shi-2014; GB Bhaskara - ‎2012
258332_at	AT3G16180	NO	P Juntawong 2013			260054_at; 260806_at; 264953_at	AT1G77120	Up; Up; Up	R Catala - ‎2007; Z Su - ‎2013; pandey 2013
258349_at	AT3G17609	NO	P Juntawong 2013			260109_at	AT1G62560	Down	Z Su - ‎2013
258366_at	AT3G14230	NO	P Juntawong 2013			260178_at; 264701_at; 264701_at	AT1G70160	Up; Up; Up	Z Su - ‎2013; O Wilkins - ‎2010; pandey 2013
258395_at	AT3G15500	Up	Q Guan - ‎2013			260203_at	AT1G52220	Down	Z Su - ‎2013
258399_at	AT3G15540	NO	P Juntawong 2013			260211_at; 260231_at	AT1G73500	Up; Up	Z Su - ‎2013; Joachim Kilian 2006
258402_at	AT3G15450	NO	P Juntawong 2013			260302_at; 265873_at	AT1G80310	Up; Up	pandey 2013; Z Su - ‎2013
258415_at	AT3G17390	NO	P Juntawong 2013			260312_at	AT1G63880	Up	pandey 2013
258495_at	AT3G02690	NO	P Juntawong 2013			260357_at; 260371_at	AT1G69260	Up; Up	pandey 2013; Z Su - ‎2013
258507_at	AT3G06500	NO	P Juntawong 2013			260357_at; 262286_at	AT1G68585	Down; Down	Z Su - ‎2013; shi-2014
258521_at	AT3G06680	NO	P Juntawong 2013			260361_at	AT1G68600	Down	Z Su - ‎2013
258528_at	AT3G06770	NO	P Juntawong 2013			260419_at	AT1G69270	Up	Z Su - ‎2013
258529_at	AT3G06740	NO	P Juntawong 2013			260477_at	AT1G10960	Down	Z Su - ‎2013
258607_at	AT3G02730	NO	P Juntawong 2013			260522_x_at	AT2G41730	Up	shi-2014
258612_at	AT3G02920	NO	P Juntawong 2013			260531_at	AT2G46220	Up	Z Su - ‎2013
258708_at	AT3G09580	NO	P Juntawong 2013			260542_at; 266581_at	AT2G43560	Down; Down	shi-2014; Z Su - ‎2013
258742_at	AT3G05800	NO	P Juntawong 2013			260556_at; 266580_at; 266591_at	AT2G43620	Down; Up; Up	shi-2014; Z Su - ‎2013; Joachim Kilian 2006
258751_at	AT3G05890	NO	P Juntawong 2013			260565_at	AT2G42200	Down	Z Su - ‎2013
258774_at	AT3G10740	NO	P Juntawong 2013			260581_at	AT2G46140	Up	Z Su - ‎2013
258791_at	AT3G04720	NO; Up	P Juntawong 2013; Q Guan - ‎2013			260656_at	AT1G19050	Down	Z Su - ‎2013
258851_at	AT3G03190	NO	P Juntawong 2013			260663_at; 261144_s_at	AT1G19180	Up; Up	Joachim Kilian 2006; Z Su - ‎2013
258859_at	AT3G02120	NO	P Juntawong 2013			260676_at	AT1G19150	Down	Z Su - ‎2013
258879_at	AT3G03270	NO	P Juntawong 2013			260770_at	AT1G47740	Down	Z Su - ‎2013
258920_at	AT3G10520	NO	P Juntawong 2013			260837_at	AT1G43670	Up	shi-2014
258976_at	AT3G01980	NO	P Juntawong 2013			260841_at	AT1G28370	Up	Joachim Kilian 2006
258989_at	AT3G08920	NO	P Juntawong 2013			260856_at	AT1G21670	Up	Z Su - ‎2013
259000_at	AT3G01860	NO	P Juntawong 2013			260869_at; 260869_at; 261338_at	AT1G43800	Down; Down; Down	shi-2014; GB Bhaskara - ‎2012; Z Su - ‎2013
259014_at	AT3G07320	NO	P Juntawong 2013			260875_at; 261456_at	AT1G21050	Down; Down	Z Su - ‎2013; shi-2014
259098_at	AT3G04790	NO	P Juntawong 2013			260875_at; 262505_at	AT1G21410	Down; Up	shi-2014; Z Su - ‎2013
259118_at	AT3G01310	NO	P Juntawong 2013			260876_at; 260876_at; 262495_at	AT1G21460	Up; Up; Up	O Wilkins - ‎2010; pandey 2013; Z Su - ‎2013
259131_at	AT3G02180	NO	P Juntawong 2013			260897_at	AT1G28400	Down	Z Su - ‎2013
259161_at	AT3G01500	NO	P Juntawong 2013			260915_at; 260915_at	AT1G02660	Up; Up	Joachim Kilian 2006; Z Su - ‎2013
259181_at	AT3G01690	NO	P Juntawong 2013			260936_at	AT1G44110	Down	Z Su - ‎2013
259185_at	AT3G01550	NO	P Juntawong 2013			260999_at	AT1G25550	Up	Joachim Kilian 2006
259193_at	AT3G01480	NO	P Juntawong 2013			261023_at; 264344_at	AT1G11910	Up; Up	Z Su - ‎2013; pandey 2013
259272_at	AT3G01290	NO	P Juntawong 2013			261055_at; 261055_at	AT1G01300	Down; Down	Z Su - ‎2013; shi-2014
259275_at	AT3G01060	NO	P Juntawong 2013			261081_at	AT1G07350	Up	Z Su - ‎2013
259311_at	AT3G05060	NO	P Juntawong 2013			261143_at	AT1G19450	Down	Z Su - ‎2013
259312_at	AT3G05200	Up; NO	Joachim Kilian 2006; P Juntawong 2013			261154_at	AT1G04970	Up	Z Su - ‎2013
259364_at	AT1G13260	NO	P Juntawong 2013			261189_at	AT1G32470	Down	Z Su - ‎2013
259375_at	AT3G16370	NO	P Juntawong 2013			261192_at; 261988_at	AT1G32870	Up; Up	shi-2014; Z Su - ‎2013
259416_at	AT1G02305	NO	P Juntawong 2013			261248_at	AT1G20030	Down	shi-2014
259426_at	AT1G01470	NO	P Juntawong 2013			261254_at	AT1G05805	Down	Z Su - ‎2013
259431_at	AT1G01620	NO	P Juntawong 2013			261292_at	AT1G34430	Down	Z Su - ‎2013
259432_at	AT1G01520	Up	Joachim Kilian 2006			261306_at	AT1G47128	Up	Z Su - ‎2013
259440_at	AT1G01550	NO	P Juntawong 2013			261368_at	AT1G52230	Down	Z Su - ‎2013
259466_at	AT1G19050	NO	P Juntawong 2013			261488_at	AT1G14150	Down	Z Su - ‎2013
259479_at	AT1G19020	Up	Joachim Kilian 2006			261500_at	AT1G28050	Up	Z Su - ‎2013
259516_at	AT1G20450	NO	P Juntawong 2013			261528_at	AT1G14345	Down	Z Su - ‎2013
259560_at	AT1G21270	NO	P Juntawong 2013			261532_at	AT1G70410	Down	Z Su - ‎2013
259561_at	AT1G21250	NO	P Juntawong 2013			261577_at	AT1G01080	Down	Z Su - ‎2013
259570_at	AT1G20440	NO	P Juntawong 2013			261677_at	AT1G18170	Down	Z Su - ‎2013
259595_at	AT1G28050	Up	Q Guan - ‎2013			261713_at	AT1G32080	Down	Z Su - ‎2013
259599_at	AT1G28110	NO	P Juntawong 2013			261742_at	AT1G08390	Down	Z Su - ‎2013
259616_at	AT1G47960	NO	P Juntawong 2013			261803_at	AT1G29530	Down	Z Su - ‎2013
259626_at	AT1G42990	Up	Q Guan - ‎2013			261834_at	AT1G10470	Down	Z Su - ‎2013
259660_at	AT1G55260	NO	P Juntawong 2013			261840_at	AT1G15980	Down	Z Su - ‎2013
259661_at	AT1G55265	NO	P Juntawong 2013			261852_at	AT1G50440	Up	shi-2014
259681_at	AT1G77760	NO	P Juntawong 2013			261860_at	AT1G49750	Down	Z Su - ‎2013
259737_at	AT1G64400	NO	P Juntawong 2013			261921_at	AT1G65010	Down	Z Su - ‎2013
259751_at	AT1G71030	Up	Q Guan - ‎2013			261926_at	AT1G22180	Up	Z Su - ‎2013
259775_at	AT1G29530	NO	P Juntawong 2013			261937_at	AT1G22570	Up	pandey 2013
259788_at	AT1G29670	NO	P Juntawong 2013			261981_at	AT1G32920	Up	Z Su - ‎2013
259789_at	AT1G29395	NO	P Juntawong 2013			262047_at	AT1G78460	Up	Z Su - ‎2013
259838_at	AT1G52220	NO	P Juntawong 2013			262050_at; 262050_at; 262050_at; 266349_at	AT1G80130	Up; Up; Up; Up	shi-2014; O Wilkins - ‎2010; pandey 2013; Z Su - ‎2013
259840_at	AT1G52230	NO	P Juntawong 2013			262061_at	AT1G78370	Down	Z Su - ‎2013
259879_at	AT1G76650	Up	Joachim Kilian 2006			262107_at	AT1G02750	Up	Z Su - ‎2013
259887_at	AT1G76360	NO	P Juntawong 2013			262151_at	AT1G51805	Down	Z Su - ‎2013
259925_at	AT1G75040	NO	P Juntawong 2013			262160_at	AT1G51940	Down	Z Su - ‎2013
259970_at	AT1G76570	NO	P Juntawong 2013			262162_at; 262935_at	AT1G78020	Up; Down	O Wilkins - ‎2010; Z Su - ‎2013
259992_at	AT1G67970	Up	Q Guan - ‎2013			262220_at	AT1G73655	Down	Z Su - ‎2013
259996_at	AT1G67910	NO	P Juntawong 2013			262230_at	AT1G67970	Up	Z Su - ‎2013
260044_at	AT1G73655	NO	P Juntawong 2013			262377_at	AT1G72500	Down	Z Su - ‎2013
260143_at	AT1G71880	NO	P Juntawong 2013			262434_at	AT1G44920	Down	Z Su - ‎2013
260211_at	AT1G74440	NO	P Juntawong 2013			262496_at	AT1G21500	Down	Z Su - ‎2013
260264_at	AT1G68500	NO	P Juntawong 2013			262531_at	AT1G16880	Down	Z Su - ‎2013
260267_at	AT1G68530	NO	P Juntawong 2013			262539_at	AT1G17200	Down	shi-2014
260302_at	AT1G80310	NO	P Juntawong 2013			262557_at	AT1G30520	Down	Z Su - ‎2013
260312_at	AT1G63880	NO	P Juntawong 2013			262609_at	AT1G13930	Up	pandey 2013
260331_at	AT1G80270	NO	P Juntawong 2013			262664_at	AT1G13740	Up	Z Su - ‎2013
260345_at	AT1G69270	NO	P Juntawong 2013			262711_at	AT1G16260	Down	Z Su - ‎2013
260357_at	AT1G69260	NO	P Juntawong 2013			262745_at	AT1G28110	Down	Z Su - ‎2013
260395_at	AT1G69780	NO	P Juntawong 2013			262747_at	AT1G28540	Up	pandey 2013
260455_at	AT1G72500	NO	P Juntawong 2013			262803_at; 262806_at	AT1G20450	Up; Up	Z Su - ‎2013; R Catala - ‎2007
260481_at	AT1G10960	NO	P Juntawong 2013			262808_at	AT1G11545	Down	Z Su - ‎2013
260522_x_at	AT2G41730	NO	P Juntawong 2013			262911_s_at	AT1G58080	Down	Z Su - ‎2013
260531_at	AT2G47240	NO	P Juntawong 2013			262951_at	AT1G74440	Down	Z Su - ‎2013
260542_at	AT2G43560	NO	P Juntawong 2013			263002_at	AT1G53570	Up	Z Su - ‎2013
260547_at	AT2G43550	NO	P Juntawong 2013			263063_s_at; 263574_at; 263574_at	AT2G16990	Up; Up; Up	Z Su - ‎2013; shi-2014; pandey 2013
260549_at	AT2G43535	NO	P Juntawong 2013			263064_at	AT2G17230	Down	Z Su - ‎2013
260556_at	AT2G43620	Up	Joachim Kilian 2006			263073_at	AT2G15890	Up	Z Su - ‎2013
260592_at	AT1G55850	NO	P Juntawong 2013			263075_at	AT2G15970	Up	Z Su - ‎2013
260618_at	AT1G53230	NO	P Juntawong 2013			263076_at	AT2G15960	Up	Z Su - ‎2013
260676_at	AT1G19450	NO	P Juntawong 2013			263114_at	AT1G03130	Down	Z Su - ‎2013
260687_at	AT1G17530	NO	P Juntawong 2013			263153_s_at	AT1G53070	Down	Z Su - ‎2013
260704_at	AT1G32470	NO	P Juntawong 2013			263157_at	AT1G53430	Down	Z Su - ‎2013
260745_at	AT1G78370	NO	P Juntawong 2013			263158_at	AT1G53520	Down	Z Su - ‎2013
260830_at	AT1G06760	NO	P Juntawong 2013			263159_at; 263159_at	AT1G54130	Up; Up	O Wilkins - ‎2010; pandey 2013
260837_at	AT1G43670	NO	P Juntawong 2013			263174_at	AT1G53230	Down	Z Su - ‎2013
260869_at	AT1G43800	Up	Q Guan - ‎2013			263231_at; 263231_at	AT1G05680	Up; Up	Z Su - ‎2013; shi-2014
260875_at	AT1G21410	NO	P Juntawong 2013			263242_at	AT2G29540	Down	Z Su - ‎2013
260876_at	AT1G21460	NO	P Juntawong 2013			263384_at	AT2G38470	Down	Z Su - ‎2013
260877_at	AT1G21500	NO	P Juntawong 2013			263421_at	AT2G15090	Down	Z Su - ‎2013
260915_at	AT1G02660	Up	Joachim Kilian 2006			263433_at; 264024_at	AT2G21180	Up; Down	Z Su - ‎2013; shi-2014
260975_at	AT1G53430	NO	P Juntawong 2013			263450_at	AT2G29550	Down	Z Su - ‎2013
260982_at	AT1G53520	NO	P Juntawong 2013			263467_at; 266617_at	AT2G29670	Up; Up	Z Su - ‎2013; O Wilkins - ‎2010
260988_at	AT1G53570	NO	P Juntawong 2013			263474_at	AT2G29570	Down	Z Su - ‎2013
261055_at	AT1G01300	NO	P Juntawong 2013			263483_at	AT2G02070	Down	Z Su - ‎2013
261078_at	AT1G07320	NO	P Juntawong 2013			263539_at	AT2G23120	Up	Z Su - ‎2013
261081_at	AT1G07350	NO	P Juntawong 2013			263548_at	AT2G20570	Down	Z Su - ‎2013
261154_at	AT1G04970	NO	P Juntawong 2013			263574_at	AT2G15050	Down	Z Su - ‎2013
261165_at	AT1G34430	NO	P Juntawong 2013			263669_at	AT1G04400	Up	Z Su - ‎2013
261190_at	AT1G32990	NO	P Juntawong 2013			263689_at	AT1G26100	Down	Z Su - ‎2013
261192_at	AT1G32870	Up	Q Guan - ‎2013			263765_at	AT2G20050	Up	Z Su - ‎2013
261193_at	AT1G32920	NO	P Juntawong 2013			263796_at	AT2G24540	Up	pandey 2013
261230_at	AT1G20010	NO	P Juntawong 2013			263799_at	AT2G22980	Down	Z Su - ‎2013
261248_at	AT1G20030	Up	Q Guan - ‎2013			263809_at; 267220_at	AT2G02500	Down; Down	Z Su - ‎2013; shi-2014
261254_at	AT1G05805	NO	P Juntawong 2013			263811_at	AT2G02390	Up	Z Su - ‎2013
261338_at	AT1G44920	NO	P Juntawong 2013			263811_at; 265366_at	AT2G04350	Up; Up	pandey 2013; Z Su - ‎2013
261368_at	AT1G53070	NO	P Juntawong 2013			263840_at	AT2G35470	Down	Z Su - ‎2013
261439_at	AT1G28395	NO	P Juntawong 2013			263847_at	AT2G36970	Up	O Wilkins - ‎2010
261456_at	AT1G21050	NO	P Juntawong 2013			263875_at; 267134_at	AT2G21970	Up; Up	O Wilkins - ‎2010; Z Su - ‎2013
261470_at	AT1G28370	Up; NO	Joachim Kilian 2006; P Juntawong 2013			263912_at	AT2G34930	Up	Joachim Kilian 2006
261488_at	AT1G14345	NO	P Juntawong 2013			263951_at; 266956_at	AT2G34510	Down; Down	Z Su - ‎2013; M Mizoguchi - ‎2010
261500_at	AT1G28400	NO	P Juntawong 2013			263956_at	AT2G34260	Down	Z Su - ‎2013
261506_at	AT1G71697	NO	P Juntawong 2013			263957_at; 267461_at	AT2G33830	Up; Up	Z Su - ‎2013; pandey 2013
261540_at	AT1G63610	NO	P Juntawong 2013			264010_at; 265939_at	AT2G19650	Down; Up	Z Su - ‎2013; O Wilkins - ‎2010
261553_at	AT1G63420	NO	P Juntawong 2013			264040_at	AT2G01870	Down	Z Su - ‎2013
261577_at	AT1G01080	NO	P Juntawong 2013			264041_at	AT2G01630	Down	Z Su - ‎2013
261598_at	AT1G49750	NO	P Juntawong 2013			264210_at	AT1G22330	Down	Z Su - ‎2013
261638_at	AT1G49975	NO	P Juntawong 2013			264219_at	AT1G60420	Up	pandey 2013
261648_at	AT1G27730	Up; NO; Up	Joachim Kilian 2006; P Juntawong 2013; Q Guan - ‎2013			264287_at	AT1G60550	Down	Z Su - ‎2013
261718_at	AT1G18390	NO	P Juntawong 2013			264299_s_at	AT1G77760	Down	Z Su - ‎2013
261728_at	AT1G76160	NO	P Juntawong 2013			264314_at	AT1G69780	Down	Z Su - ‎2013
261740_at	AT1G47740	NO	P Juntawong 2013			264330_at	AT1G04120	Up	R Catala - ‎2007
261742_at	AT1G08390	NO	P Juntawong 2013			264346_at	AT1G11860	Down	Z Su - ‎2013
261749_at	AT1G76180	NO	P Juntawong 2013			264362_at	AT1G03290	Up	pandey 2013
261751_at	AT1G76080	NO	P Juntawong 2013			264372_at	AT1G11840	Up	pandey 2013
261788_at	AT1G15980	NO	P Juntawong 2013			264430_at	AT1G59990	Down	Z Su - ‎2013
261801_at	AT1G30520	NO	P Juntawong 2013			264521_at; 264658_at	AT1G09910	Up; Up	Z Su - ‎2013; pandey 2013
261825_at	AT1G11545	NO	P Juntawong 2013			264562_at	AT1G55360	Down	Z Su - ‎2013
261852_at	AT1G50440	NO	P Juntawong 2013			264581_at	AT1G05210	Down	Z Su - ‎2013
261859_at	AT1G50490	NO	P Juntawong 2013			264624_at	AT1G08930	Down	Z Su - ‎2013
261921_at	AT1G65900	NO	P Juntawong 2013			264655_at	AT1G09070	Up	Z Su - ‎2013
261926_at	AT1G22530	NO	P Juntawong 2013			264658_at	AT1G09750	Down	Z Su - ‎2013
261937_at	AT1G22570	NO	P Juntawong 2013			264726_at	AT1G22640	Up	Z Su - ‎2013
262049_at	AT1G80180	NO	P Juntawong 2013			264752_at	AT1G22710	Up	Z Su - ‎2013
262050_at	AT1G80130	NO	P Juntawong 2013			264774_at	AT1G22530	Down	Z Su - ‎2013
262094_at	AT1G56110	NO	P Juntawong 2013			264787_at	AT2G16430	Down	Z Su - ‎2013
262107_at	AT1G02750	NO	P Juntawong 2013			264787_at; 266935_at	AT2G17840	Up; Up	pandey 2013; Z Su - ‎2013
262162_at	AT1G78020	NO	P Juntawong 2013			264801_at	AT1G08840	Down	Z Su - ‎2013
262232_at	AT1G68600	NO	P Juntawong 2013			264803_at	AT1G08580	Down	Z Su - ‎2013
262236_at	AT1G48330	NO	P Juntawong 2013			264843_at	AT1G03400	Down	Z Su - ‎2013
262286_at	AT1G68585	NO	P Juntawong 2013			264894_at	AT1G22770	Up	Z Su - ‎2013
262304_at	AT1G70890	NO	P Juntawong 2013			264931_at	AT1G60590	Down	GB Bhaskara - ‎2012
262496_at	AT1G21790	NO	P Juntawong 2013			264951_at	AT1G76160	Down	Z Su - ‎2013
262503_at	AT1G21670	NO	P Juntawong 2013			264956_at	AT1G76180	Up	Z Su - ‎2013
262539_at	AT1G17200	NO	P Juntawong 2013			264992_at	AT1G65900	Down	Z Su - ‎2013
262557_at	AT1G31330	NO	P Juntawong 2013			265005_at	AT1G59960	Down	Z Su - ‎2013
262598_at	AT1G15260	NO	P Juntawong 2013			265058_s_at	AT1G52040	Up	shi-2014
262609_at	AT1G13930	NO	P Juntawong 2013			265076_at	AT1G54690	Down	Z Su - ‎2013
262612_at	AT1G14150	NO	P Juntawong 2013			265097_at	AT1G04020	Down	Z Su - ‎2013
262682_at	AT1G75900	NO	P Juntawong 2013			265266_at	AT2G40670	Down	Z Su - ‎2013
262705_at	AT1G16260	NO	P Juntawong 2013			265326_at	AT2G17240	Down	Z Su - ‎2013
262747_at	AT1G28540	NO	P Juntawong 2013			265336_at	AT2G17450	Up	Z Su - ‎2013
262826_at	AT1G13080	NO	P Juntawong 2013			265355_at	AT2G15000	Down	Z Su - ‎2013
262830_at	AT1G14700	NO	P Juntawong 2013			265376_at	AT2G03350	Down	Z Su - ‎2013
262871_at	AT1G65010	NO	P Juntawong 2013			265442_at	AT2G19450	Up	Z Su - ‎2013
262913_at	AT1G59960	NO	P Juntawong 2013			265457_at	AT2G44210	Down	Z Su - ‎2013
262947_at	AT1G75750	NO	P Juntawong 2013			265470_at	AT2G35710	Up	Joachim Kilian 2006
263114_at	AT1G03130	NO	P Juntawong 2013			265581_at; 266690_at	AT2G18700	Up; Up	Z Su - ‎2013; Joachim Kilian 2006
263126_at	AT1G78460	NO	P Juntawong 2013			265665_at	AT2G25830	Down	Z Su - ‎2013
263142_at	AT1G65230	NO	P Juntawong 2013			265672_at; 266805_at	AT2G30010	Down; Up	Z Su - ‎2013; M Mizoguchi - ‎2010
263150_at	AT1G54050	NO	P Juntawong 2013			265673_at	AT2G30040	Up	Joachim Kilian 2006
263159_at	AT1G54130	NO	P Juntawong 2013			265704_at	AT2G01590	Down	Z Su - ‎2013
263231_at	AT1G05680	Up	Q Guan - ‎2013			265722_at	AT2G38465	Up	Z Su - ‎2013
263236_at	AT1G10470	NO	P Juntawong 2013			265722_at; 267586_at	AT2G40100	Up; Down	O Wilkins - ‎2010; Z Su - ‎2013
263241_at	AT2G16500	NO	P Juntawong 2013			265773_at	AT2G48070	Up	shi-2014
263243_at	AT2G31350	NO	P Juntawong 2013			265823_at	AT2G33810	Up	Z Su - ‎2013
263252_at	AT2G31380	NO	P Juntawong 2013			265918_at	AT2G06050	Down	Z Su - ‎2013
263320_at	AT2G47180	Up	Joachim Kilian 2006			265967_at	AT2G35930	Up	Joachim Kilian 2006
263334_at	AT2G03820	NO	P Juntawong 2013			265987_at	AT2G22860	Up	Z Su - ‎2013
263379_at	AT2G40140	Up; NO	Joachim Kilian 2006; P Juntawong 2013			266007_at	AT2G35880	Down	Z Su - ‎2013
263420_at	AT2G17240	NO	P Juntawong 2013			266170_at	AT2G37630	Down	Z Su - ‎2013
263421_at	AT2G17230	NO	P Juntawong 2013			266229_at	AT2G28840	Up	pandey 2013
263431_at	AT2G22170	NO	P Juntawong 2013			266253_at	AT2G27840	Up	shi-2014
263442_at	AT2G28605	NO	P Juntawong 2013			266265_at	AT2G27830	Up	Z Su - ‎2013
263449_at	AT2G31670	NO	P Juntawong 2013			266279_at	AT2G27775	Down	Z Su - ‎2013
263477_at	AT2G31790	NO	P Juntawong 2013			266279_at; 267209_at	AT2G29290	Down; Down	shi-2014; Z Su - ‎2013
263478_at	AT2G31880	NO	P Juntawong 2013			266299_at	AT2G29450	Up	shi-2014
263495_at	AT2G42530	NO	P Juntawong 2013			266322_at	AT2G45190	Down	Z Su - ‎2013
263497_at	AT2G42540	NO	P Juntawong 2013			266329_at	AT1G80270	Down	Z Su - ‎2013
263498_at	AT2G42610	NO	P Juntawong 2013			266334_at	AT2G30990	Down	Z Su - ‎2013
263517_at	AT2G21620	NO	P Juntawong 2013			266342_at	AT1G80180	Up	Z Su - ‎2013
263553_at	AT2G16430	NO	P Juntawong 2013			266363_at	AT2G39850	Up	Z Su - ‎2013
263574_at	AT2G16990	NO	P Juntawong 2013			266371_at	AT2G41410	Up	shi-2014
263597_at	AT2G01870	NO	P Juntawong 2013			266436_at; 267076_at	AT2G41090	Down; Up	Z Su - ‎2013; M Mizoguchi - ‎2010
263656_at	AT1G04240	NO	P Juntawong 2013			266447_at	AT2G41180	Up	Z Su - ‎2013
263669_at	AT1G04400	NO	P Juntawong 2013			266500_at	AT2G03820	Up	Z Su - ‎2013
263679_at	AT1G59990	NO	P Juntawong 2013			266514_at	AT2G46600	Up	Z Su - ‎2013
263714_at	AT2G20610	NO	P Juntawong 2013			266521_at	AT2G22500	Down	Z Su - ‎2013
263715_at	AT2G20570	NO	P Juntawong 2013			266600_at	AT2G43550	Down	Z Su - ‎2013
263796_at	AT2G24540	NO	P Juntawong 2013			266636_at	AT2G35370	Up	shi-2014
263811_at	AT2G04350	NO	P Juntawong 2013			266733_at	AT2G01490	Up	Z Su - ‎2013
263847_at	AT2G36970	NO	P Juntawong 2013			266738_at; 266928_at	AT2G45790	Down; Up	Z Su - ‎2013; shi-2014
263867_at	AT2G36830	NO	P Juntawong 2013			266748_at	AT2G45980	Up	Z Su - ‎2013
263875_at	AT2G21970	NO	P Juntawong 2013			266790_at; 267496_at	AT2G28950	Down; Down	GB Bhaskara - ‎2012; Z Su - ‎2013
263935_at	AT2G35930	Up	Joachim Kilian 2006			266835_at	AT2G28605	Down	Z Su - ‎2013
263951_at	AT2G35960	NO	P Juntawong 2013			266901_at	AT2G32720	Down	Z Su - ‎2013
263957_at	AT2G35880	NO	P Juntawong 2013			266910_at	AT2G43535	Up	Z Su - ‎2013
264000_at	AT2G22500	NO	P Juntawong 2013			266977_at	AT2G39420	Up	pandey 2013
264024_at	AT2G21180	NO	P Juntawong 2013			267019_at	AT2G37660	Down	Z Su - ‎2013
264042_at	AT2G03760	Up	Q Guan - ‎2013			267026_at; 267361_at	AT2G38340	Up; Up	shi-2014; Z Su - ‎2013
264052_at	AT2G22330	NO	P Juntawong 2013			267057_at	AT2G31070	Down	Z Su - ‎2013
264078_at	AT2G28470	NO	P Juntawong 2013			267057_at; 267461_at	AT2G32500	Down; Down	shi-2014; Z Su - ‎2013
264188_at	AT1G54690	NO	P Juntawong 2013			267147_at	AT2G36830	Down	Z Su - ‎2013
264204_at	AT1G22710	NO	P Juntawong 2013			267173_at	AT2G35960	Down	Z Su - ‎2013
264210_at	AT1G22640	NO	P Juntawong 2013			267229_s_at; 267238_at	AT2G42540	Up; Up	R Catala - ‎2007; Z Su - ‎2013
264211_at	AT1G22770	NO	P Juntawong 2013			267233_s_at	AT2G42530	Down	Z Su - ‎2013
264219_at	AT1G60420	NO	P Juntawong 2013			267265_at	AT2G21620	Up	Z Su - ‎2013
264313_at	AT1G70410	NO	P Juntawong 2013			267393_at	AT2G42610	Down	Z Su - ‎2013
264330_at	AT1G04120	NO	P Juntawong 2013			267411_at	AT2G33180	Down	Z Su - ‎2013
264344_at	AT1G11910	NO	P Juntawong 2013			267435_at	AT2G32380	Down	Z Su - ‎2013
264362_at	AT1G03290	NO	P Juntawong 2013			267443_at	AT2G17972	Down	Z Su - ‎2013
264372_at	AT1G11840	NO	P Juntawong 2013			267545_at	AT2G31380	Down	Z Su - ‎2013
264394_at	AT1G11860	NO	P Juntawong 2013			267553_s_at	AT2G31350	Up	Z Su - ‎2013
264435_at	AT1G10360	NO	P Juntawong 2013			267618_at	AT2G25530	Up	Z Su - ‎2013
264442_at	AT1G27480	NO	P Juntawong 2013			267635_at; 267639_at	AT2G40140	Up; Up	Z Su - ‎2013; Joachim Kilian 2006
264581_at	AT1G05210	NO	P Juntawong 2013			244903_at	AT5G63640	Up	Z Su - ‎2013
264624_at	AT1G08930	NO	P Juntawong 2013			244903_at; 244903_at	ATMG00660	Down; Down	Z Su - ‎2013; shi-2014
264636_at	AT1G65490	NO	P Juntawong 2013			264146_at; 264147_at;264147_at	AT1G02205	Up	shi-2014
264655_at	AT1G09070	NO	P Juntawong 2013			264664_at; 264665_at;264672_at	AT1G09660	Down	Z Su - ‎2013
264658_at	AT1G09910	NO	P Juntawong 2013			267517_at; 267516_at;265723_at	AT2G30520	Up	Z Su - ‎2013
264672_at	AT1G09750	NO	P Juntawong 2013			266474_at; 266473_at;266474_at; 267116_at	AT2G31110	Up; Down	O Wilkins - ‎2010; Z Su - ‎2013
264701_at	AT1G70160	NO	P Juntawong 2013			248002_at; 247997_at;247466_at	AT5G56180	Up	Z Su - ‎2013
264787_at	AT2G17840	NO; Up	P Juntawong 2013; Q Guan - ‎2013			247508_at; 247468_at;245018_at; 247468_at; 247508_at	AT5G62000	Up; Up; Up	Z Su - ‎2013; pandey 2013; pandey 2013
264801_at	AT1G08840	NO	P Juntawong 2013			244929_at	ATMG00580	Down	shi-2014
264803_at	AT1G08580	NO	P Juntawong 2013			244932_at; 244932_at	ATCG01060	Up; Down	Z Su - ‎2013; shi-2014
264843_at	AT1G03400	NO	P Juntawong 2013			244933_at	AT5G62920	Down	Z Su - ‎2013
264854_at	AT2G17450	NO	P Juntawong 2013			244933_at	ATCG01070	Up	Z Su - ‎2013
264920_at	AT1G60550	NO	P Juntawong 2013			244934_at	AT5G63120	Up	Z Su - ‎2013
264931_at	AT1G60590	NO	P Juntawong 2013			244934_at	ATCG01080	Up	Z Su - ‎2013
264953_at	AT1G77120	NO	P Juntawong 2013			244936_at; 244936_at	ATCG01100	Down; Up	Z Su - ‎2013; shi-2014
264963_at	AT1G60600	NO	P Juntawong 2013			244936_at; 247393_at; 247393_at	AT5G63130	Up; Up; Up	Z Su - ‎2013; A Abdeen - ‎2010; pandey 2013
265058_s_at	AT1G52040	Up	Q Guan - ‎2013			244937_at	ATCG01110	Up	Z Su - ‎2013
265097_at	AT1G04020	NO	P Juntawong 2013			244938_at	ATCG01120	Down	Z Su - ‎2013
265121_at	AT1G62560	NO	P Juntawong 2013			244940_at	ATCG00905	Up	shi-2014
265460_at	AT2G46600	NO	P Juntawong 2013			244943_at	ATMG00070	Up	Z Su - ‎2013
265478_at	AT2G15890	NO	P Juntawong 2013			244944_s_at	ATMG00080	Up	shi-2014
265480_at	AT2G15970	NO	P Juntawong 2013			244953_s_at	ATMG00270	Down	shi-2014
265481_at	AT2G15960	NO	P Juntawong 2013			244962_at; 244962_at	ATCG01050	Up; Down	Z Su - ‎2013; shi-2014
265530_at	AT2G06050	NO	P Juntawong 2013			244962_at; 247421_at	AT5G62800	Up; Up	Z Su - ‎2013; GB Bhaskara - ‎2012
265581_at	AT2G20050	NO	P Juntawong 2013			244966_at	AT5G62040	Up	Z Su - ‎2013
265634_at	AT2G25530	NO	P Juntawong 2013			244966_at	ATCG00600	Up	Z Su - ‎2013
265668_at	AT2G32020	Up	Q Guan - ‎2013			244967_at	AT5G62090	Up	Z Su - ‎2013
265698_at	AT2G32160	NO	P Juntawong 2013			244967_at; 244967_at	ATCG00630	Up; Up	Z Su - ‎2013; shi-2014
265716_at	AT2G03350	NO	P Juntawong 2013			244969_at	ATCG00650	Down	Z Su - ‎2013
265722_at	AT2G40100	NO	P Juntawong 2013			244970_at	AT5G62140	Down	Z Su - ‎2013
265742_at	AT2G01290	NO	P Juntawong 2013			244970_at; 244970_at; 244970_at	ATCG00660	Down; Up; Up	Z Su - ‎2013; shi-2014; M Mizoguchi - ‎2010
265773_at	AT2G48070	NO	P Juntawong 2013			244973_at	ATCG00690	Up	shi-2014
265819_at	AT2G17972	NO	P Juntawong 2013			244974_at; 244974_at	ATCG00700	Down; Down	Z Su - ‎2013; shi-2014
265841_at	AT2G35710	Up	Joachim Kilian 2006			244974_at; 247487_at	AT5G62150	Up; Up	Z Su - ‎2013; pandey 2013
265869_at	AT2G01760	NO	P Juntawong 2013			244975_at; 244975_at	ATCG00710	Up; Up	Z Su - ‎2013; shi-2014
265873_at	AT2G01630	NO	P Juntawong 2013			244977_at	AT5G62430	Up	Z Su - ‎2013
265894_at	AT2G15050	NO	P Juntawong 2013			244977_at	ATCG00730	Up	Z Su - ‎2013
265895_at	AT2G15000	NO	P Juntawong 2013			244981_at	AT5G62490	Up	Z Su - ‎2013
265918_at	AT2G15090	NO	P Juntawong 2013			244981_at	ATCG00770	Down	Z Su - ‎2013
265939_at	AT2G19650	NO	P Juntawong 2013			244982_at	ATCG00780	Up	shi-2014
266072_at	AT2G18700	Up	Joachim Kilian 2006			244983_at	AT5G62550	Down	Z Su - ‎2013
266078_at	AT2G40670	NO	P Juntawong 2013			244983_at; 244983_at	ATCG00790	Down; Up	Z Su - ‎2013; shi-2014
266119_at	AT2G02100	NO	P Juntawong 2013			244984_at	AT5G62680	Down	Z Su - ‎2013
266120_at	AT2G02070	NO	P Juntawong 2013			244984_at	ATCG00800	Down	Z Su - ‎2013
266181_at	AT2G02390	NO	P Juntawong 2013			244985_at	AT5G62710	Down	Z Su - ‎2013
266225_at	AT2G28900	NO	P Juntawong 2013			244985_at; 244985_at	ATCG00810	Down; Up	Z Su - ‎2013; shi-2014
266229_at	AT2G28840	NO	P Juntawong 2013			244986_at; 244986_at	ATCG00820	Down; Up	Z Su - ‎2013; shi-2014
266237_at	AT2G29540	NO	P Juntawong 2013			244988_s_at	ATCG01300	Up	shi-2014
266253_at	AT2G27840	NO	P Juntawong 2013			244991_s_at	ATCG01250	Up	Z Su - ‎2013
266259_at	AT2G27830	NO	P Juntawong 2013			244993_s_at	AT5G62730	Down	Z Su - ‎2013
266264_at	AT2G27775	NO	P Juntawong 2013			244993_s_at	ATCG01000	Down	Z Su - ‎2013
266279_at	AT2G29290	NO	P Juntawong 2013			244995_at; 244995_at	ATCG00150	Down; Up	Z Su - ‎2013; shi-2014
266295_at	AT2G29550	NO	P Juntawong 2013			244995_at; 247545_at	AT5G61530	Up; Up	Z Su - ‎2013; pandey 2013
266297_at	AT2G29570	NO	P Juntawong 2013			244996_at	ATCG00160	Up	shi-2014
266299_at	AT2G29450	NO	P Juntawong 2013			244997_at	ATCG00170	Down	Z Su - ‎2013
266311_at	AT2G27130	NO	P Juntawong 2013			244997_at; 247533_at	AT5G61570	Down; Down	Z Su - ‎2013; A Abdeen - ‎2010
266322_at	AT2G46690	NO	P Juntawong 2013			244998_at; 244998_at	ATCG00180	Down; Up	Z Su - ‎2013; shi-2014
266326_at	AT2G46650	NO	P Juntawong 2013			244998_at; 247540_at	AT5G61590	Up; Up	Z Su - ‎2013; pandey 2013
266329_at	AT2G01590	NO	P Juntawong 2013			245003_at	ATCG00280	Down	Z Su - ‎2013
266334_at	AT2G32380	NO	P Juntawong 2013			245003_at; 245005_at; 247543_at	AT5G61600	Up; Down; Up	Joachim Kilian 2006; Z Su - ‎2013; A Abdeen - ‎2010
266351_at	AT2G01490	NO	P Juntawong 2013			245005_at	ATCG00330	Up	Z Su - ‎2013
266371_at	AT2G41410	NO	P Juntawong 2013			245007_at	ATCG00350	Up	Z Su - ‎2013
266395_at	AT2G43100	NO	P Juntawong 2013			245007_at; 247514_at; 247514_at	AT5G61640	Up; Up; Up	Z Su - ‎2013; O Wilkins - ‎2010; pandey 2013
266481_at	AT2G31070	NO	P Juntawong 2013			245008_at	ATCG00360	Down	Z Su - ‎2013
266509_at	AT2G47940	NO	P Juntawong 2013			245009_at	AT5G61720	Up	Z Su - ‎2013
266551_at	AT2G35260	NO	P Juntawong 2013			245009_at	ATCG00380	Down	Z Su - ‎2013
266552_at	AT2G46330	NO	P Juntawong 2013			245010_at; 245010_at	ATCG00420	Down; Up	Z Su - ‎2013; shi-2014
266581_at	AT2G46140	NO	P Juntawong 2013			245011_at	AT5G61820	Up	Z Su - ‎2013
266583_at	AT2G46220	NO	P Juntawong 2013			245011_at; 245011_at	ATCG00430	Down; Up	Z Su - ‎2013; shi-2014
266617_at	AT2G29670	NO	P Juntawong 2013			245015_at	AT5G61850	Up	Z Su - ‎2013
266635_at	AT2G35470	NO	P Juntawong 2013			245015_at; 245015_at	ATCG00490	Down; Up	Z Su - ‎2013; M Mizoguchi - ‎2010
266636_at	AT2G35370	NO	P Juntawong 2013			245016_at	ATCG00500	Down	shi-2014
266648_at	AT2G25840	NO	P Juntawong 2013			245018_at; 245018_at	ATCG00520	Up; Down	Z Su - ‎2013; shi-2014
266662_at	AT2G25830	NO	P Juntawong 2013			245019_at; 245019_at	ATCG00530	Up; Up	Z Su - ‎2013; shi-2014
266716_at	AT2G46820	NO	P Juntawong 2013			245019_at; 247509_at	AT5G62020	Up; Up	Z Su - ‎2013; A Abdeen - ‎2010
266790_at	AT2G28950	NO	P Juntawong 2013			245023_at	ATCG00080	Down	Z Su - ‎2013
266799_at	AT2G22860	NO	P Juntawong 2013			245023_at; 247524_at	AT5G61440	Down; Down	Z Su - ‎2013; shi-2014
266805_at	AT2G30010	NO	P Juntawong 2013			245024_at	AT5G61480	Down	Z Su - ‎2013
266832_at	AT2G30040	Up	Joachim Kilian 2006			245024_at; 245024_at	ATCG00120	Up; Down	Z Su - ‎2013; shi-2014
266923_at	AT2G45980	NO	P Juntawong 2013			245025_at	ATCG00130	Up	Z Su - ‎2013
266928_at	AT2G45790	NO	P Juntawong 2013			245025_at; 247513_at	AT5G61510	Up; Up	Z Su - ‎2013; pandey 2013
266956_at	AT2G34510	NO	P Juntawong 2013			245026_at	ATCG00140	Down	shi-2014
266977_at	AT2G39420	NO	P Juntawong 2013			245027_at	AT2G25270	Down	Z Su - ‎2013
266989_at	AT2G39330	Up	Q Guan - ‎2013			245035_at; 245043_at; 263539_at	AT2G24850	Up; Down; Down	R Catala - ‎2007; Z Su - ‎2013; GB Bhaskara - ‎2012
267004_at	AT2G34260	NO	P Juntawong 2013			245041_at	AT2G25060	Down	Z Su - ‎2013
267026_at	AT2G38340	Up	Q Guan - ‎2013			245041_at; 266140_at	AT2G26530	Up; Down	A Abdeen - ‎2010; Z Su - ‎2013
267028_at	AT2G38470	Up	Q Guan - ‎2013			245049_at	AT5G61380	Up	Z Su - ‎2013
267036_at	AT2G38465	NO	P Juntawong 2013			245049_at; 245049_at	ATCG00050	Down; Up	Z Su - ‎2013; shi-2014
267057_at	AT2G32500	NO	P Juntawong 2013			245050_at	ATCG00070	Down	Z Su - ‎2013
267076_at	AT2G41090	NO	P Juntawong 2013			245052_at; 263535_at	AT2G24970	Down; Down	Z Su - ‎2013; shi-2014
267084_at	AT2G41180	NO	P Juntawong 2013			245063_at	AT2G38240	Up	Z Su - ‎2013
267157_at	AT2G37630	NO	P Juntawong 2013			245074_at; 263881_at; 263881_at	AT2G21820	Up; Up; Up	Z Su - ‎2013; pandey 2013; Y Zhang - ‎2008
267172_at	AT2G37660	NO	P Juntawong 2013			245076_at	AT2G23170	Down	shi-2014
267199_at	AT2G30990	NO	P Juntawong 2013			245088_at; 267034_at	AT2G38310	Down; Down	Z Su - ‎2013; shi-2014
267220_at	AT2G02500	NO	P Juntawong 2013			245089_at	AT2G43160	Up	Z Su - ‎2013
267261_at	AT2G23120	NO	P Juntawong 2013			245094_at; 245094_at	AT2G40840	Up; Up	O Wilkins - ‎2010; pandey 2013
267265_at	AT2G22980	NO	P Juntawong 2013			245118_at	AT2G40000	Up	Z Su - ‎2013
267280_at	AT2G19450	NO	P Juntawong 2013			245127_at; 245150_at; 266488_at; 266555_at	AT2G46270	Up; Up; Up; Up	R Catala - ‎2007; Joachim Kilian 2006; Z Su - ‎2013; pandey 2013
267299_at	AT2G30150	NO	P Juntawong 2013			245136_at; 266715_at	AT2G45210	Down; Up	A Abdeen - ‎2010; Z Su - ‎2013
267359_at	AT2G40020	NO	P Juntawong 2013			245138_at	AT2G42990	Down	Z Su - ‎2013
267361_at	AT2G39920	NO; Up	P Juntawong 2013; Q Guan - ‎2013			245159_at	AT2G31980	Up	Z Su - ‎2013
267367_at	AT2G44210	NO	P Juntawong 2013			245164_at	AT2G32100	Down	Z Su - ‎2013
267411_at	AT2G34930	Up	Joachim Kilian 2006			245165_at; 265673_at	AT2G32090	Up; Up	Z Su - ‎2013; pandey 2013
267460_at	AT2G33810	NO	P Juntawong 2013			245171_at	AT2G46260	Up	Z Su - ‎2013
267461_at	AT2G33830	NO	P Juntawong 2013			245195_at	AT1G66760	Up	Z Su - ‎2013
267523_at	AT2G30600	NO	P Juntawong 2013			245196_at	AT1G67750	Up	O Wilkins - ‎2010
267544_at	AT2G32720	NO	P Juntawong 2013			245200_at	AT1G66940	Down	Z Su - ‎2013
267555_at	AT2G32765	NO	P Juntawong 2013			245213_at; 245242_at	AT1G43160	Up; Up	Z Su - ‎2013; R Catala - ‎2007
267639_at	AT2G42200	NO	P Juntawong 2013			245215_at	AT1G66840	Down	Z Su - ‎2013
245028_at	AT2G26570	NO	P Juntawong 2013			245232_at	AT4G21440	Up	R Catala - ‎2007
245038_at	AT2G26560	NO	P Juntawong 2013			245233_at; 254409_at	AT4G21400	Up; Up	Z Su - ‎2013; pandey 2013
245064_at	AT2G39725	NO	P Juntawong 2013			245237_at	AT4G21380	Down	Z Su - ‎2013
245078_at	AT2G23340	NO	P Juntawong 2013			245250_at; 254363_at; 254384_at	AT4G17490	Up; Down; Up	A Abdeen - ‎2010; Z Su - ‎2013; Joachim Kilian 2006
245096_at	AT2G40880	NO; Up	P Juntawong 2013; Q Guan - ‎2013			245250_at; 254685_at	AT4G13790	Up; Down	Z Su - ‎2013; shi-2014
245097_at	AT2G40935	NO	P Juntawong 2013			245252_at; 254683_at	AT4G13800	Up; Up	Z Su - ‎2013; pandey 2013
245098_at	AT2G40940	NO	P Juntawong 2013			245254_at	AT4G10960	Up	Z Su - ‎2013
245101_at	AT2G40890	NO	P Juntawong 2013			245263_at; 245602_at	AT4G14270	Up; Up	Z Su - ‎2013; pandey 2013
245114_at	AT2G41630	NO	P Juntawong 2013			245264_at; 254396_at	AT4G17245	Down; Up	shi-2014; Z Su - ‎2013
245121_at	AT2G47610	NO	P Juntawong 2013			245264_at; 254716_at	AT4G13560	Up; Up	Z Su - ‎2013; pandey 2013
245122_at	AT2G47420	NO	P Juntawong 2013			245265_at	AT4G09970	Down	Z Su - ‎2013
245143_at	AT2G45450	NO	P Juntawong 2013			245275_at; 254914_at	AT4G11290	Up; Down	Z Su - ‎2013; shi-2014
245152_at	AT2G47490	NO	P Juntawong 2013			245276_at; 254398_at	AT4G16780	Down; Up	shi-2014; Z Su - ‎2013
245199_at	AT1G67730	NO	P Juntawong 2013			245276_at; 254804_at	AT4G13010	Up; Up	Z Su - ‎2013; O Wilkins - ‎2010
245207_at	AT5G12310	NO	P Juntawong 2013			245290_at	AT4G12830	Down	Z Su - ‎2013
245253_at	AT4G15440	NO	P Juntawong 2013			245291_at	AT4G12570	Up	Z Su - ‎2013
245260_at	AT4G16360	NO	P Juntawong 2013			245304_at	AT4G12130	Up	Z Su - ‎2013
245270_at	AT4G14960	NO	P Juntawong 2013			245306_at	AT4G11080	Down	Z Su - ‎2013
245281_at	AT4G15560	NO	P Juntawong 2013			245306_at; 254657_s_at	AT4G14690	Up; Up	A Abdeen - ‎2010; Z Su - ‎2013
245289_at	AT4G15470	NO	P Juntawong 2013			245317_at	AT4G12020	Up	Z Su - ‎2013
245308_at	AT4G17486	NO	P Juntawong 2013			245317_at; 254563_at	AT4G15610	Down; Down	shi-2014; Z Su - ‎2013
245310_at	AT4G13950	NO	P Juntawong 2013			245319_at	AT4G12510	Up	Z Su - ‎2013
245313_at	AT4G15420	NO	P Juntawong 2013			245321_at	AT4G11820	Down	Z Su - ‎2013
245323_at	AT4G16500	NO	P Juntawong 2013			245329_at	AT4G09820	Up	R Catala - ‎2007
245324_at	AT4G17260	Up	Q Guan - ‎2013			245329_at; 254693_at	AT4G14365	Down; Down	GB Bhaskara - ‎2012; Z Su - ‎2013
245326_at	AT4G14100	NO	P Juntawong 2013			245335_at; 254823_at; 254823_at	AT4G12580	Up; Up; Up	Z Su - ‎2013; pandey 2013; GB Bhaskara - ‎2012
245330_at	AT4G14930	NO	P Juntawong 2013			245343_at; 254809_at	AT4G12410	Up; Up	Z Su - ‎2013; pandey 2013
245333_at	AT4G14615	NO	P Juntawong 2013			245347_at	AT4G11210	Down	Z Su - ‎2013
245338_at	AT4G16442	NO	P Juntawong 2013			245353_at; 254550_at	AT4G16000	Up; Up	pandey 2013; Z Su - ‎2013
245341_at	AT4G16447	NO	P Juntawong 2013			245353_at; 254806_at	AT4G12430	Up; Up	Z Su - ‎2013; shi-2014
245349_at	AT4G16690	NO	P Juntawong 2013			245354_at; 245624_at; 245624_at	AT4G14090	Down; Up; Up	Z Su - ‎2013; O Wilkins - ‎2010; pandey 2013
245352_at	AT4G15490	Up	Q Guan - ‎2013			245362_at	AT4G17460	Down	A Abdeen - ‎2010
245356_at	AT4G13940	NO	P Juntawong 2013			245368_at	AT4G11360	Up	Z Su - ‎2013
245360_at	AT4G16330	NO	P Juntawong 2013			245368_at; 254609_at	AT4G15510	Down; Down	shi-2014; Z Su - ‎2013
245361_at	AT4G17790	NO	P Juntawong 2013			245385_at; 245427_at	AT4G14020	Up; Up	O Wilkins - ‎2010; Z Su - ‎2013
245365_at	AT4G17720	NO	P Juntawong 2013			245392_at	AT4G12390	Down	Z Su - ‎2013
245386_at	AT4G14010	NO	P Juntawong 2013			245401_at	AT4G14220	Up	Z Su - ‎2013
245388_at	AT4G16410	NO	P Juntawong 2013			245412_at	AT4G13600	Down	Z Su - ‎2013
245391_at	AT4G16520	NO	P Juntawong 2013			245426_at	AT4G13830	Up	Z Su - ‎2013
245393_at	AT4G16260	Up	Q Guan - ‎2013			245445_at	AT4G16750	Up	pandey 2013
245400_at	AT4G17040	NO	P Juntawong 2013			245448_at	AT4G13050	Down	Z Su - ‎2013
245474_at	AT4G16060	NO	P Juntawong 2013			245461_at	AT4G13180	Up	Z Su - ‎2013
245494_at	AT4G16390	NO	P Juntawong 2013			245463_at	AT4G13210	Down	Z Su - ‎2013
245512_at	AT4G15770	NO	P Juntawong 2013			245463_at; 245463_at; 254416_at	AT4G17030	Up; Up; Up	O Wilkins - ‎2010; pandey 2013; Z Su - ‎2013
245524_at	AT4G15920	NO	P Juntawong 2013			245483_at	AT4G12620	Down	Z Su - ‎2013
245525_at	AT4G15930	NO	P Juntawong 2013			245483_at; 254466_at	AT4G16190	Up; Up	pandey 2013; Z Su - ‎2013
245532_at	AT4G15110	NO	P Juntawong 2013			245488_at	AT4G12730	Down	Z Su - ‎2013
245592_at	AT4G14540	NO	P Juntawong 2013			245504_at; 254562_at; 254572_at	AT4G15660	Down; Up; Down	shi-2014; Joachim Kilian 2006; Z Su - ‎2013
245600_at	AT4G14230	NO	P Juntawong 2013			245504_at; 254833_s_at	AT4G12280	Up; Up	Z Su - ‎2013; shi-2014
245612_at	AT4G14440	NO	P Juntawong 2013			245505_at	AT4G15690	Down	shi-2014
245626_at	AT1G56700	NO	P Juntawong 2013			245528_at	AT4G11370	Up	Z Su - ‎2013
245631_at	AT1G25350	NO	P Juntawong 2013			245528_at; 254597_at	AT4G15530	Up; Up	O Wilkins - ‎2010; Z Su - ‎2013
245639_at	AT1G25260	NO	P Juntawong 2013			245543_at; 254915_s_at	AT4G11310	Down; Up	Z Su - ‎2013; shi-2014
245644_at	AT1G25320	NO	P Juntawong 2013			245558_at; 254917_at	AT4G11350	Up; Up	Z Su - ‎2013; pandey 2013
245665_at	AT1G28250	NO	P Juntawong 2013			245574_at	AT4G11175	Down	Z Su - ‎2013
245686_at	AT5G22060	NO	P Juntawong 2013			245576_at	AT4G11190	Down	Z Su - ‎2013
245693_at	AT5G04260	NO	P Juntawong 2013			245587_at	AT4G11280	Down	Z Su - ‎2013
245730_at	AT1G73470	NO	P Juntawong 2013			245599_at; 255049_at	AT4G09610	Up; Up	Z Su - ‎2013; GB Bhaskara - ‎2012
245761_at	AT1G66890	NO	P Juntawong 2013			245624_at; 255048_at; 255048_at	AT4G09600	Up; Up; Up	Z Su - ‎2013; pandey 2013; GB Bhaskara - ‎2012
245773_at	AT1G30290	NO	P Juntawong 2013			245627_at; 245627_at; 245627_at; 245627_at; 245867_at	AT1G56600	Up; Up; Up; Up; Up	shi-2014; A Abdeen - ‎2010; O Wilkins - ‎2010; pandey 2013; Z Su - ‎2013
245787_at	AT1G32130	NO	P Juntawong 2013			245627_at; 264562_at; 264562_at	AT1G55760	Up; Up; Up	Z Su - ‎2013; O Wilkins - ‎2010; pandey 2013
245817_at	AT1G26160	NO	P Juntawong 2013			245628_at; 245628_at; 246393_at	AT1G56650	Up; Up; Up	O Wilkins - ‎2010; pandey 2013; R Catala - ‎2007
245877_at	AT1G26220	NO	P Juntawong 2013			245629_at	AT1G55750	Up	Z Su - ‎2013
245887_at	AT5G09390	NO	P Juntawong 2013			245629_at; 245866_s_at	AT1G56580	Up; Down	A Abdeen - ‎2010; Z Su - ‎2013
245891_at	AT5G09220	NO	P Juntawong 2013			245637_at; 263031_at	AT1G24070	Down; Up	Z Su - ‎2013; pandey 2013
245893_at	AT5G09270	NO	P Juntawong 2013			245650_at	AT1G24735	Up	pandey 2013
245896_at	AT5G09250	NO	P Juntawong 2013			245657_at	AT1G56720	Up	pandey 2013
245913_at	AT5G19860	NO	P Juntawong 2013			245659_at; 245659_at; 262746_at	AT1G28260	Down; Up; Up	A Abdeen - ‎2010; pandey 2013; Z Su - ‎2013
245934_at	AT5G09330	NO	P Juntawong 2013			245668_at; 260840_at	AT1G28330	Up; Up	pandey 2013; Z Su - ‎2013
245957_at	AT5G19590	NO	P Juntawong 2013			245671_at	AT1G28230	Up	O Wilkins - ‎2010
245975_at	AT5G13070	NO	P Juntawong 2013			245674_at	AT1G55910	Down	Z Su - ‎2013
245977_at	AT5G13110	NO	P Juntawong 2013			245692_at	AT5G04150	Down	shi-2014
245993_at	AT5G20700	NO	P Juntawong 2013			245698_at	AT4G38680	Down	Z Su - ‎2013
246015_at	AT5G10700	NO	P Juntawong 2013			245700_at	AT4G38810	Up	Z Su - ‎2013
246019_at	AT5G10690	NO	P Juntawong 2013			245701_at; 252954_at	AT4G38660	Down; Up	Z Su - ‎2013; shi-2014
246020_at	AT5G10710	NO	P Juntawong 2013			245713_at	AT4G39030	Up	R Catala - ‎2007
246036_at	AT5G08370	NO	P Juntawong 2013			245719_at	AT4G38620	Down	Z Su - ‎2013
246040_at	AT5G19370	NO	P Juntawong 2013			245724_at; 245734_at; 259922_at	AT1G72770	Up; Up; Up	R Catala - ‎2007; Z Su - ‎2013; pandey 2013
246041_at	AT5G19290	NO	P Juntawong 2013			245724_at; 260392_at	AT1G73390	Up; Up	A Abdeen - ‎2010; Z Su - ‎2013
246051_at	AT5G28840	NO	P Juntawong 2013			245731_at; 262378_at	AT1G72830	Up; Up	Z Su - ‎2013; pandey 2013
246064_at	AT5G19350	NO	P Juntawong 2013			245733_at	AT1G72680	Up	Z Su - ‎2013
246070_at	AT5G20160	NO	P Juntawong 2013			245733_at; 260386_at	AT1G73380	Up; Up	pandey 2013; Z Su - ‎2013
246073_at	AT5G20180	NO	P Juntawong 2013			245734_at; 260388_at	AT1G73480	Up; Up	A Abdeen - ‎2010; Z Su - ‎2013
246154_at	AT5G19940	NO	P Juntawong 2013			245736_at	AT1G73330	Up	pandey 2013
246160_at	AT5G21040	NO	P Juntawong 2013			245739_at	AT1G37130	Down	Z Su - ‎2013
246161_at	AT5G20900	NO	P Juntawong 2013			245743_at	AT1G50110	Down	Z Su - ‎2013
246191_at	AT5G20890	NO	P Juntawong 2013			245745_at	AT1G51110	Up	shi-2014
246192_at	AT5G20920	NO	P Juntawong 2013			245748_at; 245748_at; 245748_at; 259671_at	AT1G51140	Up; Up; Up; Up	shi-2014; O Wilkins - ‎2010; pandey 2013; Z Su - ‎2013
246194_at	AT4G37000	NO	P Juntawong 2013			245748_at; 262421_at	AT1G50290	Up; Up	Z Su - ‎2013; pandey 2013
246201_at	AT4G36750	NO	P Juntawong 2013			245749_at	AT1G50240	Down	Z Su - ‎2013
246225_at	AT4G36910	NO	P Juntawong 2013			245750_at	AT1G50010	Down	Z Su - ‎2013
246240_at	AT4G37130	NO	P Juntawong 2013			245751_s_at	AT1G25450	Down	Z Su - ‎2013
246245_at	AT4G36440	NO	P Juntawong 2013			245756_at	AT1G33590	Down	Z Su - ‎2013
246286_at	AT1G31910	NO	P Juntawong 2013			245756_at; 264415_at	AT1G35190	Up; Up	O Wilkins - ‎2010; Z Su - ‎2013
246287_at	AT1G31870	NO	P Juntawong 2013			245757_at; 261567_at; 261567_at	AT1G33055	Up; Down; Up	Z Su - ‎2013; shi-2014; pandey 2013
246289_at	AT3G56880	NO	P Juntawong 2013			245762_at; 264987_at	AT1G27030	Down; Up	Z Su - ‎2013; O Wilkins - ‎2010
246303_at	AT3G51870	NO	P Juntawong 2013			245765_at	AT1G32700	Up	Z Su - ‎2013
246307_at	AT3G51800	NO	P Juntawong 2013			245768_at	AT1G32640	Up	R Catala - ‎2007
246319_at	AT3G56680	NO	P Juntawong 2013			245769_at; 257506_at	AT1G29440	Down; Down	Z Su - ‎2013; shi-2014
246320_at	AT1G16560	NO	P Juntawong 2013			245769_at; 265154_at	AT1G30220	Up; Up	pandey 2013; Z Su - ‎2013
246327_at	AT1G16670	Up	Q Guan - ‎2013			245776_at	AT1G29470	Down	Z Su - ‎2013
246348_at	AT3G56840	NO	P Juntawong 2013			245777_at	AT1G72900	Down	Z Su - ‎2013
246421_at	AT5G16880	NO	P Juntawong 2013			245777_at; 260234_at	AT1G73540	Up; Up	A Abdeen - ‎2010; Z Su - ‎2013
246442_at	AT5G17610	NO	P Juntawong 2013			245781_at	AT1G44446	Up	Z Su - ‎2013
246448_at	AT5G16800	NO	P Juntawong 2013			245784_at	AT1G31580	Down	Z Su - ‎2013
246451_at	AT5G16760	NO	P Juntawong 2013			245790_at	AT1G31710	Down	Z Su - ‎2013
246452_at	AT5G16840	NO	P Juntawong 2013			245800_at	AT1G44575	Down	Z Su - ‎2013
246454_at	AT5G16710	NO	P Juntawong 2013			245803_at	AT1G44800	Up	Z Su - ‎2013
246457_at	AT5G16750	NO	P Juntawong 2013			245807_at	AT1G44780	Down	Z Su - ‎2013
246462_at	AT5G16940	NO	P Juntawong 2013			245807_at; 245807_at; 261308_at	AT1G46768	Down; Up; Up	shi-2014; pandey 2013; Z Su - ‎2013
246481_s_at	AT5G15960	NO	P Juntawong 2013			245809_at; 246380_at	AT1G57750	Down; Down	Z Su - ‎2013; shi-2014
246484_at	AT5G16040	NO	P Juntawong 2013			245818_at	AT1G25470	Up	Z Su - ‎2013
246486_at	AT5G15910	NO	P Juntawong 2013			245828_at	AT1G56500	Down	Z Su - ‎2013
246488_at	AT5G16010	NO	P Juntawong 2013			245831_at	AT1G47670	Down	Z Su - ‎2013
246507_at	AT5G16120	NO	P Juntawong 2013			245831_at; 261638_at	AT1G48840	Up; Up	pandey 2013; Z Su - ‎2013
246508_at	AT5G16150	NO	P Juntawong 2013			245842_at	AT1G57630	Up	E Giraud - ‎2008
246511_at	AT5G15490	NO	P Juntawong 2013			245845_at	AT1G25510	Down	Z Su - ‎2013
246518_at	AT5G15770	NO	P Juntawong 2013			245849_at	AT5G07430	Up	Z Su - ‎2013
246521_at	AT5G15810	NO	P Juntawong 2013			245852_at	AT5G07420	Up	Z Su - ‎2013
246527_at	AT5G15750	NO	P Juntawong 2013			245881_at	AT5G03390	Down	Z Su - ‎2013
246528_at	AT5G15640	NO	P Juntawong 2013			245881_at; 250110_at	AT5G09460	Up; Down	shi-2014; Z Su - ‎2013
246533_at	AT5G15880	NO	P Juntawong 2013			245885_at	AT5G09440	Up	shi-2014
246539_at	AT5G15460	NO	P Juntawong 2013			245901_at; 250863_at	AT5G04750	Up; Up	Z Su - ‎2013; pandey 2013
246546_at	AT5G15090	NO	P Juntawong 2013			245904_at	AT5G11110	Up	pandey 2013
246554_at	AT5G15450	NO	P Juntawong 2013			245905_at; 250858_at	AT5G04760	Up; Up	Z Su - ‎2013; pandey 2013
246559_at	AT5G15550	NO	P Juntawong 2013			245906_at	AT5G11070	Up	A Abdeen - ‎2010
246576_at	AT1G31650	NO	P Juntawong 2013			245924_at	AT5G20270	Down	Z Su - ‎2013
246594_at	AT5G14800	NO	P Juntawong 2013			245925_at	AT5G28770	Down	shi-2014
246597_at	AT5G14760	NO	P Juntawong 2013			245928_s_at	AT5G24770;AT5G24780	Up	pandey 2013
246623_at	AT1G48920	NO	P Juntawong 2013			245929_at	AT5G17490	Up	Z Su - ‎2013
246630_at	AT1G50730	NO	P Juntawong 2013			245952_at	AT5G20250	Up	Z Su - ‎2013
246636_at	AT5G34850	NO	P Juntawong 2013			245970_at	AT5G13510	Down	Z Su - ‎2013
246651_at	AT5G35170	NO	P Juntawong 2013			245980_at; 250737_at	AT5G06370	Up; Up	Z Su - ‎2013; pandey 2013
246699_at	AT5G27990	NO	P Juntawong 2013			245982_at	AT5G13170	Up	pandey 2013
246708_at	AT5G28150	NO	P Juntawong 2013			245998_at	AT5G13580	Up	Z Su - ‎2013
246735_at	AT5G27670	NO	P Juntawong 2013			246002_at	AT5G13520	Down	Z Su - ‎2013
246737_at	AT5G27710	NO	P Juntawong 2013			246004_at	AT5G13400	Down	Z Su - ‎2013
246738_at	AT5G27740	NO	P Juntawong 2013			246011_at; 250955_at; 250955_at	AT5G03190	Up; Up; Up	Z Su - ‎2013; O Wilkins - ‎2010; pandey 2013
246756_at	AT5G27930	NO	P Juntawong 2013			246012_at; 250131_at	AT5G10650	Up; Up	pandey 2013; Z Su - ‎2013
246763_at	AT5G27150	NO	P Juntawong 2013			246017_at	AT5G10730	Up	pandey 2013
246768_at	AT5G27400	NO	P Juntawong 2013			246021_at; 249659_s_at	AT5G21100	Up; Down	O Wilkins - ‎2010; Z Su - ‎2013
246784_at	AT5G27430	NO	P Juntawong 2013			246021_at; 250259_at	AT5G13800	Up; Up	Z Su - ‎2013; O Wilkins - ‎2010
246801_at	AT5G26830	NO	P Juntawong 2013			246033_at	AT5G03180	Up	Z Su - ‎2013
246842_at	AT5G26731	NO	P Juntawong 2013			246042_at	AT5G19440	Up	O Wilkins - ‎2010
246845_at	AT5G26710	NO	P Juntawong 2013			246071_at; 250292_at	AT5G13220	Down; Down	Z Su - ‎2013; shi-2014
246852_at	AT5G26880	NO	P Juntawong 2013			246075_at; 250293_s_at	AT5G13360	Up; Up	Z Su - ‎2013; shi-2014
246856_at	AT5G26210	NO	P Juntawong 2013			246076_at; 246724_at	AT5G20280	Up; Up	pandey 2013; Z Su - ‎2013
246860_at	AT5G25840	NO	P Juntawong 2013			246076_at; 250287_at	AT5G13330	Up; Up	Z Su - ‎2013; pandey 2013
246862_at	AT5G25760	NO	P Juntawong 2013			246097_at; 250286_at; 250286_at	AT5G13320	Down; Up; Down	Z Su - ‎2013; shi-2014; GB Bhaskara - ‎2012
246863_at	AT5G25940	NO	P Juntawong 2013			246099_at; 250284_at	AT5G13290	Down; Up	Z Su - ‎2013; O Wilkins - ‎2010
246901_at	AT5G25630	NO	P Juntawong 2013			246108_at; 246108_at	AT5G28630	Down; Up	shi-2014; A Abdeen - ‎2010
246910_at	AT5G25800	NO	P Juntawong 2013			246114_at	AT5G13310	Up	Z Su - ‎2013
246946_at	AT5G25070	NO	P Juntawong 2013			246125_at; 246125_at; 246736_at	AT5G19875	Up; Up; Up	O Wilkins - ‎2010; pandey 2013; Z Su - ‎2013
246954_at	AT5G04830	NO	P Juntawong 2013			246184_at	AT5G20950	Up	pandey 2013
246958_at	AT5G24690	NO	P Juntawong 2013			246200_at; 253407_at	AT4G32920	Up; Up	Z Su - ‎2013; pandey 2013
246962_s_at	AT5G24800	NO	P Juntawong 2013			246208_at	AT4G31850	Down	Z Su - ‎2013
246965_at	AT5G24840	NO	P Juntawong 2013			246215_at	AT4G32830	Down	Z Su - ‎2013
246998_at	AT5G67370	NO	P Juntawong 2013			246219_at	AT4G32330	Down	Z Su - ‎2013
247006_at	AT5G67490	NO	P Juntawong 2013			246219_at; 251067_at	AT4G36760	Up; Up	pandey 2013; Z Su - ‎2013
247060_at	AT5G66760	NO	P Juntawong 2013			246222_at	AT4G36900	Up	pandey 2013
247077_at	AT5G66420	NO	P Juntawong 2013			246226_at	AT4G32915	Down	Z Su - ‎2013
247092_at	AT5G66380	NO	P Juntawong 2013			246231_at	AT4G32590	Down	Z Su - ‎2013
247106_at	AT5G66240	NO	P Juntawong 2013			246242_at	AT4G31890	Down	Z Su - ‎2013
247107_at	AT5G66040	NO	P Juntawong 2013			246253_at; 253358_at; 253358_at	AT4G32940	Up; Up; Up	Z Su - ‎2013; O Wilkins - ‎2010; pandey 2013
247112_at	AT5G65950	NO	P Juntawong 2013			246259_at	AT1G31830	Up	pandey 2013
247131_at	AT5G66190	NO	P Juntawong 2013			246260_at	AT1G30960	Down	Z Su - ‎2013
247132_at	AT5G66200	NO	P Juntawong 2013			246260_at; 260704_at	AT1G31820	Up; Up	pandey 2013; Z Su - ‎2013
247156_at	AT5G65760	NO	P Juntawong 2013			246262_at	AT1G31790	Up	pandey 2013
247163_at	AT5G65685	NO	P Juntawong 2013			246268_at; 264529_at	AT1G30820	Up; Up	Z Su - ‎2013; pandey 2013
247169_at	AT5G65520	NO	P Juntawong 2013			246269_at	AT4G32710	Down	Z Su - ‎2013
247173_at	AT5G65260	NO	P Juntawong 2013			246270_at; 251058_at	AT4G36500	Up; Down	A Abdeen - ‎2010; Z Su - ‎2013
247177_at	AT5G65300	NO	P Juntawong 2013			246279_at	AT4G32020	Up	Z Su - ‎2013
247183_at	AT5G65440	NO	P Juntawong 2013			246284_at	AT4G32340	Up	Z Su - ‎2013
247194_at	AT5G65480	NO	P Juntawong 2013			246293_at	AT3G52900	Down	Z Su - ‎2013
247210_at	AT5G65020	NO	P Juntawong 2013			246293_at; 251329_at	AT3G56710	Up; Down	A Abdeen - ‎2010; Z Su - ‎2013
247211_at	AT5G64880	NO	P Juntawong 2013			246294_at	AT3G53380	Down	Z Su - ‎2013
247216_at	AT5G64860	NO	P Juntawong 2013			246299_at	AT3G48610	Down	Z Su - ‎2013
247218_at	AT5G65010	NO	P Juntawong 2013			246299_at; 251839_at	AT3G51810	Up; Up	GB Bhaskara - ‎2012; Z Su - ‎2013
247219_at	AT5G64920	NO	P Juntawong 2013			246302_at	AT3G48730	Down	Z Su - ‎2013
247222_at	AT5G64840	NO	P Juntawong 2013			246302_at; 246302_at; 251810_at	AT3G51860	Up; Up; Up	shi-2014; pandey 2013; Z Su - ‎2013
247241_at	AT5G64680	NO	P Juntawong 2013			246305_at	AT3G48970	Down	Z Su - ‎2013
247247_at	AT5G64650	NO	P Juntawong 2013			246313_at; 263703_at	AT1G31170	Up; Up	Z Su - ‎2013; O Wilkins - ‎2010
247255_at	AT5G64780	NO	P Juntawong 2013			246315_at	AT3G53300	Up	Z Su - ‎2013
247271_at	AT5G64270	NO	P Juntawong 2013			246335_at	AT3G27690	Down	Z Su - ‎2013
247275_at	AT5G64370	NO	P Juntawong 2013			246339_at	AT3G27810	Up	Z Su - ‎2013
247277_at	AT5G64420	NO	P Juntawong 2013			246340_s_at	AT3G44860;AT3G44870	Up	pandey 2013
247278_at	AT5G64380	NO	P Juntawong 2013			246343_at	AT3G52940	Down	Z Su - ‎2013
247289_at	AT5G64290	NO	P Juntawong 2013			246343_at; 251319_at	AT3G56720	Up; Up	pandey 2013; Z Su - ‎2013
247296_at	AT5G64160	NO	P Juntawong 2013			246380_at	AT1G56300	Down	Z Su - ‎2013
247298_at	AT5G63840	NO	P Juntawong 2013			246396_at	AT1G56680	Down	Z Su - ‎2013
247315_at	AT5G64010	NO	P Juntawong 2013			246400_at	AT1G56090	Up	Z Su - ‎2013
247316_at	AT5G64030	NO	P Juntawong 2013			246403_at; 246403_at; 256022_at	AT1G57590	Up; Up; Up	O Wilkins - ‎2010; pandey 2013; Z Su - ‎2013
247331_at	AT5G63530	NO	P Juntawong 2013			246432_at	AT5G11090	Up	Z Su - ‎2013
247355_at	AT5G63670	NO	P Juntawong 2013			246435_at	AT5G17460	Up	GB Bhaskara - ‎2012
247380_at	AT5G63380	NO	P Juntawong 2013			246460_at	AT5G16910	Up	pandey 2013
247384_at	AT5G63370	NO; Up	P Juntawong 2013; Q Guan - ‎2013			246475_at	AT5G10910	Down	Z Su - ‎2013
247396_at	AT5G62930	NO	P Juntawong 2013			246483_at	AT5G09995	Down	Z Su - ‎2013
247401_at	AT5G62790	NO	P Juntawong 2013			246497_at; 249809_at	AT5G16220	Up; Up	pandey 2013; Z Su - ‎2013
247407_at	AT5G62900	NO	P Juntawong 2013			246498_at; 250477_at	AT5G10190	Up; Up	Joachim Kilian 2006; pandey 2013
247409_at	AT5G62980	NO	P Juntawong 2013			246505_at	AT5G10290	Down	Z Su - ‎2013
247414_at	AT5G63050	NO	P Juntawong 2013			246522_at	AT5G15830	Down	shi-2014
247427_at	AT5G62580	NO	P Juntawong 2013			246523_at	AT5G09990	Up	Z Su - ‎2013
247430_at	AT5G62610	NO	P Juntawong 2013			246545_at; 246549_at; 250533_at	AT5G08640	Down; Up; Up	Z Su - ‎2013; R Catala - ‎2007; O Wilkins - ‎2010
247436_at	AT5G62530	NO	P Juntawong 2013			246548_at	AT5G08330	Down	Z Su - ‎2013
247445_at	AT5G62640	NO	P Juntawong 2013			246557_at	AT5G09650	Down	Z Su - ‎2013
247446_at	AT5G62650	NO	P Juntawong 2013			246566_at; 250522_at	AT5G08500	Up; Up	Z Su - ‎2013; pandey 2013
247450_at	AT5G62350	NO	P Juntawong 2013			246595_at	AT5G08280	Down	Z Su - ‎2013
247465_at	AT5G62190	NO	P Juntawong 2013			246601_at	AT1G30600	Down	Z Su - ‎2013
247496_at	AT5G61840	NO	P Juntawong 2013			246612_at	AT5G35320	Up	O Wilkins - ‎2010
247498_at	AT5G61810	NO; Up	P Juntawong 2013; Q Guan - ‎2013			246620_at	AT5G36220	Up	pandey 2013
247534_at	AT5G61580	NO	P Juntawong 2013			246633_at; 260897_at; 260897_at	AT1G29330	Up; Down; Up	R Catala - ‎2007; shi-2014; pandey 2013
247544_at	AT5G61670	NO	P Juntawong 2013			246687_at	AT5G20410	Up	Z Su - ‎2013
247551_at	AT5G60980	NO	P Juntawong 2013			246701_at	AT5G20150	Up	Z Su - ‎2013
247552_at	AT5G60920	NO	P Juntawong 2013			246777_at; 246777_at	AT5G27420	Up; Up	shi-2014; A Abdeen - ‎2010
247555_at	AT5G61020	NO	P Juntawong 2013			246778_at	AT5G19580	Up	Z Su - ‎2013
247569_at	AT5G61240	NO	P Juntawong 2013			246779_at	AT5G27520	Up	pandey 2013
247571_at	AT5G61210	NO	P Juntawong 2013			246782_at	AT5G19260	Down	Z Su - ‎2013
247583_at	AT5G60750	NO	P Juntawong 2013			246783_at	AT5G19480	Down	Z Su - ‎2013
247584_at	AT5G60670	NO	P Juntawong 2013			246792_at	AT5G19250	Down	Z Su - ‎2013
247597_at	AT5G60860	NO	P Juntawong 2013			246796_at	AT5G26770	Up	pandey 2013
247607_at	AT5G60960	NO	P Juntawong 2013			246797_at	AT5G19120	Up	Z Su - ‎2013
247628_at	AT5G60400	NO	P Juntawong 2013			246821_at; 249927_at	AT5G19220	Down; Up	Z Su - ‎2013; shi-2014
247632_at	AT5G60460	NO	P Juntawong 2013			246831_at	AT5G18790	Down	Z Su - ‎2013
247637_at	AT5G60600	NO	P Juntawong 2013			246861_at	AT5G25890	Up	pandey 2013
247653_at	AT5G59950	NO	P Juntawong 2013			246884_at	AT5G18670	Up	Z Su - ‎2013
247673_at	AT5G60230	NO	P Juntawong 2013			246889_at	AT5G18490	Up	Z Su - ‎2013
247693_at	AT5G59730	NO	P Juntawong 2013			246891_at; 249996_at	AT5G18600	Up; Up	Z Su - ‎2013; GB Bhaskara - ‎2012
247703_at	AT5G59560	NO	P Juntawong 2013			246897_at	AT5G18620	Down	Z Su - ‎2013
247720_at	AT5G59290	NO	P Juntawong 2013			246908_at	AT5G18640	Up	Z Su - ‎2013
247722_at	AT5G59150	NO	P Juntawong 2013			246909_at	AT5G18660	Down	Z Su - ‎2013
247735_at	AT5G59440	NO	P Juntawong 2013			246920_at	AT5G17660	Down	Z Su - ‎2013
247745_at	AT5G59030	NO	P Juntawong 2013			246922_at; 250053_at	AT5G17850	Up; Up	Z Su - ‎2013; pandey 2013
247763_at	AT5G59180	NO	P Juntawong 2013			246926_at; 249214_at	AT5G25240	Up; Up	pandey 2013; Z Su - ‎2013
247770_at	AT5G58930	NO	P Juntawong 2013			246926_at; 250013_at	AT5G18040	Up; Up	Z Su - ‎2013; pandey 2013
247786_at	AT5G58600	NO	P Juntawong 2013			246929_at	AT5G17860	Up	Z Su - ‎2013
247794_at	AT5G58670	NO	P Juntawong 2013			246929_at; 249208_at	AT5G25210	Down; Up	shi-2014; Z Su - ‎2013
247810_at	AT5G58290	NO	P Juntawong 2013			246930_at	AT5G17870	Down	Z Su - ‎2013
247815_at	AT5G58420	NO	P Juntawong 2013			246935_at; 250028_at; 250028_at	AT5G18130	Up; Up; Up	Z Su - ‎2013; O Wilkins - ‎2010; pandey 2013
247817_at	AT5G58375	NO	P Juntawong 2013			246939_at	AT5G18170	Up	Z Su - ‎2013
247820_at	AT5G58380	NO	P Juntawong 2013			246939_at; 249191_at	AT5G25390	Up; Up	pandey 2013; Z Su - ‎2013
247834_at	AT5G58490	NO	P Juntawong 2013			246959_at	AT5G17300	Up	Z Su - ‎2013
247839_at	AT5G57870	NO	P Juntawong 2013			246983_at	AT5G60890	Down	Z Su - ‎2013
247840_at	AT5G58020	NO	P Juntawong 2013			246983_at	AT5G67200	Down	Z Su - ‎2013
247847_at	AT5G58110	NO	P Juntawong 2013			246986_at	AT5G60930	Down	Z Su - ‎2013
247853_at	AT5G58140	NO	P Juntawong 2013			246996_at	AT5G61190	Down	Z Su - ‎2013
247865_at	AT5G57815	NO	P Juntawong 2013			246996_at	AT5G67420	Up	Z Su - ‎2013
247867_at	AT5G57630	NO	P Juntawong 2013			246997_at	AT5G61130	Down	Z Su - ‎2013
247878_at	AT5G57760	NO	P Juntawong 2013			246997_at	AT5G67390	Down	Z Su - ‎2013
247889_at	AT5G57930	NO	P Juntawong 2013			247001_at	AT5G61030	Down	Z Su - ‎2013
247903_at	AT5G57340	NO	P Juntawong 2013			247024_at	AT5G66985	Down	GB Bhaskara - ‎2012
247934_at	AT5G57000	NO	P Juntawong 2013			247025_at	AT5G60490	Down	Z Su - ‎2013
247936_at	AT5G57030	NO	P Juntawong 2013			247028_at	AT5G67100	Down	Z Su - ‎2013
247945_at	AT5G57150	NO	P Juntawong 2013			247029_at	AT5G67190	Down	shi-2014
247968_at	AT5G56670	NO	P Juntawong 2013			247035_at	AT5G60760	Up	Z Su - ‎2013
247988_at	AT5G56910	NO	P Juntawong 2013			247035_at	AT5G67110	Up	Z Su - ‎2013
247989_at	AT5G56350	NO; Up	P Juntawong 2013; Q Guan - ‎2013			247039_at	AT5G67270	Down	Z Su - ‎2013
247990_at	AT5G56360	NO	P Juntawong 2013			247039_at; 247553_at; 247553_at	AT5G60910	Up; Up; Up	Z Su - ‎2013; shi-2014; pandey 2013
247999_at	AT5G56150	NO	P Juntawong 2013			247040_at	AT5G67150	Down	Z Su - ‎2013
248000_at	AT5G56190	NO	P Juntawong 2013			247040_at; 247593_at	AT5G60790	Up; Up	Z Su - ‎2013; pandey 2013
248007_at	AT5G56260	NO	P Juntawong 2013			247041_at	AT5G67180	Down	Z Su - ‎2013
248031_at	AT5G55640	NO	P Juntawong 2013			247045_at	AT5G60410	Up	Z Su - ‎2013
248044_at	AT5G56020	NO	P Juntawong 2013			247045_at	AT5G66930	Up	Z Su - ‎2013
248058_at	AT5G55530	NO	P Juntawong 2013			247047_at	AT5G59910	Down	Z Su - ‎2013
248068_at	AT5G55610	NO	P Juntawong 2013			247047_at; 247047_at	AT5G66650	Up; Up	Z Su - ‎2013; A Abdeen - ‎2010
248079_at	AT5G55790	NO	P Juntawong 2013			247057_at	AT5G60030	Down	Z Su - ‎2013
248081_at	AT5G55390	NO	P Juntawong 2013			247057_at	AT5G66770	Down	Z Su - ‎2013
248091_at	AT5G55120	NO	P Juntawong 2013			247061_at	AT5G60250	Up	Z Su - ‎2013
248093_at	AT5G55210	NO	P Juntawong 2013			247061_at; 247061_at; 247061_at	AT5G66780	Up; Up; Up	Z Su - ‎2013; pandey 2013; GB Bhaskara - ‎2012
248098_at	AT5G55290	NO	P Juntawong 2013			247074_at	AT5G66590	Down	shi-2014
248099_at	AT5G55300	NO	P Juntawong 2013			247087_at	AT5G59770	Down	Z Su - ‎2013
248101_at	AT5G55200	Up	Q Guan - ‎2013			247087_at; 247087_at; 247087_at	AT5G66330	Down; Down; Down	Z Su - ‎2013; shi-2014; GB Bhaskara - ‎2012
248102_at	AT5G55140	NO	P Juntawong 2013			247095_at; 247095_at; 247095_at; 247095_at	AT5G66400	Up; Up; Up; Up	R Catala - ‎2007; Z Su - ‎2013; pandey 2013; Y Zhang - ‎2008
248103_at	AT5G55160	NO	P Juntawong 2013			247097_at	AT5G66460	Up	Z Su - ‎2013
248117_at	AT5G55000	NO	P Juntawong 2013			247101_at	AT5G59870	Down	Z Su - ‎2013
248140_at	AT5G54980	NO	P Juntawong 2013			247101_at	AT5G66530	Down	Z Su - ‎2013
248148_at	AT5G54930	NO	P Juntawong 2013			247114_at	AT5G65910	Up	pandey 2013
248155_at	AT5G54390	NO	P Juntawong 2013			247120_at; 247120_at	AT5G65990	Up; Up	Z Su - ‎2013; pandey 2013
248175_at	AT5G54640	NO	P Juntawong 2013			247125_at; 247125_at	AT5G66070	Up; Up	shi-2014; A Abdeen - ‎2010
248187_at	AT5G53940	NO	P Juntawong 2013			247128_at	AT5G59670	Down	Z Su - ‎2013
248199_at	AT5G54170	NO	P Juntawong 2013			247128_at; 247128_at; 247128_at	AT5G66110	Up; Up; Up	Z Su - ‎2013; pandey 2013; GB Bhaskara - ‎2012
248221_at	AT5G53530	NO	P Juntawong 2013			247134_at	AT5G59720	Down	Z Su - ‎2013
248235_at	AT5G53860	NO	P Juntawong 2013			247134_at	AT5G66230	Down	Z Su - ‎2013
248242_at	AT5G53580	NO	P Juntawong 2013			247136_at	AT5G59700	Up	Z Su - ‎2013
248243_at	AT5G53590	NO	P Juntawong 2013			247136_at; 247136_at	AT5G66170	Up; Up	Z Su - ‎2013; pandey 2013
248255_at	AT5G53350	NO	P Juntawong 2013			247147_at; 247147_at	AT5G65630	Down; Up	Z Su - ‎2013; shi-2014
248258_at	AT5G53400	NO	P Juntawong 2013			247147_at; 247717_at; 247717_at	AT5G59320	Up; Down; Up	Z Su - ‎2013; shi-2014; pandey 2013
248263_at	AT5G53370	NO	P Juntawong 2013			247153_at	AT5G59330	Up	Z Su - ‎2013
248264_at	AT5G53310	NO	P Juntawong 2013			247153_at	AT5G65700	Down	Z Su - ‎2013
248270_at	AT5G53450	NO	P Juntawong 2013			247155_at	AT5G65750	Up	pandey 2013
248300_at	AT5G53000	NO	P Juntawong 2013			247170_at	AT5G65530	Up	Z Su - ‎2013
248302_at	AT5G53160	NO	P Juntawong 2013			247170_at; 247718_at	AT5G59310	Up; Up	Z Su - ‎2013; pandey 2013
248305_at	AT5G52560	NO	P Juntawong 2013			247176_at; 247743_at	AT5G59010	Down; Down	Z Su - ‎2013; A Abdeen - ‎2010
248309_at	AT5G52540	NO	P Juntawong 2013			247182_at	AT5G65410	Down	Z Su - ‎2013
248326_at	AT5G52820	NO	P Juntawong 2013			247182_at; 247723_at; 247723_at; 247723_at	AT5G59220	Up; Up; Up; Down	Z Su - ‎2013; A Abdeen - ‎2010; pandey 2013; GB Bhaskara - ‎2012
248338_at	AT5G52440	NO	P Juntawong 2013			247184_at	AT5G59305	Down	Z Su - ‎2013
248351_at	AT5G52200	NO	P Juntawong 2013			247184_at	AT5G65450	Down	Z Su - ‎2013
248362_at	AT5G52470	NO	P Juntawong 2013			247186_at; 247186_at	AT5G65470	Up; Up	A Abdeen - ‎2010; pandey 2013
248369_at	AT5G52040	NO	P Juntawong 2013			247191_at	AT5G65310	Up	shi-2014
248378_at	AT5G51840	NO	P Juntawong 2013			247193_at	AT5G59130	Down	Z Su - ‎2013
248386_at	AT5G51940	NO	P Juntawong 2013			247193_at	AT5G65380	Up	Z Su - ‎2013
248387_at	AT5G51960	NO	P Juntawong 2013			247208_at	AT5G64870	Up	A Abdeen - ‎2010
248398_at	AT5G51970	NO	P Juntawong 2013			247228_at; 247228_at	AT5G65140	Up; Up	Z Su - ‎2013; O Wilkins - ‎2010
248442_at	AT5G51280	NO	P Juntawong 2013			247228_at; 247751_at	AT5G59050	Down; Up	Z Su - ‎2013; O Wilkins - ‎2010
248446_at	AT5G51140	NO	P Juntawong 2013			247232_at	AT5G58730	Up	Z Su - ‎2013
248462_at	AT5G50960	NO	P Juntawong 2013			247232_at	AT5G64940	Up	Z Su - ‎2013
248471_at	AT5G50840	NO	P Juntawong 2013			247234_at	AT5G64980	Down	Z Su - ‎2013
248499_at	AT5G50400	NO	P Juntawong 2013			247235_at	AT5G58480	Down	Z Su - ‎2013
248508_at	AT5G50320	NO	P Juntawong 2013			247235_at	AT5G64580	Down	Z Su - ‎2013
248529_at	AT5G50000	NO	P Juntawong 2013			247240_at; 247240_at; 247240_at; 247240_at	AT5G64660	Up; Down; Up; Up	Joachim Kilian 2006; Z Su - ‎2013; A Abdeen - ‎2010; O Wilkins - ‎2010
248532_at	AT5G49940	NO	P Juntawong 2013			247246_at	AT5G58500	Down	Z Su - ‎2013
248541_at	AT5G50180	NO	P Juntawong 2013			247246_at	AT5G64620	Down	Z Su - ‎2013
248551_at	AT5G50200	NO	P Juntawong 2013			247252_at	AT5G58660	Up	Z Su - ‎2013
248581_at	AT5G49900	NO	P Juntawong 2013			247252_at	AT5G64770	Down	Z Su - ‎2013
248596_at	AT5G49330	NO	P Juntawong 2013			247265_at	AT5G64550AT5G64552	Up	O Wilkins - ‎2010
248601_at	AT5G49400	NO	P Juntawong 2013			247279_at; 247279_at	AT5G64310	Down; Up	Z Su - ‎2013; A Abdeen - ‎2010
248613_at	AT5G49555	NO	P Juntawong 2013			247283_at	AT5G64250	Up	Z Su - ‎2013
248616_at	AT5G49580	NO	P Juntawong 2013			247283_at; 247855_at	AT5G58210	Up; Up	Z Su - ‎2013; pandey 2013
248624_at	AT5G48790	NO	P Juntawong 2013			247287_at	AT5G58170	Up	Z Su - ‎2013
248678_at	AT5G48870	NO	P Juntawong 2013			247287_at	AT5G64230	Up	Z Su - ‎2013
248682_at	AT5G48810	NO	P Juntawong 2013			247293_at	AT5G58350	Up	Z Su - ‎2013
248689_at	AT5G48150	NO	P Juntawong 2013			247295_at; 247295_at	AT5G64180	Up; Up	Z Su - ‎2013; pandey 2013
248701_at	AT5G48410	Up	Q Guan - ‎2013			247301_at	AT5G57790	Up	Z Su - ‎2013
248718_at	AT5G47770	NO	P Juntawong 2013			247301_at	AT5G63920	Down	Z Su - ‎2013
248719_at	AT5G47910	NO	P Juntawong 2013			247312_at	AT5G63970	Up	pandey 2013
248738_at	AT5G48020	NO	P Juntawong 2013			247319_at	AT5G64050	Down	Z Su - ‎2013
248743_at	AT5G48240	NO	P Juntawong 2013			247319_at; 247835_at	AT5G57910	Up; Up	Z Su - ‎2013; pandey 2013
248751_at	AT5G47540	NO	P Juntawong 2013			247320_at	AT5G64040	Down	Z Su - ‎2013
248757_at	AT5G47680	NO	P Juntawong 2013			247323_at	AT5G58050	Up	Z Su - ‎2013
248762_at	AT5G47455	NO	P Juntawong 2013			247323_at	AT5G64170	Up	Z Su - ‎2013
248802_at	AT5G47435	NO	P Juntawong 2013			247327_at; 247327_at	AT5G64120	Down; Down	shi-2014; GB Bhaskara - ‎2012
248817_at	AT5G47020	NO	P Juntawong 2013			247336_at	AT5G57720	Down	Z Su - ‎2013
248833_at	AT5G47120	NO	P Juntawong 2013			247351_at; 257331_at	AT5G63790	Up; Up	A Abdeen - ‎2010; Z Su - ‎2013
248842_at	AT5G46850	NO	P Juntawong 2013			247374_at; 247924_at	AT5G57655	Up; Down	Z Su - ‎2013; A Abdeen - ‎2010
248856_at	AT5G46620	NO	P Juntawong 2013			247377_at	AT5G57610	Up	Z Su - ‎2013
248869_at	AT5G46840	NO	P Juntawong 2013			247406_at; 247902_at; 247902_at	AT5G57350	Up; Down; Up	Z Su - ‎2013; shi-2014; pandey 2013
248884_at	AT5G46030	NO	P Juntawong 2013			247421_at	AT5G57130	Down	Z Su - ‎2013
248886_at	AT5G46110	NO	P Juntawong 2013			247425_at	AT5G57040	Up	Z Su - ‎2013
248905_at	AT5G46250	NO	P Juntawong 2013			247429_at	AT5G62620	Up	pandey 2013
248913_at	AT5G45760	NO	P Juntawong 2013			247431_at; 247431_at	AT5G62520	Up; Up	A Abdeen - ‎2010; pandey 2013
248914_at	AT5G45750	NO	P Juntawong 2013			247435_at	AT5G62480	Up	shi-2014
248923_at	AT5G45940	NO	P Juntawong 2013			247437_at; 247933_at	AT5G56980	Down; Up	Z Su - ‎2013; A Abdeen - ‎2010
248944_at	AT5G45500	NO	P Juntawong 2013			247440_at; 247441_at; 247957_at; 247957_at; 247957_at; 247957_at	AT5G57050	Up; Up; Up; Up; Up; Up	R Catala - ‎2007; Z Su - ‎2013; A Abdeen - ‎2010; O Wilkins - ‎2010; pandey 2013; Y Zhang - ‎2008
248994_at	AT5G45250	NO	P Juntawong 2013			247452_at; 247954_at	AT5G56870	Up; Down	Z Su - ‎2013; shi-2014
249027_at	AT5G44790	NO	P Juntawong 2013			247455_at; 247455_at	AT5G62470	Down; Up	shi-2014; A Abdeen - ‎2010
249064_at	AT5G44250	NO	P Juntawong 2013			247463_at; 247463_at	AT5G62210	Up; Up	shi-2014; O Wilkins - ‎2010
249067_at	AT5G43960	NO	P Juntawong 2013			247464_at	AT5G62070	Up	A Abdeen - ‎2010
249076_at	AT5G43970	NO	P Juntawong 2013			247467_at; 248008_at	AT5G56270	Up; Up	Z Su - ‎2013; pandey 2013
249077_at	AT5G43940	NO	P Juntawong 2013			247474_at	AT5G62280	Down	shi-2014
249084_at	AT5G44150	NO	P Juntawong 2013			247486_at; 247992_at	AT5G56520	Up; Up	Z Su - ‎2013; pandey 2013
249089_at	AT5G44240	NO	P Juntawong 2013			247487_at	AT5G56580	Down	Z Su - ‎2013
249115_at	AT1G48410	NO	P Juntawong 2013			247490_at	AT5G55820	Down	Z Su - ‎2013
249121_at	AT5G43830	NO	P Juntawong 2013			247494_at	AT5G55720	Down	Z Su - ‎2013
249123_at	AT5G43760	NO	P Juntawong 2013			247509_at; 248032_at	AT5G55860	Up; Up	Z Su - ‎2013; pandey 2013
249139_at	AT5G43170	NO	P Juntawong 2013			247511_at; 248050_at	AT5G56100	Up; Down	Z Su - ‎2013; shi-2014
249140_at	AT5G43190	NO	P Juntawong 2013			247512_at	AT5G55700	Up	Z Su - ‎2013
249158_at	AT5G43430	NO	P Juntawong 2013			247513_at	AT5G55250	Down	Z Su - ‎2013
249177_at	AT5G42850	NO	P Juntawong 2013			247514_at	AT5G55520	Down	Z Su - ‎2013
249178_at	AT5G42890	NO	P Juntawong 2013			247524_at	AT5G55180	Down	Z Su - ‎2013
249183_at	AT5G42990	NO	P Juntawong 2013			247525_at	AT5G54970	Down	Z Su - ‎2013
249192_at	AT5G42470	NO	P Juntawong 2013			247527_at	AT5G55220	Down	Z Su - ‎2013
249199_at	AT5G42520	NO	P Juntawong 2013			247533_at	AT5G55340	Down	Z Su - ‎2013
249220_at	AT5G42420	NO	P Juntawong 2013			247540_at	AT5G55400	Up	Z Su - ‎2013
249224_at	AT5G42130	NO	P Juntawong 2013			247541_at	AT5G55620	Down	Z Su - ‎2013
249229_at	AT5G42090	NO	P Juntawong 2013			247543_at; 248062_at; 248062_at	AT5G55450	Down; Up; Down	Z Su - ‎2013; pandey 2013; GB Bhaskara - ‎2012
249231_at	AT5G42030	NO	P Juntawong 2013			247545_at	AT5G55280	Down	Z Su - ‎2013
249233_at	AT5G42150	NO	P Juntawong 2013			247549_at	AT5G55170	Down	Z Su - ‎2013
249253_at	AT5G42060	NO	P Juntawong 2013			247553_at	AT5G54600	Down	Z Su - ‎2013
249266_at	AT5G41670	NO	P Juntawong 2013			247563_at	AT5G54870	Up	Z Su - ‎2013
249267_at	AT5G41600	NO	P Juntawong 2013			247567_at	AT5G54960	Up	Z Su - ‎2013
249285_at	AT5G41960	NO	P Juntawong 2013			247575_at	AT5G54840	Up	Z Su - ‎2013
249291_at	AT5G41210	NO	P Juntawong 2013			247585_at	AT5G54380	Down	Z Su - ‎2013
249299_at	AT5G41340	NO	P Juntawong 2013			247600_at; 248167_at	AT5G54530	Down; Up	Z Su - ‎2013; shi-2014
249315_at	AT5G41190	NO	P Juntawong 2013			247601_at; 248164_at; 248164_at	AT5G54490	Down; Up; Up	Z Su - ‎2013; shi-2014; A Abdeen - ‎2010
249322_at	AT5G40930	NO	P Juntawong 2013			247606_at	AT5G54730	Up	Z Su - ‎2013
249335_at	AT5G41010	NO	P Juntawong 2013			247615_at	AT5G54095	Up	Z Su - ‎2013
249344_at	AT5G40770	NO	P Juntawong 2013			247627_at	AT5G54160	Down	Z Su - ‎2013
249355_at	AT5G40500	NO	P Juntawong 2013			247629_at; 248201_at	AT5G54180	Down; Down	Z Su - ‎2013; shi-2014
249361_at	AT5G40540	NO	P Juntawong 2013			247638_at	AT5G54270	Down	Z Su - ‎2013
249395_at	AT5G40190	NO	P Juntawong 2013			247649_at; 248193_at; 248193_at	AT5G54080	Up; Down; Up	Z Su - ‎2013; A Abdeen - ‎2010; pandey 2013
249398_at	AT5G40250	NO	P Juntawong 2013			247655_at; 248236_at; 248236_at	AT5G53870	Up; Up; Up	Z Su - ‎2013; shi-2014; pandey 2013
249416_at	AT5G39570	NO	P Juntawong 2013			247684_at; 248218_at; 248218_at; 248218_at	AT5G53710	Up; Down; Up; Up	Z Su - ‎2013; shi-2014; A Abdeen - ‎2010; pandey 2013
249438_at	AT5G40010	Up	Q Guan - ‎2013			247686_at; 248232_at	AT5G53760	Up; Up	R Catala - ‎2007; O Wilkins - ‎2010
249441_at	AT5G39730	NO	P Juntawong 2013			247689_at	AT5G53830	Up	Z Su - ‎2013
249443_at	AT5G39600	NO	P Juntawong 2013			247691_at	AT5G53820	Up	Z Su - ‎2013
249469_at	AT5G39320	NO	P Juntawong 2013			247694_at	AT5G59750	Down	shi-2014
249482_at	AT5G38980	NO	P Juntawong 2013			247706_at; 247706_at	AT5G59480	Down; Up	shi-2014; A Abdeen - ‎2010
249528_at	AT5G38720	NO	P Juntawong 2013			247707_at; 248222_at	AT5G53570	Up; Down	Z Su - ‎2013; shi-2014
249537_at	AT5G38830	NO	P Juntawong 2013			247708_at	AT5G53660	Up	Z Su - ‎2013
249538_at	AT5G38840	NO	P Juntawong 2013			247713_at	AT5G53550	Up	Z Su - ‎2013
249579_at	AT5G37680	NO	P Juntawong 2013			247717_at; 248251_at	AT5G53220	Up; Up	Z Su - ‎2013; pandey 2013
249581_at	AT5G37600	NO	P Juntawong 2013			247718_at	AT5G53210	Down	Z Su - ‎2013
249610_at	AT5G37360	NO	P Juntawong 2013			247719_at	AT5G53120	Up	Z Su - ‎2013
249614_at	AT5G37300	NO	P Juntawong 2013			247723_at	AT5G53070	Down	Z Su - ‎2013
249638_at	AT5G36880	NO	P Juntawong 2013			247743_at; 248322_at	AT5G52760	Down; Up	Z Su - ‎2013; shi-2014
249691_at	AT5G36170	NO	P Juntawong 2013			247754_at	AT5G59080	Down	shi-2014
249701_at	AT5G35460	NO	P Juntawong 2013			247758_at	AT5G52910	Down	Z Su - ‎2013
249711_at	AT5G35680	NO	P Juntawong 2013			247768_at; 247768_at	AT5G58900	Up; Up	shi-2014; O Wilkins - ‎2010
249712_at	AT5G35620	NO	P Juntawong 2013			247780_at; 248328_at	AT5G52660	Up; Up	Z Su - ‎2013; O Wilkins - ‎2010
249735_at	AT5G24450	NO	P Juntawong 2013			247788_at; 248332_at	AT5G52640	Up; Up	R Catala - ‎2007; shi-2014
249792_at	AT5G23720	NO	P Juntawong 2013			247793_at	AT5G52520	Down	Z Su - ‎2013
249796_at	AT5G23540	NO	P Juntawong 2013			247804_at; 247851_at; 248352_at; 248352_at	AT5G52300	Up; Up; Up; Up	Z Su - ‎2013; R Catala - ‎2007; pandey 2013; Y Zhang - ‎2008
249806_at	AT5G23850	NO	P Juntawong 2013			247812_at	AT5G58390	Up	shi-2014
249810_at	AT5G23920	NO	P Juntawong 2013			247816_at; 248353_at; 248353_at; 248353_at	AT5G52320	Down; Up; Up; Up	Z Su - ‎2013; shi-2014; A Abdeen - ‎2010; O Wilkins - ‎2010
249872_at	AT5G23130	NO	P Juntawong 2013			247819_at; 248333_at	AT5G52390	Up; Up	Z Su - ‎2013; pandey 2013
249874_at	AT5G23070	NO	P Juntawong 2013			247826_at	AT5G52400	Up	Z Su - ‎2013
249899_at	AT5G22620	NO	P Juntawong 2013			247827_at	AT5G52420	Up	Z Su - ‎2013
249925_at	AT5G19150	NO	P Juntawong 2013			247835_at	AT5G52160	Down	Z Su - ‎2013
249929_at	AT5G22340	NO	P Juntawong 2013			247841_at	AT5G58040	Up	pandey 2013
249978_at	AT5G18850	NO	P Juntawong 2013			247843_at	AT5G52220	Down	Z Su - ‎2013
249984_at	AT5G18400	NO	P Juntawong 2013			247863_at	AT5G52120	Down	Z Su - ‎2013
249990_at	AT5G18540	NO	P Juntawong 2013			247875_at	AT5G51750	Down	Z Su - ‎2013
250009_at	AT5G18440	NO	P Juntawong 2013			247881_at; 248377_at	AT5G51720	Down; Up	Z Su - ‎2013; O Wilkins - ‎2010
250014_at	AT5G17990	NO	P Juntawong 2013			247882_at	AT5G51850	Down	Z Su - ‎2013
250076_at	AT5G16660	NO	P Juntawong 2013			247883_at	AT5G52010	Down	Z Su - ‎2013
250094_at	AT5G17380	NO	P Juntawong 2013			247900_at	AT5G57290	Down	shi-2014
250096_at	AT5G17190	NO	P Juntawong 2013			247921_at	AT5G51600	Down	Z Su - ‎2013
250128_at	AT5G16540	NO	P Juntawong 2013			247924_at	AT5G51560	Down	Z Su - ‎2013
250150_at	AT5G14710	NO	P Juntawong 2013			247925_at; 248434_at	AT5G51440	Up; Up	R Catala - ‎2007; shi-2014
250179_at	AT5G14440	NO	P Juntawong 2013			247931_at	AT5G50890	Down	Z Su - ‎2013
250189_at	AT5G14410	NO	P Juntawong 2013			247937_at	AT5G51030	Up	Z Su - ‎2013
250192_at	AT5G14520	NO	P Juntawong 2013			247942_at	AT5G51070	Up	Z Su - ‎2013
250202_at	AT5G13970	NO	P Juntawong 2013			247948_at	AT5G51100	Down	Z Su - ‎2013
250221_at	AT5G14220	NO	P Juntawong 2013			247954_at; 248467_at	AT5G50800	Up; Up	Z Su - ‎2013; O Wilkins - ‎2010
250222_at	AT5G14050	NO	P Juntawong 2013			247957_at; 248460_at	AT5G50915	Down; Up	Z Su - ‎2013; A Abdeen - ‎2010
250234_at	AT5G13420	NO	P Juntawong 2013			247977_at	AT5G50790	Down	Z Su - ‎2013
250248_at	AT5G13740	NO	P Juntawong 2013			247992_at	AT5G50390	Down	Z Su - ‎2013
250255_at	AT5G13730	NO	P Juntawong 2013			247995_at	AT5G56160	Up	pandey 2013
250257_at	AT5G13770	NO	P Juntawong 2013			248008_at; 248505_at	AT5G50360	Up; Up	Z Su - ‎2013; pandey 2013
250263_at	AT5G13470	NO	P Juntawong 2013			248028_at	AT5G49700	Up	Z Su - ‎2013
250273_at	AT5G13010	NO	P Juntawong 2013			248029_at	AT5G49910	Down	Z Su - ‎2013
250281_at	AT5G13240	NO	P Juntawong 2013			248032_at	AT5G50240	Up	Z Su - ‎2013
250299_at	AT5G11910	NO	P Juntawong 2013			248050_at	AT5G50260	Up	Z Su - ‎2013
250316_at	AT5G12140	NO	P Juntawong 2013			248057_at; 248619_at	AT5G49630	Down; Up	Z Su - ‎2013; O Wilkins - ‎2010
250317_at	AT5G12250	NO	P Juntawong 2013			248061_at; 248606_at	AT5G49450	Up; Down	Z Su - ‎2013; shi-2014
250318_at	AT5G12200	NO	P Juntawong 2013			248073_at; 248558_at	AT5G49990	Up; Up	Z Su - ‎2013; pandey 2013
250330_at	AT5G11810	NO	P Juntawong 2013			248074_at	AT5G50030	Up	Z Su - ‎2013
250338_at	AT5G11760	NO	P Juntawong 2013			248082_at; 248607_at	AT5G49480	Down; Up	Z Su - ‎2013; A Abdeen - ‎2010
250384_at	AT5G11500	NO	P Juntawong 2013			248092_at; 248625_at	AT5G48880	Down; Up	Z Su - ‎2013; O Wilkins - ‎2010
250401_at	AT5G10780	NO	P Juntawong 2013			248094_at	AT5G49120	Up	Z Su - ‎2013
250404_at	AT5G10960	NO	P Juntawong 2013			248100_at	AT5G48900	Up	Z Su - ‎2013
250405_at	AT5G10790	NO	P Juntawong 2013			248104_at	AT5G49170	Down	Z Su - ‎2013
250412_at	AT5G11150	NO	P Juntawong 2013			248105_at; 248622_at	AT5G49360	Up; Up	Z Su - ‎2013; GB Bhaskara - ‎2012
250424_at	AT5G10550	NO	P Juntawong 2013			248115_at	AT5G48600	Down	Z Su - ‎2013
250433_at	AT5G65360	NO	P Juntawong 2013			248124_at	AT5G48490	Down	Z Su - ‎2013
250444_at	AT5G10560	NO	P Juntawong 2013			248132_at; 248657_at	AT5G48570	Down; Up	Z Su - ‎2013; shi-2014
250458_s_at	AT5G09810	NO	P Juntawong 2013			248134_at	AT5G54860	Up	A Abdeen - ‎2010
250459_at	AT5G09860	NO	P Juntawong 2013			248138_at	AT5G48830	Down	Z Su - ‎2013
250490_at	AT5G09760	NO	P Juntawong 2013			248139_at	AT5G48850	Down	Z Su - ‎2013
250498_at	AT5G09660	NO	P Juntawong 2013			248146_at; 248146_at	AT5G54940	Up; Up	A Abdeen - ‎2010; O Wilkins - ‎2010
250505_at	AT5G09870	NO	P Juntawong 2013			248151_at	AT5G48170	Down	Z Su - ‎2013
250511_at	AT5G09960	NO	P Juntawong 2013			248160_at	AT5G48310	Down	Z Su - ‎2013
250526_at	AT5G08570	NO	P Juntawong 2013			248164_at	AT5G48360	Down	Z Su - ‎2013
250538_at	AT5G08620	NO	P Juntawong 2013			248167_at; 248704_at	AT5G48450	Down; Up	Z Su - ‎2013; M Mizoguchi - ‎2010
250545_at	AT5G08160	NO	P Juntawong 2013			248169_at	AT5G48485	Down	Z Su - ‎2013
250580_at	AT5G07440	NO	P Juntawong 2013			248174_at	AT5G48460	Down	Z Su - ‎2013
250618_at	AT5G07220	NO	P Juntawong 2013			248185_at; 248185_at; 263412_at	AT5G54060	Up; Up; Down	O Wilkins - ‎2010; pandey 2013; Z Su - ‎2013
250621_at	AT5G07250	NO	P Juntawong 2013			248185_at; 248759_at	AT5G47610	Up; Up	Z Su - ‎2013; shi-2014
250625_at	AT5G07340	NO	P Juntawong 2013			248194_at; 248722_at	AT5G47810	Up; Up	Z Su - ‎2013; pandey 2013
250670_at	AT5G06860	Up	Joachim Kilian 2006			248201_at	AT5G48140	Up	Z Su - ‎2013
250705_at	AT5G06340	NO	P Juntawong 2013			248205_at	AT5G54300	Up	A Abdeen - ‎2010
250707_at	AT5G05950	NO	P Juntawong 2013			248213_at	AT5G47250	Down	Z Su - ‎2013
250711_at	AT5G06110	NO	P Juntawong 2013			248218_at	AT5G47370	Up	Z Su - ‎2013
250713_at	AT5G06130	NO	P Juntawong 2013			248222_at	AT5G47240	Down	Z Su - ‎2013
250718_at	AT5G06240	NO	P Juntawong 2013			248227_at	AT5G47450	Down	Z Su - ‎2013
250735_at	AT5G06280	NO	P Juntawong 2013			248230_at	AT5G47500	Down	Z Su - ‎2013
250754_at	AT5G05700	NO	P Juntawong 2013			248232_at	AT5G47400	Up	Z Su - ‎2013
250758_at	AT5G06000	NO	P Juntawong 2013			248252_at	AT5G53250	Down	shi-2014
250791_at	AT5G05610	NO	P Juntawong 2013			248271_at; 248271_at; 248271_at	AT5G53420	Up; Up; Up	shi-2014; O Wilkins - ‎2010; pandey 2013
250803_at	AT5G04980	NO	P Juntawong 2013			248279_at	AT5G47000	Up	Z Su - ‎2013
250813_at	AT5G05000	NO	P Juntawong 2013			248282_at	AT5G52900	Up	GB Bhaskara - ‎2012
250814_at	AT5G05080	NO	P Juntawong 2013			248287_at; 248796_at	AT5G47180	Up; Up	Z Su - ‎2013; pandey 2013
250824_at	AT5G05200	NO	P Juntawong 2013			248289_at	AT5G52880	Up	O Wilkins - ‎2010
250825_at	AT5G05210	NO	P Juntawong 2013			248295_at; 248798_at	AT5G47190	Down; Down	Z Su - ‎2013; shi-2014
250844_at	AT5G04470	NO	P Juntawong 2013			248311_at; 248841_at	AT5G46740	Down; Down	Z Su - ‎2013; GB Bhaskara - ‎2012
250845_at	AT5G04600	NO	P Juntawong 2013			248322_at; 248865_at	AT5G46790	Down; Up	Z Su - ‎2013; A Abdeen - ‎2010
250846_at	AT5G04590	NO	P Juntawong 2013			248329_at	AT5G46940	Up	Z Su - ‎2013
250856_at	AT5G04810	NO	P Juntawong 2013			248332_at	AT5G46760	Up	Z Su - ‎2013
250857_at	AT5G04790	NO	P Juntawong 2013			248333_at	AT5G46700	Down	Z Su - ‎2013
250861_at	AT5G04740	NO	P Juntawong 2013			248335_at	AT5G52450	Up	pandey 2013
250867_at	AT5G03880	NO	P Juntawong 2013			248337_at	AT5G46580	Down	Z Su - ‎2013
250884_at	AT5G03940	NO	P Juntawong 2013			248339_at	AT5G46730	Down	Z Su - ‎2013
250916_at	AT5G03630	NO	P Juntawong 2013			248341_at	AT5G46470	Up	Z Su - ‎2013
250923_at	AT5G03455	NO	P Juntawong 2013			248350_at	AT5G46410	Up	Z Su - ‎2013
250924_at	AT5G03440	NO	P Juntawong 2013			248352_at	AT5G46570	Down	Z Su - ‎2013
250926_at	AT5G03555	NO	P Juntawong 2013			248353_at	AT5G46690	Down	Z Su - ‎2013
250954_at	AT5G03520	NO	P Juntawong 2013			248372_at	AT5G46180	Up	Z Su - ‎2013
250958_at	AT5G03260	NO	P Juntawong 2013			248381_at	AT5G51830	Up	pandey 2013
250967_at	AT5G02790	NO	P Juntawong 2013			248392_at	AT5G52050	Up	A Abdeen - ‎2010
250975_at	AT5G03050	NO	P Juntawong 2013			248395_at	AT5G46280	Down	Z Su - ‎2013
251015_at	AT5G02480	NO	P Juntawong 2013			248404_at	AT5G51460	Down	shi-2014
251018_at	AT5G02450	NO	P Juntawong 2013			248413_at	AT5G45880	Up	Z Su - ‎2013
251029_at	AT5G02050	NO	P Juntawong 2013			248419_at	AT5G45810	Up	Z Su - ‎2013
251059_at	AT5G01810	NO	P Juntawong 2013			248420_at	AT5G45820	Up	Z Su - ‎2013
251063_at	AT5G01850	Up	Joachim Kilian 2006			248424_at	AT5G51680	Up	GB Bhaskara - ‎2012
251068_at	AT5G01920	NO	P Juntawong 2013			248427_at	AT5G45960	Down	Z Su - ‎2013
251090_at	AT5G01340	NO	P Juntawong 2013			248434_at	AT5G45700	Down	Z Su - ‎2013
251091_at	AT5G01410	NO	P Juntawong 2013			248466_at	AT5G50720	Up	pandey 2013
251094_at	AT5G01350	NO	P Juntawong 2013			248473_at; 248969_at	AT5G45310	Up; Up	Z Su - ‎2013; pandey 2013
251117_at	AT3G63390	NO	P Juntawong 2013			248484_at	AT5G45490	Up	Z Su - ‎2013
251122_at	AT5G01020	NO	P Juntawong 2013			248487_at	AT5G45650	Down	Z Su - ‎2013
251140_at	AT5G01090	NO	P Juntawong 2013			248492_at	AT5G51040	Up	O Wilkins - ‎2010
251151_at	AT3G63170	NO	P Juntawong 2013			248496_at; 248985_at	AT5G45160	Up; Up	Z Su - ‎2013; pandey 2013
251158_at	AT3G63150	NO	P Juntawong 2013			248498_at	AT5G45110	Up	Z Su - ‎2013
251163_at	AT3G63310	NO	P Juntawong 2013			248505_at	AT5G45020	Down	Z Su - ‎2013
251171_at	AT3G63220	NO	P Juntawong 2013			248509_at	AT5G50335	Up	shi-2014
251182_at	AT3G62600	NO	P Juntawong 2013			248534_at	AT5G44560	Down	Z Su - ‎2013
251189_at	AT3G62650	NO	P Juntawong 2013			248537_at; 249007_at	AT5G44650	Down; Up	Z Su - ‎2013; shi-2014
251192_at	AT3G62720	NO	P Juntawong 2013			248544_at; 249011_at	AT5G44670	Up; Up	Z Su - ‎2013; pandey 2013
251205_at	AT3G63080	NO	P Juntawong 2013			248544_at; 254414_at	no_maTch	Up; Up	pandey 2013; pandey 2013
251218_at	AT3G62410	NO	P Juntawong 2013			248545_at	AT5G44870	Down	Z Su - ‎2013
251225_at	AT3G62660	NO	P Juntawong 2013			248558_at	AT5G44400	Down	Z Su - ‎2013
251233_at	AT3G62800	NO	P Juntawong 2013			248564_at	AT5G44190	Up	Z Su - ‎2013
251240_at	AT3G62450	NO	P Juntawong 2013			248582_at	AT5G44310	Up	Z Su - ‎2013
251242_at	AT3G61860	NO	P Juntawong 2013			248607_at; 249072_at	AT5G44060	Down; Up	Z Su - ‎2013; A Abdeen - ‎2010
251256_at	AT3G62300	NO	P Juntawong 2013			248619_at	AT5G44130	Down	Z Su - ‎2013
251257_at	AT3G62290	NO	P Juntawong 2013			248622_at; 249079_at	AT5G43930	Up; Up	Z Su - ‎2013; pandey 2013
251265_at	AT3G62310	NO	P Juntawong 2013			248642_at; 249117_at	AT5G43840	Up; Up	Z Su - ‎2013; pandey 2013
251281_at	AT3G61640	NO	P Juntawong 2013			248658_at; 249144_at	AT5G43270	Down; Down	Z Su - ‎2013; A Abdeen - ‎2010
251285_at	AT3G61770	NO	P Juntawong 2013			248676_at; 249101_at	AT5G43580	Up; Down	Z Su - ‎2013; shi-2014
251288_at	AT3G61620	NO	P Juntawong 2013			248681_at	AT5G43780	Up	Z Su - ‎2013
251306_at	AT3G61260	NO	P Juntawong 2013			248684_at	AT5G43080	Down	Z Su - ‎2013
251323_at	AT3G61580	NO	P Juntawong 2013			248686_at	AT5G48540	Down	shi-2014
251346_at	AT3G60980	NO	P Juntawong 2013			248691_at; 248696_at; 249215_at; 249215_at; 249215_at	AT5G42800	Up; Down; Down; Up; Up	R Catala - ‎2007; Z Su - ‎2013; shi-2014; O Wilkins - ‎2010; pandey 2013
251352_at	AT3G61070	NO	P Juntawong 2013			248697_at; 248697_at	AT5G48370	Up; Up	O Wilkins - ‎2010; pandey 2013
251360_at	AT3G61210	NO	P Juntawong 2013			248704_at	AT5G42860	Down	Z Su - ‎2013
251369_at	AT3G60480	NO	P Juntawong 2013			248714_at	AT5G42750	Down	Z Su - ‎2013
251376_at	AT3G60630	NO	P Juntawong 2013			248722_at	AT5G42680	Up	Z Su - ‎2013
251387_at	AT3G60810	NO	P Juntawong 2013			248744_at	AT5G42765	Down	Z Su - ‎2013
251391_at	AT3G60910	NO	P Juntawong 2013			248749_at	AT5G42720	Down	Z Su - ‎2013
251396_at	AT3G60750	NO	P Juntawong 2013			248756_at; 249246_at	AT5G42290	Up; Up	Z Su - ‎2013; pandey 2013
251409_at	AT3G60245	NO	P Juntawong 2013			248759_at; 248764_at; 249208_at	AT5G42650	Up; Down; Up	R Catala - ‎2007; Z Su - ‎2013; A Abdeen - ‎2010
251445_at	AT3G59870	NO	P Juntawong 2013			248763_at	AT5G42200	Up	Z Su - ‎2013
251486_at	AT3G59540	NO	P Juntawong 2013			248785_at	AT5G41880	Down	Z Su - ‎2013
251508_at	AT3G58970	NO	P Juntawong 2013			248793_at	AT5G41140	Down	Z Su - ‎2013
251529_at	AT3G58570	NO	P Juntawong 2013			248794_at	AT5G41060	Down	Z Su - ‎2013
251537_at	AT3G58470	NO	P Juntawong 2013			248798_at	AT5G41050	Down	Z Su - ‎2013
251538_at	AT3G58660	NO	P Juntawong 2013			248799_at	AT5G41080	Down	Z Su - ‎2013
251544_at	AT3G58790	NO	P Juntawong 2013			248801_at; 249271_at	AT5G41790	Down; Up	Z Su - ‎2013; shi-2014
251579_at	AT3G58170	NO	P Juntawong 2013			248807_at	AT5G42170	Up	Z Su - ‎2013
251589_at	AT3G58040	NO	P Juntawong 2013			248812_at	AT5G47330	Down	shi-2014
251619_at	AT3G58050	NO	P Juntawong 2013			248835_at	AT5G41580	Up	Z Su - ‎2013
251628_at	AT3G57290	NO	P Juntawong 2013			248839_at; 249383_at	AT5G39860	Down; Down	Z Su - ‎2013; shi-2014
251638_at	AT3G57490	NO	P Juntawong 2013			248841_at	AT5G40480	Down	Z Su - ‎2013
251646_at	AT3G57780	NO	P Juntawong 2013			248854_at	AT5G39760	Down	Z Su - ‎2013
251649_at	AT3G57330	NO	P Juntawong 2013			248861_at	AT5G39880	Up	Z Su - ‎2013
251657_at	AT3G57000	NO	P Juntawong 2013			248862_at; 249378_at	AT5G40450	Down; Down	Z Su - ‎2013; shi-2014
251659_at	AT3G57090	NO	P Juntawong 2013			248864_at	AT5G40690	Up	Z Su - ‎2013
251661_at	AT3G56950	NO	P Juntawong 2013			248865_at	AT5G40830	Down	Z Su - ‎2013
251666_at	AT3G57050	NO	P Juntawong 2013			248888_at	AT5G39520	Up	Z Su - ‎2013
251729_at	AT3G56310	NO	P Juntawong 2013			248891_at; 249442_at	AT5G39590	Up; Up	Z Su - ‎2013; pandey 2013
251735_at	AT3G56090	NO	P Juntawong 2013			248901_at	AT5G39610	Up	Z Su - ‎2013
251738_at	AT3G56150	NO	P Juntawong 2013			248909_at	AT5G38300	Down	Z Su - ‎2013
251740_at	AT3G56070	NO	P Juntawong 2013			248910_at	AT5G38895	Up	Z Su - ‎2013
251742_at	AT3G56050	NO	P Juntawong 2013			248912_at	AT5G37660	Down	Z Su - ‎2013
251760_at	AT3G55605	NO	P Juntawong 2013			248920_at	AT5G45930	Down	shi-2014
251764_at	AT3G55830	NO	P Juntawong 2013			248921_at	AT5G39210	Down	Z Su - ‎2013
251776_at	AT3G55620	NO	P Juntawong 2013			248924_at	AT5G39310	Up	Z Su - ‎2013
251782_at	AT3G55260	NO	P Juntawong 2013			248926_at	AT5G39050	Up	Z Su - ‎2013
251793_at	AT3G55580	Up	Q Guan - ‎2013			248959_at; 248959_at	AT5G45630	Up; Up	pandey 2013; GB Bhaskara - ‎2012
251802_at	AT3G55380	NO	P Juntawong 2013			248961_at; 249626_at	AT5G37540	Up; Up	Z Su - ‎2013; pandey 2013
251817_at	AT3G54840	NO	P Juntawong 2013			248962_at	AT5G37770	Down	Z Su - ‎2013
251820_at	AT3G55040	NO	P Juntawong 2013			248963_at; 249544_at	AT5G38110	Down; Down	Z Su - ‎2013; shi-2014
251821_at	AT3G55050	NO	P Juntawong 2013			248964_at	AT5G36940	Down	Z Su - ‎2013
251845_at	AT3G54540	NO	P Juntawong 2013			248968_at	AT5G36710	Down	Z Su - ‎2013
251853_at	AT3G54790	NO	P Juntawong 2013			248969_at; 249645_at	AT5G36910	Down; Down	Z Su - ‎2013; shi-2014
251897_at	AT3G54360	NO	P Juntawong 2013			248981_at	AT5G36120	Down	Z Su - ‎2013
251910_at	AT3G53810	Up	Q Guan - ‎2013			248985_at	AT5G36700	Down	Z Su - ‎2013
251922_at	AT3G54030	NO	P Juntawong 2013			249007_at	AT5G34940	Down	Z Su - ‎2013
251927_at	AT3G53990	NO	P Juntawong 2013			249011_at	AT5G35430	Up	Z Su - ‎2013
251936_at	AT3G53700	NO	P Juntawong 2013			249029_at	AT5G35740	Down	Z Su - ‎2013
251941_at	AT3G53470	NO	P Juntawong 2013			249037_at	AT5G28490	Down	Z Su - ‎2013
251943_at	AT3G53500	NO	P Juntawong 2013			249039_at	AT5G28750	Down	Z Su - ‎2013
251952_at	AT3G53650	NO	P Juntawong 2013			249046_at	AT5G29000	Up	Z Su - ‎2013
251962_at	AT3G53420	NO	P Juntawong 2013			249052_at	AT5G44420	Up	shi-2014
251963_at	AT3G53570	NO	P Juntawong 2013			249060_at	AT5G33370	Down	Z Su - ‎2013
252014_at	AT3G52870	NO	P Juntawong 2013			249072_at	AT5G28020	Down	Z Su - ‎2013
252026_at	AT3G53030	NO	P Juntawong 2013			249078_at	AT5G28030	Down	Z Su - ‎2013
252034_at	AT3G52040	NO	P Juntawong 2013			249079_at	AT5G27450	Down	Z Su - ‎2013
252037_at	AT3G51920	NO	P Juntawong 2013			249091_at	AT5G43860	Up	pandey 2013
252044_at	AT3G52420	NO	P Juntawong 2013			249101_at	AT5G26790	Down	Z Su - ‎2013
252065_at	AT3G51610	NO	P Juntawong 2013			249117_at	AT5G27320	Up	Z Su - ‎2013
252080_at	AT3G51670	NO	P Juntawong 2013			249122_at	AT5G27360	Down	Z Su - ‎2013
252091_at	AT3G51390	NO	P Juntawong 2013			249134_at	AT5G25770	Up	Z Su - ‎2013
252092_at	AT3G51420	NO	P Juntawong 2013			249147_at	AT5G43330	Up	pandey 2013
252115_at	AT3G51600	NO	P Juntawong 2013			249148_at	AT5G26220	Down	Z Su - ‎2013
252121_at	AT3G51160	NO	P Juntawong 2013			249162_at	AT5G25460	Up	Z Su - ‎2013
252127_at	AT3G50960	NO	P Juntawong 2013			249167_at	AT5G25490	Down	Z Su - ‎2013
252130_at	AT3G50820	NO	P Juntawong 2013			249190_at	AT5G25350	Up	Z Su - ‎2013
252147_at	AT3G51270	NO	P Juntawong 2013			249204_at	AT5G42570	Up	pandey 2013
252155_at	AT3G50920	NO	P Juntawong 2013			249211_at	AT5G25220	Up	Z Su - ‎2013
252168_at	AT3G50440	NO	P Juntawong 2013			249215_at	AT5G25470	Up	Z Su - ‎2013
252171_at	AT3G50590	NO	P Juntawong 2013			249226_at	AT5G24910	Up	Z Su - ‎2013
252181_at	AT3G50685	NO	P Juntawong 2013			249234_at	AT5G25090	Down	Z Su - ‎2013
252192_at	AT3G50000	NO	P Juntawong 2013			249237_at	AT5G24760	Down	Z Su - ‎2013
252204_at	AT3G50340	NO	P Juntawong 2013			249264_s_at	AT5G41740	Up	A Abdeen - ‎2010
252205_at	AT3G50350	NO	P Juntawong 2013			249276_at	AT5G24690	Up	Z Su - ‎2013
252239_at	AT3G49990	NO	P Juntawong 2013			249282_at	AT5G41760	Up	shi-2014
252252_at	AT3G49180	NO	P Juntawong 2013			249286_at; 249753_at	AT5G24610	Up; Up	Z Su - ‎2013; pandey 2013
252255_at	AT3G49220	NO	P Juntawong 2013			249288_at	AT5G24470	Up	Z Su - ‎2013
252274_at	AT3G49680	NO	P Juntawong 2013			249290_at	AT5G24490	Up	Z Su - ‎2013
252282_at	AT3G49360	NO	P Juntawong 2013			249325_at	AT5G24240	Up	Z Su - ‎2013
252297_at	AT3G48930	NO	P Juntawong 2013			249329_at; 249732_at	AT5G24420	Down; Down	Z Su - ‎2013; shi-2014
252337_at	AT3G48750	NO	P Juntawong 2013			249331_at	AT5G24330	Down	Z Su - ‎2013
252352_at	AT3G48185	NO	P Juntawong 2013			249337_at; 249754_at	AT5G24530	Down; Up	Z Su - ‎2013; pandey 2013
252353_at	AT3G48200	NO	P Juntawong 2013			249340_at	AT5G24590	Up	Z Su - ‎2013
252371_at	AT3G48070	NO	P Juntawong 2013			249346_at; 249769_at	AT5G24120	Up; Up	Z Su - ‎2013; O Wilkins - ‎2010
252385_at	AT3G47810	NO	P Juntawong 2013			249347_at	AT5G24150	Up	R Catala - ‎2007
252389_at	AT3G47833	NO	P Juntawong 2013			249372_at	AT5G40760	Up	pandey 2013
252411_at	AT3G47430	NO	P Juntawong 2013			249377_at	AT5G23910	Down	Z Su - ‎2013
252424_at	AT3G47610	NO	P Juntawong 2013			249383_at	AT5G23400	Down	Z Su - ‎2013
252425_at	AT3G47620	NO	P Juntawong 2013			249392_at; 249838_at	AT5G23460	Up; Up	Z Su - ‎2013; pandey 2013
252427_at	AT3G47640	NO	P Juntawong 2013			249415_at	AT5G23230	Up	Z Su - ‎2013
252445_at	AT3G47000	NO	P Juntawong 2013			249427_at	AT5G39850	Up	pandey 2013
252462_at	AT3G47250	NO	P Juntawong 2013			249429_at	AT5G23420	Down	Z Su - ‎2013
252478_at	AT3G46540	NO	P Juntawong 2013			249442_at	AT5G23060	Down	Z Su - ‎2013
252479_at	AT3G46560	NO	P Juntawong 2013			249454_at	AT5G23050	Up	Z Su - ‎2013
252504_at	AT3G46590	NO	P Juntawong 2013			249456_at	AT5G23020	Up	Z Su - ‎2013
252508_at	AT3G46210	NO	P Juntawong 2013			249467_at	AT5G23210	Down	Z Su - ‎2013
252528_at	AT3G46460	NO	P Juntawong 2013			249472_at; 249862_at	AT5G22920	Up; Down	Z Su - ‎2013; shi-2014
252548_at	AT3G45850	NO	P Juntawong 2013			249483_at	AT5G22860	Up	Z Su - ‎2013
252564_at	AT3G46010	NO	P Juntawong 2013			249494_at	AT5G22880	Down	Z Su - ‎2013
252624_at	AT3G44735	NO	P Juntawong 2013			249503_at	AT5G23010	Up	Z Su - ‎2013
252647_at	AT3G44620	NO	P Juntawong 2013			249542_at	AT5G38140	Up	pandey 2013
252648_at	AT3G44630	NO	P Juntawong 2013			249544_at	AT5G22510	Up	Z Su - ‎2013
252676_at	AT3G44280	NO	P Juntawong 2013			249551_at	AT5G38220	Up	O Wilkins - ‎2010
252692_at	AT3G43960	NO	P Juntawong 2013			249574_at; 249917_at	AT5G22460	Up; Up	Z Su - ‎2013; pandey 2013
252737_at	AT3G43220	NO	P Juntawong 2013			249575_at	AT5G37670	Up	pandey 2013
252745_at	AT3G43230	NO	P Juntawong 2013			249583_at	AT5G22470	Up	Z Su - ‎2013
252754_at	AT4G00980	NO	P Juntawong 2013			249595_at	AT5G37930	Up	pandey 2013
252823_at	AT4G40045	NO	P Juntawong 2013			249612_at	AT5G37290	Up	shi-2014
252879_at	AT4G39390	NO	P Juntawong 2013			249626_at; 249939_at; 249939_at	AT5G22430	Down; Up; Up	Z Su - ‎2013; shi-2014; O Wilkins - ‎2010
252885_at	AT4G39260	NO	P Juntawong 2013			249640_at; 249944_at	AT5G22290	Up; Up	Z Su - ‎2013; pandey 2013
252924_at	AT4G39070	NO	P Juntawong 2013			249677_at; 249685_at	AT5G20830	Up; Up	R Catala - ‎2007; Z Su - ‎2013
252925_at	AT4G39100	NO	P Juntawong 2013			249718_at	AT5G20740	Down	Z Su - ‎2013
252932_at	AT4G39080	NO	P Juntawong 2013			249722_at	AT5G20710	Up	Z Su - ‎2013
252955_at	AT4G38630	NO	P Juntawong 2013			249726_at	AT5G35480	Up	shi-2014
252959_at	AT4G38640	NO	P Juntawong 2013			249732_at	AT5G16390	Down	Z Su - ‎2013
252968_at	AT4G38890	NO	P Juntawong 2013			249741_at; 250131_at	AT5G16550	Up; Up	Z Su - ‎2013; pandey 2013
252973_s_at	AT4G38740	NO	P Juntawong 2013			249742_at; 250100_at	AT5G16570	Down; Up	Z Su - ‎2013; O Wilkins - ‎2010
252974_at	AT4G38800	NO	P Juntawong 2013			249746_at	AT5G16600	Up	Z Su - ‎2013
252975_s_at	AT4G38430	NO	P Juntawong 2013			249752_at; 250083_at; 250083_at; 250083_at	AT5G17220	Down; Down; Up; Up	Z Su - ‎2013; shi-2014; O Wilkins - ‎2010; pandey 2013
252996_s_at	AT4G38460	NO	P Juntawong 2013			249753_at	AT5G16720	Down	Z Su - ‎2013
252998_at	AT4G38510	NO	P Juntawong 2013			249754_at	AT5G16590	Down	Z Su - ‎2013
253001_at	AT4G38490	NO	P Juntawong 2013			249767_at	AT5G24090	Up	pandey 2013
253006_at	AT4G38250	NO	P Juntawong 2013			249769_at	AT5G16230	Down	Z Su - ‎2013
253013_at	AT4G37910	NO	P Juntawong 2013			249780_at	AT5G16340	Up	Z Su - ‎2013
253020_at	AT4G38020	NO	P Juntawong 2013			249788_at; 250127_at	AT5G16380	Up; Up	Z Su - ‎2013; pandey 2013
253027_at	AT4G38150	NO	P Juntawong 2013			249797_at	AT5G23750	Up	pandey 2013
253033_at	AT4G38220	NO	P Juntawong 2013			249800_at	AT5G16000	Down	Z Su - ‎2013
253045_at	AT4G37445	NO	P Juntawong 2013			249817_at	AT5G16190	Down	Z Su - ‎2013
253048_at	AT4G37560	NO	P Juntawong 2013			249832_at	AT5G15510	Down	Z Su - ‎2013
253097_at	AT4G37320	NO	P Juntawong 2013			249836_at	AT5G15780	Up	Z Su - ‎2013
253109_at	AT4G35920	NO	P Juntawong 2013			249847_at	AT5G15160	Up	Z Su - ‎2013
253119_at	AT4G35980	NO	P Juntawong 2013			249849_at; 250158_at; 250158_at	AT5G15190	Up; Down; Up	Z Su - ‎2013; shi-2014; pandey 2013
253129_at	AT4G36020	NO	P Juntawong 2013			249850_at	AT5G15350	Down	Z Su - ‎2013
253160_at	AT4G35760	NO	P Juntawong 2013			249860_at	AT5G14660	Down	Z Su - ‎2013
253163_at	AT4G35750	NO	P Juntawong 2013			249862_at	AT5G14780	Up	Z Su - ‎2013
253167_at	AT4G35310	NO	P Juntawong 2013			249869_at	AT5G15050	Down	Z Su - ‎2013
253196_at	AT4G35260	NO	P Juntawong 2013			249876_at	AT5G15110	Up	Z Su - ‎2013
253205_at	AT4G34490	NO	P Juntawong 2013			249894_at	AT5G14450	Down	Z Su - ‎2013
253223_at	AT4G35000	NO	P Juntawong 2013			249898_at	AT5G14230	Down	Z Su - ‎2013
253225_at	AT4G35020	NO	P Juntawong 2013			249916_at; 250149_at	AT5G14700	Down; Up	Z Su - ‎2013; O Wilkins - ‎2010
253228_at	AT4G34630	NO	P Juntawong 2013			249917_at	AT5G14070	Down	Z Su - ‎2013
253232_at	AT4G34340	NO	P Juntawong 2013			249919_at	AT5G13000	Down	Z Su - ‎2013
253248_at	AT4G34670	NO	P Juntawong 2013			249920_at	AT5G13030	Up	Z Su - ‎2013
253275_at	AT4G34215	NO	P Juntawong 2013			249923_at	AT5G12950	Down	Z Su - ‎2013
253277_at	AT4G34230	NO	P Juntawong 2013			249927_at	AT5G12970	Down	Z Su - ‎2013
253279_at	AT4G34030	NO	P Juntawong 2013			249928_at	AT5G22250	Down	shi-2014
253282_at	AT4G34120	NO	P Juntawong 2013			249937_at	AT5G14100	Down	Z Su - ‎2013
253300_at	AT4G33580	NO	P Juntawong 2013			249939_at; 250207_at; 250207_at	AT5G13930	Up; Up; Up	R Catala - ‎2007; O Wilkins - ‎2010; pandey 2013
253304_at	AT4G33640	NO	P Juntawong 2013			249941_at	AT5G13820	Up	Z Su - ‎2013
253314_at	AT4G33890	NO	P Juntawong 2013			249942_at	AT5G13880	Up	Z Su - ‎2013
253317_at	AT4G33960	NO	P Juntawong 2013			249944_at	AT5G13840	Down	Z Su - ‎2013
253331_at	AT4G33490	NO	P Juntawong 2013			249975_s_at	AT5G12940	Up	Z Su - ‎2013
253333_at	AT4G33510	NO	P Juntawong 2013			249987_at; 250344_at	AT5G11930	Down; Up	Z Su - ‎2013; shi-2014
253359_at	AT4G33080	NO	P Juntawong 2013			249996_at	AT5G12020	Up	R Catala - ‎2007
253367_at	AT4G33180	NO	P Juntawong 2013			249997_at; 250327_at	AT5G12050	Down; Down	Z Su - ‎2013; shi-2014
253386_at	AT4G33030	NO	P Juntawong 2013			249999_at	AT5G12080	Down	Z Su - ‎2013
253388_at	AT4G32910	NO	P Juntawong 2013			250006_at	AT5G12110	Down	Z Su - ‎2013
253399_at	AT4G32850	NO	P Juntawong 2013			250007_at	AT5G12900	Down	Z Su - ‎2013
253416_at	AT4G33070	Up	Q Guan - ‎2013			250012_x_at	AT5G18060	Down	shi-2014
253420_at	AT4G32260	NO	P Juntawong 2013			250013_at	AT5G11450	Down	Z Su - ‎2013
253422_at	AT4G32240	NO	P Juntawong 2013			250024_at	AT5G11840	Up	Z Su - ‎2013
253425_at	AT4G32190	NO	P Juntawong 2013			250032_at	AT5G11730	Up	Z Su - ‎2013
253429_at	AT4G32420	NO	P Juntawong 2013			250053_at	AT5G11300	Down	Z Su - ‎2013
253435_at	AT4G32400	NO	P Juntawong 2013			250054_at; 250363_at	AT5G11390	Up; Up	Z Su - ‎2013; pandey 2013
253438_at	AT4G32520	NO	P Juntawong 2013			250056_at	AT5G11260	Down	Z Su - ‎2013
253442_at	AT4G32530	NO	P Juntawong 2013			250058_at	AT5G11420	Up	Z Su - ‎2013
253462_at	AT4G32150	NO	P Juntawong 2013			250073_at; 250073_at	AT5G17170	Up; Up	shi-2014; O Wilkins - ‎2010
253476_at	AT4G32300	NO	P Juntawong 2013			250083_at; 250408_at	AT5G10930	Up; Up	Z Su - ‎2013; pandey 2013
253477_at	AT4G32320	NO	P Juntawong 2013			250098_at	AT5G17350	Down	shi-2014
253500_at	AT4G31920	NO	P Juntawong 2013			250099_at	AT5G11060	Up	Z Su - ‎2013
253506_at	AT4G31980	NO	P Juntawong 2013			250100_at	AT5G10740	Up	Z Su - ‎2013
253530_at	AT4G31530	NO	P Juntawong 2013			250102_at; 250445_at	AT5G10760	Up; Down	Joachim Kilian 2006; GB Bhaskara - ‎2012
253533_at	AT4G31590	NO	P Juntawong 2013			250103_at	AT5G10770	Down	Z Su - ‎2013
253545_at	AT4G31310	NO	P Juntawong 2013			250114_s_at; 250483_at	AT5G10300	Up; Up	Z Su - ‎2013; pandey 2013
253548_at	AT4G30993	NO	P Juntawong 2013			250125_at	AT5G10320	Down	Z Su - ‎2013
253597_at	AT4G30690	NO	P Juntawong 2013			250127_at	AT5G10310	Down	Z Su - ‎2013
253600_at	AT4G30810	NO	P Juntawong 2013			250141_at	AT5G14640	Up	O Wilkins - ‎2010
253606_at	AT4G30530	NO	P Juntawong 2013			250146_at	AT5G08030	Down	Z Su - ‎2013
253610_at	AT4G30200	NO	P Juntawong 2013			250155_at	AT5G08650	Down	Z Su - ‎2013
253615_at	AT4G30360	NO	P Juntawong 2013			250158_at	AT5G09240	Down	Z Su - ‎2013
253624_at	AT4G30580	NO	P Juntawong 2013			250180_at	AT5G08020	Down	Z Su - ‎2013
253642_at	AT4G29960	NO	P Juntawong 2013			250186_at	AT5G14500	Up	pandey 2013
253644_at	AT4G29870	NO	P Juntawong 2013			250198_at; 250223_at; 250558_at	AT5G07990	Down; Up; Up	Z Su - ‎2013; R Catala - ‎2007; pandey 2013
253650_at	AT4G30020	NO	P Juntawong 2013			250201_at	AT5G08000	Down	Z Su - ‎2013
253668_at	AT4G30220	NO	P Juntawong 2013			250207_at; 250555_at	AT5G07950	Up; Up	Z Su - ‎2013; pandey 2013
253691_at	AT4G29660	NO	P Juntawong 2013			250211_at; 250549_at	AT5G07860	Down; Up	Z Su - ‎2013; shi-2014
253695_at	AT4G29510	NO	P Juntawong 2013			250213_at	AT5G07680	Up	Z Su - ‎2013
253698_at	AT4G29680	NO	P Juntawong 2013			250216_at	AT5G14090	Down	shi-2014
253709_at	AT4G29220	NO	P Juntawong 2013			250243_at	AT5G07470	Up	Z Su - ‎2013
253728_at	AT4G29410	NO	P Juntawong 2013			250259_at; 250582_at	AT5G07580	Down; Up	Z Su - ‎2013; O Wilkins - ‎2010
253740_at	AT4G28706	NO	P Juntawong 2013			250261_at	AT5G07410	Up	Z Su - ‎2013
253752_at	AT4G28910	NO	P Juntawong 2013			250265_at	AT5G05940	Down	Z Su - ‎2013
253755_at	AT4G29040	NO	P Juntawong 2013			250268_s_at	AT5G06100	Up	Z Su - ‎2013
253759_at	AT4G29010	NO	P Juntawong 2013			250277_at	AT5G06050	Down	Z Su - ‎2013
253770_at	AT4G28540	NO	P Juntawong 2013			250279_at	AT5G06690	Down	Z Su - ‎2013
253777_at	AT4G28450	NO	P Juntawong 2013			250284_at	AT5G06870	Down	Z Su - ‎2013
253783_at	AT4G28600	NO	P Juntawong 2013			250286_at	AT5G07030	Down	Z Su - ‎2013
253803_at	AT4G28200	NO	P Juntawong 2013			250290_at	AT5G06980	Up	Z Su - ‎2013
253805_at	AT4G28260	NO	P Juntawong 2013			250292_at; 250648_at; 250648_at	AT5G06760	Up; Down; Up	Z Su - ‎2013; shi-2014; pandey 2013
253814_at	AT4G28290	NO	P Juntawong 2013			250293_s_at; 250624_at; 250624_at	AT5G07330	Up; Up; Up	Z Su - ‎2013; pandey 2013; GB Bhaskara - ‎2012
253834_at	AT4G27800	NO	P Juntawong 2013			250301_at	AT5G11970	Up	pandey 2013
253835_at	AT4G27820	NO	P Juntawong 2013			250304_at	AT5G05860	Down	Z Su - ‎2013
253838_at	AT4G27880	NO	P Juntawong 2013			250326_at	AT5G05790	Down	Z Su - ‎2013
253857_at	AT4G27990	NO	P Juntawong 2013			250327_at; 250755_at	AT5G05750	Up; Up	Z Su - ‎2013; pandey 2013
253858_at	AT4G27600	NO	P Juntawong 2013			250340_at	AT5G05450	Down	Z Su - ‎2013
253861_at	AT4G27680	NO	P Juntawong 2013			250344_at	AT5G05690	Up	Z Su - ‎2013
253891_at	AT4G27720	NO	P Juntawong 2013			250363_at; 250826_at	AT5G05220	Up; Up	Z Su - ‎2013; GB Bhaskara - ‎2012
253927_at	AT4G26710	NO	P Juntawong 2013			250366_at; 250822_at	AT5G05230	Up; Up	Z Su - ‎2013; pandey 2013
253941_at	AT4G26980	NO	P Juntawong 2013			250371_at; 250828_at	AT5G05250	Down; Down	Z Su - ‎2013; shi-2014
253958_at	AT4G26400	NO	P Juntawong 2013			250380_at; 250794_at	AT5G05270	Down; Up	Z Su - ‎2013; O Wilkins - ‎2010
253973_at	AT4G26555	NO	P Juntawong 2013			250394_at	AT5G04540	Up	Z Su - ‎2013
253981_at	AT4G26670	NO	P Juntawong 2013			250408_at	AT5G04620	Down	Z Su - ‎2013
253993_at	AT4G26070	NO	P Juntawong 2013			250413_at; 250811_at; 250811_at	AT5G05110	Up; Up; Up	Z Su - ‎2013; O Wilkins - ‎2010; pandey 2013
254029_at	AT4G25870	NO	P Juntawong 2013			250420_at; 250809_at	AT5G05140	Up; Up	Z Su - ‎2013; O Wilkins - ‎2010
254040_at	AT4G25900	NO	P Juntawong 2013			250445_at	AT5G04370	Up	Z Su - ‎2013
254054_at	AT4G25320	NO	P Juntawong 2013			250446_at; 250891_at	AT5G04530	Down; Up	Z Su - ‎2013; pandey 2013
254068_at	AT4G25450	NO	P Juntawong 2013			250470_at	AT5G04000	Up	Z Su - ‎2013
254073_at	AT4G25500	NO	P Juntawong 2013			250477_at	AT5G04110	Up	Z Su - ‎2013
254077_at	AT4G25640	NO	P Juntawong 2013			250480_at	AT5G04140	Down	Z Su - ‎2013
254081_at	AT4G25660	NO	P Juntawong 2013			250481_at	AT5G04180	Up	Z Su - ‎2013
254082_at	AT4G25720	NO	P Juntawong 2013			250482_at	AT5G04250	Up	Z Su - ‎2013
254085_at	AT4G24960	NO; Up	P Juntawong 2013; Q Guan - ‎2013			250483_at	AT5G04160	Down	Z Su - ‎2013
254099_at	AT4G25130	NO	P Juntawong 2013			250485_at	AT5G03850	Down	Z Su - ‎2013
254106_at	AT4G24990	NO	P Juntawong 2013			250496_at	AT5G03560	Up	Z Su - ‎2013
254117_at	AT4G24750	NO	P Juntawong 2013			250500_at; 250500_at	AT5G09530	Up; Up	O Wilkins - ‎2010; pandey 2013
254122_at	AT4G24510	NO	P Juntawong 2013			250503_at	AT5G03610	Down	Z Su - ‎2013
254127_at	AT4G24520	NO	P Juntawong 2013			250506_at	AT5G09930	Up	pandey 2013
254131_at	AT4G24740	NO	P Juntawong 2013			250512_at	AT5G03870	Down	Z Su - ‎2013
254157_at	AT4G24220	NO	P Juntawong 2013			250515_at	AT5G09570	Up	shi-2014
254162_at	AT4G24440	NO	P Juntawong 2013			250516_at	AT5G09620	Up	pandey 2013
254166_at	AT4G24190	NO	P Juntawong 2013			250522_at; 250931_at	AT5G03200	Up; Up	Z Su - ‎2013; O Wilkins - ‎2010
254187_at	AT4G23890	NO	P Juntawong 2013			250531_at	AT5G03240	Up	Z Su - ‎2013
254193_at	AT4G23870	NO	P Juntawong 2013			250533_at	AT5G03230	Up	Z Su - ‎2013
254211_at	AT4G23570	NO	P Juntawong 2013			250546_at	AT5G03030	Down	Z Su - ‎2013
254223_at	AT4G23730	NO	P Juntawong 2013			250549_at	AT5G02810	Up	Z Su - ‎2013
254225_at	AT4G23670	NO	P Juntawong 2013			250550_at	AT5G07870	Up	shi-2014
254227_at	AT4G23630	NO	P Juntawong 2013			250558_at	AT5G02860	Up	Z Su - ‎2013
254270_at	AT4G23100	NO	P Juntawong 2013			250560_at	AT5G02890	Down	Z Su - ‎2013
254298_at	AT4G22890	NO	P Juntawong 2013			250561_at; 250960_at	AT5G02940	Down; Up	Z Su - ‎2013; shi-2014
254306_at	AT4G22330	NO	P Juntawong 2013			250565_at; 250988_at	AT5G02880	Up; Up	Z Su - ‎2013; pandey 2013
254314_at	AT4G22470	Up	Q Guan - ‎2013			250582_at	AT5G02580	Down	Z Su - ‎2013
254348_at	AT4G22150	NO	P Juntawong 2013			250597_at	AT5G02760	Down	Z Su - ‎2013
254355_at	AT4G22380	NO	P Juntawong 2013			250598_at; 250970_at	AT5G02770	Up; Up	Z Su - ‎2013; pandey 2013
254386_at	AT4G21960	NO	P Juntawong 2013			250606_s_at	AT5G02420	Up	Z Su - ‎2013
254388_at	AT4G21860	NO	P Juntawong 2013			250608_at	AT5G02440	Down	Z Su - ‎2013
254393_at	AT4G21580	NO	P Juntawong 2013			250609_at; 251010_at; 251010_at	AT5G02550	Up; Up; Up	Z Su - ‎2013; shi-2014; pandey 2013
254399_at	AT4G21110	NO	P Juntawong 2013			250613_at; 250992_at	AT5G02260	Up; Up	Z Su - ‎2013; pandey 2013
254446_at	AT4G20890	NO	P Juntawong 2013			250624_at	AT5G02370	Down	Z Su - ‎2013
254448_at	AT4G20870	NO	P Juntawong 2013			250631_at	AT5G02490	Down	Z Su - ‎2013
254451_at	AT4G21090	NO	P Juntawong 2013			250633_at; 256245_at	AT5G02500	Up; Up	R Catala - ‎2007; shi-2014
254452_at	AT4G21100	NO	P Juntawong 2013			250648_at; 251078_at	AT5G01990	Up; Up	Z Su - ‎2013; pandey 2013
254549_at	AT4G19880	NO	P Juntawong 2013			250649_at	AT5G01910	Down	Z Su - ‎2013
254557_at	AT4G19140	NO	P Juntawong 2013			250661_at	AT5G02170	Up	Z Su - ‎2013
254638_at	AT4G18740	NO	P Juntawong 2013			250663_at	AT5G07110	Down	shi-2014
254654_at	AT4G18040	NO	P Juntawong 2013			250664_at	AT5G07080	Up	pandey 2013
254656_at	AT4G18070	NO	P Juntawong 2013			250665_at	AT5G02120	Down	Z Su - ‎2013
254670_at	AT4G18390	NO	P Juntawong 2013			250669_at; 251039_at	AT5G02020	Up; Up	Z Su - ‎2013; pandey 2013
254682_at	AT4G13640	NO	P Juntawong 2013			250676_at; 251060_at	AT5G01820	Up; Up	Z Su - ‎2013; pandey 2013
254684_at	AT4G13850	NO	P Juntawong 2013			250710_at	AT5G01700	Up	Z Su - ‎2013
254686_at	AT4G13720	NO	P Juntawong 2013			250723_at	AT5G06300	Up	O Wilkins - ‎2010
254709_at	AT4G17890	NO	P Juntawong 2013			250733_at; 251058_at	AT5G01790	Down; Up	Z Su - ‎2013; shi-2014
254727_at	AT4G13670	NO	P Juntawong 2013			250737_at; 251066_at	AT5G01880	Up; Up	Z Su - ‎2013; pandey 2013
254734_at	AT4G13780	NO	P Juntawong 2013			250738_at	AT5G01210	Up	Z Su - ‎2013
254750_at	AT4G13150	NO	P Juntawong 2013			250741_at	AT5G01370	Down	Z Su - ‎2013
254760_at	AT4G13200	NO	P Juntawong 2013			250752_at	AT5G01200	Up	Z Su - ‎2013
254776_at	AT4G13360	NO	P Juntawong 2013			250753_at; 251084_at; 251084_at	AT5G01520	Up; Up; Up	Z Su - ‎2013; O Wilkins - ‎2010; pandey 2013
254794_at	AT4G12970	NO	P Juntawong 2013			250755_at; 251137_at	AT5G01300	Up; Up	Z Su - ‎2013; pandey 2013
254814_at	AT4G12340	NO	P Juntawong 2013			250761_at; 251100_at	AT5G01670	Up; Up	Z Su - ‎2013; pandey 2013
254848_at	AT4G11960	NO	P Juntawong 2013			250777_at	AT5G05440	Down	shi-2014
254869_at	AT4G11890	NO	P Juntawong 2013			250781_at	AT4G39970	Down	Z Su - ‎2013
254873_at	AT4G11420	NO	P Juntawong 2013			250793_at	AT5G05600	Up	pandey 2013
254890_at	AT4G11600	NO	P Juntawong 2013			250794_at; 250828_at	AT4G39950	Down; Up	Z Su - ‎2013; R Catala - ‎2007
254891_at	AT4G11740	NO	P Juntawong 2013			250796_at	AT5G05300	Down	shi-2014
254892_at	AT4G11800	NO	P Juntawong 2013			250809_at	AT4G39670	Up	Z Su - ‎2013
254955_at	AT4G10920	NO	P Juntawong 2013			250811_at	AT4G39630	Down	Z Su - ‎2013
254963_at	AT4G11060	NO	P Juntawong 2013			250822_at	AT4G39940	Down	Z Su - ‎2013
254969_at	AT4G10360	NO	P Juntawong 2013			250823_at; 252853_at	AT4G39710	Down; Down	Z Su - ‎2013; shi-2014
254980_at	AT4G10450	NO	P Juntawong 2013			250826_at	AT4G39880	Down	Z Su - ‎2013
255008_at	AT4G10060	NO	P Juntawong 2013			250832_at	AT5G04950	Up	shi-2014
255037_at	AT4G09460	NO	P Juntawong 2013			250833_at	AT4G39130	Up	Z Su - ‎2013
255039_at	AT4G09570	NO	P Juntawong 2013			250837_at; 252945_at	AT4G39140	Up; Up	Z Su - ‎2013; pandey 2013
255041_at	AT4G09620	NO	P Juntawong 2013			250864_at	AT4G38440	Up	Z Su - ‎2013
255047_at	AT4G09670	NO	P Juntawong 2013			250881_at	AT4G38550	Down	Z Su - ‎2013
255087_at	AT4G09340	NO	P Juntawong 2013			250891_at	AT4G39090	Up	Z Su - ‎2013
255131_at	AT4G08280	NO	P Juntawong 2013			250896_at	AT4G38330	Down	Z Su - ‎2013
255225_at	AT4G05410	NO	P Juntawong 2013			250899_at	AT5G03340	Up	pandey 2013
255232_at	AT4G05330	NO	P Juntawong 2013			250918_at; 253000_at; 253000_at	AT4G38360	Up; Up; Up	Z Su - ‎2013; shi-2014; pandey 2013
255257_at	AT4G05050	NO	P Juntawong 2013			250920_at	AT4G38230	Up	Z Su - ‎2013
255279_at	AT4G04950	NO	P Juntawong 2013			250931_at; 253017_at	AT4G37970	Up; Up	Z Su - ‎2013; pandey 2013
255290_at	AT4G04640	NO	P Juntawong 2013			250935_at	AT4G37990	Up	Z Su - ‎2013
255305_at	AT4G04770	NO	P Juntawong 2013			250937_at	AT4G37980	Up	Z Su - ‎2013
255325_at	AT4G04210	NO	P Juntawong 2013			250938_at	AT4G37820	Down	Z Su - ‎2013
255379_at	AT4G03520	NO	P Juntawong 2013			250942_at; 253022_at; 253022_at	AT4G38060	Up; Up; Up	Z Su - ‎2013; shi-2014; O Wilkins - ‎2010
255381_at	AT4G03510	NO	P Juntawong 2013			250955_at	AT4G37870	Up	Z Su - ‎2013
255429_at	AT4G03410	NO	P Juntawong 2013			250970_at	AT4G37610	Up	Z Su - ‎2013
255444_at	AT4G02560	NO	P Juntawong 2013			250971_at	AT4G37630	Down	Z Su - ‎2013
255456_at	AT4G02920	NO	P Juntawong 2013			250974_at	AT4G37660	Down	Z Su - ‎2013
255469_at	AT4G03030	NO	P Juntawong 2013			250987_at	AT4G37740	Down	Z Su - ‎2013
255473_at	AT4G02450	NO	P Juntawong 2013			250988_at; 253010_at	AT4G37750	Down; Down	Z Su - ‎2013; GB Bhaskara - ‎2012
255487_at	AT4G02610	NO	P Juntawong 2013			250992_at	AT4G37180	Up	Z Su - ‎2013
255503_at	AT4G02420	NO	P Juntawong 2013			250998_at	AT5G02620	Up	pandey 2013
255504_at	AT4G02200	NO	P Juntawong 2013			251012_at	AT4G37430	Up	Z Su - ‎2013
255525_at	AT4G02340	NO	P Juntawong 2013			251017_at	AT4G37530	Down	Z Su - ‎2013
255526_at	AT4G02350	NO	P Juntawong 2013			251019_at	AT4G37240	Down	Z Su - ‎2013
255529_at	AT4G02120	NO	P Juntawong 2013			251023_at	AT4G37110	Down	Z Su - ‎2013
255537_at	AT4G01690	NO	P Juntawong 2013			251031_at	AT4G37080	Down	Z Su - ‎2013
255554_at	AT4G01897	NO	P Juntawong 2013			251046_at	AT4G37200	Down	Z Su - ‎2013
255559_at	AT4G02010	NO	P Juntawong 2013			251060_at	AT4G36600	Up	Z Su - ‎2013
255569_at	AT4G01320	NO	P Juntawong 2013			251066_at	AT4G36740	Up	Z Su - ‎2013
255583_at	AT4G01510	NO	P Juntawong 2013			251078_at	AT4G36780	Up	Z Su - ‎2013
255586_at	AT4G01560	NO	P Juntawong 2013			251084_at	AT4G36180	Down	Z Su - ‎2013
255594_at	AT4G01660	NO	P Juntawong 2013			251100_at	AT4G36220	Down	Z Su - ‎2013
255626_at	AT4G00780	NO	P Juntawong 2013			251103_at	AT4G36490	Up	Z Su - ‎2013
255635_at	AT4G00720	NO	P Juntawong 2013			251109_at; 253081_at	AT4G36210	Up; Up	Z Su - ‎2013; pandey 2013
255645_at	AT4G00880	NO	P Juntawong 2013			251119_at	AT3G59840	Down	Z Su - ‎2013
255659_at	AT4G00895	NO	P Juntawong 2013			251132_at	AT4G35670	Up	Z Su - ‎2013
255720_at	AT1G32060	NO	P Juntawong 2013			251137_at	AT4G36030	Down	Z Su - ‎2013
255736_at	AT1G25380	NO	P Juntawong 2013			251142_at	AT4G35620	Down	Z Su - ‎2013
255737_at	AT1G25420	NO	P Juntawong 2013			251144_at; 253161_at; 253161_at	AT4G35770	Up; Down; Up	Z Su - ‎2013; shi-2014; GB Bhaskara - ‎2012
255749_at	AT1G31970	NO	P Juntawong 2013			251145_at	AT3G59780	Down	Z Su - ‎2013
255766_at	AT1G16750	NO	P Juntawong 2013			251146_at	AT3G59940	Up	Z Su - ‎2013
255792_at	AT2G33620	NO	P Juntawong 2013			251150_at	AT3G59400	Down	Z Su - ‎2013
255793_at	AT2G33250	NO	P Juntawong 2013			251153_at	AT3G59060	Up	Z Su - ‎2013
255794_at	AT2G33480	NO	P Juntawong 2013			251155_at	AT3G59550	Down	Z Su - ‎2013
255797_at	AT2G33630	NO	P Juntawong 2013			251156_at	AT3G59350	Up	Z Su - ‎2013
255798_at	AT2G33255	NO	P Juntawong 2013			251157_at	AT3G59480	Up	Z Su - ‎2013
255809_at	AT4G10300	NO	P Juntawong 2013			251169_at	AT3G59650	Down	Z Su - ‎2013
255816_at	AT2G33470	NO	P Juntawong 2013			251174_at	AT3G59580	Up	Z Su - ‎2013
255827_at	AT2G40600	NO	P Juntawong 2013			251174_at; 255428_at	AT3G63200	Down; Down	shi-2014; Z Su - ‎2013
255845_at	AT2G33600	NO	P Juntawong 2013			251181_at; 255452_at	AT3G62820	Up; Down	O Wilkins - ‎2010; Z Su - ‎2013
255857_at	AT1G67080	NO	P Juntawong 2013			251187_at	AT3G58650	Down	Z Su - ‎2013
255865_at	AT2G30330	NO	P Juntawong 2013			251187_at; 255460_at	AT3G62770	Up; Up	shi-2014; Z Su - ‎2013
255871_at	AT2G30260	NO	P Juntawong 2013			251191_at	AT3G58120	Down	Z Su - ‎2013
255889_at	AT1G17840	NO	P Juntawong 2013			251195_at	AT3G62930	Down	shi-2014
255929_at	AT1G12650	NO	P Juntawong 2013			251196_at; 251509_at	AT3G59010	Down; Up	Z Su - ‎2013; O Wilkins - ‎2010
255931_at	AT1G12710	NO	P Juntawong 2013			251200_at	AT3G59220	Up	R Catala - ‎2007
255959_at	AT1G21980	NO	P Juntawong 2013			251219_at	AT3G57920	Down	Z Su - ‎2013
255960_at	AT1G22140	NO	P Juntawong 2013			251221_at	AT3G58100	Down	Z Su - ‎2013
255968_at	AT1G22270	NO	P Juntawong 2013			251227_at	AT3G62700	Up	pandey 2013
256013_at	AT1G19270	NO	P Juntawong 2013			251228_at	AT3G58620	Down	Z Su - ‎2013
256034_at	AT1G07080	NO	P Juntawong 2013			251241_s_at	AT3G57930	Down	Z Su - ‎2013
256035_at	AT1G07140	NO	P Juntawong 2013			251243_at	AT3G56910	Down	Z Su - ‎2013
256064_at	AT1G07020	NO	P Juntawong 2013			251245_at	AT3G57530	Up	Z Su - ‎2013
256065_at	AT1G07070	NO	P Juntawong 2013			251253_at	AT3G57830	Down	Z Su - ‎2013
256074_at	AT1G18260	NO	P Juntawong 2013			251261_at; 251644_at; 251644_at	AT3G57540	Up; Up; Up	Z Su - ‎2013; O Wilkins - ‎2010; pandey 2013
256075_at	AT1G18150	NO	P Juntawong 2013			251267_at	AT3G57880	Up	Z Su - ‎2013
256088_at	AT1G20810	NO	P Juntawong 2013			251267_at; 255527_at	AT3G62330	Up; Up	pandey 2013; Z Su - ‎2013
256091_at	AT1G20693	NO	P Juntawong 2013			251271_at	AT3G57510	Up	Z Su - ‎2013
256092_at	AT1G20696	NO	P Juntawong 2013			251272_at; 251668_at	AT3G57010	Up; Up	Z Su - ‎2013; pandey 2013
256112_at	AT1G16920	NO	P Juntawong 2013			251282_at	AT3G56810	Down	Z Su - ‎2013
256117_at	AT1G16840	NO	P Juntawong 2013			251287_at	AT3G56870	Down	Z Su - ‎2013
256119_at	AT1G18070	NO	P Juntawong 2013			251289_at; 251289_at	AT3G61830	Up; Up	O Wilkins - ‎2010; pandey 2013
256129_at	AT1G18210	NO	P Juntawong 2013			251291_at	AT3G57040	Up	Z Su - ‎2013
256134_at	AT1G13560	NO	P Juntawong 2013			251291_at; 255590_at	AT3G61900	Up; Up	pandey 2013; Z Su - ‎2013
256144_at	AT1G48630	NO	P Juntawong 2013			251293_at	AT3G57150	Down	Z Su - ‎2013
256149_at	AT1G55110	NO	P Juntawong 2013			251301_at	AT3G61880	Up	pandey 2013
256156_at	AT3G08510	NO	P Juntawong 2013			251304_at	AT3G61990	Up	pandey 2013
256160_at	AT1G30120	NO	P Juntawong 2013			251305_at	AT3G57450	Down	Z Su - ‎2013
256179_at	AT1G51710	NO	P Juntawong 2013			251329_at; 255607_at	AT3G61450	Up; Up	GB Bhaskara - ‎2012; Z Su - ‎2013
256186_at	AT1G51680	NO	P Juntawong 2013			251336_at	AT3G56600	Up	Z Su - ‎2013
256207_at	AT1G50920	NO	P Juntawong 2013			251342_at	AT3G56060	Up	Z Su - ‎2013
256226_at	AT1G56280	NO	P Juntawong 2013			251358_at	AT3G56480	Down	Z Su - ‎2013
256228_at	AT1G56190	NO	P Juntawong 2013			251388_at	AT3G56160	Down	Z Su - ‎2013
256232_at	AT3G12570	NO	P Juntawong 2013			251395_at; 266448_s_at	AT2G43210	Up; Up	Z Su - ‎2013; pandey 2013
256256_at	AT3G11230	NO	P Juntawong 2013			251395_at; 266716_at	AT2G45470	Up; Down	shi-2014; Z Su - ‎2013
256263_at	AT3G12290	NO	P Juntawong 2013			251400_at; 255716_at	AT3G60420	Up; Up	shi-2014; Z Su - ‎2013
256267_at	AT3G12260	NO	P Juntawong 2013			251402_at; 251772_at	AT3G55920	Down; Down	Z Su - ‎2013; shi-2014
256270_at	AT3G12300	NO	P Juntawong 2013			251426_at	AT3G60180	Up	pandey 2013
256277_at	AT3G12120	NO	P Juntawong 2013			251427_at; 251774_at	AT3G55840	Up; Up	Z Su - ‎2013; pandey 2013
256288_at	AT3G12270	NO	P Juntawong 2013			251432_at	AT3G59820	Up	pandey 2013
256301_at	AT1G69510	NO	P Juntawong 2013			251443_at	AT3G55800	Down	Z Su - ‎2013
256310_at	AT1G30360	NO	P Juntawong 2013			251446_at	AT3G55660	Down	Z Su - ‎2013
256311_at	AT1G30330	NO	P Juntawong 2013			251483_at	AT3G55500	Down	Z Su - ‎2013
256329_at	AT1G76850	NO	P Juntawong 2013			251485_at	AT3G55360	Down	Z Su - ‎2013
256336_at	AT1G72030	NO	P Juntawong 2013			251487_at	AT3G55610	Up	Z Su - ‎2013
256341_at	AT1G72040	NO	P Juntawong 2013			251491_at	AT3G55310	Up	Z Su - ‎2013
256343_at	AT1G72090	NO	P Juntawong 2013			251494_at	AT3G55250	Down	Z Su - ‎2013
256373_at	AT1G66740	NO	P Juntawong 2013			251509_at	AT3G54950	Up	R Catala - ‎2007
256385_at	AT1G66580	NO	P Juntawong 2013			251519_at	AT3G55270	Up	Z Su - ‎2013
256424_at	AT1G33490	NO	P Juntawong 2013			251527_at	AT3G54900	Down	Z Su - ‎2013
256441_at	AT3G10940	NO	P Juntawong 2013			251560_at	AT3G54620	Up	Z Su - ‎2013
256455_at	AT1G75190	NO	P Juntawong 2013			251563_at	AT3G54560	Down	Z Su - ‎2013
256530_at	AT1G33290	NO	P Juntawong 2013			251574_at	AT3G54750	Down	Z Su - ‎2013
256536_at	AT1G33330	NO	P Juntawong 2013			251575_at	AT3G54850	Up	Z Su - ‎2013
256575_at	AT3G14790	NO	P Juntawong 2013			251584_at	AT3G54890	Up	Z Su - ‎2013
256576_at	AT3G28210	Up	Q Guan - ‎2013			251591_at	AT3G57680	Up	O Wilkins - ‎2010
256579_at	AT3G28720	NO	P Juntawong 2013			251603_at	AT3G54430	Down	Z Su - ‎2013
256607_at	AT3G32930	NO	P Juntawong 2013			251605_at	AT3G54500	Up	Z Su - ‎2013
256629_at	AT3G19980	NO	P Juntawong 2013			251610_at; 251859_at	AT3G54680	Up; Up	Z Su - ‎2013; pandey 2013
256649_at	AT3G13570	NO	P Juntawong 2013			251622_at; 251928_at; 251928_at	AT3G53980	Up; Up; Up	Z Su - ‎2013; shi-2014; pandey 2013
256671_at	AT3G52290	NO	P Juntawong 2013			251625_at; 251625_at; 251625_at	AT3G57260	Up; Up; Down	shi-2014; pandey 2013; GB Bhaskara - ‎2012
256677_at	AT3G52190	NO	P Juntawong 2013			251635_at	AT3G54200	Up	Z Su - ‎2013
256698_at	AT3G20680	NO	P Juntawong 2013			251636_at	AT3G54390	Up	Z Su - ‎2013
256711_at	AT3G30390	NO	P Juntawong 2013			251640_at	AT3G54090	Down	Z Su - ‎2013
256745_at	AT3G29360	NO	P Juntawong 2013			251642_at; 251892_at	AT3G54320	Up; Up	Z Su - ‎2013; pandey 2013
256746_at	AT3G29320	NO	P Juntawong 2013			251658_at	AT3G57020	Up	pandey 2013
256794_at	AT3G22230	NO	P Juntawong 2013			251665_at	AT3G53620	Down	Z Su - ‎2013
256797_at	AT3G18600	NO	P Juntawong 2013			251667_at	AT3G53900	Down	Z Su - ‎2013
256836_at	AT3G22960	NO	P Juntawong 2013			251668_at	AT3G53510	Up	Z Su - ‎2013
256865_at	AT3G23820	NO	P Juntawong 2013			251688_at	AT3G52780	Up	Z Su - ‎2013
256881_at	AT3G26410	NO	P Juntawong 2013			251697_at	AT3G52800	Up	Z Su - ‎2013
256891_at	AT3G19030	NO	P Juntawong 2013			251701_at; 252027_at	AT3G52850	Up; Up	Z Su - ‎2013; pandey 2013
256943_at	AT3G18910	NO	P Juntawong 2013			251705_at	AT3G52750	Down	Z Su - ‎2013
256959_at	AT3G13440	NO	P Juntawong 2013			251725_at	AT3G56260	Up	O Wilkins - ‎2010
256972_at	AT3G21140	NO	P Juntawong 2013			251745_at; 252051_at	AT3G52570	Up; Up	Z Su - ‎2013; pandey 2013
257002_at	AT3G14100	NO	P Juntawong 2013			251746_at	AT3G52600	Up	Z Su - ‎2013
257003_at	AT3G14110	NO	P Juntawong 2013			251753_at; 251753_at	AT3G55760	Up; Up	O Wilkins - ‎2010; pandey 2013
257020_at	AT3G19590	NO	P Juntawong 2013			251759_at	AT3G52310	Up	Z Su - ‎2013
257023_at	AT3G19760	NO	P Juntawong 2013			251762_at	AT3G52370	Down	Z Su - ‎2013
257037_at	AT3G19130	NO	P Juntawong 2013			251770_at	AT3G55970	Down	shi-2014
257058_at	AT3G15352	NO	P Juntawong 2013			251774_at	AT3G52380	Down	Z Su - ‎2013
257072_at	AT3G14220	NO	P Juntawong 2013			251775_s_at	AT2G39800;AT3G55610	Up	pandey 2013
257104_at	AT3G25040	NO	P Juntawong 2013			251778_at	AT3G52340	Up	Z Su - ‎2013
257112_at	AT3G20120	NO	P Juntawong 2013			251780_s_at	AT3G55290AT3G55310	Up	O Wilkins - ‎2010
257132_at	AT3G20230	NO	P Juntawong 2013			251780_s_at	AT3G55310;AT3G55290	Up	pandey 2013
257157_at	AT3G24350	NO	P Juntawong 2013			251786_at	AT3G51890	Up	Z Su - ‎2013
257169_at	AT3G24315	NO	P Juntawong 2013			251791_at	AT3G52110	Down	Z Su - ‎2013
257177_at	AT3G23490	NO	P Juntawong 2013			251796_at	AT3G52000	Up	Z Su - ‎2013
257191_at	AT3G13175	NO	P Juntawong 2013			251797_at	AT3G55560	Up	pandey 2013
257192_at	AT3G13200	NO	P Juntawong 2013			251800_at	AT3G55510	Down	shi-2014
257193_at	AT3G13160	NO	P Juntawong 2013			251815_at	AT3G51740	Down	Z Su - ‎2013
257211_at	AT3G15080	NO	P Juntawong 2013			251827_at	AT3G51830	Up	Z Su - ‎2013
257213_at	AT3G15020	NO	P Juntawong 2013			251846_at; 251848_at; 252123_at	AT3G51240	Up; Down; Up	R Catala - ‎2007; Z Su - ‎2013; O Wilkins - ‎2010
257219_at	AT3G14930	NO	P Juntawong 2013			251859_at	AT3G51280	Down	Z Su - ‎2013
257222_at	AT3G27925	NO	P Juntawong 2013			251862_at	AT3G51720	Down	Z Su - ‎2013
257227_at	AT3G27820	NO	P Juntawong 2013			251864_at	AT3G51750	Up	Z Su - ‎2013
257228_at	AT3G27890	NO	P Juntawong 2013			251896_at; 252137_at; 252137_at	AT3G50980	Up; Up; Up	Z Su - ‎2013; pandey 2013; GB Bhaskara - ‎2012
257236_at	AT3G15095	NO	P Juntawong 2013			251900_at	AT3G51110	Up	Z Su - ‎2013
257239_at	AT3G24100	NO	P Juntawong 2013			251920_at	AT3G50890	Down	Z Su - ‎2013
257251_at	AT3G24160	NO	P Juntawong 2013			251928_at; 252134_at; 252134_at	AT3G50910	Up; Up; Up	Z Su - ‎2013; shi-2014; O Wilkins - ‎2010
257310_at	AT3G26560	NO	P Juntawong 2013			251930_at	AT3G53780	Up	pandey 2013
257377_at	AT2G28890	NO	P Juntawong 2013			251937_at	AT3G53400	Up	shi-2014
257444_at	AT2G12550	NO	P Juntawong 2013			251937_at	AT3G53400AT3G53402	Up	O Wilkins - ‎2010
257495_at	AT1G07960	NO	P Juntawong 2013			251944_at	AT3G50760	Up	Z Su - ‎2013
257516_at	AT1G69040	NO	P Juntawong 2013			251961_at	AT3G50870	Down	Z Su - ‎2013
257522_at	AT3G08990	NO	P Juntawong 2013			251966_at	AT3G50750	Down	Z Su - ‎2013
257553_at	AT3G16830	NO	P Juntawong 2013			251975_at	AT3G53230	Up	pandey 2013
257560_at	AT3G14960	NO	P Juntawong 2013			251982_at	AT3G50650	Up	Z Su - ‎2013
257598_at	AT3G24800	NO	P Juntawong 2013			251988_at	AT3G50700	Down	Z Su - ‎2013
257648_at	AT3G16840	NO	P Juntawong 2013			251995_at	AT3G50560	Down	Z Su - ‎2013
257651_at	AT3G16850	NO	P Juntawong 2013			252001_at; 252010_at	AT3G50060	Down; Up	Z Su - ‎2013; Joachim Kilian 2006
257652_at	AT3G16810	NO	P Juntawong 2013			252009_at; 252199_at	AT3G50270	Down; Down	Z Su - ‎2013; GB Bhaskara - ‎2012
257654_at	AT3G13310	NO	P Juntawong 2013			252011_at; 252220_at	AT3G49940	Down; Down	Z Su - ‎2013; shi-2014
257658_at	AT3G13230	NO	P Juntawong 2013			252025_at	AT3G50480	Down	Z Su - ‎2013
257659_at	AT3G13226	NO	P Juntawong 2013			252027_at	AT3G50280	Down	Z Su - ‎2013
257674_at	AT3G20390	NO	P Juntawong 2013			252032_at	AT3G49530	Up	Z Su - ‎2013
257703_at	AT3G12640	NO	P Juntawong 2013			252036_at	AT3G49210	Up	Z Su - ‎2013
257713_at	AT3G27380	NO	P Juntawong 2013			252048_at	AT3G49760	Up	Z Su - ‎2013
257722_at	AT3G18490	NO	P Juntawong 2013			252051_at	AT3G49790	Up	Z Su - ‎2013
257723_at	AT3G18500	NO	P Juntawong 2013			252052_at	AT3G49900	Down	Z Su - ‎2013
257741_at	AT3G27340	NO	P Juntawong 2013			252073_at	AT3G48580	Up	Z Su - ‎2013
257743_at	AT3G27390	NO	P Juntawong 2013			252075_at; 252321_at	AT3G48510	Up; Up	Z Su - ‎2013; pandey 2013
257744_at	AT3G29230	NO	P Juntawong 2013			252078_at; 252323_at	AT3G48530	Up; Up	Z Su - ‎2013; pandey 2013
257749_at	AT3G18780	NO	P Juntawong 2013			252085_s_at; 252300_at; 252300_at	AT3G49160	Up; Up; Up	Z Su - ‎2013; shi-2014; O Wilkins - ‎2010
257756_at	AT3G18680	NO	P Juntawong 2013			252089_at	AT3G49260	Down	Z Su - ‎2013
257773_at	AT3G29185	NO	P Juntawong 2013			252095_at	AT3G48100	Down	Z Su - ‎2013
257789_at	AT3G27020	NO	P Juntawong 2013			252100_at	AT3G48360	Up	Joachim Kilian 2006
257790_at	AT3G27090	NO	P Juntawong 2013			252114_at	AT3G48460	Down	Z Su - ‎2013
257800_at	AT3G15900	NO	P Juntawong 2013			252123_at	AT3G48425	Down	Z Su - ‎2013
257805_at	AT3G18830	NO	P Juntawong 2013			252129_at	AT3G47560	Down	Z Su - ‎2013
257814_at	AT3G25110	NO	P Juntawong 2013			252131_at	AT3G47650	Down	Z Su - ‎2013
257816_at	AT3G25140	NO	P Juntawong 2013			252134_at	AT3G47600	Up	Z Su - ‎2013
257817_at	AT3G25150	NO	P Juntawong 2013			252137_at	AT3G48090	Down	Z Su - ‎2013
257833_at	AT3G26640	NO	P Juntawong 2013			252148_at	AT3G48450	Up	Z Su - ‎2013
257840_at	AT3G25250	Up	Q Guan - ‎2013			252166_at	AT3G50500	Up	pandey 2013
257860_at	AT3G13062	NO	P Juntawong 2013			252167_at; 252464_at	AT3G47160	Up; Up	Z Su - ‎2013; pandey 2013
257876_at	AT3G17130	NO	P Juntawong 2013			252170_at	AT3G47080	Up	Z Su - ‎2013
257879_at	AT3G17160	NO	P Juntawong 2013			252175_at	AT3G47340	Up	Z Su - ‎2013
257894_at	AT3G17100	NO	P Juntawong 2013			252178_at	AT3G47420	Up	Z Su - ‎2013
257938_at	AT3G19820	NO	P Juntawong 2013			252179_at	AT3G47470	Down	Z Su - ‎2013
257939_at	AT3G19930	NO	P Juntawong 2013			252183_at; 252183_at	AT3G50740	Down; Up	shi-2014; O Wilkins - ‎2010
257962_at	AT3G19790	NO	P Juntawong 2013			252193_at	AT3G46670	Down	Z Su - ‎2013
257966_at	AT3G19800	NO	P Juntawong 2013			252199_at	AT3G46940	Down	Z Su - ‎2013
257967_at	AT3G19910	NO	P Juntawong 2013			252200_at	AT3G47070	Down	Z Su - ‎2013
257983_at	AT3G20790	NO	P Juntawong 2013			252215_at	AT3G46780	Down	Z Su - ‎2013
258000_at	AT3G28940	NO	P Juntawong 2013			252220_at	AT3G46660	Up	Z Su - ‎2013
258002_at	AT3G28930	NO	P Juntawong 2013			252227_at; 252475_s_at	AT3G46640	Up; Up	Z Su - ‎2013; shi-2014
258015_at	AT3G19340	NO	P Juntawong 2013			252231_at; 252248_at	AT3G46600	Up; Up	Joachim Kilian 2006; Z Su - ‎2013
258020_at	AT3G19490	NO	P Juntawong 2013			252264_at	AT3G46130	Down	Z Su - ‎2013
258033_at	AT3G21250	NO	P Juntawong 2013			252265_at	AT3G49620	Down	shi-2014
258049_at	AT3G16220	NO	P Juntawong 2013			252269_at	AT3G49580	Down	shi-2014
258051_at	AT3G16260	NO	P Juntawong 2013			252272_at; 252525_at	AT3G46450	Up; Up	Z Su - ‎2013; O Wilkins - ‎2010
258075_at	AT3G25900	NO	P Juntawong 2013			252280_at; 252592_at	AT3G45640	Up; Up	Z Su - ‎2013; O Wilkins - ‎2010
258079_at	AT3G25940	NO	P Juntawong 2013			252293_at	AT3G45230	Down	Z Su - ‎2013
258081_at	AT3G26085	NO	P Juntawong 2013			252300_at	AT3G45300	Up	Z Su - ‎2013
258102_at	AT3G23600	NO	P Juntawong 2013			252320_at	AT3G44890	Down	Z Su - ‎2013
258104_at	AT3G23620	NO	P Juntawong 2013			252321_at	AT3G44750	Down	Z Su - ‎2013
258105_at	AT3G23605	NO	P Juntawong 2013			252358_at	AT3G44250	Up	Z Su - ‎2013
258124_at	AT3G18215	NO	P Juntawong 2013			252363_at; 252364_at	AT3G44260	Down; Up	Z Su - ‎2013; Joachim Kilian 2006
258128_at	AT3G24590	NO	P Juntawong 2013			252366_at	AT3G44050	Down	Z Su - ‎2013
258137_at	AT3G24515	NO	P Juntawong 2013			252367_at	AT3G43860	Up	Z Su - ‎2013
258141_at	AT3G18035	NO	P Juntawong 2013			252368_at	AT3G48520	Up	pandey 2013
258146_at	AT3G18060	NO	P Juntawong 2013			252372_at	AT3G48000	Up	pandey 2013
258149_at	AT3G18110	NO	P Juntawong 2013			252373_at	AT3G43720	Down	Z Su - ‎2013
258163_at	AT3G17940	NO	P Juntawong 2013			252387_at	AT3G43270	Up	Z Su - ‎2013
258173_at	AT3G21630	NO	P Juntawong 2013			252400_at; 252400_at	AT3G48020	Up; Up	shi-2014; pandey 2013
258194_at	AT3G29170	NO	P Juntawong 2013			252408_at; 256940_at; 256940_at	AT3G30720	Up; Up; Down	Z Su - ‎2013; pandey 2013; GB Bhaskara - ‎2012
258202_at	AT3G13940	NO	P Juntawong 2013			252409_at	AT3G42660	Down	Z Su - ‎2013
258210_at	AT3G13920	NO	P Juntawong 2013			252412_at; 256743_at	AT3G29370	Up; Down	Z Su - ‎2013; shi-2014
258256_at	AT3G26890	NO	P Juntawong 2013			252414_at; 255723_at	AT3G29575	Up; Up	Z Su - ‎2013; pandey 2013
258273_at	AT3G15660	NO	P Juntawong 2013			252415_at	AT3G29410	Down	Z Su - ‎2013
258281_at	AT3G26900	NO	P Juntawong 2013			252419_at	AT3G47510	Up	pandey 2013
258284_at	AT3G16080	NO	P Juntawong 2013			252429_at	AT3G30180	Down	Z Su - ‎2013
258285_at	AT3G16140	NO	P Juntawong 2013			252430_at	AT3G29590	Down	Z Su - ‎2013
258299_at	AT3G23410	NO	P Juntawong 2013			252433_at; 257081_at	AT3G30460	Up; Up	Z Su - ‎2013; pandey 2013
258318_at	AT3G22680	NO	P Juntawong 2013			252441_at	AT3G28790	Up	Z Su - ‎2013
258334_at	AT3G16010	NO	P Juntawong 2013			252442_at	AT3G28810	Up	Z Su - ‎2013
258345_at	AT3G22845	NO	P Juntawong 2013			252463_at	AT3G28830	Up	Z Su - ‎2013
258396_at	AT3G15460	NO	P Juntawong 2013			252467_at	AT3G28840	Up	Z Su - ‎2013
258398_at	AT3G15360	NO	P Juntawong 2013			252468_at	AT3G46970	Up	pandey 2013
258410_at	AT3G16780	NO	P Juntawong 2013			252474_at	AT3G28420	Down	Z Su - ‎2013
258412_at	AT3G17210	NO	P Juntawong 2013			252475_s_at; 256584_at	AT3G28750	Up; Up	Z Su - ‎2013; pandey 2013
258413_at	AT3G17300	NO	P Juntawong 2013			252481_at	AT3G28740	Up	Z Su - ‎2013
258432_at	AT3G16570	NO	P Juntawong 2013			252482_at	AT3G28780	Up	Z Su - ‎2013
258437_at	AT3G16560	NO	P Juntawong 2013			252487_at	AT3G28760	Down	Z Su - ‎2013
258453_at	AT3G22320	NO	P Juntawong 2013			252527_at	AT3G46440	Up	pandey 2013
258456_at	AT3G22420	NO	P Juntawong 2013			252534_at	AT3G28290	Up	Z Su - ‎2013
258457_at	AT3G22425	NO	P Juntawong 2013			252546_at	AT3G45830	Up	pandey 2013
258482_at	AT3G02530	NO	P Juntawong 2013			252570_at	AT3G28180	Down	Z Su - ‎2013
258486_at	AT3G02560	NO	P Juntawong 2013			252591_at; 256577_at; 256577_at	AT3G28220	Down; Up; Up	Z Su - ‎2013; shi-2014; pandey 2013
258488_at	AT3G02420	NO	P Juntawong 2013			252603_at; 257271_at	AT3G28007	Up; Up	Z Su - ‎2013; pandey 2013
258489_at	AT3G02520	NO	P Juntawong 2013			252607_at; 257224_at	AT3G27870	Up; Up	Z Su - ‎2013; pandey 2013
258491_at	AT3G02700	NO	P Juntawong 2013			252612_at	AT3G28080	Down	Z Su - ‎2013
258494_at	AT3G02450	NO	P Juntawong 2013			252615_at	AT3G28130	Down	Z Su - ‎2013
258496_at	AT3G02460	NO	P Juntawong 2013			252625_at	AT3G27660	Up	Z Su - ‎2013
258499_at	AT3G02540	NO	P Juntawong 2013			252661_at	AT3G27640	Down	Z Su - ‎2013
258501_at	AT3G06780	NO	P Juntawong 2013			252679_at	AT3G27540	Up	Z Su - ‎2013
258502_at	AT3G02490	NO	P Juntawong 2013			252691_at	AT3G27270	Up	Z Su - ‎2013
258512_at	AT3G06510	NO	P Juntawong 2013			252712_at	AT3G27160	Down	Z Su - ‎2013
258517_at	AT3G06580	NO	P Juntawong 2013			252740_at	AT3G27050	Down	Z Su - ‎2013
258532_at	AT3G06700	NO	P Juntawong 2013			252785_at	AT3G27010	Up	Z Su - ‎2013
258538_at	AT3G06950	NO	P Juntawong 2013			252822_at	AT4G39955	Up	pandey 2013
258568_at	AT3G04470	NO	P Juntawong 2013			252827_at; 253140_at	AT4G35480	Up; Down	Z Su - ‎2013; shi-2014
258576_at	AT3G04230	NO	P Juntawong 2013			252850_at	AT4G35350	Down	Z Su - ‎2013
258588_s_at	AT3G04120	NO	P Juntawong 2013			252870_at	AT4G35410	Down	Z Su - ‎2013
258602_at	AT3G02750	NO	P Juntawong 2013			252876_at; 253145_at	AT4G35560	Up; Up	Z Su - ‎2013; pandey 2013
258609_at	AT3G02910	NO	P Juntawong 2013			252877_at	AT4G35180	Up	Z Su - ‎2013
258614_at	AT3G02770	NO	P Juntawong 2013			252888_at; 252888_at	AT4G39210	Up; Up	O Wilkins - ‎2010; pandey 2013
258619_at	AT3G02780	NO	P Juntawong 2013			252908_at	AT4G35190	Up	Z Su - ‎2013
258622_at	AT3G02720	NO	P Juntawong 2013			252911_at	AT4G35110	Up	Z Su - ‎2013
258638_at	AT3G07950	NO	P Juntawong 2013			252914_at; 253215_at	AT4G34950	Down; Up	Z Su - ‎2013; pandey 2013
258662_at	AT3G02900	NO	P Juntawong 2013			252915_at	AT4G34730	Up	Z Su - ‎2013
258665_at	AT3G08710	NO	P Juntawong 2013			252921_at	AT4G34830	Up	Z Su - ‎2013
258674_at	AT3G08740	NO	P Juntawong 2013			252927_at; 253224_at	AT4G34860	Up; Up	Z Su - ‎2013; pandey 2013
258684_at	AT3G08680	NO	P Juntawong 2013			252937_at	AT4G39180	Up	pandey 2013
258692_at	AT3G08640	NO	P Juntawong 2013			252940_at	AT4G35010	Up	Z Su - ‎2013
258696_at	AT3G09650	NO	P Juntawong 2013			252945_at; 253217_at	AT4G34970	Up; Down	Z Su - ‎2013; shi-2014
258715_at	AT3G09630	NO	P Juntawong 2013			252954_at	AT4G34650	Up	R Catala - ‎2007
258735_at	AT3G05880	NO	P Juntawong 2013			252970_at	AT4G38850	Down	shi-2014
258747_at	AT3G05810	NO	P Juntawong 2013			252972_at	AT4G34740	Down	Z Su - ‎2013
258775_at	AT3G10850	NO	P Juntawong 2013			252976_s_at; 253242_at; 253242_at	AT4G34540	Up; Down; Up	Z Su - ‎2013; shi-2014; pandey 2013
258776_at	AT3G11830	NO	P Juntawong 2013			252984_at; 253022_at	AT4G34000	Up; Up	R Catala - ‎2007; Z Su - ‎2013
258783_at	AT3G11760	NO	P Juntawong 2013			252992_at; 253259_at	AT4G34410	Up; Up	Z Su - ‎2013; pandey 2013
258788_at	AT3G11780	NO	P Juntawong 2013			253000_at	AT4G34150	Up	Z Su - ‎2013
258790_at	AT3G04610	NO	P Juntawong 2013			253004_at	AT4G34138	Down	Z Su - ‎2013
258797_at	AT3G04730	NO	P Juntawong 2013			253017_at; 253264_at	AT4G33950	Up; Up	Z Su - ‎2013; pandey 2013
258800_at	AT3G04550	NO	P Juntawong 2013			253034_at	AT4G34090	Down	Z Su - ‎2013
258814_at	AT3G03980	NO	P Juntawong 2013			253038_at	AT4G33560	Down	Z Su - ‎2013
258816_at	AT3G03960	NO	P Juntawong 2013			253039_at; 253344_at; 253344_at	AT4G33550	Up; Up; Up	Z Su - ‎2013; shi-2014; pandey 2013
258823_at	AT3G07200	NO	P Juntawong 2013			253041_at	AT4G33940	Up	Z Su - ‎2013
258834_at	AT3G07270	NO	P Juntawong 2013			253053_at	AT4G37470	Up	pandey 2013
258838_at	AT3G07140	NO	P Juntawong 2013			253055_at	AT4G33260	Down	Z Su - ‎2013
258839_at	AT3G07170	NO	P Juntawong 2013			253061_at	AT4G33220	Down	Z Su - ‎2013
258845_at	AT3G03150	NO	P Juntawong 2013			253066_at	AT4G37770	Down	shi-2014
258850_at	AT3G03050	NO	P Juntawong 2013			253068_at	AT4G33790	Down	Z Su - ‎2013
258852_at	AT3G06300	NO	P Juntawong 2013			253078_at	AT4G31805	Down	Z Su - ‎2013
258883_at	AT3G09970	NO	P Juntawong 2013			253081_at; 253494_at; 253494_at	AT4G31830	Up; Up; Up	Z Su - ‎2013; pandey 2013; GB Bhaskara - ‎2012
258903_at	AT3G06410	NO	P Juntawong 2013			253088_at	AT4G31840	Down	Z Su - ‎2013
258910_at	AT3G06480	NO	P Juntawong 2013			253092_at	AT4G33000	Down	Z Su - ‎2013
258948_at	AT3G01910	NO	P Juntawong 2013			253099_s_at; 253373_at	AT4G33150	Up; Up	Z Su - ‎2013; pandey 2013
258958_at	AT3G01390	NO	P Juntawong 2013			253101_at	AT4G33110	Down	Z Su - ‎2013
258987_at	AT3G08950	NO	P Juntawong 2013			253120_at	AT4G35790	Up	pandey 2013
258992_at	AT3G08930	NO	P Juntawong 2013			253137_at	AT4G35500	Up	pandey 2013
259019_at	AT3G07370	NO	P Juntawong 2013			253140_at; 253524_at	AT4G31430	Up; Up	Z Su - ‎2013; pandey 2013
259039_at	AT3G09250	NO	P Juntawong 2013			253148_at	AT4G31570	Down	Z Su - ‎2013
259052_at	AT3G03490	NO	P Juntawong 2013			253151_at	AT4G31600	Down	Z Su - ‎2013
259061_at	AT3G07410	NO	P Juntawong 2013			253173_at	AT4G31210	Down	Z Su - ‎2013
259068_at	AT3G07560	NO	P Juntawong 2013			253181_at	AT4G31240	Up	Z Su - ‎2013
259096_at	AT3G04840	NO	P Juntawong 2013			253182_at; 253522_at	AT4G31290	Up; Up	Z Su - ‎2013; pandey 2013
259121_at	AT3G02220	NO	P Juntawong 2013			253188_at	AT4G31360	Down	Z Su - ‎2013
259123_at	AT3G02200	NO	P Juntawong 2013			253191_at	AT4G31410	Up	Z Su - ‎2013
259175_at	AT3G01560	NO	P Juntawong 2013			253203_at; 253625_at	AT4G30600	Up; Up	Z Su - ‎2013; pandey 2013
259179_at	AT3G01660	NO	P Juntawong 2013			253208_at	AT4G30740	Up	Z Su - ‎2013
259192_at	AT3G01740	NO	P Juntawong 2013			253215_at	AT4G30825	Down	Z Su - ‎2013
259194_at	AT3G01540	NO	P Juntawong 2013			253224_at	AT4G30800	Down	Z Su - ‎2013
259198_at	AT3G03610	NO	P Juntawong 2013			253236_at	AT4G34370	Up	pandey 2013
259207_at	AT3G09050	NO	P Juntawong 2013			253242_at	AT4G30440	Up	Z Su - ‎2013
259214_at	AT3G09085	NO	P Juntawong 2013			253245_at	AT4G34588AT4G34590	Up	O Wilkins - ‎2010
259224_at	AT3G07800	NO	P Juntawong 2013			253245_at	AT4G34590;AT4G34588	Up	pandey 2013
259225_at	AT3G07590	NO	P Juntawong 2013			253247_at	AT4G30470	Up	Z Su - ‎2013
259236_at	AT3G11530	NO	P Juntawong 2013			253251_at	AT4G30610	Down	Z Su - ‎2013
259238_at	AT3G11400	NO	P Juntawong 2013			253252_at	AT4G30650	Down	Z Su - ‎2013
259242_at	AT3G33520	NO	P Juntawong 2013			253255_at; 253581_at	AT4G30660	Up; Up	Z Su - ‎2013; pandey 2013
259249_at	AT3G07790	NO	P Juntawong 2013			253259_at	AT4G30330	Down	Z Su - ‎2013
259253_at	AT3G07640	NO	P Juntawong 2013			253263_at	AT4G29720	Down	Z Su - ‎2013
259279_at	AT3G01120	NO	P Juntawong 2013			253264_at	AT4G29520	Down	Z Su - ‎2013
259280_at	AT3G01150	NO	P Juntawong 2013			253273_at	AT4G30290	Up	Z Su - ‎2013
259284_at	AT3G11450	NO	P Juntawong 2013			253281_at; 253672_at	AT4G29820	Up; Up	Z Su - ‎2013; pandey 2013
259292_at	AT3G11560	NO	P Juntawong 2013			253283_at	AT4G29780	Up	Z Su - ‎2013
259308_at	AT3G05180	NO	P Juntawong 2013			253284_at	AT4G30140	Up	Z Su - ‎2013
259347_at	AT3G03920	NO	P Juntawong 2013			253293_at	AT4G33905	Up	pandey 2013
259349_at	AT3G03860	NO	P Juntawong 2013			253298_at	AT4G29240	Down	Z Su - ‎2013
259354_at	AT3G05220	NO	P Juntawong 2013			253305_at	AT4G29340	Up	Z Su - ‎2013
259366_at	AT1G13280	NO	P Juntawong 2013			253322_at	AT4G29700	Down	Z Su - ‎2013
259378_at	AT3G16310	NO	P Juntawong 2013			253324_at	AT4G29490	Up	Z Su - ‎2013
259383_at	AT3G16470	NO	P Juntawong 2013			253335_at	AT4G29080	Down	Z Su - ‎2013
259415_at	AT1G02330	NO	P Juntawong 2013			253340_s_at; 253757_at	AT4G28950	Down; Down	Z Su - ‎2013; GB Bhaskara - ‎2012
259420_at	AT1G13900	NO	P Juntawong 2013			253343_at	AT4G33540	Up	pandey 2013
259434_at	AT1G01490	NO	P Juntawong 2013			253344_at; 253722_at	AT4G29190	Up; Up	Z Su - ‎2013; pandey 2013
259445_at	AT1G02400	NO	P Juntawong 2013			253351_at	AT4G33700	Up	pandey 2013
259450_at	AT1G13870	NO	P Juntawong 2013			253357_at	AT4G29030	Down	Z Su - ‎2013
259476_at	AT1G19000	NO	P Juntawong 2013			253358_at	AT4G28330	Down	Z Su - ‎2013
259486_at	AT1G15710	NO	P Juntawong 2013			253362_s_at	AT4G28680	Down	Z Su - ‎2013
259497_at	AT1G15860	NO	P Juntawong 2013			253372_at	AT4G28780	Down	Z Su - ‎2013
259515_at	AT1G20430	NO	P Juntawong 2013			253373_at; 253737_at	AT4G28703	Up; Down	Z Su - ‎2013; shi-2014
259519_at	AT1G12270	NO	P Juntawong 2013			253382_at	AT4G33040	Up	O Wilkins - ‎2010
259529_at	AT1G12400	NO	P Juntawong 2013			253384_at	AT4G28300	Up	Z Su - ‎2013
259543_at	AT1G20580	NO	P Juntawong 2013			253391_at	AT4G28240	Up	Z Su - ‎2013
259544_at	AT1G20620	NO	P Juntawong 2013			253397_at; 253815_at	AT4G28250	Down; Down	Z Su - ‎2013; GB Bhaskara - ‎2012
259545_at	AT1G20560	NO	P Juntawong 2013			253405_at	AT4G32800	Down	M Mizoguchi - ‎2010
259551_at	AT1G21190	NO	P Juntawong 2013			253411_at	AT4G28390	Up	Z Su - ‎2013
259577_at	AT1G35340	NO	P Juntawong 2013			253412_at	AT4G28660	Down	Z Su - ‎2013
259582_at	AT1G28060	NO	P Juntawong 2013			253421_at	AT4G28160	Down	Z Su - ‎2013
259588_at	AT1G27930	NO	P Juntawong 2013			253423_at	AT4G32280	Down	shi-2014
259639_at	AT1G52380	NO	P Juntawong 2013			253424_at	AT4G28085	Up	Z Su - ‎2013
259642_at	AT1G69030	NO	P Juntawong 2013			253440_at	AT4G28190	Down	Z Su - ‎2013
259669_at	AT1G52340	NO; Up	P Juntawong 2013; Q Guan - ‎2013			253453_at	AT4G31860	Up	pandey 2013
259687_at	AT1G63110	NO	P Juntawong 2013			253455_at	AT4G28050	Down	Z Su - ‎2013
259701_at	AT1G77770	NO	P Juntawong 2013			253473_at	AT4G32250	Up	O Wilkins - ‎2010
259710_at	AT1G77670	NO	P Juntawong 2013			253486_at	AT4G27580	Up	Z Su - ‎2013
259711_at	AT1G77570	NO	P Juntawong 2013			253495_at	AT4G27730	Down	Z Su - ‎2013
259713_at	AT1G77610	NO	P Juntawong 2013			253496_at	AT4G27780	Up	Z Su - ‎2013
[truncated: 1,822 more rows]
