# Supplementary material for: Comparative transcriptome meta-analysis of Arabidopsis thaliana under drought and cold stress
Source: PLoS One. 2018 Sep 7;13(9):e0203266. doi: 10.1371/journal.pone.0203266 (PMC6128483; doi:10.1371/journal.pone.0203266)
Supplement: S5 Table — S5A Table. Comparison of drought and cold common differentially expressed genes with drought and cold common literature genes. S5B Table. Genes commonly up-regulated under both drought & cold stress in present analysis as well as mentioned in Kilian et al., 2006 study of cold & drought stress in Arabidopsis. (XLSX) [file pone.0203266.s005.xlsx]

## Sheet: Sheet1
Supplementary Table 5 A. Comaprison of drought and cold common differentially expressed genes with drought and cold common literature genes.						Supplementary Table 5 B. Genes commonly up-regulated under both drought & cold stress in present analysis as well as in Kilian et al., 2006 cold & drought stress Arabidopsis analysis.
Probe ID	Locus ID	REGULATION	AUTHOR			Probe ID	Locus ID	Description	Function
245088_at	AT2G39850	NO	P Juntawong 2013			253872_at	AT4G27410	no apical meristem (NAM) family protein (RD26)	Transcriptional Regulators
245123_at	AT2G47450	NO	P Juntawong 2013			255259_at	AT4G05020	NADH dehydrogenase-related	Metabolism/ Energy
245127_at	AT2G47600	NO	P Juntawong 2013			257280_at	AT3G14440	9-cis-epoxycarotenoid dioxygenase, putative	Cell Rescue, Defense and Virulence
245138_at	AT2G45190	NO	P Juntawong 2013			255734_at	AT1G25550	myb family transcription factor	GARP-G2-like
245150_at	AT2G47590	NO	P Juntawong 2013			254818_at	AT4G12470	protease inhibitor/seed storage/lipid transfer protein (LTP) family protein
245155_at	AT5G12470; AT5G12470	NO; Up	P Juntawong 2013; O Wilkins - ‎2010			252607_at	AT3G44990	xyloglucan (XTR8)	Metabolism/ Energy
245165_at	AT2G33180	NO	P Juntawong 2013			254805_at	AT4G12480	protease inhibitor/seed storage/(LTP)
245215_at	AT1G67830	NO	P Juntawong 2013
245244_at	AT1G44350; AT1G42990	NO; Up	P Juntawong 2013; Z Su - ‎2013
245247_at	AT4G17230	Up	Joachim Kilian 2006
245254_at	AT4G14680	NO	P Juntawong 2013
245265_at	AT4G14400	NO	P Juntawong 2013
245296_at	AT4G16370; AT4G16370	NO; Down	P Juntawong 2013; shi-2014
245304_at	AT4G15630	NO	P Juntawong 2013
245321_at	AT4G15545	NO	P Juntawong 2013
245336_at	AT4G16515; AT4G12880	NO; Down	P Juntawong 2013; Z Su - ‎2013
245346_at	AT4G17090	NO	P Juntawong 2013
245367_at	AT4G16265; AT4G12720	NO; Down	P Juntawong 2013; Z Su - ‎2013
245392_at	AT4G15680	Up	Q Guan - ‎2013
245401_at	AT4G17670	NO	P Juntawong 2013
245426_at	AT4G17540	NO	P Juntawong 2013
245448_at	AT4G16860	NO	P Juntawong 2013
245501_at	AT4G15620; AT4G12030	NO; Down	P Juntawong 2013; Z Su - ‎2013
245523_at	AT4G15910; AT4G12420	NO; Down	P Juntawong 2013; Z Su - ‎2013
245637_at	AT1G25230	NO	P Juntawong 2013
245711_at	AT5G04340; AT4G38860	Up; Down	Joachim Kilian 2006; Z Su - ‎2013
245731_at	AT1G73500	Up	Joachim Kilian 2006
245739_at	AT1G44110	NO	P Juntawong 2013
245746_at	AT1G51070	NO	P Juntawong 2013
245750_at	AT1G51060	NO	P Juntawong 2013
245765_at	AT1G33600	NO	P Juntawong 2013
245776_at	AT1G30260	NO	P Juntawong 2013
245803_at	AT1G47128	NO	P Juntawong 2013
245818_at	AT1G26100	NO	P Juntawong 2013
245861_at	AT5G28300; AT5G28300	NO; Up	P Juntawong 2013; pandey 2013
245867_at	AT1G58080	NO	P Juntawong 2013
245868_at	AT1G58030	NO	P Juntawong 2013
245947_at	AT5G19530; AT5G19530	NO; Up	P Juntawong 2013; pandey 2013
245952_at	AT5G28500	NO	P Juntawong 2013
245980_at	AT5G13140	NO	P Juntawong 2013
246004_at	AT5G20630	NO	P Juntawong 2013
246018_at	AT5G10695	NO	P Juntawong 2013
246028_at	AT5G21170	NO	P Juntawong 2013
246099_at	AT5G20230	Up; NO	Joachim Kilian 2006; P Juntawong 2013
246159_at	AT5G20935; AT5G13630	NO; Down	P Juntawong 2013; Z Su - ‎2013
246202_at	AT4G37040; AT4G32570	NO; Down	P Juntawong 2013; Z Su - ‎2013
246253_at	AT4G37260	Up	Joachim Kilian 2006
246268_at	AT1G31800	NO	P Juntawong 2013
246275_at	AT4G36540	NO	P Juntawong 2013
246310_at	AT3G51895; AT3G51895	NO; Up	P Juntawong 2013; O Wilkins - ‎2010
246335_at	AT3G44880	NO	P Juntawong 2013
246371_at	AT1G51940; AT1G50490	NO; Down	P Juntawong 2013; Z Su - ‎2013
246384_at	AT1G77370; AT1G77370	NO; Up	P Juntawong 2013; pandey 2013
246400_at	AT1G57540	NO	P Juntawong 2013
246427_at	AT5G17400; AT5G17400	NO; Up	P Juntawong 2013; shi-2014
246445_at	AT5G17630; AT5G11160	NO; Down	P Juntawong 2013; Z Su - ‎2013
246468_at	AT5G17050; AT5G17050	NO; Up	P Juntawong 2013; O Wilkins - ‎2010
246487_at	AT5G16030	NO	P Juntawong 2013
246490_at	AT5G15950	Up	Q Guan - ‎2013
246495_at	AT5G16200; AT5G16200	NO; Up	P Juntawong 2013; O Wilkins - ‎2010
246505_at	AT5G16250	NO	P Juntawong 2013
246523_at	AT5G15850	NO	P Juntawong 2013
246547_at	AT5G14970; AT5G14970	NO; Up	P Juntawong 2013; O Wilkins - ‎2010
246548_at	AT5G14910	NO	P Juntawong 2013
246550_at	AT5G14920	NO	P Juntawong 2013
246566_at	AT5G14940	NO	P Juntawong 2013
246596_at	AT5G14740	NO	P Juntawong 2013
246736_at	AT5G27560	NO	P Juntawong 2013
246792_at	AT5G27290	NO	P Juntawong 2013
246821_at	AT5G26920	Up	Joachim Kilian 2006
246831_at	AT5G26340	Up	Joachim Kilian 2006
246897_at	AT5G25560	NO	P Juntawong 2013
246908_at	AT5G25610	NO	P Juntawong 2013
246922_at	AT5G25110	Up	Q Guan - ‎2013
246986_at	AT5G67280	NO	P Juntawong 2013
246987_at	AT5G67300; AT5G61000	NO; Down	P Juntawong 2013; Z Su - ‎2013
247001_at	AT5G67330; AT5G67330	NO; Up	P Juntawong 2013; Z Su - ‎2013
247013_at	AT5G67480	NO	P Juntawong 2013
247025_at	AT5G67030; AT5G67030	NO; Up	P Juntawong 2013; Z Su - ‎2013
247037_at	AT5G67070	NO	P Juntawong 2013
247043_at	AT5G66880	NO	P Juntawong 2013
247072_at	AT5G66490	NO	P Juntawong 2013
247162_at	AT5G65730; AT5G59450	NO; Down	P Juntawong 2013; Z Su - ‎2013
247175_at	AT5G65280; AT5G65280	NO; Up	P Juntawong 2013; pandey 2013
247176_at	AT5G65110; AT5G65110	NO; Up	P Juntawong 2013; Z Su - ‎2013
247214_at	AT5G64850; AT5G58700	NO; Up	P Juntawong 2013; Z Su - ‎2013
247280_at	AT5G64260; AT5G58250; AT5G64260	NO; Down; Up	P Juntawong 2013; Z Su - ‎2013; Z Su - ‎2013
247288_at	AT5G64330	NO	P Juntawong 2013
247293_at	AT5G64510	Up	Joachim Kilian 2006
247347_at	AT5G63780	NO	P Juntawong 2013
247374_at	AT5G63190	NO	P Juntawong 2013
247376_at	AT5G63310; AT5G57660	NO; Up	P Juntawong 2013; Z Su - ‎2013
247377_at	AT5G63180	NO	P Juntawong 2013
247383_at	AT5G63410; AT5G57700	NO; Down	P Juntawong 2013; Z Su - ‎2013
247400_at	AT5G62840; AT5G57170	NO; Down	P Juntawong 2013; Z Su - ‎2013
247439_at	AT5G62670	NO	P Juntawong 2013
247443_at	AT5G62720; AT5G57110	NO; Up	P Juntawong 2013; Z Su - ‎2013
247467_at	AT5G62130	NO	P Juntawong 2013
247478_at	AT5G62360; AT5G56850	NO; Down	P Juntawong 2013; Z Su - ‎2013
247494_at	AT5G61790	NO	P Juntawong 2013
247541_at	AT5G61660	NO	P Juntawong 2013
247549_at	AT5G61420	NO	P Juntawong 2013
247585_at	AT5G60680	NO	P Juntawong 2013
247601_at	AT5G60850	NO	P Juntawong 2013
247606_at	AT5G61000	NO	P Juntawong 2013
247627_at	AT5G60360	NO	P Juntawong 2013
247655_at	AT5G59820	Up; Up	Joachim Kilian 2006; Q Guan - ‎2013
247707_at	AT5G59450	Up	Q Guan - ‎2013
247708_at	AT5G59550	NO	P Juntawong 2013
247776_at	AT5G58700	NO	P Juntawong 2013
247780_at	AT5G58770	Up	Joachim Kilian 2006
247793_at	AT5G58650	NO	P Juntawong 2013
247811_at	AT5G58430	NO	P Juntawong 2013
247816_at	AT5G58260	NO	P Juntawong 2013
247851_at	AT5G58070	NO	P Juntawong 2013
247862_at	AT5G58250	NO	P Juntawong 2013
247863_at	AT5G57900	NO	P Juntawong 2013
247881_at	AT5G57700	NO	P Juntawong 2013
247882_at	AT5G57785	NO	P Juntawong 2013
247908_at	AT5G57440	NO	P Juntawong 2013
247921_at	AT5G57660	NO	P Juntawong 2013
247925_at	AT5G57560	NO	P Juntawong 2013
247937_at	AT5G57110	NO	P Juntawong 2013
247942_at	AT5G57120	NO	P Juntawong 2013
247943_at	AT5G57170	NO	P Juntawong 2013
247949_at	AT5G57220	Up	Q Guan - ‎2013
247977_at	AT5G56850	NO	P Juntawong 2013
248074_at	AT5G55730	NO	P Juntawong 2013
248160_at	AT5G54470	Up	Joachim Kilian 2006
248169_at	AT5G54610	NO	P Juntawong 2013
248186_at	AT5G53880; AT5G47560	NO; Up	P Juntawong 2013; Z Su - ‎2013
248256_at	AT5G53360; AT5G53360	NO; Up	P Juntawong 2013; pandey 2013
248267_at	AT5G53460	NO	P Juntawong 2013
248287_at	AT5G52970	NO	P Juntawong 2013
248291_at	AT5G53020	NO	P Juntawong 2013
248311_at	AT5G52570	NO	P Juntawong 2013
248313_at	AT5G52580	NO	P Juntawong 2013
248329_at	AT5G52780	NO	P Juntawong 2013
248337_at	AT5G52310	NO	P Juntawong 2013
248419_at	AT5G51550	NO	P Juntawong 2013
248448_at	AT5G51190; AT5G45680	Up; Down	Joachim Kilian 2006; Z Su - ‎2013
248473_at	AT5G50810	NO	P Juntawong 2013
248491_at	AT5G51010	NO	P Juntawong 2013
248527_at	AT5G50740	NO	P Juntawong 2013
248537_at	AT5G50100	NO	P Juntawong 2013
248614_at	AT5G49560; AT5G44070	NO; Down	P Juntawong 2013; Z Su - ‎2013
248646_at	AT5G49100	NO	P Juntawong 2013
248744_at	AT5G48250	NO	P Juntawong 2013
248749_at	AT5G47880	NO	P Juntawong 2013
248756_at	AT5G47560	NO	P Juntawong 2013
248763_at	AT5G47550	NO	P Juntawong 2013
248764_at	AT5G47640	NO	P Juntawong 2013
248794_at	AT5G47220	Up	Joachim Kilian 2006
248799_at	AT5G47230	Up	Joachim Kilian 2006
248820_at	AT5G47060	NO	P Juntawong 2013
248868_at	AT5G46780	NO	P Juntawong 2013
248870_at	AT5G46710	Up	Joachim Kilian 2006
248888_at	AT5G46240	NO	P Juntawong 2013
248912_at	AT5G45670	NO	P Juntawong 2013
248921_at	AT5G45950	NO	P Juntawong 2013
248962_at	AT5G45680	NO	P Juntawong 2013
248964_at	AT5G45340	Up	Joachim Kilian 2006
248968_at	AT5G45280	NO	P Juntawong 2013
249002_at	AT5G44520; AT5G44520	NO; Down	P Juntawong 2013; shi-2014
249008_at	AT5G44680	NO	P Juntawong 2013
249049_at	AT5G44340	NO	P Juntawong 2013
249063_at	AT5G44110	NO	P Juntawong 2013
249073_at	AT5G44020; AT5G27560	NO; Down	P Juntawong 2013; Z Su - ‎2013
249078_at	AT5G44070	NO	P Juntawong 2013
249120_at	AT5G43750	NO	P Juntawong 2013
249122_at	AT5G43850	NO	P Juntawong 2013
249125_at	AT5G43450	Up	Q Guan - ‎2013
249134_at	AT5G43150	NO	P Juntawong 2013
249148_at	AT5G43260	NO	P Juntawong 2013
249174_at	AT5G42900	NO	P Juntawong 2013
249191_at	AT5G42760	NO	P Juntawong 2013
249237_at	AT5G42050	NO	P Juntawong 2013
249325_at	AT5G40850	NO	P Juntawong 2013
249329_at	AT5G40960	NO	P Juntawong 2013
249331_at	AT5G40950	NO	P Juntawong 2013
249346_at	AT5G40780	Up; NO	Joachim Kilian 2006; P Juntawong 2013
249392_at	AT5G40150	NO	P Juntawong 2013
249415_at	AT5G39660	Up	Joachim Kilian 2006
249456_at	AT5G39410	NO	P Juntawong 2013
249606_at	AT5G37260	NO	P Juntawong 2013
249677_at	AT5G35970	NO	P Juntawong 2013
249694_at	AT5G35790	NO	P Juntawong 2013
249750_at	AT5G24570	NO	P Juntawong 2013
249752_at	AT5G24660	NO	P Juntawong 2013
249770_at	AT5G24110	Up	Q Guan - ‎2013
249800_at	AT5G23660	NO	P Juntawong 2013
249817_at	AT5G23820	NO	P Juntawong 2013
249850_at	AT5G23240	NO	P Juntawong 2013
249894_at	AT5G22580	NO	P Juntawong 2013
249941_at	AT5G22270	NO	P Juntawong 2013
249942_at	AT5G22300	NO	P Juntawong 2013
249988_at	AT5G18310	NO	P Juntawong 2013
250024_at	AT5G18270	Up	Q Guan - ‎2013
250079_at	AT5G16650	NO	P Juntawong 2013
250217_at	AT5G14120	NO	P Juntawong 2013
250243_at	AT5G13630	NO	P Juntawong 2013
250279_at	AT5G13200	Up; Up	Joachim Kilian 2006; Q Guan - ‎2013
250380_at	AT5G11600	NO	P Juntawong 2013
250413_at	AT5G11160	NO	P Juntawong 2013
250470_at	AT5G10160	NO	P Juntawong 2013
250471_at	AT5G10170	NO	P Juntawong 2013
250503_at	AT5G09820	NO	P Juntawong 2013
250546_at	AT5G08180	NO	P Juntawong 2013
250556_at	AT5G07920; AT5G07920	NO; Up	P Juntawong 2013; pandey 2013
250598_at	AT5G07690	NO	P Juntawong 2013
250613_at	AT5G07240	NO	P Juntawong 2013
250633_at	AT5G07460	NO	P Juntawong 2013
250676_at	AT5G06320	Up; NO	Joachim Kilian 2006; P Juntawong 2013
250733_at	AT5G06290	NO	P Juntawong 2013
250738_at	AT5G05730	NO	P Juntawong 2013
250781_at	AT5G05410	NO	P Juntawong 2013
250823_at	AT5G05180	NO	P Juntawong 2013
250881_at	AT5G04080	NO	P Juntawong 2013
250936_at	AT5G03120	NO	P Juntawong 2013
250942_at	AT5G03350	NO	P Juntawong 2013
250974_at	AT5G02820	NO	P Juntawong 2013
251036_at	AT5G02160	NO	P Juntawong 2013
251109_at	AT5G01600	NO	P Juntawong 2013
251133_at	AT5G01240	NO	P Juntawong 2013
251142_at	AT5G01015	NO	P Juntawong 2013
251146_at	AT3G63520	NO	P Juntawong 2013
251157_at	AT3G63140	NO	P Juntawong 2013
251200_at	AT3G63010	Up	Joachim Kilian 2006
251243_at	AT3G61870	NO	P Juntawong 2013
251253_at	AT3G62240	NO	P Juntawong 2013
251261_at	AT3G62110	NO	P Juntawong 2013
251272_at	AT3G61890	NO	P Juntawong 2013
251282_at	AT3G61630	Up	Q Guan - ‎2013
251330_at	AT3G61550	NO	P Juntawong 2013
251356_at	AT3G61060; AT3G56370	NO; Down	P Juntawong 2013; Z Su - ‎2013
251372_at	AT3G60520	NO	P Juntawong 2013
251393_at	AT3G60640; AT3G60640	NO; Up	P Juntawong 2013; pandey 2013
251427_at	AT3G60130	NO	P Juntawong 2013
251487_at	AT3G59760	NO	P Juntawong 2013
251524_at	AT3G58990; AT3G54920	NO; Down	P Juntawong 2013; Z Su - ‎2013
251603_at	AT3G57760	Up	Q Guan - ‎2013
251622_at	AT3G57340	NO	P Juntawong 2013
251642_at	AT3G57520	NO	P Juntawong 2013
251701_at	AT3G56650	NO	P Juntawong 2013
251704_at	AT3G56360; AT3G56360	NO; Down	P Juntawong 2013; shi-2014
251705_at	AT3G56400	NO	P Juntawong 2013
251714_at	AT3G56370; AT3G52740	NO; Up	P Juntawong 2013; Z Su - ‎2013
251745_at	AT3G55980	Up	Joachim Kilian 2006
251759_at	AT3G55630	NO	P Juntawong 2013
251788_at	AT3G55420; AT3G52070	NO; Up	P Juntawong 2013; Z Su - ‎2013
251827_at	AT3G55120	NO	P Juntawong 2013
251864_at	AT3G54920	NO	P Juntawong 2013
251886_at	AT3G54260	NO	P Juntawong 2013
251899_at	AT3G54400; AT3G51000	NO; Up	P Juntawong 2013; Z Su - ‎2013
251956_at	AT3G53460	NO	P Juntawong 2013
251982_at	AT3G53190	NO	P Juntawong 2013
251984_at	AT3G53260	NO	P Juntawong 2013
252010_at	AT3G52740	NO	P Juntawong 2013
252011_at	AT3G52720	NO	P Juntawong 2013
252032_at	AT3G52150	NO	P Juntawong 2013
252033_at	AT3G51950; AT3G48990	NO; Up	P Juntawong 2013; Z Su - ‎2013
252036_at	AT3G52070	NO	P Juntawong 2013
252048_at	AT3G52500	NO	P Juntawong 2013
252075_at	AT3G51730	NO	P Juntawong 2013
252076_at	AT3G51660; AT3G51660	NO; Up	P Juntawong 2013; pandey 2013
252095_at	AT3G51000	NO	P Juntawong 2013
252102_at	AT3G50970; AT3G47800	Up; NO; Down	Joachim Kilian 2006; P Juntawong 2013; Z Su - ‎2013
252114_at	AT3G51450	NO	P Juntawong 2013
252120_at	AT3G51130; AT3G48420	NO; Down	P Juntawong 2013; Z Su - ‎2013
252131_at	AT3G50930	Up	Q Guan - ‎2013
252132_at	AT3G50790	NO	P Juntawong 2013
252213_at	AT3G50210	NO	P Juntawong 2013
252215_at	AT3G50240	NO	P Juntawong 2013
252272_at	AT3G49670	NO	P Juntawong 2013
252293_at	AT3G48990	NO	P Juntawong 2013
252315_at	AT3G48690; AT3G45050	NO; Down	P Juntawong 2013; Z Su - ‎2013
252361_at	AT3G48490	NO	P Juntawong 2013
252366_at	AT3G48420	NO	P Juntawong 2013
252387_at	AT3G47800	NO	P Juntawong 2013
252403_at	AT3G48080; AT3G48080	NO; Up	P Juntawong 2013; shi-2014
252412_at	AT3G47295	NO	P Juntawong 2013
252429_at	AT3G47500	NO	P Juntawong 2013
252474_at	AT3G46620	NO	P Juntawong 2013
252481_at	AT3G46630	NO	P Juntawong 2013
252563_at	AT3G45970	NO	P Juntawong 2013
252591_at	AT3G45600	NO	P Juntawong 2013
252603_at	AT3G45050	NO	P Juntawong 2013
252607_at	AT3G44990	Up	Joachim Kilian 2006
252612_at	AT3G45160	NO	P Juntawong 2013
252618_at	AT3G45140; AT3G28040	NO; Up; Down	P Juntawong 2013; Q Guan - ‎2013; Z Su - ‎2013
252661_at	AT3G44450	NO	P Juntawong 2013
252698_at	AT3G43670	NO	P Juntawong 2013
252712_at	AT3G43800	NO	P Juntawong 2013
252863_at	AT4G39800; AT4G39800	NO; Up	P Juntawong 2013; O Wilkins - ‎2010
252911_at	AT4G39510	NO	P Juntawong 2013
252940_at	AT4G39270	Up	Joachim Kilian 2006
252943_at	AT4G39330	NO	P Juntawong 2013
252956_at	AT4G38580; AT4G38580	NO; Up	P Juntawong 2013; pandey 2013
252965_at	AT4G38860; AT4G34760	NO; Down	P Juntawong 2013; Z Su - ‎2013
252972_at	AT4G38840	NO	P Juntawong 2013
252992_at	AT4G38520	NO	P Juntawong 2013
253038_at	AT4G37790	NO	P Juntawong 2013
253039_at	AT4G37760	NO	P Juntawong 2013
253040_at	AT4G37800	NO	P Juntawong 2013
253042_at	AT4G37550; AT4G37550	NO; Up	P Juntawong 2013; pandey 2013
253049_at	AT4G37300	NO	P Juntawong 2013
253052_at	AT4G37310; AT4G32980	NO; Down	P Juntawong 2013; Z Su - ‎2013
253092_at	AT4G37380	NO	P Juntawong 2013
253125_at	AT4G36040	NO	P Juntawong 2013
253188_at	AT4G35300	NO	P Juntawong 2013
253203_at	AT4G34710	NO	P Juntawong 2013
253218_at	AT4G34980; AT4G34980	NO; Up	P Juntawong 2013; O Wilkins - ‎2010
253219_at	AT4G34990	NO	P Juntawong 2013
253247_at	AT4G34610	NO	P Juntawong 2013
253255_at	AT4G34760	NO	P Juntawong 2013
253270_at	AT4G34160; AT4G30270	NO; Down	P Juntawong 2013; Z Su - ‎2013
253273_at	AT4G34180	NO	P Juntawong 2013
253278_at	AT4G34220	NO	P Juntawong 2013
253305_at	AT4G33666	NO	P Juntawong 2013
253322_at	AT4G33980	NO	P Juntawong 2013
253334_at	AT4G33360	NO	P Juntawong 2013
253335_at	AT4G33500	NO	P Juntawong 2013
253337_at	AT4G33470; AT4G29060	NO; Down	P Juntawong 2013; Z Su - ‎2013
253357_at	AT4G33400	NO	P Juntawong 2013
253411_at	AT4G32980	NO	P Juntawong 2013
253440_at	AT4G32570	NO	P Juntawong 2013
253485_at	AT4G31800; AT4G27652	Up; NO; Up	Joachim Kilian 2006; P Juntawong 2013; Z Su - ‎2013
253496_at	AT4G31870	NO	P Juntawong 2013
253526_at	AT4G31420; AT4G27450	NO; Up	P Juntawong 2013; Z Su - ‎2013
253534_at	AT4G31500	NO	P Juntawong 2013
253535_at	AT4G31550	NO	P Juntawong 2013
253550_at	AT4G30960	NO	P Juntawong 2013
253603_at	AT4G30935	NO	P Juntawong 2013
253639_at	AT4G30550	NO	P Juntawong 2013
253666_at	AT4G30270	NO	P Juntawong 2013
253726_at	AT4G29430	NO	P Juntawong 2013
253735_at	AT4G29160; AT4G29160	NO; Up	P Juntawong 2013; O Wilkins - ‎2010
253751_at	AT4G29070; AT4G29070	NO; Up	P Juntawong 2013; shi-2014
253758_at	AT4G29060	NO	P Juntawong 2013
253806_at	AT4G28270	NO	P Juntawong 2013
253817_at	AT4G28310	NO	P Juntawong 2013
253823_at	AT4G28030	NO	P Juntawong 2013
253830_at	AT4G27652	NO	P Juntawong 2013
253836_at	AT4G27840; AT4G27840	NO; Up	P Juntawong 2013; shi-2014
253849_at	AT4G28080	NO	P Juntawong 2013
253859_at	AT4G27657	Up; NO	Joachim Kilian 2006; P Juntawong 2013
253872_at	AT4G27410	Up; NO	Joachim Kilian 2006; P Juntawong 2013
253874_at	AT4G27450	NO	P Juntawong 2013
253875_at	AT4G27520	NO	P Juntawong 2013
253920_at	AT4G27230	NO	P Juntawong 2013
253971_at	AT4G26530	NO	P Juntawong 2013
253994_at	AT4G26080	NO	P Juntawong 2013
254066_at	AT4G25480	NO; Up	P Juntawong 2013; Q Guan - ‎2013
254074_at	AT4G25490	Up	Q Guan - ‎2013
254075_at	AT4G25470; AT4G25470	Up; Down	Q Guan - ‎2013; shi-2014
254076_at	AT4G25340	NO	P Juntawong 2013
254080_at	AT4G25630	NO	P Juntawong 2013
254105_at	AT4G25080	NO	P Juntawong 2013
254119_at	AT4G24780; AT4G24780	NO; Down	P Juntawong 2013; GB Bhaskara - ‎2012
254120_at	AT4G24570	Up; NO	Joachim Kilian 2006; P Juntawong 2013
254145_at	AT4G24700	NO	P Juntawong 2013
254158_at	AT4G24380	NO	P Juntawong 2013
254210_at	AT4G23450; AT4G23450	Up; Up	Q Guan - ‎2013; pandey 2013
254239_at	AT4G23400	NO	P Juntawong 2013
254250_at	AT4G23290	NO	P Juntawong 2013
254276_at	AT4G22820; AT4G22820	NO; Up	P Juntawong 2013; pandey 2013
254328_at	AT4G22570; AT4G17540	NO; Down	P Juntawong 2013; Z Su - ‎2013
254398_at	AT4G21280	NO	P Juntawong 2013
254447_at	AT4G20860	Up	Joachim Kilian 2006
254505_at	AT4G19985	NO	P Juntawong 2013
254520_at	AT4G19960	NO	P Juntawong 2013
254551_at	AT4G19840	NO	P Juntawong 2013
254553_at	AT4G19530	NO	P Juntawong 2013
254563_at	AT4G19120	NO	P Juntawong 2013
254624_at	AT4G18580; AT4G18580	NO; Up	P Juntawong 2013; O Wilkins - ‎2010
254667_at	AT4G18280	NO	P Juntawong 2013
254669_at	AT4G18370	NO	P Juntawong 2013
254687_at	AT4G13770; AT4G09010	NO; Down	P Juntawong 2013; Z Su - ‎2013
254722_at	AT4G13530	NO	P Juntawong 2013
254770_at	AT4G13340	NO	P Juntawong 2013
254784_at	AT4G12720	NO	P Juntawong 2013
254789_at	AT4G12880	NO	P Juntawong 2013
254790_at	AT4G12800	NO	P Juntawong 2013
254805_at	AT4G12480	Up	Joachim Kilian 2006
254815_at	AT4G12420; AT4G04830	NO; Down	P Juntawong 2013; Z Su - ‎2013
254818_at	AT4G12470	Up; NO	Joachim Kilian 2006; P Juntawong 2013
254831_at	AT4G12600	NO	P Juntawong 2013
254832_at	AT4G12490; AT4G12490	NO; Up; Down	P Juntawong 2013; Q Guan - ‎2013; shi-2014
254862_at	AT4G12030	NO	P Juntawong 2013
254920_at	AT4G11220; AT4G11220	NO; Up	P Juntawong 2013; pandey 2013
254924_at	AT4G11330	NO	P Juntawong 2013
254998_at	AT4G09760	NO	P Juntawong 2013
255046_at	AT4G09650	NO	P Juntawong 2013
255078_at	AT4G09010	NO	P Juntawong 2013
255088_at	AT4G09350	NO	P Juntawong 2013
255129_at	AT4G08290	Up	Joachim Kilian 2006
255221_at	AT4G05150	NO	P Juntawong 2013
255255_at	AT4G05070	NO	P Juntawong 2013
255259_at	AT4G05020	Up	Joachim Kilian 2006
255278_at	AT4G04940	NO	P Juntawong 2013
255284_at	AT4G04610	NO	P Juntawong 2013
255298_at	AT4G04840	NO	P Juntawong 2013
255302_at	AT4G04830	NO	P Juntawong 2013
255331_at	AT4G04330	NO	P Juntawong 2013
255365_at	AT4G04040	NO	P Juntawong 2013
255382_at	AT4G03430	Up	Q Guan - ‎2013
255403_at	AT4G03400	NO	P Juntawong 2013
255436_at	AT4G03150	NO	P Juntawong 2013
255440_at	AT4G02530	NO	P Juntawong 2013
255457_at	AT4G02770	NO	P Juntawong 2013
255479_at	AT4G02380	NO	P Juntawong 2013
255558_at	AT4G01900	NO	P Juntawong 2013
255585_at	AT4G01550	Up	Q Guan - ‎2013
255595_at	AT4G01700	NO	P Juntawong 2013
255607_at	AT4G01130	NO	P Juntawong 2013
255718_at	AT1G32070	NO	P Juntawong 2013
255719_at	AT1G32080	NO	P Juntawong 2013
255734_at	AT1G25550	Up	Joachim Kilian 2006
255735_at	AT1G25520; AT1G25520	NO; Up	P Juntawong 2013; shi-2014
255779_at	AT1G18650	NO	P Juntawong 2013
255787_at	AT2G33590	NO	P Juntawong 2013
255807_at	AT4G10270	NO	P Juntawong 2013
255818_at	AT2G33570	NO	P Juntawong 2013
255852_at	AT1G66970	NO	P Juntawong 2013
255923_at	AT1G22180	NO	P Juntawong 2013
255957_at	AT1G22160	NO	P Juntawong 2013
255962_at	AT1G22330	NO	P Juntawong 2013
255980_at	AT1G33970; AT1G33970	NO; Up	P Juntawong 2013; pandey 2013
256015_at	AT1G19150	NO	P Juntawong 2013
256017_at	AT1G19180	Up; NO	Joachim Kilian 2006; P Juntawong 2013
256020_at	AT1G58290	NO	P Juntawong 2013
256069_at	AT1G13740	NO	P Juntawong 2013
256100_at	AT1G13750	NO	P Juntawong 2013
256114_at	AT1G16850	NO	P Juntawong 2013
256115_at	AT1G16880	NO	P Juntawong 2013
256130_at	AT1G18170	NO	P Juntawong 2013
256168_at	AT1G51805	NO	P Juntawong 2013
256216_at	AT1G56340	NO	P Juntawong 2013
256225_at	AT1G56220	NO	P Juntawong 2013
256235_at	AT3G12490	NO	P Juntawong 2013
256383_at	AT1G66820	NO	P Juntawong 2013
256427_at	AT3G11090	NO	P Juntawong 2013
256430_at	AT3G11020	Up	Q Guan - ‎2013
256489_at	AT1G31550	NO	P Juntawong 2013
256522_at	AT1G66160; AT1G66160	NO; Down	P Juntawong 2013; shi-2014
256525_at	AT1G66180	NO	P Juntawong 2013
256603_at	AT3G28270	Up	Joachim Kilian 2006
256633_at	AT3G28340	Up	Joachim Kilian 2006
256728_at	AT3G25660	NO	P Juntawong 2013
256751_at	AT3G27170	Up	Joachim Kilian 2006
256755_at	AT3G25600; AT3G22210	Up; NO; Up; Down	Joachim Kilian 2006; P Juntawong 2013; Q Guan - ‎2013; Z Su - ‎2013
256766_at	AT3G22231	NO	P Juntawong 2013
256796_at	AT3G22210	NO	P Juntawong 2013
256825_at	AT3G22120	NO	P Juntawong 2013
256890_at	AT3G23830	NO	P Juntawong 2013
256910_at	AT3G24080	NO	P Juntawong 2013
256922_at	AT3G19010	NO	P Juntawong 2013
256964_at	AT3G13520	NO	P Juntawong 2013
256983_at	AT3G13470	NO	P Juntawong 2013
257008_at	AT3G14210	NO	P Juntawong 2013
257021_at	AT3G19710	NO	P Juntawong 2013
257022_at	AT3G19580	Up; NO; Up	Joachim Kilian 2006; P Juntawong 2013; Q Guan - ‎2013
257029_at	AT3G19240	NO	P Juntawong 2013
257053_at	AT3G15210; AT3G13470	NO; Down	P Juntawong 2013; Z Su - ‎2013
257076_at	AT3G19680	NO	P Juntawong 2013
257087_at	AT3G20500	NO	P Juntawong 2013
257137_at	AT3G28860	NO	P Juntawong 2013
257173_at	AT3G23810	NO	P Juntawong 2013
257178_at	AT3G13070	NO	P Juntawong 2013
257190_at	AT3G13120	NO	P Juntawong 2013
257205_at	AT3G16520	NO	P Juntawong 2013
257237_at	AT3G14890	NO	P Juntawong 2013
257252_at	AT3G24170	NO	P Juntawong 2013
257280_at	AT3G14440	Up	Joachim Kilian 2006
257297_at	AT3G28040	NO	P Juntawong 2013
257375_at	AT2G38640	NO	P Juntawong 2013
257510_at	AT1G55360	NO	P Juntawong 2013
257533_at	AT3G10840	NO	P Juntawong 2013
257600_at	AT3G24770	NO	P Juntawong 2013
257611_at	AT3G26580	NO	P Juntawong 2013
257615_at	AT3G26510	NO	P Juntawong 2013
257635_at	AT3G26280	Up	Q Guan - ‎2013
257647_at	AT3G25805	NO	P Juntawong 2013
257766_at	AT3G23030	NO	P Juntawong 2013
257771_at	AT3G23000; AT3G23000	NO; Up	P Juntawong 2013; O Wilkins - ‎2010
257772_at	AT3G23080	NO	P Juntawong 2013
257809_at	AT3G27060	NO	P Juntawong 2013
257832_at	AT3G26740	NO; Up	P Juntawong 2013; Q Guan - ‎2013
257925_at	AT3G23170	NO	P Juntawong 2013
257937_at	AT3G19810	NO	P Juntawong 2013
257964_at	AT3G19850	NO	P Juntawong 2013
258003_at	AT3G29030	NO	P Juntawong 2013
258038_at	AT3G21260; AT3G21260	NO; Up	P Juntawong 2013; pandey 2013
258039_at	AT3G21200	NO	P Juntawong 2013
258048_at	AT3G16290	NO	P Juntawong 2013
258055_at	AT3G16250	NO	P Juntawong 2013
258087_at	AT3G26060	NO	P Juntawong 2013
258091_at	AT3G14560	NO	P Juntawong 2013
258092_at	AT3G14595	NO	P Juntawong 2013
258094_at	AT3G14690	NO	P Juntawong 2013
258155_at	AT3G18130; AT3G15680	NO; Down	P Juntawong 2013; Z Su - ‎2013
258188_at	AT3G17800; AT3G17800	NO; Up	P Juntawong 2013; O Wilkins - ‎2010
258189_at	AT3G17860	NO	P Juntawong 2013
258222_at	AT3G15680	NO	P Juntawong 2013
258226_at	AT3G15730; AT3G15730	NO; Up	P Juntawong 2013; pandey 2013
258321_at	AT3G22840	NO	P Juntawong 2013
258325_at	AT3G22830	Up	Q Guan - ‎2013
258332_at	AT3G16180	NO	P Juntawong 2013
258349_at	AT3G17609	NO	P Juntawong 2013
258366_at	AT3G14230	NO	P Juntawong 2013
258395_at	AT3G15500	Up	Q Guan - ‎2013
258399_at	AT3G15540	NO	P Juntawong 2013
258402_at	AT3G15450	NO	P Juntawong 2013
258415_at	AT3G17390	NO	P Juntawong 2013
258495_at	AT3G02690; AT3G02690	NO; Up	P Juntawong 2013; shi-2014
258507_at	AT3G06500	NO	P Juntawong 2013
258521_at	AT3G06680	NO	P Juntawong 2013
258528_at	AT3G06770	NO	P Juntawong 2013
258529_at	AT3G06740	NO	P Juntawong 2013
258607_at	AT3G02730	NO	P Juntawong 2013
258612_at	AT3G02920; AT2G47940	NO; Down	P Juntawong 2013; Z Su - ‎2013
258708_at	AT3G09580; AT3G06740	NO; Down	P Juntawong 2013; Z Su - ‎2013
258742_at	AT3G05800	NO	P Juntawong 2013
258751_at	AT3G05890; AT3G02920	NO; Down	P Juntawong 2013; Z Su - ‎2013
258774_at	AT3G10740	NO	P Juntawong 2013
258791_at	AT3G04720	NO; Up	P Juntawong 2013; Q Guan - ‎2013
258851_at	AT3G03190	NO	P Juntawong 2013
258859_at	AT3G02120; AT2G47590	NO; Down	P Juntawong 2013; Z Su - ‎2013
258879_at	AT3G03270; AT3G03270	NO; Up	P Juntawong 2013; O Wilkins - ‎2010
258920_at	AT3G10520	NO	P Juntawong 2013
258976_at	AT3G01980	NO	P Juntawong 2013
258989_at	AT3G08920	NO	P Juntawong 2013
259000_at	AT3G01860	NO	P Juntawong 2013
259014_at	AT3G07320; AT3G04790	NO; Down	P Juntawong 2013; Z Su - ‎2013
259098_at	AT3G04790	NO	P Juntawong 2013
259118_at	AT3G01310; AT2G46690	NO; Up	P Juntawong 2013; Z Su - ‎2013
259131_at	AT3G02180	NO	P Juntawong 2013
259161_at	AT3G01500	NO	P Juntawong 2013
259181_at	AT3G01690	NO	P Juntawong 2013
259185_at	AT3G01550	NO	P Juntawong 2013
259193_at	AT3G01480	NO	P Juntawong 2013
259272_at	AT3G01290	NO	P Juntawong 2013
259275_at	AT3G01060	NO	P Juntawong 2013
259311_at	AT3G05060; AT3G02120	NO; Down	P Juntawong 2013; Z Su - ‎2013
259312_at	AT3G05200	Up; NO	Joachim Kilian 2006; P Juntawong 2013
259364_at	AT1G13260	NO	P Juntawong 2013
259375_at	AT3G16370	NO	P Juntawong 2013
259416_at	AT1G02305	NO	P Juntawong 2013
259426_at	AT1G01470	NO	P Juntawong 2013
259431_at	AT1G01620; AT1G01620	NO; Down	P Juntawong 2013; Z Su - ‎2013
259432_at	AT1G01520	Up	Joachim Kilian 2006
259440_at	AT1G01550; AT1G01550	NO; Up	P Juntawong 2013; O Wilkins - ‎2010
259466_at	AT1G19050	NO	P Juntawong 2013
259479_at	AT1G19020	Up	Joachim Kilian 2006
259516_at	AT1G20450	NO	P Juntawong 2013
259560_at	AT1G21270	NO	P Juntawong 2013
259561_at	AT1G21250	NO	P Juntawong 2013
259570_at	AT1G20440	NO	P Juntawong 2013
259595_at	AT1G28050	Up	Q Guan - ‎2013
259599_at	AT1G28110	NO	P Juntawong 2013
259616_at	AT1G47960	NO	P Juntawong 2013
259626_at	AT1G42990	Up	Q Guan - ‎2013
259660_at	AT1G55260	NO	P Juntawong 2013
259661_at	AT1G55265; AT1G55265	NO; Up	P Juntawong 2013; shi-2014
259681_at	AT1G77760	NO	P Juntawong 2013
259737_at	AT1G64400	NO	P Juntawong 2013
259751_at	AT1G71030	Up	Q Guan - ‎2013
259775_at	AT1G29530	NO	P Juntawong 2013
259788_at	AT1G29670	NO	P Juntawong 2013
259789_at	AT1G29395	NO	P Juntawong 2013
259838_at	AT1G52220; AT1G51060	NO; Down	P Juntawong 2013; Z Su - ‎2013
259840_at	AT1G52230	NO	P Juntawong 2013
259879_at	AT1G76650; AT1G75900	Up; Down	Joachim Kilian 2006; Z Su - ‎2013
259887_at	AT1G76360	NO	P Juntawong 2013
259925_at	AT1G75040; AT1G75040	NO; Up	P Juntawong 2013; shi-2014
259970_at	AT1G76570; AT1G76570	NO; Up	P Juntawong 2013; O Wilkins - ‎2010
259992_at	AT1G67970	Up	Q Guan - ‎2013
259996_at	AT1G67910	NO	P Juntawong 2013
260044_at	AT1G73655	NO	P Juntawong 2013
260143_at	AT1G71880	NO	P Juntawong 2013
260211_at	AT1G74440	NO	P Juntawong 2013
260264_at	AT1G68500	NO	P Juntawong 2013
260267_at	AT1G68530	NO	P Juntawong 2013
260302_at	AT1G80310	NO	P Juntawong 2013
260312_at	AT1G63880; AT1G63880	NO; Up	P Juntawong 2013; pandey 2013
260331_at	AT1G80270	NO	P Juntawong 2013
260345_at	AT1G69270	NO	P Juntawong 2013
260357_at	AT1G69260	NO	P Juntawong 2013
260395_at	AT1G69780	NO	P Juntawong 2013
260455_at	AT1G72500	NO	P Juntawong 2013
260481_at	AT1G10960	NO	P Juntawong 2013
260522_x_at	AT2G41730; AT2G41730	NO; Up	P Juntawong 2013; shi-2014
260531_at	AT2G47240; AT2G46220	NO; Up	P Juntawong 2013; Z Su - ‎2013
260542_at	AT2G43560	NO	P Juntawong 2013
260547_at	AT2G43550	NO	P Juntawong 2013
260549_at	AT2G43535	NO	P Juntawong 2013
260556_at	AT2G43620	Up	Joachim Kilian 2006
260592_at	AT1G55850	NO	P Juntawong 2013
260618_at	AT1G53230	NO	P Juntawong 2013
260676_at	AT1G19450; AT1G19150	NO; Down	P Juntawong 2013; Z Su - ‎2013
260687_at	AT1G17530	NO	P Juntawong 2013
260704_at	AT1G32470	NO	P Juntawong 2013
260745_at	AT1G78370	NO	P Juntawong 2013
260830_at	AT1G06760	NO	P Juntawong 2013
260837_at	AT1G43670; AT1G43670	NO; Up	P Juntawong 2013; shi-2014
260869_at	AT1G43800	Up	Q Guan - ‎2013
260875_at	AT1G21410	NO	P Juntawong 2013
260876_at	AT1G21460	NO	P Juntawong 2013
260877_at	AT1G21500	NO	P Juntawong 2013
260915_at	AT1G02660	Up	Joachim Kilian 2006
260975_at	AT1G53430	NO	P Juntawong 2013
260982_at	AT1G53520	NO	P Juntawong 2013
260988_at	AT1G53570	NO	P Juntawong 2013
261055_at	AT1G01300	NO	P Juntawong 2013
261078_at	AT1G07320	NO	P Juntawong 2013
261081_at	AT1G07350; AT1G07350	NO; Up	P Juntawong 2013; Z Su - ‎2013
261154_at	AT1G04970; AT1G04970	NO; Up	P Juntawong 2013; Z Su - ‎2013
261165_at	AT1G34430	NO	P Juntawong 2013
261190_at	AT1G32990	NO	P Juntawong 2013
261192_at	AT1G32870	Up	Q Guan - ‎2013
261193_at	AT1G32920	NO	P Juntawong 2013
261230_at	AT1G20010	NO	P Juntawong 2013
261248_at	AT1G20030; AT1G20030	Up; Down	Q Guan - ‎2013; shi-2014
261254_at	AT1G05805; AT1G05805	NO; Down	P Juntawong 2013; Z Su - ‎2013
261338_at	AT1G44920	NO	P Juntawong 2013
261368_at	AT1G53070; AT1G52230	NO; Down	P Juntawong 2013; Z Su - ‎2013
261439_at	AT1G28395	NO	P Juntawong 2013
261456_at	AT1G21050	NO	P Juntawong 2013
261470_at	AT1G28370	Up; NO	Joachim Kilian 2006; P Juntawong 2013
261488_at	AT1G14345; AT1G14150	NO; Down	P Juntawong 2013; Z Su - ‎2013
261500_at	AT1G28400; AT1G28050	NO; Up	P Juntawong 2013; Z Su - ‎2013
261506_at	AT1G71697	NO	P Juntawong 2013
261540_at	AT1G63610	NO	P Juntawong 2013
261553_at	AT1G63420	NO	P Juntawong 2013
261577_at	AT1G01080; AT1G01080	NO; Down	P Juntawong 2013; Z Su - ‎2013
261598_at	AT1G49750	NO	P Juntawong 2013
261638_at	AT1G49975	NO	P Juntawong 2013
261648_at	AT1G27730	Up; NO; Up	Joachim Kilian 2006; P Juntawong 2013; Q Guan - ‎2013
261718_at	AT1G18390	NO	P Juntawong 2013
261728_at	AT1G76160	NO	P Juntawong 2013
261740_at	AT1G47740	NO	P Juntawong 2013
261742_at	AT1G08390; AT1G08390	NO; Down	P Juntawong 2013; Z Su - ‎2013
261749_at	AT1G76180	NO	P Juntawong 2013
261751_at	AT1G76080	NO	P Juntawong 2013
261788_at	AT1G15980	NO	P Juntawong 2013
261801_at	AT1G30520	NO	P Juntawong 2013
261825_at	AT1G11545	NO	P Juntawong 2013
261852_at	AT1G50440; AT1G50440	NO; Up	P Juntawong 2013; shi-2014
261859_at	AT1G50490	NO	P Juntawong 2013
261921_at	AT1G65900; AT1G65010	NO; Down	P Juntawong 2013; Z Su - ‎2013
261926_at	AT1G22530; AT1G22180	NO; Up	P Juntawong 2013; Z Su - ‎2013
261937_at	AT1G22570; AT1G22570	NO; Up	P Juntawong 2013; pandey 2013
262049_at	AT1G80180	NO	P Juntawong 2013
262050_at	AT1G80130	NO	P Juntawong 2013
262094_at	AT1G56110	NO	P Juntawong 2013
262107_at	AT1G02750; AT1G02750	NO; Up	P Juntawong 2013; Z Su - ‎2013
262162_at	AT1G78020	NO	P Juntawong 2013
262232_at	AT1G68600	NO	P Juntawong 2013
262236_at	AT1G48330	NO	P Juntawong 2013
262286_at	AT1G68585	NO	P Juntawong 2013
262304_at	AT1G70890	NO	P Juntawong 2013
262496_at	AT1G21790; AT1G21500	NO; Down	P Juntawong 2013; Z Su - ‎2013
262503_at	AT1G21670	NO	P Juntawong 2013
262539_at	AT1G17200; AT1G17200	NO; Down	P Juntawong 2013; shi-2014
262557_at	AT1G31330; AT1G30520	NO; Down	P Juntawong 2013; Z Su - ‎2013
262598_at	AT1G15260	NO	P Juntawong 2013
262609_at	AT1G13930; AT1G13930	NO; Up	P Juntawong 2013; pandey 2013
262612_at	AT1G14150	NO	P Juntawong 2013
262682_at	AT1G75900	NO	P Juntawong 2013
262705_at	AT1G16260	NO	P Juntawong 2013
262747_at	AT1G28540; AT1G28540	NO; Up	P Juntawong 2013; pandey 2013
262826_at	AT1G13080	NO	P Juntawong 2013
262830_at	AT1G14700	NO	P Juntawong 2013
262871_at	AT1G65010	NO	P Juntawong 2013
262913_at	AT1G59960	NO	P Juntawong 2013
262947_at	AT1G75750	NO	P Juntawong 2013
263114_at	AT1G03130; AT1G03130	NO; Down	P Juntawong 2013; Z Su - ‎2013
263126_at	AT1G78460	NO	P Juntawong 2013
263142_at	AT1G65230	NO	P Juntawong 2013
263150_at	AT1G54050	NO	P Juntawong 2013
263159_at	AT1G54130	NO	P Juntawong 2013
263231_at	AT1G05680	Up	Q Guan - ‎2013
263236_at	AT1G10470	NO	P Juntawong 2013
263241_at	AT2G16500	NO	P Juntawong 2013
263243_at	AT2G31350	NO	P Juntawong 2013
263252_at	AT2G31380	NO	P Juntawong 2013
263320_at	AT2G47180	Up	Joachim Kilian 2006
263334_at	AT2G03820	NO	P Juntawong 2013
263379_at	AT2G40140	Up; NO	Joachim Kilian 2006; P Juntawong 2013
263420_at	AT2G17240	NO	P Juntawong 2013
263421_at	AT2G17230; AT2G15090	NO; Down	P Juntawong 2013; Z Su - ‎2013
263431_at	AT2G22170	NO	P Juntawong 2013
263442_at	AT2G28605	NO	P Juntawong 2013
263449_at	AT2G31670	NO	P Juntawong 2013
263477_at	AT2G31790	NO	P Juntawong 2013
263478_at	AT2G31880	NO	P Juntawong 2013
263495_at	AT2G42530	NO	P Juntawong 2013
263497_at	AT2G42540	NO	P Juntawong 2013
263498_at	AT2G42610	NO	P Juntawong 2013
263517_at	AT2G21620	NO	P Juntawong 2013
263553_at	AT2G16430	NO	P Juntawong 2013
263574_at	AT2G16990; AT2G15050	NO; Down	P Juntawong 2013; Z Su - ‎2013
263597_at	AT2G01870	NO	P Juntawong 2013
263656_at	AT1G04240	NO	P Juntawong 2013
263669_at	AT1G04400; AT1G04400	NO; Up	P Juntawong 2013; Z Su - ‎2013
263679_at	AT1G59990	NO	P Juntawong 2013
263714_at	AT2G20610	NO	P Juntawong 2013
263715_at	AT2G20570	NO	P Juntawong 2013
263796_at	AT2G24540; AT2G24540	NO; Up	P Juntawong 2013; pandey 2013
263811_at	AT2G04350; AT2G02390	NO; Up	P Juntawong 2013; Z Su - ‎2013
263847_at	AT2G36970; AT2G36970	NO; Up	P Juntawong 2013; O Wilkins - ‎2010
263867_at	AT2G36830	NO	P Juntawong 2013
263875_at	AT2G21970	NO	P Juntawong 2013
263935_at	AT2G35930	Up	Joachim Kilian 2006
263951_at	AT2G35960	NO	P Juntawong 2013
263957_at	AT2G35880	NO	P Juntawong 2013
264000_at	AT2G22500	NO	P Juntawong 2013
264024_at	AT2G21180	NO	P Juntawong 2013
264042_at	AT2G03760	Up	Q Guan - ‎2013
264052_at	AT2G22330	NO	P Juntawong 2013
264078_at	AT2G28470	NO	P Juntawong 2013
264188_at	AT1G54690	NO	P Juntawong 2013
264204_at	AT1G22710	NO	P Juntawong 2013
264210_at	AT1G22640; AT1G22330	NO; Down	P Juntawong 2013; Z Su - ‎2013
264211_at	AT1G22770	NO	P Juntawong 2013
264219_at	AT1G60420; AT1G60420	NO; Up	P Juntawong 2013; pandey 2013
264313_at	AT1G70410	NO	P Juntawong 2013
264330_at	AT1G04120; AT1G04120	NO; Up	P Juntawong 2013; R Catala - ‎2007
264344_at	AT1G11910	NO	P Juntawong 2013
264362_at	AT1G03290; AT1G03290	NO; Up	P Juntawong 2013; pandey 2013
264372_at	AT1G11840; AT1G11840	NO; Up	P Juntawong 2013; pandey 2013
264394_at	AT1G11860	NO	P Juntawong 2013
264435_at	AT1G10360	NO	P Juntawong 2013
264442_at	AT1G27480	NO	P Juntawong 2013
264581_at	AT1G05210; AT1G05210	NO; Down	P Juntawong 2013; Z Su - ‎2013
264624_at	AT1G08930; AT1G08930	NO; Down	P Juntawong 2013; Z Su - ‎2013
264636_at	AT1G65490	NO	P Juntawong 2013
264655_at	AT1G09070; AT1G09070	NO; Up	P Juntawong 2013; Z Su - ‎2013
264658_at	AT1G09910; AT1G09750	NO; Down	P Juntawong 2013; Z Su - ‎2013
264672_at	AT1G09750	NO	P Juntawong 2013
264701_at	AT1G70160	NO	P Juntawong 2013
264787_at	AT2G17840; AT2G16430	NO; Up; Down	P Juntawong 2013; Q Guan - ‎2013; Z Su - ‎2013
264801_at	AT1G08840; AT1G08840	NO; Down	P Juntawong 2013; Z Su - ‎2013
264803_at	AT1G08580; AT1G08580	NO; Down	P Juntawong 2013; Z Su - ‎2013
264843_at	AT1G03400; AT1G03400	NO; Down	P Juntawong 2013; Z Su - ‎2013
264854_at	AT2G17450	NO	P Juntawong 2013
264920_at	AT1G60550	NO	P Juntawong 2013
264931_at	AT1G60590; AT1G60590	NO; Down	P Juntawong 2013; GB Bhaskara - ‎2012
264953_at	AT1G77120	NO	P Juntawong 2013
264963_at	AT1G60600	NO	P Juntawong 2013
265058_s_at	AT1G52040; AT1G52040	Up; Up	Q Guan - ‎2013; shi-2014
265097_at	AT1G04020; AT1G04020	NO; Down	P Juntawong 2013; Z Su - ‎2013
265121_at	AT1G62560	NO	P Juntawong 2013
265460_at	AT2G46600	NO	P Juntawong 2013
265478_at	AT2G15890	NO	P Juntawong 2013
265480_at	AT2G15970	NO	P Juntawong 2013
265481_at	AT2G15960	NO	P Juntawong 2013
265530_at	AT2G06050	NO	P Juntawong 2013
265581_at	AT2G20050	NO	P Juntawong 2013
265634_at	AT2G25530	NO	P Juntawong 2013
265668_at	AT2G32020	Up	Q Guan - ‎2013
265698_at	AT2G32160	NO	P Juntawong 2013
265716_at	AT2G03350	NO	P Juntawong 2013
265722_at	AT2G40100; AT2G38465	NO; Up	P Juntawong 2013; Z Su - ‎2013
265742_at	AT2G01290	NO	P Juntawong 2013
265773_at	AT2G48070; AT2G48070	NO; Up	P Juntawong 2013; shi-2014
265819_at	AT2G17972	NO	P Juntawong 2013
265841_at	AT2G35710	Up	Joachim Kilian 2006
265869_at	AT2G01760	NO	P Juntawong 2013
265873_at	AT2G01630	NO	P Juntawong 2013
265894_at	AT2G15050	NO	P Juntawong 2013
265895_at	AT2G15000	NO	P Juntawong 2013
265918_at	AT2G15090; AT2G06050	NO; Down	P Juntawong 2013; Z Su - ‎2013
265939_at	AT2G19650	NO	P Juntawong 2013
266072_at	AT2G18700	Up	Joachim Kilian 2006
266078_at	AT2G40670	NO	P Juntawong 2013
266119_at	AT2G02100	NO	P Juntawong 2013
266120_at	AT2G02070	NO	P Juntawong 2013
266181_at	AT2G02390	NO	P Juntawong 2013
266225_at	AT2G28900	NO	P Juntawong 2013
266229_at	AT2G28840; AT2G28840	NO; Up	P Juntawong 2013; pandey 2013
266237_at	AT2G29540	NO	P Juntawong 2013
266253_at	AT2G27840; AT2G27840	NO; Up	P Juntawong 2013; shi-2014
266259_at	AT2G27830	NO	P Juntawong 2013
266264_at	AT2G27775	NO	P Juntawong 2013
266279_at	AT2G29290; AT2G27775	NO; Down	P Juntawong 2013; Z Su - ‎2013
266295_at	AT2G29550	NO	P Juntawong 2013
266297_at	AT2G29570	NO	P Juntawong 2013
266299_at	AT2G29450; AT2G29450	NO; Up	P Juntawong 2013; shi-2014
266311_at	AT2G27130	NO	P Juntawong 2013
266322_at	AT2G46690; AT2G45190	NO; Down	P Juntawong 2013; Z Su - ‎2013
266326_at	AT2G46650	NO	P Juntawong 2013
266329_at	AT2G01590; AT1G80270	NO; Down	P Juntawong 2013; Z Su - ‎2013
266334_at	AT2G32380; AT2G30990	NO; Down	P Juntawong 2013; Z Su - ‎2013
266351_at	AT2G01490	NO	P Juntawong 2013
266371_at	AT2G41410; AT2G41410	NO; Up	P Juntawong 2013; shi-2014
266395_at	AT2G43100	NO	P Juntawong 2013
266481_at	AT2G31070	NO	P Juntawong 2013
266509_at	AT2G47940	NO	P Juntawong 2013
266551_at	AT2G35260	NO	P Juntawong 2013
266552_at	AT2G46330	NO	P Juntawong 2013
266581_at	AT2G46140	NO	P Juntawong 2013
266583_at	AT2G46220	NO	P Juntawong 2013
266617_at	AT2G29670	NO	P Juntawong 2013
266635_at	AT2G35470	NO	P Juntawong 2013
266636_at	AT2G35370; AT2G35370	NO; Up	P Juntawong 2013; shi-2014
266648_at	AT2G25840	NO	P Juntawong 2013
266662_at	AT2G25830	NO	P Juntawong 2013
266716_at	AT2G46820	NO	P Juntawong 2013
266790_at	AT2G28950	NO	P Juntawong 2013
266799_at	AT2G22860	NO	P Juntawong 2013
266805_at	AT2G30010	NO	P Juntawong 2013
266832_at	AT2G30040	Up	Joachim Kilian 2006
266923_at	AT2G45980	NO	P Juntawong 2013
266928_at	AT2G45790	NO	P Juntawong 2013
266956_at	AT2G34510	NO	P Juntawong 2013
266977_at	AT2G39420; AT2G39420	NO; Up	P Juntawong 2013; pandey 2013
266989_at	AT2G39330	Up	Q Guan - ‎2013
267004_at	AT2G34260	NO	P Juntawong 2013
267026_at	AT2G38340	Up	Q Guan - ‎2013
267028_at	AT2G38470	Up	Q Guan - ‎2013
267036_at	AT2G38465	NO	P Juntawong 2013
267057_at	AT2G32500; AT2G31070	NO; Down	P Juntawong 2013; Z Su - ‎2013
267076_at	AT2G41090	NO	P Juntawong 2013
267084_at	AT2G41180	NO	P Juntawong 2013
267157_at	AT2G37630	NO	P Juntawong 2013
267172_at	AT2G37660	NO	P Juntawong 2013
267199_at	AT2G30990	NO	P Juntawong 2013
267220_at	AT2G02500	NO	P Juntawong 2013
267261_at	AT2G23120	NO	P Juntawong 2013
267265_at	AT2G22980; AT2G21620	NO; Up	P Juntawong 2013; Z Su - ‎2013
267280_at	AT2G19450	NO	P Juntawong 2013
267299_at	AT2G30150	NO	P Juntawong 2013
267359_at	AT2G40020	NO	P Juntawong 2013
267361_at	AT2G39920	NO; Up	P Juntawong 2013; Q Guan - ‎2013
267367_at	AT2G44210	NO	P Juntawong 2013
267411_at	AT2G34930; AT2G33180	Up; Down	Joachim Kilian 2006; Z Su - ‎2013
267460_at	AT2G33810	NO	P Juntawong 2013
267461_at	AT2G33830	NO	P Juntawong 2013
267523_at	AT2G30600	NO	P Juntawong 2013
267544_at	AT2G32720	NO	P Juntawong 2013
267555_at	AT2G32765	NO	P Juntawong 2013
267639_at	AT2G42200	NO	P Juntawong 2013
267523_at; 267524_at;265698_at	AT2G30600	Up	Z Su - ‎2013
248527_at; 248526_at;247962_at; 248526_at	AT5G50740	Down; Down	Z Su - ‎2013; GB Bhaskara - ‎2012
248312_at; 248313_at;247776_at	AT5G52580	Up	Z Su - ‎2013
244932_at; 247400_at	AT5G62840	Down; Up	Z Su - ‎2013; M Mizoguchi - ‎2010
244937_at; 247377_at	AT5G63180	Down; Down	Z Su - ‎2013; GB Bhaskara - ‎2012
244938_at; 247374_at	AT5G63190	Up; Up	Z Su - ‎2013; pandey 2013
244943_at; 247383_at	AT5G63410	Down; Up	Z Su - ‎2013; pandey 2013
244969_at	AT5G62130	Up	Z Su - ‎2013
244975_at; 247478_at	AT5G62360	Down; Up	Z Su - ‎2013; A Abdeen - ‎2010
244986_at	AT5G62720	Down	Z Su - ‎2013
244991_s_at	AT5G63310	Down	Z Su - ‎2013
245008_at	AT5G61660	Down	Z Su - ‎2013
245010_at	AT5G61790	Down	Z Su - ‎2013
245050_at	AT5G61420	Down	Z Su - ‎2013
245119_at; 267361_at	AT2G39920	Down; Up	Z Su - ‎2013; shi-2014
245127_at; 259076_at	AT2G47600	Up; Up	pandey 2013; Z Su - ‎2013
245136_at	AT2G43100	Down	Z Su - ‎2013
245215_at; 260262_at	AT1G67830	Down; Down	shi-2014; Z Su - ‎2013
245244_at; 245806_at	AT1G44350	Up; Up	pandey 2013; R Catala - ‎2007
245247_at; 245247_at; 254413_at; 254422_at	AT4G17230	Up; Up; Up; Up	A Abdeen - ‎2010; pandey 2013; Joachim Kilian 2006; Z Su - ‎2013
245247_at; 254722_at	AT4G13530	Up; Up	Z Su - ‎2013; O Wilkins - ‎2010
245346_at; 254409_at	AT4G17090	Up; Down	A Abdeen - ‎2010; Z Su - ‎2013
245346_at; 254770_at	AT4G13340	Down; Up	Z Su - ‎2013; shi-2014
245385_at	AT4G09350	Down	Z Su - ‎2013
245392_at; 254580_at	AT4G15680	Down; Down	shi-2014; Z Su - ‎2013
245399_at	AT4G13770	Down	Z Su - ‎2013
245401_at; 254333_at	AT4G17670	Up; Down	O Wilkins - ‎2010; Z Su - ‎2013
245477_at; 254818_at	AT4G12470	Up; Down	Joachim Kilian 2006; shi-2014
245479_at; 254805_at	AT4G12480	Up; Down	Joachim Kilian 2006; shi-2014
245482_at	AT4G12600	Down	Z Su - ‎2013
245492_at	AT4G12800	Down	Z Su - ‎2013
245501_at; 254561_at	AT4G15620	Up; Down	O Wilkins - ‎2010; Z Su - ‎2013
245523_at; 245523_at; 254553_at	AT4G15910	Down; Up; Up	shi-2014; pandey 2013; Z Su - ‎2013
245563_at	AT4G10270	Down	Z Su - ‎2013
245602_at	AT4G09650	Down	Z Su - ‎2013
245607_at	AT4G09760	Up	Z Su - ‎2013
245628_at	AT1G55850	Up	Z Su - ‎2013
245659_at; 245668_at; 261496_at; 261648_at	AT1G27730	Up; Up; Up; Up	E Giraud - ‎2008; Joachim Kilian 2006; Z Su - ‎2013; shi-2014
245699_at; 252972_at	AT4G38840	Up; Down	Z Su - ‎2013; shi-2014
245711_at; 246012_at; 250400_at	AT5G04340	Up; Up; Up	O Wilkins - ‎2010; Joachim Kilian 2006; Z Su - ‎2013
245776_at; 245776_at; 263703_at	AT1G30260	Down; Up; Up	shi-2014; A Abdeen - ‎2010; Z Su - ‎2013
245789_at	AT1G31330	Down	Z Su - ‎2013
245794_at	AT1G31550	Down	Z Su - ‎2013
245930_at; 250942_at; 250942_at	AT5G03350	Down; Up; Down	Z Su - ‎2013; shi-2014; GB Bhaskara - ‎2012
245946_at; 246125_at	AT5G13200	Up; Up	Joachim Kilian 2006; Z Su - ‎2013
246018_at; 246018_at	AT5G10695	Down; Up	shi-2014; A Abdeen - ‎2010
246039_at	AT5G13140	Down	Z Su - ‎2013
246137_at; 246700_at	AT5G20230	Up; Up	Z Su - ‎2013; Joachim Kilian 2006
246202_at; 251039_at	AT4G37040	Down; Down	shi-2014; Z Su - ‎2013
246268_at; 260693_at	AT1G31800	Up; Down	shi-2014; Z Su - ‎2013
246270_at	AT4G31870	Down	Z Su - ‎2013
246300_at	AT3G48690	Up	Z Su - ‎2013
246346_at; 251982_at	AT3G53190	Down; Down	Z Su - ‎2013; GB Bhaskara - ‎2012
246400_at; 256021_at	AT1G57540	Up; Up	pandey 2013; Z Su - ‎2013
246403_at	AT1G56110	Down	Z Su - ‎2013
246405_at; 256225_at	AT1G56220	Up; Up	Z Su - ‎2013; pandey 2013
246411_at	AT1G56340	Down	Z Su - ‎2013
246494_at	AT5G10160	Down	Z Su - ‎2013
246497_at	AT5G10170	Down	Z Su - ‎2013
246519_at	AT5G09820	Down	Z Su - ‎2013
246523_at; 249838_at	AT5G15850	Down; Up	shi-2014; Z Su - ‎2013
246821_at; 249120_at	AT5G26920	Up; Up	A Abdeen - ‎2010; Joachim Kilian 2006
246831_at; 249125_at; 249144_at	AT5G26340	Up; Up; Up	A Abdeen - ‎2010; Z Su - ‎2013; Joachim Kilian 2006
246897_at; 246897_at; 249174_at	AT5G25560	Up; Up; Up	shi-2014; pandey 2013; Z Su - ‎2013
246908_at; 249129_at	AT5G25610	Up; Up	pandey 2013; Z Su - ‎2013
246919_at	AT5G18270	Up	Z Su - ‎2013
246978_at	AT5G17630	Down	Z Su - ‎2013
246986_at; 246986_at	AT5G67280	Down; Up	Z Su - ‎2013; O Wilkins - ‎2010
246987_at; 246987_at	AT5G67300	Down; Up	Z Su - ‎2013; A Abdeen - ‎2010
247028_at; 247585_at	AT5G60680	Up; Up	Z Su - ‎2013; A Abdeen - ‎2010
247041_at; 247601_at	AT5G60850	Up; Up	Z Su - ‎2013; pandey 2013
247043_at; 247043_at	AT5G66880	Up; Up	Z Su - ‎2013; pandey 2013
247043_at; 247627_at	AT5G60360	Up; Up	Z Su - ‎2013; pandey 2013
247072_at; 247072_at	AT5G66490	Up; Down	Z Su - ‎2013; shi-2014
247072_at; 247095_at; 247097_at; 247655_at	AT5G59820	Up; Up; Up; Up	Z Su - ‎2013; E Giraud - ‎2008; Joachim Kilian 2006; A Abdeen - ‎2010
247120_at; 247708_at	AT5G59550	Up; Up	Z Su - ‎2013; A Abdeen - ‎2010
247162_at; 247162_at	AT5G65730	Down; Up	Z Su - ‎2013; GB Bhaskara - ‎2012
247214_at; 247214_at	AT5G64850	Down; Up	Z Su - ‎2013; A Abdeen - ‎2010
247234_at; 247780_at	AT5G58770	Up; Up	Joachim Kilian 2006; A Abdeen - ‎2010
247240_at; 247793_at	AT5G58650	Up; Up	Z Su - ‎2013; GB Bhaskara - ‎2012
247279_at	AT5G58260	Down	Z Su - ‎2013
247293_at; 247293_at	AT5G64510	Up; Up	Joachim Kilian 2006; Z Su - ‎2013
247295_at	AT5G58070	Up	Z Su - ‎2013
247320_at; 247863_at; 247863_at	AT5G57900	Up; Up; Up	Z Su - ‎2013; O Wilkins - ‎2010; pandey 2013
247351_at; 247882_at	AT5G57785	Up; Down	Z Su - ‎2013; shi-2014
247378_at	AT5G57440	Down	Z Su - ‎2013
247393_at	AT5G57560	Up	Z Su - ‎2013
247447_at	AT5G57120	Down	Z Su - ‎2013
247488_at	AT5G55730	Down	Z Su - ‎2013
247582_at; 247593_at; 248160_at	AT5G54470	Up; Up; Up	Joachim Kilian 2006; Z Su - ‎2013; O Wilkins - ‎2010
247603_at	AT5G54610	Down	Z Su - ‎2013
247651_at; 248186_at	AT5G53880	Down; Down	Z Su - ‎2013; shi-2014
247751_at	AT5G52780	Down	Z Su - ‎2013
247760_at	AT5G52970	Down	Z Su - ‎2013
247774_at	AT5G52570	Up	Z Su - ‎2013
247855_at; 247862_at; 248337_at; 248337_at	AT5G52310	Up; Up; Up; Up	R Catala - ‎2007; Z Su - ‎2013; pandey 2013; Y Zhang - ‎2008
247902_at; 247908_at; 247943_at; 248448_at; 248448_at	AT5G51190	Up; Down; Up; Up; Up	Joachim Kilian 2006; Z Su - ‎2013; E Giraud - ‎2008; shi-2014; A Abdeen - ‎2010
247918_at	AT5G51550	Down	Z Su - ‎2013
247933_at	AT5G50810	Down	Z Su - ‎2013
248054_at	AT5G50100	Up	Z Su - ‎2013
248062_at; 248614_at	AT5G49560	Down; Down	Z Su - ‎2013; shi-2014
248179_at	AT5G48250	Up	Z Su - ‎2013
248193_at; 248764_at; 248764_at; 248764_at	AT5G47640	Up; Up; Up; Up	Z Su - ‎2013; A Abdeen - ‎2010; O Wilkins - ‎2010; pandey 2013
248200_at; 248749_at; 248749_at	AT5G47880	Up; Up; Up	Z Su - ‎2013; shi-2014; pandey 2013
248236_at	AT5G47550	Up	Z Su - ‎2013
248247_at; 248251_at; 248276_at; 248799_at	AT5G47230	Up; Up; Down; Up	E Giraud - ‎2008; Joachim Kilian 2006; Z Su - ‎2013; A Abdeen - ‎2010
248248_at; 248794_at; 248794_at	AT5G47220	Up; Up; Up	Joachim Kilian 2006; shi-2014; A Abdeen - ‎2010
248328_at	AT5G46780	Down	Z Su - ‎2013
248336_at; 248358_at	AT5G46710	Down; Up	Z Su - ‎2013; Joachim Kilian 2006
248377_at	AT5G45950	Up	Z Su - ‎2013
248399_at	AT5G46240	Down	Z Su - ‎2013
248460_at; 248476_at; 248964_at	AT5G45340	Down; Up; Up	Z Su - ‎2013; Joachim Kilian 2006; A Abdeen - ‎2010
248467_at	AT5G45280	Up	Z Su - ‎2013
248493_at; 248912_at	AT5G45670	Down; Down	Z Su - ‎2013; GB Bhaskara - ‎2012
248606_at	AT5G44020	Down	Z Su - ‎2013
248623_at	AT5G43850	Up	Z Su - ‎2013
248625_at; 249120_at; 249120_at	AT5G43750	Down; Down; Up	Z Su - ‎2013; shi-2014; A Abdeen - ‎2010
248656_at	AT5G42900	Up	Z Su - ‎2013
248657_at	AT5G43260	Up	Z Su - ‎2013
248679_at	AT5G43450	Up	Z Su - ‎2013
248683_at; 249134_at	AT5G43150	Up; Up	Z Su - ‎2013; O Wilkins - ‎2010
248741_at	AT5G42760	Down	Z Su - ‎2013
248790_at	AT5G42050	Up	Z Su - ‎2013
248796_at; 249329_at	AT5G40960	Up; Up	Z Su - ‎2013; pandey 2013
248820_at; 248820_at	AT5G47060	Up; Up	O Wilkins - ‎2010; pandey 2013
248822_at	AT5G40950	Down	Z Su - ‎2013
248824_at	AT5G40850	Down	Z Su - ‎2013
248845_at; 248853_at	AT5G39660	Up; Up	Joachim Kilian 2006; Z Su - ‎2013
248868_at; 249346_at	AT5G40780	Up; Up	Joachim Kilian 2006; pandey 2013
248870_at; 249392_at	AT5G40150	Down; Up	Z Su - ‎2013; shi-2014
248879_at	AT5G39410	Down	Z Su - ‎2013
248943_s_at; 249606_at; 249606_at	AT5G37260	Up; Up; Up	Z Su - ‎2013; shi-2014; pandey 2013
248977_at	AT5G35970	Up	Z Su - ‎2013
249035_at	AT5G28500	Down	Z Su - ‎2013
249112_at	AT5G27290	Down	Z Su - ‎2013
249246_at	AT5G25110	Up	Z Su - ‎2013
249271_at	AT5G24660	Down	Z Su - ‎2013
249354_at	AT5G23820	Down	Z Su - ‎2013
249378_at	AT5G23660	Up	Z Su - ‎2013
249422_at	AT5G23240	Down	Z Su - ‎2013
249555_at	AT5G22580	Down	Z Su - ‎2013
249606_at; 249942_at	AT5G22300	Down; Up	Z Su - ‎2013; O Wilkins - ‎2010
249645_at	AT5G22270	Up	Z Su - ‎2013
249658_s_at	AT5G20935	Down	Z Su - ‎2013
249774_at	AT5G16250	Down	Z Su - ‎2013
249866_at	AT5G14910	Down	Z Su - ‎2013
249867_at	AT5G14940	Up	Z Su - ‎2013
250028_at; 250380_at	AT5G11600	Up; Up	Z Su - ‎2013; pandey 2013
250149_at	AT5G08180	Down	Z Su - ‎2013
250228_at	AT5G07690	Down	Z Su - ‎2013
250239_at	AT5G07460	Down	Z Su - ‎2013
250269_at	AT5G06290	Down	Z Su - ‎2013
250272_at; 250275_at	AT5G06320	Up; Down	Joachim Kilian 2006; Z Su - ‎2013
250287_at	AT5G07240	Down	Z Su - ‎2013
250296_at	AT5G05730	Up	R Catala - ‎2007
250357_at; 250781_at; 250781_at	AT5G05410	Up; Up; Up	Z Su - ‎2013; shi-2014; pandey 2013
250369_at	AT5G05180	Down	Z Su - ‎2013
250471_at; 250881_at	AT5G04080	Up; Down	Z Su - ‎2013; shi-2014
250555_at	AT5G02820	Down	Z Su - ‎2013
250756_at; 251109_at; 251109_at	AT5G01600	Up; Up; Up	Z Su - ‎2013; shi-2014; O Wilkins - ‎2010
250774_at	AT5G01015	Down	Z Su - ‎2013
250858_at; 252911_at	AT4G39510	Down; Up	Z Su - ‎2013; O Wilkins - ‎2010
250863_at	AT4G39270	Up	Joachim Kilian 2006
250882_at	AT4G38520	Down	Z Su - ‎2013
250934_at	AT4G37800	Down	Z Su - ‎2013
250960_at	AT4G37790	Up	Z Su - ‎2013
250968_at	AT4G37760	Up	Z Su - ‎2013
250994_at; 251050_at	AT4G37260	Up; Up	Z Su - ‎2013; Joachim Kilian 2006
251010_at	AT4G37380	Down	Z Su - ‎2013
251113_at; 253125_at	AT4G36040	Up; Down	Z Su - ‎2013; shi-2014
251178_at	AT3G59760	Down	Z Su - ‎2013
251181_at	AT3G58990	Down	Z Su - ‎2013
251200_at; 255411_at; 255418_at	AT3G63010	Up; Up; Up	O Wilkins - ‎2010; Joachim Kilian 2006; Z Su - ‎2013
251244_at; 251642_at	AT3G57520	Up; Up	Z Su - ‎2013; pandey 2013
251252_at	AT3G57760	Up	Z Su - ‎2013
251272_at; 255585_at; 255617_at	AT3G61890	Up; Up; Up	pandey 2013; Z Su - ‎2013; R Catala - ‎2007
251282_at; 255613_at	AT3G61630	Up; Up	pandey 2013; Z Su - ‎2013
251299_at; 251622_at	AT3G57340	Up; Up	Z Su - ‎2013; pandey 2013
251355_at	AT3G56400	Down	Z Su - ‎2013
251365_at; 251701_at	AT3G56650	Down; Down	Z Su - ‎2013; shi-2014
251372_at; 251400_at	AT3G55980	Up; Up	Z Su - ‎2013; Joachim Kilian 2006
251372_at; 255692_at	AT3G60520	Up; Up	pandey 2013; Z Su - ‎2013
251461_at	AT3G55630	Down	Z Su - ‎2013
251472_at	AT3G55420	Down	Z Su - ‎2013
251497_at; 251513_at; 251827_at	AT3G55120	Up; Down; Up	R Catala - ‎2007; Z Su - ‎2013; O Wilkins - ‎2010
251644_at	AT3G54400	Down	Z Su - ‎2013
251720_at	AT3G52720	Down	Z Su - ‎2013
251772_at	AT3G52500	Down	Z Su - ‎2013
251775_s_at	AT3G52150	Down	Z Su - ‎2013
251780_s_at	AT3G51950	Down	Z Su - ‎2013
251814_at	AT3G51730	Up	Z Su - ‎2013
251852_at	AT3G51450	Down	Z Su - ‎2013
251869_at; 252120_at	AT3G51130	Up; Up	Z Su - ‎2013; O Wilkins - ‎2010
251879_at; 251892_at; 252102_at; 252102_at; 252102_at; 252102_at	AT3G50970	Up; Up; Up; Up; Up; Up	Joachim Kilian 2006; Z Su - ‎2013; shi-2014; pandey 2013; GB Bhaskara - ‎2012; Y Zhang - ‎2008
251935_at; 252131_at	AT3G50930	Down; Up	Z Su - ‎2013; shi-2014
252004_at	AT3G50240	Down	Z Su - ‎2013
252077_at; 252361_at	AT3G48490	Down; Down	Z Su - ‎2013; shi-2014
252128_at	AT3G47500	Up	Z Su - ‎2013
252173_at	AT3G47295	Up	Z Su - ‎2013
252213_at; 252213_at	AT3G50210	Up; Up	O Wilkins - ‎2010; pandey 2013
252232_at	AT3G46620	Down	Z Su - ‎2013
252250_at	AT3G46630	Down	Z Su - ‎2013
252272_at; 256681_at	AT3G49670	Down; Down	M Mizoguchi - ‎2010; Z Su - ‎2013
252278_at	AT3G45970	Up	Z Su - ‎2013
252296_at	AT3G45160	Down	Z Su - ‎2013
252303_at	AT3G45600	Up	Z Su - ‎2013
252318_at	AT3G45140	Down	Z Su - ‎2013
252323_at	AT3G44880	Up	Z Su - ‎2013
252343_at; 252607_at	AT3G44990	Up; Down	Joachim Kilian 2006; GB Bhaskara - ‎2012
252361_at; 252661_at	AT3G44450	Down; Up	Z Su - ‎2013; O Wilkins - ‎2010
252374_at	AT3G43800	Down	Z Su - ‎2013
252464_at	AT3G29030	Down	Z Su - ‎2013
252483_at; 252525_at	AT3G28340	Down; Up	Z Su - ‎2013; Joachim Kilian 2006
252563_at; 252592_at; 256603_at	AT3G28270	Up; Up; Up	Z Su - ‎2013; Joachim Kilian 2006; pandey 2013
252698_at; 252698_at	AT3G43670	Up; Up	shi-2014; O Wilkins - ‎2010
252710_at	AT3G27170	Up	Joachim Kilian 2006
252711_at	AT3G27060	Down	Z Su - ‎2013
252853_at; 253188_at	AT4G35300	Up; Up	Z Su - ‎2013; pandey 2013
252957_at	AT4G34710	Up	Z Su - ‎2013
252958_at	AT4G34610	Down	Z Su - ‎2013
252983_at	AT4G33980	Up	Z Su - ‎2013
252988_at	AT4G34160	Down	Z Su - ‎2013
252990_at; 253273_at	AT4G34180	Up; Up	Z Su - ‎2013; pandey 2013
253010_at	AT4G33500	Down	Z Su - ‎2013
253040_at; 253305_at	AT4G33666	Up; Down	Z Su - ‎2013; shi-2014
253058_at	AT4G33400	Down	Z Su - ‎2013
253065_at	AT4G33470	Down	Z Su - ‎2013
253124_at; 253125_at; 253161_at	AT4G31800	Up; Down; Up	R Catala - ‎2007; Z Su - ‎2013; Joachim Kilian 2006
253145_at	AT4G31500	Down	Z Su - ‎2013
253199_at; 253526_at	AT4G31420	Up; Up	Z Su - ‎2013; pandey 2013
253217_at; 253603_at	AT4G30935	Up; Up	Z Su - ‎2013; pandey 2013
253219_at; 253219_at	AT4G34990	Up; Up	O Wilkins - ‎2010; pandey 2013
253226_at; 253550_at; 253550_at	AT4G30960	Up; Up; Up	Z Su - ‎2013; shi-2014; O Wilkins - ‎2010
253254_at; 253639_at	AT4G30550	Up; Up	Z Su - ‎2013; pandey 2013
253309_at	AT4G29430	Down	Z Su - ‎2013
253403_at	AT4G28270	Up	Z Su - ‎2013
253407_at	AT4G28310	Down	Z Su - ‎2013
253480_at; 253494_at; 253859_at	AT4G27657	Up; Up; Up	Z Su - ‎2013; Joachim Kilian 2006; shi-2014
253516_at; 253519_at; 253522_at; 253872_at	AT4G27410	Up; Up; Up; Up	Z Su - ‎2013; E Giraud - ‎2008; Joachim Kilian 2006; pandey 2013
253524_at	AT4G27520	Up	Z Su - ‎2013
253598_at	AT4G27230	Down	Z Su - ‎2013
253607_at; 253631_at; 253994_at	AT4G26080	Up; Up; Up	R Catala - ‎2007; Z Su - ‎2013; pandey 2013
253692_at	AT4G25630	Down	Z Su - ‎2013
253722_at	AT4G25340	Down	Z Su - ‎2013
253725_at	AT4G25480	Up	Z Su - ‎2013
253726_at; 254074_at	AT4G25490	Up; Down	Z Su - ‎2013; shi-2014
253753_at	AT4G25080	Down	Z Su - ‎2013
253811_at	AT4G24380	Up	Z Su - ‎2013
253812_at; 253815_at	AT4G24570	Up; Down	Joachim Kilian 2006; Z Su - ‎2013
253818_at	AT4G24700	Down	Z Su - ‎2013
253963_at	AT4G22570	Down	Z Su - ‎2013
254065_at	AT4G21280	Down	Z Su - ‎2013
254089_at	AT4G19960	Up	Z Su - ‎2013
254098_at; 254447_at	AT4G20860	Up; Down	Joachim Kilian 2006; shi-2014
254123_at	AT4G19530	Down	Z Su - ‎2013
254134_at; 254505_at	AT4G19985	Down; Up	Z Su - ‎2013; shi-2014
254145_at; 254551_at	AT4G19840	Up; Down	Z Su - ‎2013; shi-2014
254201_at	AT4G19120	Down	Z Su - ‎2013
254226_at; 254669_at	AT4G18370	Down; Down	Z Su - ‎2013; shi-2014
254263_at; 254667_at	AT4G18280	Up; Up	Z Su - ‎2013; pandey 2013
254400_at	AT4G16515	Up	Z Su - ‎2013
254414_at	AT4G16860	Down	Z Su - ‎2013
254487_at	AT4G16265	Down	Z Su - ‎2013
254564_at	AT4G15630	Down	Z Su - ‎2013
254601_at	AT4G15545	Down	Z Su - ‎2013
254651_at	AT4G14680	Down	Z Su - ‎2013
254694_at	AT4G14400	Down	Z Su - ‎2013
254759_at; 254798_at; 255129_at	AT4G08290	Up; Up; Up	Z Su - ‎2013; Joachim Kilian 2006; O Wilkins - ‎2010
254805_at; 254820_s_at; 255259_at; 255259_at	AT4G05020	Up; Up; Up; Up	Joachim Kilian 2006; Z Su - ‎2013; O Wilkins - ‎2010; pandey 2013
254806_at	AT4G04940	Down	Z Su - ‎2013
254809_at	AT4G04610	Down	Z Su - ‎2013
254822_at	AT4G05070	Up	Z Su - ‎2013
254824_s_at	AT4G05150	Up	Z Su - ‎2013
254833_s_at	AT4G04330	Down	Z Su - ‎2013
254845_at	AT4G03430	Up	Z Su - ‎2013
254922_at	AT4G03400	Down	Z Su - ‎2013
254998_at; 255440_at	AT4G02530	Down; Down	Z Su - ‎2013; shi-2014
255049_at; 255479_at	AT4G02380	Up; Up	Z Su - ‎2013; pandey 2013
255056_at	AT4G02770	Down	Z Su - ‎2013
255065_s_at	AT4G01900	Down	Z Su - ‎2013
255103_at	AT4G01700	Down	Z Su - ‎2013
255129_at; 255585_at	AT4G01550	Up; Up	Z Su - ‎2013; pandey 2013
255248_at; 255607_at	AT4G01130	Down; Up	Z Su - ‎2013; pandey 2013
255364_s_at	AT3G63520	Up	Z Su - ‎2013
255423_at	AT3G63140	Down	Z Su - ‎2013
255521_at	AT3G62110	Down	Z Su - ‎2013
255524_at	AT3G62240	Up	Z Su - ‎2013
255623_at	AT3G61870	Down	Z Su - ‎2013
255642_at	AT3G61060	Up	Z Su - ‎2013
255703_at	AT3G60130	Down	Z Su - ‎2013
255723_at; 257832_at	AT3G26740	Up; Up	Z Su - ‎2013; pandey 2013
255742_at	AT1G25230	Up	Z Su - ‎2013
255787_at; 265799_at	AT2G33590	Up; Up	pandey 2013; Z Su - ‎2013
255818_at; 255818_at; 265844_at	AT2G33570	Up; Up; Down	shi-2014; O Wilkins - ‎2010; Z Su - ‎2013
255840_at	AT2G32160	Down	Z Su - ‎2013
255860_at	AT5G20630	Down	Z Su - ‎2013
255872_at	AT2G28900	Down	Z Su - ‎2013
255885_at	AT1G20010	Down	Z Su - ‎2013
255926_at; 262496_at	AT1G21790	Up; Up	Z Su - ‎2013; pandey 2013
255957_at; 255957_at; 261928_at	AT1G22160	Up; Up; Up	O Wilkins - ‎2010; pandey 2013; Z Su - ‎2013
256014_at	AT1G19020	Up	Joachim Kilian 2006
256096_at	AT1G13260	Down	Z Su - ‎2013
256114_at; 256114_at; 262482_at	AT1G16850	Up; Up; Up	pandey 2013; GB Bhaskara - ‎2012; Z Su - ‎2013
256215_at	AT1G49975	Down	Z Su - ‎2013
256235_at; 258368_at	AT3G12490	Up; Up	pandey 2013; Z Su - ‎2013
256245_at	AT4G37310	Down	Z Su - ‎2013
256356_s_at	AT1G65490	Down	Z Su - ‎2013
256433_at	AT3G08920	Down	Z Su - ‎2013
256464_at	AT1G32070	Down	Z Su - ‎2013
256568_at	AT3G16520	Up	Z Su - ‎2013
256577_at	AT3G25805	Down	Z Su - ‎2013
256581_at	AT3G26510	Up	Z Su - ‎2013
256584_at	AT3G26060	Down	Z Su - ‎2013
256587_at; 257635_at	AT3G26280	Up; Up	Z Su - ‎2013; pandey 2013
256743_at; 257611_at	AT3G26580	Up; Up	Z Su - ‎2013; pandey 2013
256757_at	AT3G22231	Down	Z Su - ‎2013
256766_at; 256796_at	AT3G19580	Up; Up	Z Su - ‎2013; Joachim Kilian 2006
256960_at	AT3G11020	Up	Z Su - ‎2013
256966_at	AT3G10840	Down	Z Su - ‎2013
256970_at	AT3G18130	Down	Z Su - ‎2013
257053_at; 258347_at; 258415_at	AT3G15210	Down; Up; Up	shi-2014; Z Su - ‎2013; E Giraud - ‎2008
257076_at; 258445_at	AT3G19680	Up; Down	pandey 2013; Z Su - ‎2013
257147_at	AT3G24770	Down	Z Su - ‎2013
257224_at; 257271_at	AT3G25600	Up; Up	Joachim Kilian 2006; Z Su - ‎2013
257280_at; 257650_at; 258436_at	AT3G14440	Up; Up; Up	Y Zhang - ‎2008; Z Su - ‎2013; Joachim Kilian 2006
257300_at	AT3G25660	Down	Z Su - ‎2013
257382_at; 266989_at	AT2G39330	Down; Down	Z Su - ‎2013; shi-2014
257571_at; 258091_at	AT3G14560	Up; Up	Z Su - ‎2013; pandey 2013
257628_at	AT3G23170	Up	Z Su - ‎2013
257661_at; 258774_at	AT3G10740	Up; Up	Z Su - ‎2013; pandey 2013
257672_at	AT3G17390	Down	Z Su - ‎2013
257766_at; 258070_at	AT3G23030	Down; Up	shi-2014; Z Su - ‎2013
257788_at	AT3G24170	Up	Z Su - ‎2013
257793_at	AT3G24080	Down	Z Su - ‎2013
257853_at	AT3G10520	Down	Z Su - ‎2013
257862_s_at	AT3G15450	Up	Z Su - ‎2013
257883_at	AT3G14595	Up	Z Su - ‎2013
257893_at	AT3G14690	Up	Z Su - ‎2013
257909_at	AT3G22120	Down	Z Su - ‎2013
257937_at; 258322_at	AT3G19810	Down; Down	shi-2014; Z Su - ‎2013
258005_at	AT3G16250	Down	Z Su - ‎2013
258006_at	AT3G16290	Down	Z Su - ‎2013
258067_at	AT3G22830	Up	R Catala - ‎2007
258068_at; 258321_at; 258321_at	AT3G22840	Up; Up; Up	Z Su - ‎2013; O Wilkins - ‎2010; GB Bhaskara - ‎2012
258077_at	AT3G23080	Up	Z Su - ‎2013
258089_at	AT3G13070	Down	Z Su - ‎2013
258125_s_at	AT3G20500	Up	Z Su - ‎2013
258133_at	AT3G21200	Down	Z Su - ‎2013
258158_at	AT3G15500	Up	Z Su - ‎2013
258181_at	AT3G19240	Up	Z Su - ‎2013
258186_s_at	AT3G15540	Down	Z Su - ‎2013
258264_at	AT3G14210	Down	Z Su - ‎2013
258278_at	AT3G23830	Down	Z Su - ‎2013
258339_at; 258366_at	AT3G14230	Up; Up	Z Su - ‎2013; pandey 2013
258455_at	AT3G19710	Up	Z Su - ‎2013
258465_at	AT3G14890	Down	Z Su - ‎2013
258470_at	AT3G03190	Down	Z Su - ‎2013
258575_at	AT3G01860	Down	Z Su - ‎2013
258589_at	AT3G01980	Up	Z Su - ‎2013
258605_at	AT3G01060	Up	Z Su - ‎2013
258647_at; 258751_at	AT3G05890	Up; Down	R Catala - ‎2007; shi-2014
258719_at	AT3G06680	Down	Z Su - ‎2013
258723_at	AT3G06770	Down	Z Su - ‎2013
258856_at	AT2G47240	Down	Z Su - ‎2013
258873_at; 259118_at	AT3G01310	Up; Up	Z Su - ‎2013; pandey 2013
258901_at	AT3G02730	Down	Z Su - ‎2013
258939_at; 259014_at	AT3G07320	Down; Down	Z Su - ‎2013; GB Bhaskara - ‎2012
258954_at	AT2G46820	Down	Z Su - ‎2013
258998_at; 259000_at; 263320_at	AT2G47180	Up; Up; Up	Joachim Kilian 2006; Z Su - ‎2013; pandey 2013
259012_at; 259020_at; 259312_at	AT3G05200	Up; Up; Down	Joachim Kilian 2006; Z Su - ‎2013; shi-2014
259015_at	AT3G05060	Down	Z Su - ‎2013
259038_at	AT3G06500	Up	Z Su - ‎2013
259185_at; 259339_at	AT3G01550	Up; Down	shi-2014; Z Su - ‎2013
259221_s_at	AT3G01480	Down	Z Su - ‎2013
259293_at	AT3G09580	Down	Z Su - ‎2013
259318_at	AT2G46650	Down	Z Su - ‎2013
259340_at	AT3G01500	Down	Z Su - ‎2013
259363_at	AT1G13080	Up	Z Su - ‎2013
259400_at; 260687_at	AT1G17530	Up; Up	Z Su - ‎2013; pandey 2013
259416_at; 259416_at	AT1G02305	Up; Up	Z Su - ‎2013; O Wilkins - ‎2010
259426_at; 259426_at	AT1G01470	Up; Up	Z Su - ‎2013; pandey 2013
259432_at; 259432_at	AT1G01520	Up; Up	Joachim Kilian 2006; Z Su - ‎2013
259464_at	AT1G18650	Down	Z Su - ‎2013
259560_at; 262503_at	AT1G21270	Up; Down	M Mizoguchi - ‎2010; Z Su - ‎2013
259561_at; 260924_at	AT1G21250	Up; Down	shi-2014; Z Su - ‎2013
259570_at; 262804_at	AT1G20440	Up; Up	Y Zhang - ‎2008; Z Su - ‎2013
259574_at	AT1G33600	Down	Z Su - ‎2013
259596_at	AT1G27480	Down	Z Su - ‎2013
259616_at; 260753_at	AT1G47960	Up; Up	pandey 2013; Z Su - ‎2013
259665_at	AT1G54050	Down	Z Su - ‎2013
259678_at; 259680_at	AT1G76650	Down; Up	Z Su - ‎2013; Joachim Kilian 2006
259751_at; 260427_at	AT1G71030	Down; Up	shi-2014; Z Su - ‎2013
259766_at	AT1G63610	Down	Z Su - ‎2013
259789_at; 259789_at	AT1G29395	Up; Up	O Wilkins - ‎2010; pandey 2013
259794_at; 261553_at; 261553_at	AT1G63420	Up; Up; Up	Z Su - ‎2013; O Wilkins - ‎2010; pandey 2013
259851_at	AT1G70890	Down	Z Su - ‎2013
259876_at	AT1G76080	Down	Z Su - ‎2013
259922_at	AT1G71880	Up	Z Su - ‎2013
259930_at	AT1G32990	Down	Z Su - ‎2013
259981_at; 262947_at	AT1G75750	Down; Down	Z Su - ‎2013; shi-2014
260005_at	AT1G66970	Down	Z Su - ‎2013
260031_at	AT1G68530	Up	Z Su - ‎2013
260041_at; 260264_at; 260264_at	AT1G68500	Up; Down; Up	Z Su - ‎2013; shi-2014; GB Bhaskara - ‎2012
260054_at; 260806_at; 264953_at	AT1G77120	Up; Up; Up	R Catala - ‎2007; Z Su - ‎2013; pandey 2013
260109_at	AT1G62560	Down	Z Su - ‎2013
260178_at; 264701_at; 264701_at	AT1G70160	Up; Up; Up	Z Su - ‎2013; O Wilkins - ‎2010; pandey 2013
260203_at	AT1G52220	Down	Z Su - ‎2013
260211_at; 260231_at	AT1G73500	Up; Up	Z Su - ‎2013; Joachim Kilian 2006
260302_at; 265873_at	AT1G80310	Up; Up	pandey 2013; Z Su - ‎2013
260357_at; 260371_at	AT1G69260	Up; Up	pandey 2013; Z Su - ‎2013
260357_at; 262286_at	AT1G68585	Down; Down	Z Su - ‎2013; shi-2014
260361_at	AT1G68600	Down	Z Su - ‎2013
260419_at	AT1G69270	Up	Z Su - ‎2013
260477_at	AT1G10960	Down	Z Su - ‎2013
260542_at; 266581_at	AT2G43560	Down; Down	shi-2014; Z Su - ‎2013
260556_at; 266580_at; 266591_at	AT2G43620	Down; Up; Up	shi-2014; Z Su - ‎2013; Joachim Kilian 2006
260565_at	AT2G42200	Down	Z Su - ‎2013
260581_at	AT2G46140	Up	Z Su - ‎2013
260656_at	AT1G19050	Down	Z Su - ‎2013
260663_at; 261144_s_at	AT1G19180	Up; Up	Joachim Kilian 2006; Z Su - ‎2013
260770_at	AT1G47740	Down	Z Su - ‎2013
260841_at	AT1G28370	Up	Joachim Kilian 2006
260856_at	AT1G21670	Up	Z Su - ‎2013
260869_at; 260869_at; 261338_at	AT1G43800	Down; Down; Down	shi-2014; GB Bhaskara - ‎2012; Z Su - ‎2013
260875_at; 261456_at	AT1G21050	Down; Down	Z Su - ‎2013; shi-2014
260875_at; 262505_at	AT1G21410	Down; Up	shi-2014; Z Su - ‎2013
260876_at; 260876_at; 262495_at	AT1G21460	Up; Up; Up	O Wilkins - ‎2010; pandey 2013; Z Su - ‎2013
260897_at	AT1G28400	Down	Z Su - ‎2013
260915_at; 260915_at	AT1G02660	Up; Up	Joachim Kilian 2006; Z Su - ‎2013
260936_at	AT1G44110	Down	Z Su - ‎2013
260999_at	AT1G25550	Up	Joachim Kilian 2006
261023_at; 264344_at	AT1G11910	Up; Up	Z Su - ‎2013; pandey 2013
261055_at; 261055_at	AT1G01300	Down; Down	Z Su - ‎2013; shi-2014
261143_at	AT1G19450	Down	Z Su - ‎2013
261189_at	AT1G32470	Down	Z Su - ‎2013
261192_at; 261988_at	AT1G32870	Up; Up	shi-2014; Z Su - ‎2013
261292_at	AT1G34430	Down	Z Su - ‎2013
261306_at	AT1G47128	Up	Z Su - ‎2013
261528_at	AT1G14345	Down	Z Su - ‎2013
261532_at	AT1G70410	Down	Z Su - ‎2013
261677_at	AT1G18170	Down	Z Su - ‎2013
261713_at	AT1G32080	Down	Z Su - ‎2013
261803_at	AT1G29530	Down	Z Su - ‎2013
261834_at	AT1G10470	Down	Z Su - ‎2013
261840_at	AT1G15980	Down	Z Su - ‎2013
261860_at	AT1G49750	Down	Z Su - ‎2013
261981_at	AT1G32920	Up	Z Su - ‎2013
262047_at	AT1G78460	Up	Z Su - ‎2013
262050_at; 262050_at; 262050_at; 266349_at	AT1G80130	Up; Up; Up; Up	shi-2014; O Wilkins - ‎2010; pandey 2013; Z Su - ‎2013
262061_at	AT1G78370	Down	Z Su - ‎2013
262151_at	AT1G51805	Down	Z Su - ‎2013
262160_at	AT1G51940	Down	Z Su - ‎2013
262162_at; 262935_at	AT1G78020	Up; Down	O Wilkins - ‎2010; Z Su - ‎2013
262220_at	AT1G73655	Down	Z Su - ‎2013
262230_at	AT1G67970	Up	Z Su - ‎2013
262377_at	AT1G72500	Down	Z Su - ‎2013
262434_at	AT1G44920	Down	Z Su - ‎2013
262531_at	AT1G16880	Down	Z Su - ‎2013
262664_at	AT1G13740	Up	Z Su - ‎2013
262711_at	AT1G16260	Down	Z Su - ‎2013
262745_at	AT1G28110	Down	Z Su - ‎2013
262803_at; 262806_at	AT1G20450	Up; Up	Z Su - ‎2013; R Catala - ‎2007
262808_at	AT1G11545	Down	Z Su - ‎2013
262911_s_at	AT1G58080	Down	Z Su - ‎2013
262951_at	AT1G74440	Down	Z Su - ‎2013
263002_at	AT1G53570	Up	Z Su - ‎2013
263063_s_at; 263574_at; 263574_at	AT2G16990	Up; Up; Up	Z Su - ‎2013; shi-2014; pandey 2013
263064_at	AT2G17230	Down	Z Su - ‎2013
263073_at	AT2G15890	Up	Z Su - ‎2013
263075_at	AT2G15970	Up	Z Su - ‎2013
263076_at	AT2G15960	Up	Z Su - ‎2013
263153_s_at	AT1G53070	Down	Z Su - ‎2013
263157_at	AT1G53430	Down	Z Su - ‎2013
263158_at	AT1G53520	Down	Z Su - ‎2013
263159_at; 263159_at	AT1G54130	Up; Up	O Wilkins - ‎2010; pandey 2013
263174_at	AT1G53230	Down	Z Su - ‎2013
263231_at; 263231_at	AT1G05680	Up; Up	Z Su - ‎2013; shi-2014
263242_at	AT2G29540	Down	Z Su - ‎2013
263384_at	AT2G38470	Down	Z Su - ‎2013
263433_at; 264024_at	AT2G21180	Up; Down	Z Su - ‎2013; shi-2014
263450_at	AT2G29550	Down	Z Su - ‎2013
263467_at; 266617_at	AT2G29670	Up; Up	Z Su - ‎2013; O Wilkins - ‎2010
263474_at	AT2G29570	Down	Z Su - ‎2013
263483_at	AT2G02070	Down	Z Su - ‎2013
263539_at	AT2G23120	Up	Z Su - ‎2013
263548_at	AT2G20570	Down	Z Su - ‎2013
263689_at	AT1G26100	Down	Z Su - ‎2013
263765_at	AT2G20050	Up	Z Su - ‎2013
263799_at	AT2G22980	Down	Z Su - ‎2013
263809_at; 267220_at	AT2G02500	Down; Down	Z Su - ‎2013; shi-2014
263811_at; 265366_at	AT2G04350	Up; Up	pandey 2013; Z Su - ‎2013
263840_at	AT2G35470	Down	Z Su - ‎2013
263875_at; 267134_at	AT2G21970	Up; Up	O Wilkins - ‎2010; Z Su - ‎2013
263912_at	AT2G34930	Up	Joachim Kilian 2006
263951_at; 266956_at	AT2G34510	Down; Down	Z Su - ‎2013; M Mizoguchi - ‎2010
263956_at	AT2G34260	Down	Z Su - ‎2013
263957_at; 267461_at	AT2G33830	Up; Up	Z Su - ‎2013; pandey 2013
264010_at; 265939_at	AT2G19650	Down; Up	Z Su - ‎2013; O Wilkins - ‎2010
264040_at	AT2G01870	Down	Z Su - ‎2013
264041_at	AT2G01630	Down	Z Su - ‎2013
264287_at	AT1G60550	Down	Z Su - ‎2013
264299_s_at	AT1G77760	Down	Z Su - ‎2013
264314_at	AT1G69780	Down	Z Su - ‎2013
264346_at	AT1G11860	Down	Z Su - ‎2013
264430_at	AT1G59990	Down	Z Su - ‎2013
264521_at; 264658_at	AT1G09910	Up; Up	Z Su - ‎2013; pandey 2013
264562_at	AT1G55360	Down	Z Su - ‎2013
264726_at	AT1G22640	Up	Z Su - ‎2013
264752_at	AT1G22710	Up	Z Su - ‎2013
264774_at	AT1G22530	Down	Z Su - ‎2013
264787_at; 266935_at	AT2G17840	Up; Up	pandey 2013; Z Su - ‎2013
264894_at	AT1G22770	Up	Z Su - ‎2013
264951_at	AT1G76160	Down	Z Su - ‎2013
264956_at	AT1G76180	Up	Z Su - ‎2013
264992_at	AT1G65900	Down	Z Su - ‎2013
265005_at	AT1G59960	Down	Z Su - ‎2013
265076_at	AT1G54690	Down	Z Su - ‎2013
265266_at	AT2G40670	Down	Z Su - ‎2013
265326_at	AT2G17240	Down	Z Su - ‎2013
265336_at	AT2G17450	Up	Z Su - ‎2013
265355_at	AT2G15000	Down	Z Su - ‎2013
265376_at	AT2G03350	Down	Z Su - ‎2013
265442_at	AT2G19450	Up	Z Su - ‎2013
265457_at	AT2G44210	Down	Z Su - ‎2013
265470_at	AT2G35710	Up	Joachim Kilian 2006
265581_at; 266690_at	AT2G18700	Up; Up	Z Su - ‎2013; Joachim Kilian 2006
265665_at	AT2G25830	Down	Z Su - ‎2013
265672_at; 266805_at	AT2G30010	Down; Up	Z Su - ‎2013; M Mizoguchi - ‎2010
265673_at	AT2G30040	Up	Joachim Kilian 2006
265704_at	AT2G01590	Down	Z Su - ‎2013
265722_at; 267586_at	AT2G40100	Up; Down	O Wilkins - ‎2010; Z Su - ‎2013
265823_at	AT2G33810	Up	Z Su - ‎2013
265967_at	AT2G35930	Up	Joachim Kilian 2006
265987_at	AT2G22860	Up	Z Su - ‎2013
266007_at	AT2G35880	Down	Z Su - ‎2013
266170_at	AT2G37630	Down	Z Su - ‎2013
266265_at	AT2G27830	Up	Z Su - ‎2013
266279_at; 267209_at	AT2G29290	Down; Down	shi-2014; Z Su - ‎2013
266342_at	AT1G80180	Up	Z Su - ‎2013
266363_at	AT2G39850	Up	Z Su - ‎2013
266436_at; 267076_at	AT2G41090	Down; Up	Z Su - ‎2013; M Mizoguchi - ‎2010
266447_at	AT2G41180	Up	Z Su - ‎2013
266500_at	AT2G03820	Up	Z Su - ‎2013
266514_at	AT2G46600	Up	Z Su - ‎2013
266521_at	AT2G22500	Down	Z Su - ‎2013
266600_at	AT2G43550	Down	Z Su - ‎2013
266733_at	AT2G01490	Up	Z Su - ‎2013
266738_at; 266928_at	AT2G45790	Down; Up	Z Su - ‎2013; shi-2014
266748_at	AT2G45980	Up	Z Su - ‎2013
266790_at; 267496_at	AT2G28950	Down; Down	GB Bhaskara - ‎2012; Z Su - ‎2013
266835_at	AT2G28605	Down	Z Su - ‎2013
266901_at	AT2G32720	Down	Z Su - ‎2013
266910_at	AT2G43535	Up	Z Su - ‎2013
267019_at	AT2G37660	Down	Z Su - ‎2013
267026_at; 267361_at	AT2G38340	Up; Up	shi-2014; Z Su - ‎2013
267057_at; 267461_at	AT2G32500	Down; Down	shi-2014; Z Su - ‎2013
267147_at	AT2G36830	Down	Z Su - ‎2013
267173_at	AT2G35960	Down	Z Su - ‎2013
267229_s_at; 267238_at	AT2G42540	Up; Up	R Catala - ‎2007; Z Su - ‎2013
267233_s_at	AT2G42530	Down	Z Su - ‎2013
267393_at	AT2G42610	Down	Z Su - ‎2013
267435_at	AT2G32380	Down	Z Su - ‎2013
267443_at	AT2G17972	Down	Z Su - ‎2013
267545_at	AT2G31380	Down	Z Su - ‎2013
267553_s_at	AT2G31350	Up	Z Su - ‎2013
267618_at	AT2G25530	Up	Z Su - ‎2013
267635_at; 267639_at	AT2G40140	Up; Up	Z Su - ‎2013; Joachim Kilian 2006
