# Supplementary material for: Comparative transcriptome meta-analysis of Arabidopsis thaliana under drought and cold stress
Source: PLoS One. 2018 Sep 7;13(9):e0203266. doi: 10.1371/journal.pone.0203266 (PMC6128483; doi:10.1371/journal.pone.0203266)
Supplement: S6 Table — (XLSX) [file pone.0203266.s006.xlsx]

## Sheet: Sheet1
Supplementary Table 6. Comparison of frequencies of gene ontology terms for genes expressed under cold and drought stress.
class	GOID	Description	Frequency(COLD)	Frequency(DROUGHT)	Adjusted p.value
BP	GO:1901700	response to oxygen-containing compound	976	1136	1.5851e-33
BP	GO:0010033	response to organic substance	1119	1256	4.80196e-31
BP	GO:0009725	response to hormone	684	802	1.90665e-25
BP	GO:0010243	response to organonitrogen compound	210	300	2.51501e-24
BP	GO:0001101	response to acid chemical	566	673	6.40991e-23
BP	GO:0009415	response to water	204	272	5.25215e-19
BP	GO:0009414	response to water deprivation	200	268	8.17536e-19
BP	GO:0044802	single-organism membrane organization	257	352	7.21647e-17
BP	GO:0015979	photosynthesis	158	258	8.07374e-17
BP	GO:0061024	membrane organization	258	352	1.3022e-16
BP	GO:0009620	response to fungus	225	298	1.41067e-16
BP	GO:0009611	response to wounding	159	222	5.33923e-16
BP	GO:0071495	cellular response to endogenous stimulus	332	425	6.07514e-16
BP	GO:0009560	embryo sac egg cell differentiation	58	5	1.47376e-14
BP	GO:1901698	response to nitrogen compound	312	388	3.63002e-12
BP	GO:0006952	defense response	588	657	5.13318e-12
BP	GO:0007154	cell communication	670	745	7.45873e-12
BP	GO:0050794	regulation of cellular process	1317	1389	8.30409e-12
BP	GO:0043207	response to external biotic stimulus	577	633	1.89234e-11
BP	GO:0070887	cellular response to chemical stimulus	519	593	7.84744e-11
BP	GO:0006081	cellular aldehyde metabolic process	197	260	1.20996e-10
BP	GO:0007165	signal transduction	570	635	5.5402e-10
BP	GO:0022412	cellular process involved in reproduction in multicellular organism	61	13	7.14862e-10
BP	GO:0042440	pigment metabolic process	160	214	1.15711e-09
BP	GO:0009553	embryo sac development	78	24	1.16671e-09
BP	GO:0009561	megagametogenesis	67	17	3.20785e-09
BP	GO:0006082	organic acid metabolic process	821	856	8.43424e-09
BP	GO:1901576	organic substance biosynthetic process	2082	2052	1.89992e-08
BP	GO:0010941	regulation of cell death	200	243	2.2943e-08
BP	GO:0007276	gamete generation	69	21	2.88906e-08
BP	GO:0044711	single-organism biosynthetic process	1276	1287	3.93492e-08
BP	GO:0019953	sexual reproduction	81	29	1.05955e-07
BP	GO:0080135	regulation of cellular response to stress	197	236	3.492e-07
BP	GO:0008219	cell death	236	275	7.97339e-07
BP	GO:0050776	regulation of immune response	214	249	8.78509e-07
BP	GO:0002682	regulation of immune system process	216	251	1.01812e-06
BP	GO:0010035	response to inorganic substance	511	557	1.73208e-06
BP	GO:0010103	stomatal complex morphogenesis	53	95	1.82277e-06
BP	GO:0031323	regulation of cellular metabolic process	786	835	1.82277e-06
BP	GO:0010016	shoot system morphogenesis	168	228	2.15588e-06
BP	GO:0006091	generation of precursor metabolites and energy	217	275	2.38799e-06
BP	GO:0015995	chlorophyll biosynthetic process	56	91	2.67747e-06
BP	GO:0019748	secondary metabolic process	284	311	3.8882e-06
BP	GO:0071166	ribonucleoprotein complex localization	36	7	4.21405e-06
BP	GO:0006403	RNA localization	36	7	4.21405e-06
BP	GO:0051236	establishment of RNA localization	36	7	4.21405e-06
BP	GO:0031348	negative regulation of defense response	132	167	4.52902e-06
BP	GO:0048438	floral whorl development	107	175	5.33058e-06
BP	GO:0044281	small molecule metabolic process	1208	1171	1.23443e-05
BP	GO:0023014	signal transduction by protein phosphorylation	116	142	1.305e-05
BP	GO:0045730	respiratory burst	62	89	1.54679e-05
BP	GO:0002679	respiratory burst involved in defense response	62	89	1.54679e-05
BP	GO:0051186	cofactor metabolic process	301	331	2.30303e-05
BP	GO:0019222	regulation of metabolic process	922	949	2.6324e-05
BP	GO:0009889	regulation of biosynthetic process	703	749	2.64886e-05
BP	GO:0098542	defense response to other organism	428	455	2.64886e-05
BP	GO:0080090	regulation of primary metabolic process	775	810	3.73536e-05
BP	GO:0080167	response to karrikin	69	89	5.38525e-05
BP	GO:0048585	negative regulation of response to stimulus	169	198	5.75354e-05
BP	GO:0045229	external encapsulating structure organization	151	195	6.61187e-05
BP	GO:0009617	response to bacterium	245	273	7.17568e-05
BP	GO:0048609	multicellular organismal reproductive process	138	77	0.000101618
BP	GO:0031050	dsRNA fragmentation	48	15	0.000106814
BP	GO:0044703	multi-organism reproductive process	127	73	0.000122462
BP	GO:0048367	shoot system development	423	504	0.000129341
BP	GO:0071669	plant-type cell wall organization or biogenesis	110	152	0.000137544
BP	GO:0080134	regulation of response to stress	279	302	0.000140272
BP	GO:0071555	cell wall organization	148	188	0.000182037
BP	GO:1901615	organic hydroxy compound metabolic process	317	354	0.000215301
BP	GO:0051171	regulation of nitrogen compound metabolic process	651	697	0.000311403
BP	GO:0033037	polysaccharide localization	33	59	0.000541494
BP	GO:0048583	regulation of response to stimulus	337	355	0.000651663
BP	GO:0006486	protein glycosylation	67	28	0.000693226
BP	GO:0060548	negative regulation of cell death	80	106	0.000815275
BP	GO:0006793	phosphorus metabolic process	818	808	0.000869199
BP	GO:0048437	floral organ development	137	203	0.00121672
BP	GO:0010817	regulation of hormone levels	184	209	0.00128654
BP	GO:0006970	response to osmotic stress	350	362	0.00137743
BP	GO:0060255	regulation of macromolecule metabolic process	719	747	0.00163494
BP	GO:0022900	electron transport chain	33	53	0.00193706
BP	GO:0043449	cellular alkene metabolic process	43	67	0.00229512
BP	GO:1900673	olefin metabolic process	43	67	0.00229512
BP	GO:0045087	innate immune response	394	398	0.00272773
BP	GO:0044249	cellular biosynthetic process	1925	1855	0.00292124
BP	GO:0033554	cellular response to stress	510	536	0.00406389
BP	GO:0099402	plant organ development	421	484	0.00438305
BP	GO:0006629	lipid metabolic process	518	554	0.00475912
BP	GO:0006413	translational initiation	29	9	0.0110798
BP	GO:0022613	ribonucleoprotein complex biogenesis	128	170	0.0161241
BP	GO:0051656	establishment of organelle localization	31	63	0.0166193
BP	GO:0051235	maintenance of location	35	12	0.0237335
BP	GO:0016226	iron-sulfur cluster assembly	38	57	0.027078
BP	GO:0022607	cellular component assembly	278	317	0.0283995
BP	GO:0035821	modification of morphology or physiology of other organism	41	14	0.0284645
BP	GO:0051817	modification of morphology or physiology of other organism involved in symbiotic interaction	41	14	0.0284645
BP	GO:0048481	plant ovule development	42	67	0.0302136
BP	GO:0019915	lipid storage	31	10	0.0313577
BP	GO:0009886	post-embryonic morphogenesis	144	191	0.0397115
BP	GO:0035266	meristem growth	75	100	0.0487937
CC	GO:0009579	thylakoid	180	279	8.17105e-22
CC	GO:0044424	intracellular part	5250	4238	1.41468e-19
CC	GO:0042651	thylakoid membrane	119	187	1.95246e-14
CC	GO:0044436	thylakoid part	139	209	3.78207e-14
CC	GO:0044435	plastid part	426	549	3.60651e-13
CC	GO:0044428	nuclear part	205	103	3.31825e-09
CC	GO:0031225	anchored component of membrane	60	102	3.57755e-08
CC	GO:0043229	intracellular organelle	4576	3715	4.74403e-08
CC	GO:0043231	intracellular membrane-bounded organelle	4536	3676	6.45828e-08
CC	GO:0030312	external encapsulating structure	184	233	1.84212e-07
CC	GO:0005618	cell wall	184	233	1.84212e-07
CC	GO:0070013	intracellular organelle lumen	184	97	1.99112e-06
CC	GO:0043233	organelle lumen	184	97	1.99112e-06
CC	GO:0009521	photosystem	20	41	2.94092e-05
CC	GO:0031224	intrinsic component of membrane	120	159	4.71879e-05
CC	GO:1902494	catalytic complex	132	71	0.000234792
CC	GO:0031984	organelle subcompartment	253	283	0.000344279
CC	GO:0005768	endosome	99	51	0.00168246
CC	GO:0044431	Golgi apparatus part	93	49	0.00376835
CC	GO:0071944	cell periphery	1179	1107	0.00436216
CC	GO:0031226	intrinsic component of plasma membrane	42	61	0.00545595
CC	GO:0000151	ubiquitin ligase complex	50	22	0.0130934
CC	GO:0012505	endomembrane system	478	343	0.0142448
CC	GO:0046658	anchored component of plasma membrane	26	43	0.0346273
MF	GO:0016810	hydrolase activity, acting on carbon-nitrogen (but not peptide) bonds	44	18	0.000277633
MF	GO:0016860	intramolecular oxidoreductase activity	20	6	0.00052882
MF	GO:1901265	nucleoside phosphate binding	247	183	0.000549515
MF	GO:0003676	nucleic acid binding	634	494	0.000627369
MF	GO:0016817	hydrolase activity, acting on acid anhydrides	170	126	0.000788405
MF	GO:0000166	nucleotide binding	193	136	0.000928643
MF	GO:0017171	serine hydrolase activity	28	42	0.00131665
MF	GO:0016798	hydrolase activity, acting on glycosyl bonds	123	141	0.00143794
MF	GO:0004497	monooxygenase activity	30	39	0.00279362
MF	GO:0016684	oxidoreductase activity, acting on peroxide as acceptor	20	34	0.00658409
MF	GO:0016701	oxidoreductase activity, acting on single donors with incorporation of molecular oxygen	10	17	0.00879198
MF	GO:0061134	peptidase regulator activity	10	17	0.00879198
MF	GO:0046906	tetrapyrrole binding	13	24	0.0132225
MF	GO:0003682	chromatin binding	12	4	0.0139948
MF	GO:0016788	hydrolase activity, acting on ester bonds	244	179	0.0156903
MF	GO:0016769	transferase activity, transferring nitrogenous groups	11	20	0.0216299
MF	GO:0042393	histone binding	8	2	0.0338814
MF	GO:0043177	organic acid binding	6	16	0.0355925
MF	GO:0004857	enzyme inhibitor activity	33	42	0.0420558
