# Supplementary material for: Comparative transcriptome meta-analysis of Arabidopsis thaliana under drought and cold stress
Source: PLoS One. 2018 Sep 7;13(9):e0203266. doi: 10.1371/journal.pone.0203266 (PMC6128483; doi:10.1371/journal.pone.0203266)
Supplement: S7 Table — (XLSX) [file pone.0203266.s007.xlsx]

## Sheet: Sheet1
Supplementary Table 7. Number of transcription factors belonging to different transcription factor families in cold and drought stress DEGs list.
Transcription factor family	Frequency(Drought)	Frequency(Cold)
AP2/ERF	65	56
MYB	40	31
bHLH	39	39
NAC	31	22
bZIP	29	19
WRKY	24	0
C2H2	21	26
GRAS	19	17
HD-ZIP	18	11
MYB_related	18	20
G2-like	14	12
C3H	12	19
HSF	12	11
TALE	10	9
CO-like	9	9
Trihelix	9	11
ZF-HD	9	9
ARF	8	9
B3	8	5
Dof	8	16
SBP	8	7
TCP	8	10
LBD	7	4
NF-YA	7	2
GATA	6	3
MIKC	6	3
GRF	5	3
NF-YC	4	5
Nin-like	4	3
RAV	4	3
DBB	3	7
E2F/DP	3	3
ARR-B	2	5
BES1	2	3
CAMTA	2	1
CPP	2	2
NF-YB	2	3
YABBY	2	0
BBR-BPC	1	3
FAR1	1	7
LSD	1	1
SRS	1	2
WOX	1	1
LFY	1	0
VOZ	1	0
Whirly	1	0
EIL	0	1
GeBP	0	5
HB-other	0	2
M-type	0	1
NF-X1	0	1
S1Fa-like	0	1
