# Supplementary material for: Comparative transcriptome meta-analysis of Arabidopsis thaliana under drought and cold stress
Source: PLoS One. 2018 Sep 7;13(9):e0203266. doi: 10.1371/journal.pone.0203266 (PMC6128483; doi:10.1371/journal.pone.0203266)
Supplement: S8 Table — (XLSX) [file pone.0203266.s008.xlsx]

## Sheet: Sheet1
Supplementary Table 8: Modules of each DEGs set along with their kTotal (whole network connectivity),kWithin (within module connectivity), MM (Module Membership) and p-values.
Cold Modules											Drought modules
ProbeID	Locus ID	Annotation	D.E (Differential Expression)	TF Annotation	Module	kTotal	kWithin	MM (Module Membership)			ProbeID	Locus ID	Annotation	D.E (Differential Expression)	TF Annotation	Module	kTotal	kWithin	MM (Module Membership)
244920_s_at	ATMG00990.1	| Symbols: NAD3 | NADH dehydrogenase 3 | chrM:260647-261006 REVERSE LENGTH=120	Down	------	darkgreen	0.254016	0.0912144	-0.464494			244901_at	ATMG00640.1	| Symbols: ORF25 | hydrogen ion transporting ATP synthases, rotational mechanism;zinc ion binding | chrM:188084-188662 REVERSE LENGTH=193	Down	------	purple	28.6646	25.0622	0.134283
244963_at	ATCG00570.1	| Symbols: PSBF | photosystem II reaction center protein F | chrC:63942-64061 REVERSE LENGTH=40	Down	------	grey	0.601865	0.509572	0.522796			244902_at	ATMG00650.1	| Symbols: NAD4L | NADH dehydrogenase subunit 4L | chrM:188929-189231 REVERSE LENGTH=101	Down	------	purple	9.08389	6.84146	0.232765
244964_at	ATCG00580.1	| Symbols: PSBE | photosystem II reaction center protein E | chrC:64071-64322 REVERSE LENGTH=84	Down	------	grey	0.578167	0.497035	0.455163			244903_at	ATMG00660.1	| Symbols: ORF149 | hypothetical protein | chrM:190104-190553 REVERSE LENGTH=150	Up	------	black	2.65821	1.32825	-0.499715
244967_at	ATCG00630.1	| Symbols: PSAJ | PSAJ | chrC:66929-67063 FORWARD LENGTH=45	Down	------	green	1.16145	0.567018	0.717853			244926_s_at	ATMG00520.1	| Symbols: MATR | Intron maturase, type II family protein | chrM:144294-146312 REVERSE LENGTH=673	Down	------	royalblue	1.11418	0.126416	-0.579261
244968_at	ATCG00640.1	| Symbols: RPL33 | ribosomal protein L33 | chrC:67488-67688 FORWARD LENGTH=67	Down	------	green	0.615279	0.448153	0.69			244929_at	ATMG00580.1	| Symbols: NAD4 | NADH dehydrogenase subunit 4 | chrM:161693-169674 FORWARD LENGTH=496	Down	------	purple	1.77554	1.29592	-0.494342
244969_at	ATCG00650.1	| Symbols: RPS18 | ribosomal protein S18 | chrC:67917-68222 FORWARD LENGTH=102	Up	------	green	0.212548	0.173459	0.432294			244932_at	ATCG01060.1	| Symbols: PSAC | iron-sulfur cluster binding;electron carriers;4 iron, 4 sulfur cluster binding | chrC:117318-117563 REVERSE LENGTH=82	Down	------	darkorange	8.81436	3.59471	0.847438
245029_at	AT2G26580.2	| Symbols: YAB5 | plant-specific transcription factor YABBY family protein | chr2:11303923-11306739 REVERSE LENGTH=165	Up	YABBY	blue	1.12887	0.849575	0.68208			244933_at	ATCG01070.1	| Symbols: NDHE | NADH-ubiquinone/plastoquinone oxidoreductase chain 4L | chrC:117804-118109 REVERSE LENGTH=102	Up	------	darkorange	9.94966	5.66529	0.949022
245042_at	AT2G26540.1	| Symbols: HEMD, UROS, ATUROS, ATDUF3, DUF3 | uroporphyrinogen-III synthase family protein | chr2:11287666-11290224 REVERSE LENGTH=322	Down	------	darkgreen	2.61269	1.69583	0.66095			244934_at	ATCG01080.1	| Symbols: NDHG | NADH:ubiquinone/plastoquinone oxidoreductase, chain 6 | chrC:118377-118907 REVERSE LENGTH=177	Down	------	darkorange	6.04328	2.82413	0.878855
245045_at	AT2G26590.3	| Symbols: RPN13 | regulatory particle non-ATPase 13 | chr2:11311182-11314717 REVERSE LENGTH=301	Up	------	blue	2.04926	1.73701	0.659857			244936_at	ATCG01100.1	| Symbols: NDHA | NADH dehydrogenase family protein | chrC:119847-122009 REVERSE LENGTH=361	Up	------	darkorange	13.91	2.332	0.845692
245063_at	AT2G39795.1	| Symbols: | Mitochondrial glycoprotein family protein | chr2:16597026-16598028 FORWARD LENGTH=251	Up	------	blue	4.66445	3.46089	0.620075			244937_at	ATCG01110.1	| Symbols: NDHH | NAD(P)H dehydrogenase subunit H | chrC:122011-123192 REVERSE LENGTH=394	Up	------	darkorange	9.25941	2.72052	0.851063
245064_at	AT2G39725.2	| Symbols: | LYR family of Fe/S cluster biogenesis protein | chr2:16570070-16570342 FORWARD LENGTH=91	Down	------	darkgreen	1.40569	1.24987	-0.653103			244938_at	ATCG01120.1	| Symbols: RPS15 | chloroplast ribosomal protein S15 | chrC:123296-123562 REVERSE LENGTH=89	Up	------	darkorange	1.78142	1.35775	0.789898
245067_at	AT2G39780.1	| Symbols: RNS2 | ribonuclease 2 | chr2:16591256-16593515 FORWARD LENGTH=260	Down	------	lightcyan	0.791454	0.227619	0.699953			244940_at	ATCG00905.1	| Symbols: RPS12C, RPS12 | ribosomal protein S12C | chrC:97999-98793 REVERSE LENGTH=124	Up	------	darkorange	0.738612	0.716615	0.518125
245074_at	AT2G23200.1	| Symbols: | Protein kinase superfamily protein | chr2:9879351-9881855 FORWARD LENGTH=835	Up	------	purple	8.6544	3.63624	0.898434			244943_at	ATMG00070.1	| Symbols: NAD9 | NADH dehydrogenase subunit 9 | chrM:23663-24235 REVERSE LENGTH=191	Down	------	purple	5.08589	2.91795	-0.566153
245078_at	AT2G23340.1	| Symbols: DEAR3 | DREB and EAR motif protein 3 | chr2:9938186-9938716 FORWARD LENGTH=177	Up	AP2/ERF	blue	1.83915	1.44754	0.695192			244944_s_at	ATMG00080.1	| Symbols: RPL16 | ribosomal protein L16 | chrM:25076-25615 REVERSE LENGTH=180	Up	------	purple	0.885983	0.642421	-0.359577
245088_at	AT2G39850.1	| Symbols: | Subtilisin-like serine endopeptidase family protein | chr2:16630626-16634100 FORWARD LENGTH=776	Down	------	darkgreen	0.899416	0.857407	0.59021			244950_at	ATMG00160.1	| Symbols: COX2 | cytochrome oxidase 2 | chrM:40502-42628 REVERSE LENGTH=261	Down	------	magenta	1.13319	0.36735	0.547117
245090_at	AT2G40900.1	| Symbols: | nodulin MtN21 /EamA-like transporter family protein | chr2:17063396-17065514 REVERSE LENGTH=395	Up	------	grey60	1.07141	0.265988	0.730581			244953_s_at	ATMG00270.1	| Symbols: NAD6 | NADH dehydrogenase 6 | chrM:76642-77259 REVERSE LENGTH=206	Down	------	magenta	2.15774	0.514479	0.608159
245096_at	AT2G40880.1	| Symbols: FL3-27, ATCYSA, CYSA | cystatin A | chr2:17057463-17057930 FORWARD LENGTH=126	Up	------	blue	4.2312	3.83255	0.775943			244959_s_at	ATMG00490.1	| Symbols: ORF107C | Mitovirus RNA-dependent RNA polymerase | chrM:130817-131140 FORWARD LENGTH=108	Up	------	purple	0.988244	0.79353	-0.407615
245098_at	AT2G40940.1	| Symbols: ERS1, ERS | ethylene response sensor 1 | chr2:17084635-17086819 REVERSE LENGTH=614	Up	------	darkgreen	0.646991	0.56373	-0.53129			244962_at	ATCG01050.1	| Symbols: NDHD | NADH-Ubiquinone/plastoquinone (complex I) protein | chrC:115665-117185 REVERSE LENGTH=507	Down	------	darkorange	8.35684	4.46458	0.878595
245100_at	AT2G40930.1	| Symbols: UBP5, ATUBP5, PDE323 | ubiquitin-specific protease 5 | chr2:17076714-17082192 REVERSE LENGTH=925	Up	------	cyan	1.36474	0.977518	0.691207			244966_at	ATCG00600.1	| Symbols: PETG | PETG | chrC:65998-66111 FORWARD LENGTH=38	Down	------	darkorange	1.33329	0.798027	0.766181
245101_at	AT2G40890.1	| Symbols: CYP98A3 | cytochrome P450, family 98, subfamily A, polypeptide 3 | chr2:17058291-17060532 REVERSE LENGTH=509	Up	------	darkgreen	1.81807	0.472451	-0.478789			244967_at	ATCG00630.1	| Symbols: PSAJ | PSAJ | chrC:66929-67063 FORWARD LENGTH=45	Down	------	darkorange	11.5488	2.85691	0.814856
245113_at	AT2G41660.1	| Symbols: MIZ1 | Protein of unknown function, DUF617 | chr2:17367945-17368838 FORWARD LENGTH=298	Up	------	cyan	2.48759	1.37465	0.47583			244969_at	ATCG00650.1	| Symbols: RPS18 | ribosomal protein S18 | chrC:67917-68222 FORWARD LENGTH=102	Up	------	darkorange	4.6518	1.64875	0.766837
245114_at	AT2G41630.1	| Symbols: TFIIB | transcription factor IIB | chr2:17355555-17357400 REVERSE LENGTH=313	Up	------	cyan	2.12944	1.15452	0.651408			244970_at	ATCG00660.1	| Symbols: RPL20 | ribosomal protein L20 | chrC:68512-68865 REVERSE LENGTH=118	Up	------	darkorange	1.73621	1.33454	0.785865
245115_at	AT2G41530.1	| Symbols: ATSFGH, SFGH | S-formylglutathione hydrolase | chr2:17323656-17325430 REVERSE LENGTH=285	Down	------	purple	0.669724	0.194328	0.658523			244972_at	ATCG00680.1	| Symbols: PSBB | photosystem II reaction center protein B | chrC:72371-73897 FORWARD LENGTH=509	Up	------	darkorange	8.99474	4.41492	0.917814
245121_at	AT2G47610.1	| Symbols: | Ribosomal protein L7Ae/L30e/S12e/Gadd45 family protein | chr2:19529854-19531401 FORWARD LENGTH=258	Up	------	cyan	2.68242	2.00094	0.6228			244973_at	ATCG00690.1	| Symbols: PSBT, PSBTC | photosystem II reaction center protein T | chrC:74082-74183 FORWARD LENGTH=34	Up	------	darkorange	7.85984	4.1422	0.918328
245122_at	AT2G47420.1	| Symbols: | Ribosomal RNA adenine dimethylase family protein | chr2:19457574-19458777 FORWARD LENGTH=354	Up	------	blue	2.58213	1.95159	0.693793			244974_at	ATCG00700.1	| Symbols: PSBN | photosystem II reaction center protein N | chrC:74249-74380 REVERSE LENGTH=44	Up	------	darkorange	1.00615	0.322088	0.644402
245123_at	AT2G47450.1	| Symbols: CAO, CPSRP43 | chloroplast signal recognition particle component (CAO) | chr2:19472781-19473902 FORWARD LENGTH=374	Up	------	darkgreen	4.28827	3.28023	0.746929			244975_at	ATCG00710.1	| Symbols: PSBH | photosystem II reaction center protein H | chrC:74485-74706 FORWARD LENGTH=74	Down	------	darkorange	18.9791	4.8297	0.859196
245127_at	AT2G47600.1	| Symbols: ATMHX, MHX1, ATMHX1, MHX | magnesium/proton exchanger | chr2:19524518-19526828 REVERSE LENGTH=540	Down	------	grey	0.429859	0.0792272	0.524619			244977_at	ATCG00730.1	| Symbols: PETD | photosynthetic electron transfer D | chrC:76481-77672 FORWARD LENGTH=161	Down	------	darkorange	1.45293	0.539033	0.637705
245131_s_at	AT2G45330.1	| Symbols: emb1067 | RNA 2'-phosphotransferase, Tpt1 / KptA family | chr2:18686340-18687874 FORWARD LENGTH=290	Down	------	cyan	1.55516	0.391872	-0.449544			244981_at	ATCG00770.1	| Symbols: RPS8 | ribosomal protein S8 | chrC:80068-80472 REVERSE LENGTH=135	Up	------	black	1.46054	0.228327	0.311128
245134_s_at	AT2G45250.1	| Symbols: | Integral membrane protein hemolysin-III homolog | chr2:18661464-18662550 FORWARD LENGTH=205	Down	------	red	1.66943	0.569742	0.679664			244982_at	ATCG00780.1	| Symbols: RPL14 | ribosomal protein L14 | chrC:80696-81064 REVERSE LENGTH=123	Up	------	darkorange	0.46747	0.227034	0.330403
245136_at	AT2G45210.1	| Symbols: | SAUR-like auxin-responsive protein family | chr2:18641884-18642372 FORWARD LENGTH=163	Down	------	darkgreen	0.647555	0.514306	-0.516364			244983_at	ATCG00790.1	| Symbols: RPL16 | ribosomal protein L16 | chrC:81189-82652 REVERSE LENGTH=136	Up	------	darkorange	0.716132	0.632125	0.543517
245138_at	AT2G45190.1	| Symbols: AFO, FIL, YAB1 | Plant-specific transcription factor YABBY family protein | chr2:18628450-18630552 REVERSE LENGTH=230	Up	YABBY	purple	0.89857	0.401167	-0.690204			244984_at	ATCG00800.1	| Symbols: | structural constituent of ribosome | chrC:82826-83482 REVERSE LENGTH=219	Up	------	purple	1.52224	0.991599	0.496802
245150_at	AT2G47590.1	| Symbols: PHR2 | photolyase/blue-light receptor 2 | chr2:19521888-19523732 FORWARD LENGTH=448	Up	------	darkgreen	5.75056	5.28108	0.780246			244985_at	ATCG00810.1	| Symbols: RPL22 | ribosomal protein L22 | chrC:83467-83949 REVERSE LENGTH=161	Up	------	purple	5.20058	3.48395	0.595982
245151_at	AT2G47550.1	| Symbols: | Plant invertase/pectin methylesterase inhibitor superfamily | chr2:19509024-19511604 FORWARD LENGTH=561	Down	------	darkgreen	0.595872	0.403195	-0.582133			244986_at	ATCG00820.1	| Symbols: RPS19 | ribosomal protein S19 | chrC:84005-84283 REVERSE LENGTH=93	Up	------	darkorange	0.775967	0.321201	0.670791
245152_at	AT2G47490.1	| Symbols: ATNDT1, NDT1 | NAD+ transporter 1 | chr2:19487549-19489311 FORWARD LENGTH=313	Up	------	cyan	2.47349	1.1938	0.65115			244988_s_at	ATCG01300.1	| Symbols: RPL23.2 | ribosomal protein L23 | chrC:152506-152787 FORWARD LENGTH=94	Up	------	black	10.18	5.8385	0.563514
245155_at	AT5G12470.1	| Symbols: | Protein of unknown function (DUF3411) | chr5:4044950-4047290 REVERSE LENGTH=387	Up	------	cyan	1.11327	0.493708	0.631299			244989_s_at	ATCG01280.1	| Symbols: YCF2.2 | Chloroplast Ycf2;ATPase, AAA type, core | chrC:145291-152175 REVERSE LENGTH=2295	Down	------	grey	0.438331	0.202742	0.103158
245165_at	AT2G33180.1	| Symbols: | unknown protein; FUNCTIONS IN: molecular_function unknown; INVOLVED IN: biological_process unknown; LOCATED IN: chloroplast stroma; EXPRESSED IN: 22 plant structures; EXPRESSED DURING: 13 growth stages; Has 57 Blast hits to 57 proteins in 22	Up	------	darkgreen	3.09842	2.81064	0.722429			244990_s_at	ATCG01270.1	| Symbols: ORF77.2 | Protein precursor Ycf15, putative, chloroplast | chrC:144921-145154 REVERSE LENGTH=78	Down	------	darkorange	0.649326	0.388037	0.576506
245182_at	AT5G12430.1	| Symbols: TPR16 | Heat shock protein DnaJ with tetratricopeptide repeat | chr5:4028475-4034086 REVERSE LENGTH=1166	Down	------	green	0.676177	0.506553	0.709359			244991_s_at	ATCG01250.1	| Symbols: NDHB.2 | NADH-Ubiquinone/plastoquinone (complex I) protein | chrC:141854-143708 FORWARD LENGTH=390	Down	------	darkorange	0.576141	0.37067	0.516035
245196_at	AT1G67750.1	| Symbols: | Pectate lyase family protein | chr1:25401660-25403165 FORWARD LENGTH=409	Up	------	darkgreen	3.6378	1.72423	0.728132			244992_s_at	ATCG00900.1	| Symbols: RPS7.1, RPS7 | Ribosomal protein S7p/S5e family protein | chrC:97478-97945 REVERSE LENGTH=156	Up	------	darkorange	0.728395	0.695844	0.496387
245199_at	AT1G67730.1	| Symbols: YBR159, KCR1, ATKCR1 | beta-ketoacyl reductase 1 | chr1:25391676-25393365 FORWARD LENGTH=319	Down	------	lightgreen	1.97407	0.471081	0.793134			244993_s_at	ATCG01000.1	| Symbols: YCF1.1 | Ycf1 protein | chrC:109405-110436 FORWARD LENGTH=344	Up	------	purple	2.39306	1.65959	0.588358
245200_at	AT1G67850.2	| Symbols: | Protein of unknown function (DUF707) | chr1:25439204-25441904 FORWARD LENGTH=405	Down	------	blue	9.20819	5.02013	0.724772			244994_at	ATCG01010.1	| Symbols: NDHF | NADH-Ubiquinone oxidoreductase (complex I), chain 5 protein | chrC:110398-112638 REVERSE LENGTH=747	Down	------	grey	0.387047	0.200093	0.186762
245207_at	AT5G12310.1	| Symbols: | RING/U-box superfamily protein | chr5:3980485-3982093 REVERSE LENGTH=255	Down	------	darkgreen	1.71803	1.34313	0.643709			244995_at	ATCG00150.1	| Symbols: ATPI | ATPase, F0 complex, subunit A protein | chrC:14021-14770 REVERSE LENGTH=250	Up	------	darkorange	4.97156	2.50495	0.892222
245215_at	AT1G67830.1	| Symbols: ATFXG1, FXG1 | alpha-fucosidase 1 | chr1:25431705-25432972 REVERSE LENGTH=373	Up	------	red	2.31933	0.647321	0.75361			244996_at	ATCG00160.1	| Symbols: RPS2 | ribosomal protein S2 | chrC:15013-15723 REVERSE LENGTH=237	Up	------	darkorange	3.57398	2.31559	0.864495
245218_s_at	AT1G59218.2	| Symbols: | Disease resistance protein (CC-NBS-LRR class) family | chr1:21828398-21831713 FORWARD LENGTH=1050	Down	------	yellowgreen	0.39113	0.273973	0.800795			244997_at	ATCG00170.1	| Symbols: RPOC2 | DNA-directed RNA polymerase family protein | chrC:15938-20068 REVERSE LENGTH=1377	Up	------	darkorange	1.93071	1.6128	0.807009
245219_at	AT1G58807.1	| Symbols: | Disease resistance protein (CC-NBS-LRR class) family | chr1:21780574-21783793 FORWARD LENGTH=1018	Down	------	yellowgreen	0.455336	0.278883	0.77376			244998_at	ATCG00180.1	| Symbols: RPOC1 | DNA-directed RNA polymerase family protein | chrC:20251-23084 REVERSE LENGTH=681	Up	------	darkorange	3.27305	2.37925	0.870421
245228_at	AT3G29810.1	| Symbols: COBL2 | COBRA-like protein 2 precursor | chr3:11728212-11730158 FORWARD LENGTH=442	Down	------	blue	0.868043	0.481306	-0.513073			244999_at	ATCG00190.1	| Symbols: RPOB | RNA polymerase subunit beta | chrC:23111-26329 REVERSE LENGTH=1073	Down	------	darkorange	1.21144	0.451419	0.68499
245230_at	AT4G25610.2	| Symbols: | C2H2-like zinc finger protein | chr4:13063801-13066970 FORWARD LENGTH=572	Up	C2H2	cyan	1.91976	0.815937	0.710119			245002_at	ATCG00270.1	| Symbols: PSBD | photosystem II reaction center protein D | chrC:32711-33772 FORWARD LENGTH=354	Up	------	darkorange	13.4451	4.67816	0.904831
245237_at	AT4G25520.1	| Symbols: SLK1 | SEUSS-like 1 | chr4:13032450-13035803 REVERSE LENGTH=749	Down	------	cyan	2.10211	0.771437	0.565248			245003_at	ATCG00280.1	| Symbols: PSBC | photosystem II reaction center protein C | chrC:33720-35141 FORWARD LENGTH=474	Up	------	darkorange	14.11	2.34725	0.817174
245247_at	AT4G17230.1	| Symbols: SCL13 | SCARECROW-like 13 | chr4:9661218-9662807 REVERSE LENGTH=530	Down	GRAS	darkgrey	0.293604	0.22382	0.798661			245005_at	ATCG00330.1	| Symbols: RPS14 | chloroplast ribosomal protein S14 | chrC:36938-37240 REVERSE LENGTH=101	Down	------	darkorange	0.58574	0.453746	0.464382
245248_at	AT4G15415.1	| Symbols: ATB' GAMMA | Protein phosphatase 2A regulatory B subunit family protein | chr4:8817707-8819349 FORWARD LENGTH=523	Up	------	blue	0.402845	0.277372	0.53631			245007_at	ATCG00350.1	| Symbols: PSAA | Photosystem I, PsaA/PsaB protein | chrC:39605-41857 REVERSE LENGTH=751	Down	------	darkorange	12.7006	4.48514	0.843442
245253_at	AT4G15440.1	| Symbols: HPL1, CYP74B2 | hydroperoxide lyase 1 | chr4:8835869-8838462 FORWARD LENGTH=385	Down	------	darkgreen	6.43812	5.80662	0.794581			245008_at	ATCG00360.1	| Symbols: YCF3 | Tetratricopeptide repeat (TPR)-like superfamily protein | chrC:42584-43751 REVERSE LENGTH=127	Up	------	darkorange	0.298137	0.235541	0.449162
245254_at	AT4G14680.1	| Symbols: APS3 | Pseudouridine synthase/archaeosine transglycosylase-like family protein | chr4:8413443-8415311 REVERSE LENGTH=466	Up	------	darkgreen	4.72293	3.24934	0.766505			245009_at	ATCG00380.1	| Symbols: RPS4 | chloroplast ribosomal protein S4 | chrC:45223-45828 REVERSE LENGTH=202	Up	------	darkorange	2.54565	1.09143	0.795161
245255_at	AT4G14110.1	| Symbols: COP9, CSN8, FUS7, EMB143 | COP9 signalosome, subunit CSN8 | chr4:8133049-8134867 REVERSE LENGTH=198	Up	------	blue	2.20452	1.69741	0.707271			245010_at	ATCG00420.1	| Symbols: NDHJ | NADH dehydrogenase subunit J | chrC:48677-49153 REVERSE LENGTH=159	Up	------	darkorange	12.0886	2.20892	0.803839
245260_at	AT4G16360.3	| Symbols: | 5'-AMP-activated protein kinase beta-2 subunit protein | chr4:9245571-9246833 FORWARD LENGTH=262	Down	------	grey60	2.17656	0.344679	-0.772446			245011_at	ATCG00430.1	| Symbols: PSBG | photosystem II reaction center protein G | chrC:49257-49934 REVERSE LENGTH=226	Up	------	darkorange	11.8888	2.82633	0.85926
245265_at	AT4G14400.1	| Symbols: ACD6 | ankyrin repeat family protein | chr4:8294668-8298360 FORWARD LENGTH=671	Up	------	purple	8.59402	4.48558	0.872424			245015_at	ATCG00490.1	| Symbols: RBCL | ribulose-bisphosphate carboxylases | chrC:54958-56397 FORWARD LENGTH=480	Up	------	darkorange	4.75642	1.44802	0.787016
245266_at	AT4G17070.1	| Symbols: | peptidyl-prolyl cis-trans isomerases | chr4:9595523-9598066 REVERSE LENGTH=344	Up	------	purple	2.27977	0.994445	0.829197			245016_at	ATCG00500.1	| Symbols: ACCD | acetyl-CoA carboxylase carboxyl transferase subunit beta | chrC:57075-58541 FORWARD LENGTH=489	Up	------	darkorange	7.03072	4.27215	0.932136
245268_at	AT4G16570.1	| Symbols: ATPRMT7, PRMT7 | protein arginine methyltransferase 7 | chr4:9336815-9340692 FORWARD LENGTH=725	Down	------	cyan	2.56005	1.60927	-0.715824			245017_at	ATCG00510.1	| Symbols: PSAI | photsystem I subunit I | chrC:59247-59360 FORWARD LENGTH=38	Up	------	darkorange	10.9453	5.62193	0.952622
245272_at	AT4G17250.1	| Symbols: | unknown protein; BEST Arabidopsis thaliana protein match is: unknown protein (TAIR:AT5G47580.1); Has 31 Blast hits to 31 proteins in 6 species: Archae - 0; Bacteria - 0; Metazoa - 0; Fungi - 0; Plants - 31; Viruses - 0; Other Eukaryotes - 0 (	Down	------	blue	2.33077	1.72819	-0.731279			245018_at	ATCG00520.1	| Symbols: YCF4 | unfolded protein binding | chrC:59772-60326 FORWARD LENGTH=185	Up	------	darkorange	10.9935	5.14372	0.889708
245275_at	AT4G15210.1	| Symbols: ATBETA-AMY, AT-BETA-AMY, RAM1, BMY1, BAM5 | beta-amylase 5 | chr4:8666734-8669357 REVERSE LENGTH=499	Down	------	grey	0.885787	0.399738	0.332942			245019_at	ATCG00530.1	| Symbols: YCF10 | CemA-like proton extrusion protein-related | chrC:60741-61430 FORWARD LENGTH=230	Up	------	darkorange	14.836	4.91983	0.880191
245281_at	AT4G15560.1	| Symbols: CLA1, DEF, CLA, DXS, DXPS2 | Deoxyxylulose-5-phosphate synthase | chr4:8884218-8887254 FORWARD LENGTH=718	Up	------	saddlebrown	4.12262	0.683541	0.749524			245023_at	ATCG00080.1	| Symbols: PSBI | photosystem II reaction center protein I | chrC:7583-7693 FORWARD LENGTH=37	Up	------	black	1.24996	0.948311	0.441365
245282_at	AT4G14990.1	| Symbols: | Topoisomerase II-associated protein PAT1 | chr4:8566259-8569511 REVERSE LENGTH=788	Down	------	blue	1.67722	1.03222	-0.659258			245024_at	ATCG00120.1	| Symbols: ATPA | ATP synthase subunit alpha | chrC:9938-11461 REVERSE LENGTH=508	Up	------	darkorange	9.75194	3.63458	0.874799
245283_at	AT4G13980.1	| Symbols: AT-HSFA5, HSFA5 | winged-helix DNA-binding transcription factor family protein | chr4:8077519-8079247 REVERSE LENGTH=467	Up	HSF	cyan	1.01743	0.518933	0.62227			245025_at	ATCG00130.1	| Symbols: ATPF | ATPase, F0 complex, subunit B/B', bacterial/chloroplast | chrC:11529-12798 REVERSE LENGTH=185	Down	------	darkorange	11.7169	5.77782	0.924651
245285_s_at	AT4G14040.1	| Symbols: EDA38, SBP2 | selenium-binding protein 2 | chr4:8100691-8102828 REVERSE LENGTH=488	Down	------	darkgreen	1.43656	1.08077	0.573077			245026_at	ATCG00140.1	| Symbols: ATPH | ATP synthase subunit C family protein | chrC:13262-13507 REVERSE LENGTH=82	Up	------	darkorange	12.424	5.9537	0.946109
245289_at	AT4G15470.1	| Symbols: | Bax inhibitor-1 family protein | chr4:8843661-8845505 FORWARD LENGTH=257	Up	------	darkgreen	1.60016	1.14862	-0.624185			245027_at	AT2G26550.2	| Symbols: HO2 | heme oxygenase 2 | chr2:11291584-11293426 REVERSE LENGTH=300	Up	------	black	13.0563	8.92703	0.676118
245293_at	AT4G16660.1	| Symbols: | heat shock protein 70 (Hsp 70) family protein | chr4:9377225-9381232 FORWARD LENGTH=868	Down	------	darkred	0.554482	0.502786	0.787764			245033_at	AT2G26380.1	| Symbols: | Leucine-rich repeat (LRR) family protein | chr2:11226615-11228057 REVERSE LENGTH=481	Down	------	darkred	21.8674	5.9659	0.858576
245299_at	AT4G17530.1	| Symbols: RAB1C, ATRAB1C, ATRABD2C | RAB GTPase homolog 1C | chr4:9773721-9775424 REVERSE LENGTH=203	Down	------	cyan	2.79698	2.26821	0.694723			245035_at	AT2G26400.1	| Symbols: ARD, ATARD3, ARD3 | acireductone dioxygenase 3 | chr2:11232058-11233274 REVERSE LENGTH=200	Up	------	midnightblue	0.242005	0.109197	0.396836
245303_at	AT4G17010.1	| Symbols: | unknown protein; Has 30201 Blast hits to 17322 proteins in 780 species: Archae - 12; Bacteria - 1396; Metazoa - 17338; Fungi - 3422; Plants - 5037; Viruses - 0; Other Eukaryotes - 2996 (source: NCBI BLink). | chr4:9576442-9577627 FORWARD LENG	Down	------	grey	0.232015	0.14427	0.609984			245038_at	AT2G26560.1	| Symbols: PLP2, PLA IIA, PLA2A | phospholipase A 2A | chr2:11293912-11295708 REVERSE LENGTH=408	Down	------	purple	11.4604	6.82913	-0.66016
245304_at	AT4G15630.1	| Symbols: | Uncharacterised protein family (UPF0497) | chr4:8917527-8918683 FORWARD LENGTH=191	Up	------	darkgreen	1.65133	1.57706	0.615596			245039_at	AT2G26600.1	| Symbols: | Glycosyl hydrolase superfamily protein | chr2:11316727-11318215 FORWARD LENGTH=389	Down	------	purple	37.9798	31.2854	-0.851963
245305_at	AT4G17215.1	| Symbols: | Pollen Ole e 1 allergen and extensin family protein | chr4:9655884-9656425 FORWARD LENGTH=151	Up	------	cyan	3.01745	1.72225	0.463536			245041_at	AT2G26530.1	| Symbols: AR781 | Protein of unknown function (DUF1645) | chr2:11283036-11283989 REVERSE LENGTH=318	Down	------	magenta	20.234	11.1545	0.857053
245306_at	AT4G14690.1	| Symbols: ELIP2 | Chlorophyll A-B binding family protein | chr4:8418373-8419129 FORWARD LENGTH=194	Down	------	cyan	17.3578	10.2035	0.869747			245043_at	AT2G26430.1	| Symbols: RCY1, ATRCY1 | arginine-rich cyclin 1 | chr2:11243433-11245504 REVERSE LENGTH=417	Down	------	black	2.41964	1.36443	-0.359319
245307_at	AT4G16770.1	| Symbols: | 2-oxoglutarate (2OG) and Fe(II)-dependent oxygenase superfamily protein | chr4:9434571-9437168 REVERSE LENGTH=326	Down	------	cyan	0.894661	0.266737	-0.511552			245047_at	ATCG00020.1	| Symbols: PSBA | photosystem II reaction center protein A | chrC:383-1444 REVERSE LENGTH=354	Up	------	darkorange	16.4977	2.48486	0.8222
245308_at	AT4G17486.1	| Symbols: | PPPDE putative thiol peptidase family protein | chr4:9749992-9751201 REVERSE LENGTH=225	Down	------	cyan	0.863589	0.514359	-0.594012			245048_at	ATCG00040.1	| Symbols: MATK | maturase K | chrC:2056-3636 REVERSE LENGTH=527	Up	------	darkorange	7.56331	3.18004	0.86729
245309_at	AT4G15140.1	| Symbols: | unknown protein; Has 26 Blast hits to 26 proteins in 10 species: Archae - 0; Bacteria - 0; Metazoa - 0; Fungi - 0; Plants - 26; Viruses - 0; Other Eukaryotes - 0 (source: NCBI BLink). | chr4:8639683-8640261 REVERSE LENGTH=166	Down	------	cyan	2.32464	0.974042	-0.698156			245049_at	ATCG00050.1	| Symbols: RPS16 | ribosomal protein S16 | chrC:5084-6188 REVERSE LENGTH=80	Up	------	darkorange	9.2241	1.57904	0.812793
245310_at	AT4G13950.1	| Symbols: RALFL31 | ralf-like 31 | chr4:8058268-8058609 REVERSE LENGTH=114	Down	------	darkgreen	10.2528	6.83866	0.717111			245050_at	ATCG00070.1	| Symbols: PSBK | photosystem II reaction center protein K precursor | chrC:7017-7202 FORWARD LENGTH=62	Up	------	black	1.72276	1.31974	0.474217
245313_at	AT4G15420.1	| Symbols: | Ubiquitin fusion degradation UFD1 family protein | chr4:8823822-8825949 FORWARD LENGTH=562	Up	------	blue	6.46586	5.59856	0.835443			245052_at	AT2G26440.1	| Symbols: | Plant invertase/pectin methylesterase inhibitor superfamily | chr2:11247407-11249407 FORWARD LENGTH=548	Up	------	lightcyan	2.77093	0.885203	0.693258
245319_at	AT4G16146.1	| Symbols: | cAMP-regulated phosphoprotein 19-related protein | chr4:9142663-9144356 REVERSE LENGTH=103	Down	------	blue	3.24805	2.73546	0.604827			245059_at	AT2G39720.1	| Symbols: RHC2A | RING-H2 finger C2A | chr2:16567506-16568711 REVERSE LENGTH=402	Down	------	lightgreen	2.40866	0.824487	-0.757018
245320_at	AT4G16444.1	| Symbols: | FUNCTIONS IN: molecular_function unknown; INVOLVED IN: biological_process unknown; LOCATED IN: endomembrane system; EXPRESSED IN: 24 plant structures; EXPRESSED DURING: 15 growth stages; CONTAINS InterPro DOMAIN/s: CHD5-like protein (InterPro	Down	------	darkgreen	4.64377	3.73375	0.696612			245061_at	AT2G39730.1	| Symbols: RCA | rubisco activase | chr2:16570951-16573345 REVERSE LENGTH=475	Up	------	black	75.2296	70.4605	0.87611
245321_at	AT4G15545.1	| Symbols: | unknown protein; BEST Arabidopsis thaliana protein match is: unknown protein (TAIR:AT1G16520.1); Has 30201 Blast hits to 17322 proteins in 780 species: Archae - 12; Bacteria - 1396; Metazoa - 17338; Fungi - 3422; Plants - 5037; Viruses - 0; O	Up	------	red	4.71746	1.75002	0.857006			245063_at	AT2G39795.1	| Symbols: | Mitochondrial glycoprotein family protein | chr2:16597026-16598028 FORWARD LENGTH=251	Up	------	lightgreen	6.07371	1.35319	0.79608
245323_at	AT4G16500.1	| Symbols: | Cystatin/monellin superfamily protein | chr4:9301530-9301883 REVERSE LENGTH=118	Down	------	blue	2.32735	1.79238	0.644083			245064_at	AT2G39725.2	| Symbols: | LYR family of Fe/S cluster biogenesis protein | chr2:16570070-16570342 FORWARD LENGTH=91	Down	------	black	8.47347	5.66225	-0.659564
245324_at	AT4G17260.1	| Symbols: | Lactate/malate dehydrogenase family protein | chr4:9674057-9675309 FORWARD LENGTH=354	Up	------	blue	1.2144	0.708324	0.65973			245074_at	AT2G23200.1	| Symbols: | Protein kinase superfamily protein | chr2:9879351-9881855 FORWARD LENGTH=835	Up	------	midnightblue	16.184	8.82959	0.929249
245326_at	AT4G14100.1	| Symbols: | transferases, transferring glycosyl groups | chr4:8120749-8122288 FORWARD LENGTH=207	Up	------	darkgreen	10.2156	8.68451	0.862255			245076_at	AT2G23170.1	| Symbols: GH3.3 | Auxin-responsive GH3 family protein | chr2:9864125-9866502 REVERSE LENGTH=596	Down	------	midnightblue	1.50961	0.300095	-0.593965
245330_at	AT4G14930.1	| Symbols: | Survival protein SurE-like phosphatase/nucleotidase | chr4:8538831-8541205 FORWARD LENGTH=316	Down	------	blue	4.8277	3.50655	-0.780542			245085_at	AT2G23350.1	| Symbols: PAB4, PABP4 | poly(A) binding protein 4 | chr2:9943209-9946041 FORWARD LENGTH=663	Up	------	purple	22.5018	19.993	0.778621
245333_at	AT4G14615.1	| Symbols: | unknown protein; FUNCTIONS IN: molecular_function unknown; INVOLVED IN: biological_process unknown; LOCATED IN: endomembrane system; EXPRESSED IN: 24 plant structures; EXPRESSED DURING: 15 growth stages; CONTAINS InterPro DOMAIN/s: Protein of	Down	------	blue	1.29999	0.514578	-0.529498			245088_at	AT2G39850.1	| Symbols: | Subtilisin-like serine endopeptidase family protein | chr2:16630626-16634100 FORWARD LENGTH=776	Down	------	purple	1.47006	0.436704	-0.395422
245334_at	AT4G15800.1	| Symbols: RALFL33 | ralf-like 33 | chr4:8984915-8985265 FORWARD LENGTH=117	Down	------	darkgreen	1.87161	1.58692	0.674721			245089_at	AT2G45290.1	| Symbols: | Transketolase | chr2:18672737-18675589 FORWARD LENGTH=742	Down	------	black	11.7369	7.29933	-0.664988
245336_at	AT4G16515.1	| Symbols: RGF6 | Encodes a root meristem growth factor (RGF). Belongs to a family of functionally redundant homologous peptides that are secreted, tyrosine-sulfated, and expressed mainly in the stem cell area and the innermost layer of central columella	Down	------	darkred	2.25245	0.530829	-0.807183			245094_at	AT2G40840.1	| Symbols: DPE2 | disproportionating enzyme 2 | chr2:17045368-17050779 FORWARD LENGTH=956	Down	------	lightcyan	10.1429	4.70263	0.850212
245338_at	AT4G16442.1	| Symbols: | Uncharacterised protein family (UPF0497) | chr4:9272042-9272970 REVERSE LENGTH=183	Up	------	blue	2.1479	1.57745	0.620021			245117_at	AT2G41560.1	| Symbols: ACA4 | autoinhibited Ca(2+)-ATPase, isoform 4 | chr2:17332256-17337179 REVERSE LENGTH=1031	Up	------	black	10.1881	5.05781	0.629123
245343_at	AT4G15830.1	| Symbols: | ARM repeat superfamily protein | chr4:8995285-8996548 REVERSE LENGTH=297	Up	------	grey	0.239482	0.139295	0.368877			245118_at	AT2G41680.1	| Symbols: NTRC | NADPH-dependent thioredoxin reductase C | chr2:17376349-17379028 REVERSE LENGTH=530	Up	------	black	25.8334	23.3923	0.776237
245344_at	AT4G15475.1	| Symbols: | F-box/RNI-like superfamily protein | chr4:8845927-8848701 FORWARD LENGTH=611	Down	------	blue	0.957822	0.62763	-0.623796			245119_at	AT2G41640.1	| Symbols: | Glycosyltransferase family 61 protein | chr2:17360654-17362391 FORWARD LENGTH=501	Down	------	magenta	26.4575	11.798	0.855765
245346_at	AT4G17090.1	| Symbols: CT-BMY, BAM3, BMY8 | chloroplast beta-amylase | chr4:9605266-9607250 REVERSE LENGTH=549	Up	------	blue	5.08192	3.14716	0.781059			245123_at	AT2G47450.1	| Symbols: CAO, CPSRP43 | chloroplast signal recognition particle component (CAO) | chr2:19472781-19473902 FORWARD LENGTH=374	Up	------	black	34.9675	29.522	0.830059
245347_at	AT4G14890.1	| Symbols: FdC2 | 2Fe-2S ferredoxin-like superfamily protein | chr4:8520887-8521351 FORWARD LENGTH=155	Up	------	darkgreen	16.6402	15.0963	0.872287			245127_at	AT2G47600.1	| Symbols: ATMHX, MHX1, ATMHX1, MHX | magnesium/proton exchanger | chr2:19524518-19526828 REVERSE LENGTH=540	Down	------	salmon	3.41646	0.81105	0.637183
245350_at	AT4G16830.1	| Symbols: | Hyaluronan / mRNA binding family | chr4:9470621-9472308 FORWARD LENGTH=356	Down	------	red	1.4011	0.324161	0.734287			245130_at	AT2G45340.1	| Symbols: | Leucine-rich repeat protein kinase family protein | chr2:18691739-18694466 FORWARD LENGTH=692	Up	------	black	22.8304	7.98873	0.634251
245356_at	AT4G13940.1	| Symbols: HOG1, EMB1395, SAHH1, MEE58, ATSAHH1 | S-adenosyl-L-homocysteine hydrolase | chr4:8054931-8056676 FORWARD LENGTH=486	Up	------	darkgreen	5.69714	3.51205	-0.763766			245136_at	AT2G45210.1	| Symbols: | SAUR-like auxin-responsive protein family | chr2:18641884-18642372 FORWARD LENGTH=163	Down	------	black	10.4206	5.11158	-0.627237
245359_at	AT4G14430.1	| Symbols: IBR10, ATECI2, ECI2, ECHIB, PEC12 | indole-3-butyric acid response 10 | chr4:8304910-8305632 REVERSE LENGTH=241	Down	------	cyan	3.29829	1.2454	-0.67414			245138_at	AT2G45190.1	| Symbols: AFO, FIL, YAB1 | Plant-specific transcription factor YABBY family protein | chr2:18628450-18630552 REVERSE LENGTH=230	Up	YABBY	purple	33.8621	19.8564	0.707192
245360_at	AT4G16330.2	| Symbols: | 2-oxoglutarate (2OG) and Fe(II)-dependent oxygenase superfamily protein | chr4:9226298-9227914 REVERSE LENGTH=365	Down	------	blue	4.2854	2.80606	-0.758365			245150_at	AT2G47590.1	| Symbols: PHR2 | photolyase/blue-light receptor 2 | chr2:19521888-19523732 FORWARD LENGTH=448	Up	------	black	53.6613	46.8886	0.859317
245361_at	AT4G17790.1	| Symbols: | SNARE associated Golgi protein family | chr4:9891425-9892675 FORWARD LENGTH=265	Down	------	blue	1.55027	1.197	-0.667475			245151_at	AT2G47550.1	| Symbols: | Plant invertase/pectin methylesterase inhibitor superfamily | chr2:19509024-19511604 FORWARD LENGTH=561	Down	------	black	26.1839	19.4836	-0.76255
245365_at	AT4G17720.1	| Symbols: | RNA-binding (RRM/RBD/RNP motifs) family protein | chr4:9862660-9864498 REVERSE LENGTH=314	Up	------	blue	1.96203	1.59099	0.626469			245152_at	AT2G47490.1	| Symbols: ATNDT1, NDT1 | NAD+ transporter 1 | chr2:19487549-19489311 FORWARD LENGTH=313	Up	------	lightcyan	1.63894	1.29763	-0.790777
245366_at	AT4G14965.1	| Symbols: AtMAPR4, MAPR4 | membrane-associated progesterone binding protein 4 | chr4:8551356-8553368 FORWARD LENGTH=246	Down	------	darkgreen	1.22451	0.926854	0.557329			245155_at	AT5G12470.1	| Symbols: | Protein of unknown function (DUF3411) | chr5:4044950-4047290 REVERSE LENGTH=387	Up	------	black	12.0502	10.4879	0.764142
245367_at	AT4G16265.1	| Symbols: NRPB9B, NRPD9B, NRPE9B | RNA polymerases M/15 Kd subunit | chr4:9202529-9203975 REVERSE LENGTH=115	Up	------	blue	2.54768	1.63802	0.628227			245159_at	AT2G33100.1	| Symbols: ATCSLD1, CSLD1 | cellulose synthase-like D1 | chr2:14036494-14040044 REVERSE LENGTH=1037	Down	------	blue	6.12682	5.60591	0.681215
245373_s_at	AT4G14716.1	| Symbols: ATARD1, ARD1 | acireductone dioxygenase 1 | chr4:8430484-8431867 REVERSE LENGTH=193	Down	------	lightcyan	3.11635	0.49025	0.670678			245164_at	AT2G33210.1	| Symbols: HSP60-2 | heat shock protein 60-2 | chr2:14075093-14078568 REVERSE LENGTH=586	Up	------	lightgreen	23.4966	3.97256	0.854654
245374_at	AT4G17616.1	| Symbols: | Pentatricopeptide repeat (PPR) superfamily protein | chr4:9819608-9821632 FORWARD LENGTH=675	Up	------	cyan	5.54148	3.63698	0.743399			245165_at	AT2G33180.1	| Symbols: | unknown protein; FUNCTIONS IN: molecular_function unknown; INVOLVED IN: biological_process unknown; LOCATED IN: chloroplast stroma; EXPRESSED IN: 22 plant structures; EXPRESSED DURING: 13 growth stages; Has 57 Blast hits to 57 proteins in 22	Up	------	black	78.049	72.5861	0.90577
245388_at	AT4G16410.1	| Symbols: | unknown protein; CONTAINS InterPro DOMAIN/s: Protein of unknown function DUF751 (InterPro:IPR008470); Has 30201 Blast hits to 17322 proteins in 780 species: Archae - 12; Bacteria - 1396; Metazoa - 17338; Fungi - 3422; Plants - 5037; Viruses -	Up	------	darkgreen	9.00227	8.01126	0.806457			245168_at	AT2G33150.1	| Symbols: PKT3, PED1, KAT2 | peroxisomal 3-ketoacyl-CoA thiolase 3 | chr2:14047814-14050983 REVERSE LENGTH=463	Down	------	salmon	3.15897	0.501074	0.556166
245391_at	AT4G16520.2	| Symbols: ATG8F | Ubiquitin-like superfamily protein | chr4:9306882-9308113 REVERSE LENGTH=122	Down	------	cyan	6.55064	2.53845	-0.646596			245171_at	AT2G47560.1	| Symbols: | RING/U-box superfamily protein | chr2:19511934-19512617 REVERSE LENGTH=228	Up	------	darkred	11.572	2.5508	0.782826
245392_at	AT4G15680.1	| Symbols: | Thioredoxin superfamily protein | chr4:8931813-8932121 FORWARD LENGTH=103	Up	------	lightgreen	0.378243	0.192653	-0.49419			245176_at	AT2G47440.1	| Symbols: | Tetratricopeptide repeat (TPR)-like superfamily protein | chr2:19469912-19471660 FORWARD LENGTH=527	Up	------	salmon	14.319	4.25405	-0.806525
245393_at	AT4G16260.1	| Symbols: | Glycosyl hydrolase superfamily protein | chr4:9200180-9201441 REVERSE LENGTH=345	Up	------	sienna3	2.7959	0.676992	0.858353			245190_at	AT1G67690.1	| Symbols: | Zincin-like metalloproteases family protein | chr1:25369086-25373730 FORWARD LENGTH=711	Up	------	purple	15.3929	11.1232	0.731572
245395_at	AT4G17420.1	| Symbols: | Tryptophan RNA-binding attenuator protein-like | chr4:9722544-9724443 REVERSE LENGTH=286	Down	------	darkgreen	2.30044	1.43097	0.603507			245193_at	AT1G67810.1	| Symbols: SUFE2 | sulfur E2 | chr1:25426488-25427264 FORWARD LENGTH=259	Down	------	orange	2.39599	0.669398	0.679664
245396_at	AT4G14870.1	| Symbols: SECE1 | secE/sec61-gamma protein transport protein | chr4:8517248-8517781 FORWARD LENGTH=178	Up	------	cyan	5.67497	1.84056	-0.721295			245195_at	AT1G67740.1	| Symbols: PSBY, YCF32 | photosystem II BY | chr1:25394429-25394998 REVERSE LENGTH=190	Up	------	black	97.4665	91.9546	0.921948
245397_at	AT4G14560.1	| Symbols: IAA1, AXR5 | indole-3-acetic acid inducible | chr4:8361182-8361780 FORWARD LENGTH=169	Up	------	grey	0.253271	0.0494427	-0.266814			245196_at	AT1G67750.1	| Symbols: | Pectate lyase family protein | chr1:25401660-25403165 FORWARD LENGTH=409	Up	------	purple	41.4343	33.671	0.84418
245398_at	AT4G14900.1	| Symbols: | FRIGIDA-like protein | chr4:8521759-8523607 REVERSE LENGTH=533	Up	------	cyan	5.52962	4.07533	0.80488			245198_at	AT1G67700.2	| Symbols: | unknown protein; FUNCTIONS IN: molecular_function unknown; INVOLVED IN: biological_process unknown; LOCATED IN: chloroplast, chloroplast envelope; EXPRESSED IN: 22 plant structures; EXPRESSED DURING: 13 growth stages; Has 49 Blast hits to 49	Up	------	black	83.0563	78.1866	0.909333
245400_at	AT4G17040.1	| Symbols: CLPR4 | CLP protease R subunit 4 | chr4:9586740-9589297 REVERSE LENGTH=306	Down	------	green	1.27851	0.562662	0.689182			245200_at	AT1G67850.2	| Symbols: | Protein of unknown function (DUF707) | chr1:25439204-25441904 FORWARD LENGTH=405	Down	------	purple	7.62547	4.28521	-0.616371
245401_at	AT4G17670.1	| Symbols: | Protein of unknown function (DUF581) | chr4:9833948-9834663 REVERSE LENGTH=160	Down	------	blue	0.743177	0.575939	0.656459			245209_at	AT5G12340.1	| Symbols: | unknown protein; BEST Arabidopsis thaliana protein match is: unknown protein (TAIR:AT1G28190.1); Has 30201 Blast hits to 17322 proteins in 780 species: Archae - 12; Bacteria - 1396; Metazoa - 17338; Fungi - 3422; Plants - 5037; Viruses - 0; O	Down	------	greenyellow	23.2866	6.89067	0.822851
245405_at	AT4G17150.1	| Symbols: | alpha/beta-Hydrolases superfamily protein | chr4:9638591-9641648 FORWARD LENGTH=503	Up	------	blue	0.31282	0.132137	0.45664			245213_at	AT1G44575.1	| Symbols: NPQ4, PSBS | Chlorophyll A-B binding family protein | chr1:16871768-16873194 FORWARD LENGTH=266	Up	------	black	72.4302	64.3525	0.870466
245418_at	AT4G17370.1	| Symbols: | Oxidoreductase family protein | chr4:9706188-9708142 FORWARD LENGTH=369	Down	------	cyan	1.00343	0.28112	-0.568542			245215_at	AT1G67830.1	| Symbols: ATFXG1, FXG1 | alpha-fucosidase 1 | chr1:25431705-25432972 REVERSE LENGTH=373	Up	------	purple	58.3514	52.5161	0.896533
245427_at	AT4G17550.1	| Symbols: | Major facilitator superfamily protein | chr4:9777938-9779738 REVERSE LENGTH=545	Down	------	blue	28.9458	14.3372	0.852637			245232_at	AT4G25590.1	| Symbols: ADF7 | actin depolymerizing factor 7 | chr4:13059137-13060050 REVERSE LENGTH=138	Down	------	blue	100.307	93.983	0.976598
245432_at	AT4G17100.2	| Symbols: | EXPRESSED IN: 23 plant structures; EXPRESSED DURING: 13 growth stages; CONTAINS InterPro DOMAIN/s: Endoribonuclease XendoU (InterPro:IPR018998). | chr4:9610164-9612513 REVERSE LENGTH=438	Up	------	blue	1.77742	1.553	0.672148			245233_at	AT4G25580.1	| Symbols: | CAP160 protein | chr4:13056320-13058657 FORWARD LENGTH=627	Down	------	purple	2.68022	1.406	-0.560519
245437_at	AT4G16630.1	| Symbols: | DEA(D/H)-box RNA helicase family protein | chr4:9362176-9366449 REVERSE LENGTH=790	Up	------	cyan	10.0936	8.58008	0.814222			245237_at	AT4G25520.1	| Symbols: SLK1 | SEUSS-like 1 | chr4:13032450-13035803 REVERSE LENGTH=749	Down	------	purple	3.09373	1.31467	-0.498128
245438_at	AT4G16650.1	| Symbols: | O-fucosyltransferase family protein | chr4:9372727-9375910 FORWARD LENGTH=550	Up	------	cyan	0.48697	0.340615	0.597348			245242_at	AT1G44446.1	| Symbols: CH1, ATCAO, CAO | Pheophorbide a oxygenase family protein with Rieske [2Fe-2S] domain | chr1:16848664-16851152 REVERSE LENGTH=537	Up	------	black	22.6001	13.0803	0.669871
245442_at	AT4G16710.2	| Symbols: | glycosyltransferase family protein 28 | chr4:9398818-9399618 FORWARD LENGTH=177	Down	------	blue	1.88061	0.872756	-0.612315			245244_at	AT1G44350.1	| Symbols: ILL6 | IAA-leucine resistant (ILR)-like gene 6 | chr1:16834749-16838201 REVERSE LENGTH=465	Down	------	greenyellow	2.75621	1.60887	0.722748
245463_at	AT4G17030.1	| Symbols: ATEXLB1, EXPR, AT-EXPR, ATEXPR1, ATHEXP BETA 3.1, EXLB1 | expansin-like B1 | chr4:9581817-9583181 REVERSE LENGTH=251	Down	------	darkgreen	0.367345	0.201655	0.397549			245247_at	AT4G17230.1	| Symbols: SCL13 | SCARECROW-like 13 | chr4:9661218-9662807 REVERSE LENGTH=530	Down	GRAS	magenta	21.3605	7.31449	0.802511
245465_at	AT4G16590.1	| Symbols: ATCSLA01, CSLA01, ATCSLA1 | cellulose synthase-like A01 | chr4:9345757-9349039 FORWARD LENGTH=402	Down	------	grey60	1.22998	0.282706	-0.732086			245249_at	AT4G16760.1	| Symbols: ACX1, ATACX1 | acyl-CoA oxidase 1 | chr4:9424930-9428689 REVERSE LENGTH=665	Up	------	cyan	12.0588	2.30739	0.78319
245474_at	AT4G16060.1	| Symbols: | unknown protein; FUNCTIONS IN: molecular_function unknown; INVOLVED IN: biological_process unknown; LOCATED IN: chloroplast, chloroplast stroma; EXPRESSED IN: 22 plant structures; EXPRESSED DURING: 13 growth stages; Has 42 Blast hits to 42 pr	Down	------	darkgreen	3.26236	1.67577	0.609715			245250_at	AT4G17490.1	| Symbols: ATERF6, ERF-6-6, ERF6 | ethylene responsive element binding factor 6 | chr4:9752973-9753821 REVERSE LENGTH=283	Down	AP2/ERF	magenta	17.0737	13.2636	0.854817
245478_at	AT4G16130.1	| Symbols: ARA1, ISA1, ATISA1 | arabinose kinase | chr4:9120875-9127656 FORWARD LENGTH=1040	Down	------	blue	1.86385	0.994026	-0.576212			245251_at	AT4G17615.1	| Symbols: CBL1, ATCBL1, SCABP5 | calcineurin B-like protein 1 | chr4:9817142-9818995 FORWARD LENGTH=214	Down	------	greenyellow	11.9456	3.13559	0.711803
245484_at	AT4G16210.1	| Symbols: ECHIA, E-COAH-2 | enoyl-CoA hydratase/isomerase A | chr4:9176864-9177978 REVERSE LENGTH=266	Down	------	purple	1.78158	0.542715	0.602852			245252_at	AT4G17500.1	| Symbols: ATERF-1, ERF-1 | ethylene responsive element binding factor 1 | chr4:9759405-9760211 FORWARD LENGTH=269	Down	AP2/ERF	magenta	26.2356	18.12	0.908385
245492_at	AT4G16340.1	| Symbols: SPK1 | guanyl-nucleotide exchange factors;GTPase binding;GTP binding | chr4:9228773-9241060 REVERSE LENGTH=1831	Up	------	darkgreen	1.03704	0.666377	0.590064			245253_at	AT4G15440.1	| Symbols: HPL1, CYP74B2 | hydroperoxide lyase 1 | chr4:8835869-8838462 FORWARD LENGTH=385	Down	------	brown	3.8421	1.82463	-0.668489
245494_at	AT4G16390.1	| Symbols: SVR7 | pentatricopeptide (PPR) repeat-containing protein | chr4:9257985-9260093 FORWARD LENGTH=703	Up	------	blue	2.46195	1.84665	0.66908			245254_at	AT4G14680.1	| Symbols: APS3 | Pseudouridine synthase/archaeosine transglycosylase-like family protein | chr4:8413443-8415311 REVERSE LENGTH=466	Up	------	blue	3.90753	1.81843	-0.572986
245496_at	AT4G16440.1	| Symbols: | ferredoxin hydrogenases | chr4:9269263-9271510 REVERSE LENGTH=475	Up	------	blue	1.21522	0.6671	0.608258			245262_at	AT4G16563.1	| Symbols: | Eukaryotic aspartyl protease family protein | chr4:9329933-9331432 REVERSE LENGTH=500	Up	------	brown	1.24565	0.629881	0.48559
245501_at	AT4G15620.1	| Symbols: | Uncharacterised protein family (UPF0497) | chr4:8913935-8915531 FORWARD LENGTH=191	Up	------	darkgreen	1.67706	1.5861	0.65642			245263_at	AT4G17740.1	| Symbols: | Peptidase S41 family protein | chr4:9867088-9869719 REVERSE LENGTH=516	Up	------	black	24.595	23.5624	0.791036
245506_at	AT4G15700.1	| Symbols: | Thioredoxin superfamily protein | chr4:8937545-8937853 FORWARD LENGTH=103	Up	------	lightgreen	0.859541	0.38078	-0.702656			245264_at	AT4G17245.1	| Symbols: | RING/U-box superfamily protein | chr4:9669383-9669883 FORWARD LENGTH=167	Up	------	black	8.85632	3.42613	0.423397
245512_at	AT4G15770.1	| Symbols: | RNA binding | chr4:8978060-8978623 FORWARD LENGTH=188	Up	------	blue	18.6487	12.3982	0.867758			245265_at	AT4G14400.1	| Symbols: ACD6 | ankyrin repeat family protein | chr4:8294668-8298360 FORWARD LENGTH=671	Up	------	midnightblue	23.6703	11.8343	0.956444
245517_at	AT4G15840.1	| Symbols: | BTB/POZ domain-containing protein | chr4:8996963-9000852 FORWARD LENGTH=837	Down	------	blue	1.2853	1.00029	-0.721179			245266_at	AT4G17070.1	| Symbols: | peptidyl-prolyl cis-trans isomerases | chr4:9595523-9598066 REVERSE LENGTH=344	Up	------	brown	2.97741	0.977498	0.53089
245518_at	AT4G15850.1	| Symbols: ATRH1, RH1 | RNA helicase 1 | chr4:9001426-9004534 FORWARD LENGTH=523	Up	------	cyan	4.89906	4.44905	0.740298			245267_at	AT4G14060.1	| Symbols: | Polyketide cyclase/dehydrase and lipid transport superfamily protein | chr4:8107405-8108158 FORWARD LENGTH=152	Up	------	brown	17.9208	12.015	0.727198
245523_at	AT4G15910.1	| Symbols: ATDI21, DI21 | drought-induced 21 | chr4:9028657-9029269 FORWARD LENGTH=105	Down	------	darkgreen	7.70085	3.38624	-0.731628			245272_at	AT4G17250.1	| Symbols: | unknown protein; BEST Arabidopsis thaliana protein match is: unknown protein (TAIR:AT5G47580.1); Has 31 Blast hits to 31 proteins in 6 species: Archae - 0; Bacteria - 0; Metazoa - 0; Fungi - 0; Plants - 31; Viruses - 0; Other Eukaryotes - 0 (	Down	------	blue	13.0841	6.94264	-0.735486
245524_at	AT4G15920.1	| Symbols: SWEET17, AtSWEET17 | Nodulin MtN3 family protein | chr4:9030742-9033343 REVERSE LENGTH=242	Down	------	red	0.948733	0.335135	0.496691			245273_at	AT4G14950.1	| Symbols: | SNARE associated Golgi protein family | chr4:8545517-8547722 FORWARD LENGTH=417	Up	------	cyan	1.65024	0.568667	0.634367
245527_at	AT4G15960.1	| Symbols: | alpha/beta-Hydrolases superfamily protein | chr4:9045763-9047199 REVERSE LENGTH=376	Down	------	purple	1.43708	0.228783	0.694861			245275_at	AT4G15210.1	| Symbols: ATBETA-AMY, AT-BETA-AMY, RAM1, BMY1, BAM5 | beta-amylase 5 | chr4:8666734-8669357 REVERSE LENGTH=499	Down	------	blue	9.23592	7.58376	0.767452
245532_at	AT4G15110.1	| Symbols: CYP97B3 | cytochrome P450, family 97, subfamily B, polypeptide 3 | chr4:8629922-8632993 REVERSE LENGTH=581	Down	------	darkgreen	0.890714	0.747758	0.472892			245276_at	AT4G16780.1	| Symbols: ATHB-2, HAT4, ATHB2, HB-2 | homeobox protein 2 | chr4:9449291-9450604 FORWARD LENGTH=285	Up	HD-ZIP	blue	6.59543	2.36651	-0.635231
245533_at	AT4G15130.1	| Symbols: ATCCT2, CCT2 | phosphorylcholine cytidylyltransferase2 | chr4:8637793-8639388 FORWARD LENGTH=305	Down	------	blue	19.6507	17.6555	0.910465			245281_at	AT4G15560.1	| Symbols: CLA1, DEF, CLA, DXS, DXPS2 | Deoxyxylulose-5-phosphate synthase | chr4:8884218-8887254 FORWARD LENGTH=718	Up	------	black	12.6504	7.78855	0.666372
245555_at	AT4G15390.1	| Symbols: | HXXXD-type acyl-transferase family protein | chr4:8792941-8794281 REVERSE LENGTH=447	Up	------	lightgreen	2.67024	1.8257	0.857201			245290_at	AT4G16490.1	| Symbols: | ARM repeat superfamily protein | chr4:9293891-9295530 REVERSE LENGTH=473	Down	------	darkgrey	5.2051	2.34661	0.81468
245558_at	AT4G15430.2	| Symbols: | ERD (early-responsive to dehydration stress) family protein | chr4:8828214-8831354 FORWARD LENGTH=761	Up	------	grey60	2.32428	0.817621	0.762613			245291_at	AT4G16155.1	| Symbols: | dihydrolipoyl dehydrogenases | chr4:9153570-9157322 REVERSE LENGTH=631	Up	------	black	27.7837	14.6546	0.657237
245560_at	AT4G15480.1	| Symbols: UGT84A1 | UDP-Glycosyltransferase superfamily protein | chr4:8849000-8850472 REVERSE LENGTH=491	Up	------	cyan	2.05883	1.33678	0.592416			245292_at	AT4G15093.1	| Symbols: | catalytic LigB subunit of aromatic ring-opening dioxygenase family | chr4:8618454-8619472 FORWARD LENGTH=270	Down	------	black	8.31931	4.73787	-0.634111
245563_at	AT4G14580.1	| Symbols: CIPK4, SnRK3.3 | CBL-interacting protein kinase 4 | chr4:8367887-8369167 REVERSE LENGTH=427	Down	------	darkturquoise	1.93186	0.376404	0.732832			245296_at	AT4G16370.1	| Symbols: ATOPT3, OPT3 | oligopeptide transporter | chr4:9247514-9250071 REVERSE LENGTH=738	Up	------	black	32.3689	27.8476	0.852679
245574_at	AT4G14750.1	| Symbols: IQD19 | IQ-domain 19 | chr4:8470449-8471903 FORWARD LENGTH=388	Up	------	blue	0.987517	0.71693	-0.637325			245299_at	AT4G17530.1	| Symbols: RAB1C, ATRAB1C, ATRABD2C | RAB GTPase homolog 1C | chr4:9773721-9775424 REVERSE LENGTH=203	Down	------	black	2.21778	1.00751	-0.522505
245576_at	AT4G14770.1	| Symbols: TCX2, ATTCX2 | TESMIN/TSO1-like CXC 2 | chr4:8481522-8484825 REVERSE LENGTH=675	Up	CPP	green	1.05272	0.696954	0.738903			245304_at	AT4G15630.1	| Symbols: | Uncharacterised protein family (UPF0497) | chr4:8917527-8918683 FORWARD LENGTH=191	Up	------	black	7.85926	6.28898	0.683235
245583_at	AT4G14920.1	| Symbols: | Acyl-CoA N-acyltransferase with RING/FYVE/PHD-type zinc finger protein | chr4:8531157-8535842 REVERSE LENGTH=1139	Down	------	blue	1.28721	1.07806	-0.750088			245306_at	AT4G14690.1	| Symbols: ELIP2 | Chlorophyll A-B binding family protein | chr4:8418373-8419129 FORWARD LENGTH=194	Down	------	blue	0.800274	0.405859	0.515955
245586_at	AT4G14980.1	| Symbols: | Cysteine/Histidine-rich C1 domain family protein | chr4:8561970-8563607 REVERSE LENGTH=546	Down	------	blue	0.598391	0.520622	-0.445729			245317_at	AT4G15610.1	| Symbols: | Uncharacterised protein family (UPF0497) | chr4:8909162-8910641 FORWARD LENGTH=194	Down	------	brown	21.5076	9.89769	0.74085
245592_at	AT4G14540.1	| Symbols: NF-YB3 | nuclear factor Y, subunit B3 | chr4:8344663-8345148 FORWARD LENGTH=162	Up	NF-YB	darkgreen	14.1347	10.6902	0.889572			245319_at	AT4G16146.1	| Symbols: | cAMP-regulated phosphoprotein 19-related protein | chr4:9142663-9144356 REVERSE LENGTH=103	Down	------	lightcyan	7.63751	5.18741	0.909633
245594_at	AT4G14570.1	| Symbols: | acylaminoacyl-peptidase-related | chr4:8362586-8366525 FORWARD LENGTH=765	Down	------	green	0.45468	0.196142	0.475944			245321_at	AT4G15545.1	| Symbols: | unknown protein; BEST Arabidopsis thaliana protein match is: unknown protein (TAIR:AT1G16520.1); Has 30201 Blast hits to 17322 proteins in 780 species: Archae - 12; Bacteria - 1396; Metazoa - 17338; Fungi - 3422; Plants - 5037; Viruses - 0; O	Up	------	black	29.5561	22.9238	0.765053
245600_at	AT4G14230.1	| Symbols: | CBS domain-containing protein with a domain of unknown function (DUF21) | chr4:8200850-8203130 REVERSE LENGTH=496	Up	------	blue	1.37544	1.27258	0.552744			245323_at	AT4G16500.1	| Symbols: | Cystatin/monellin superfamily protein | chr4:9301530-9301883 REVERSE LENGTH=118	Down	------	black	15.7876	8.11177	-0.531995
245605_at	AT4G14300.1	| Symbols: | RNA-binding (RRM/RBD/RNP motifs) family protein | chr4:8231179-8232785 FORWARD LENGTH=412	Up	------	blue	1.09819	0.833633	0.670203			245325_at	AT4G14130.1	| Symbols: XTR7, XTH15 | xyloglucan endotransglucosylase/hydrolase 15 | chr4:8137161-8138196 REVERSE LENGTH=290	Up	------	midnightblue	11.5057	1.46501	-0.673527
245611_at	AT4G14390.1	| Symbols: | Ankyrin repeat family protein | chr4:8289644-8292083 FORWARD LENGTH=695	Down	------	darkgreen	5.44096	2.91279	0.726613			245326_at	AT4G14100.1	| Symbols: | transferases, transferring glycosyl groups | chr4:8120749-8122288 FORWARD LENGTH=207	Up	------	black	10.2305	5.60136	0.623964
245618_at	AT4G14510.1	| Symbols: ATCFM3B, CFM3B | CRM family member 3B | chr4:8337390-8341057 REVERSE LENGTH=908	Up	------	green	1.01642	0.587021	0.772626			245329_at	AT4G14365.1	| Symbols: XBAT34 | XB3 ortholog 4 in Arabidopsis thaliana | chr4:8271660-8273685 REVERSE LENGTH=377	Down	------	orange	20.3697	6.30895	0.939251
245626_at	AT1G56700.2	| Symbols: | Peptidase C15, pyroglutamyl peptidase I-like | chr1:21256743-21257640 FORWARD LENGTH=220	Down	------	blue	5.36743	3.92894	-0.786421			245335_at	AT4G16160.1	| Symbols: ATOEP16-2, ATOEP16-S | Mitochondrial import inner membrane translocase subunit Tim17/Tim22/Tim23 family protein | chr4:9157545-9158738 FORWARD LENGTH=177	Down	------	blue	49.3739	46.4808	0.917304
245631_at	AT1G25350.1	| Symbols: OVA9 | glutamine-tRNA ligase, putative / glutaminyl-tRNA synthetase, putative / GlnRS, putative | chr1:8889280-8894205 REVERSE LENGTH=796	Up	------	cyan	1.08715	0.783226	0.635453			245336_at	AT4G16515.1	| Symbols: RGF6 | Encodes a root meristem growth factor (RGF). Belongs to a family of functionally redundant homologous peptides that are secreted, tyrosine-sulfated, and expressed mainly in the stem cell area and the innermost layer of central columella	Down	------	purple	5.95406	3.48184	0.438296
245632_at	AT1G25290.1	| Symbols: ATRBL10, RBL10 | RHOMBOID-like protein 10 | chr1:8867157-8868945 FORWARD LENGTH=344	Down	------	darkgreen	4.97214	4.42288	0.771747			245343_at	AT4G15830.1	| Symbols: | ARM repeat superfamily protein | chr4:8995285-8996548 REVERSE LENGTH=297	Up	------	purple	103.569	96.8839	0.943656
245635_at	AT1G25250.1	| Symbols: AtIDD16, IDD16 | indeterminate(ID)-domain 16 | chr1:8849549-8851520 FORWARD LENGTH=363	Up	C2H2	blue	0.511116	0.449677	0.561184			245346_at	AT4G17090.1	| Symbols: CT-BMY, BAM3, BMY8 | chloroplast beta-amylase | chr4:9605266-9607250 REVERSE LENGTH=549	Up	------	midnightblue	1.37849	0.249414	0.556408
245637_at	AT1G25230.1	| Symbols: | Calcineurin-like metallo-phosphoesterase superfamily protein | chr1:8840474-8842298 REVERSE LENGTH=340	Up	------	cyan	6.06047	4.0608	-0.782125			245347_at	AT4G14890.1	| Symbols: FdC2 | 2Fe-2S ferredoxin-like superfamily protein | chr4:8520887-8521351 FORWARD LENGTH=155	Up	------	black	87.7244	82.2421	0.949088
245639_at	AT1G25260.1	| Symbols: | Ribosomal protein L10 family protein | chr1:8854163-8855766 REVERSE LENGTH=236	Up	------	cyan	19.7952	16.7311	0.895233			245352_at	AT4G15490.1	| Symbols: UGT84A3 | UDP-Glycosyltransferase superfamily protein | chr4:8852864-8854303 REVERSE LENGTH=480	Down	------	purple	13.193	4.95639	-0.545558
245642_at	AT1G25275.1	| Symbols: | unknown protein; FUNCTIONS IN: molecular_function unknown; INVOLVED IN: response to karrikin; LOCATED IN: endomembrane system; EXPRESSED IN: 23 plant structures; EXPRESSED DURING: 13 growth stages; Has 18 Blast hits to 18 proteins in 4 specie	Down	------	cyan	0.823973	0.315127	-0.51975			245353_at	AT4G16000.1	| Symbols: | unknown protein; BEST Arabidopsis thaliana protein match is: unknown protein (TAIR:AT4G15990.1); Has 30201 Blast hits to 17322 proteins in 780 species: Archae - 12; Bacteria - 1396; Metazoa - 17338; Fungi - 3422; Plants - 5037; Viruses - 0; O	Down	------	purple	16.348	10.797	-0.720292
245644_at	AT1G25320.1	| Symbols: | Leucine-rich repeat protein kinase family protein | chr1:8877988-8880180 FORWARD LENGTH=703	Up	------	blue	4.03539	3.56733	0.755278			245354_at	AT4G17600.1	| Symbols: LIL3:1 | Chlorophyll A-B binding family protein | chr4:9803759-9804714 FORWARD LENGTH=263	Up	------	black	89.3186	83.5093	0.922767
245651_s_at	AT1G25150.1	| Symbols: | F-box family protein | chr1:8821027-8822328 FORWARD LENGTH=434	Up	------	yellowgreen	0.128719	0.119584	0.629522			245355_at	AT4G17390.1	| Symbols: | Ribosomal protein L23/L15e family protein | chr4:9714407-9715545 REVERSE LENGTH=205	Up	------	purple	58.4267	53.3088	0.865683
245657_at	AT1G56720.3	| Symbols: | Protein kinase superfamily protein | chr1:21263630-21265559 REVERSE LENGTH=493	Up	------	saddlebrown	1.30994	0.405963	0.803876			245357_at	AT4G17560.1	| Symbols: | Ribosomal protein L19 family protein | chr4:9780343-9781752 FORWARD LENGTH=226	Up	------	black	49.6404	36.9784	0.717655
245659_at	AT1G28260.2	| Symbols: | Telomerase activating protein Est1 | chr1:9875776-9878782 REVERSE LENGTH=881	Down	------	blue	1.50942	1.13495	-0.609398			245362_at	AT4G17460.1	| Symbols: HAT1 | Homeobox-leucine zipper protein 4 (HB-4) / HD-ZIP protein | chr4:9739862-9740983 FORWARD LENGTH=283	Up	HD-ZIP	salmon	14.3055	3.98981	-0.806728
245660_at	AT1G28240.1	| Symbols: | Protein of unknown function (DUF616) | chr1:9868521-9871798 REVERSE LENGTH=582	Down	------	green	0.665137	0.453701	0.740999			245363_at	AT4G15120.1	| Symbols: | VQ motif-containing protein | chr4:8634779-8635360 FORWARD LENGTH=194	Down	------	darkred	17.4721	4.12272	0.85399
245667_at	AT1G28200.1	| Symbols: FIP1 | FH interacting protein 1 | chr1:9850395-9852300 REVERSE LENGTH=260	Up	------	blue	0.261735	0.17422	0.433607			245367_at	AT4G16265.1	| Symbols: NRPB9B, NRPD9B, NRPE9B | RNA polymerases M/15 Kd subunit | chr4:9202529-9203975 REVERSE LENGTH=115	Up	------	lightgreen	1.80711	0.507324	0.71965
245676_at	AT1G56670.1	| Symbols: | GDSL-like Lipase/Acylhydrolase superfamily protein | chr1:21241688-21243965 FORWARD LENGTH=374	Down	------	darkgreen	1.80351	1.30611	0.660096			245368_at	AT4G15510.1	| Symbols: | Photosystem II reaction center PsbP family protein | chr4:8860701-8862529 FORWARD LENGTH=288	Up	------	black	66.527	61.4658	0.903466
245677_at	AT1G56660.1	| Symbols: | unknown protein; Has 665200 Blast hits to 205811 proteins in 4684 species: Archae - 3320; Bacteria - 107592; Metazoa - 249086; Fungi - 76753; Plants - 38542; Viruses - 3008; Other Eukaryotes - 186899 (source: NCBI BLink). | chr1:21238809-2124	Down	------	darkgrey	0.237596	0.194844	0.63517			245372_at	AT4G15000.1	| Symbols: | Ribosomal L27e protein family | chr4:8571896-8572303 FORWARD LENGTH=136	Up	------	purple	69.5184	63.5887	0.890366
245686_at	AT5G22060.1	| Symbols: ATJ2, J2 | DNAJ homologue 2 | chr5:7303798-7305668 REVERSE LENGTH=420	Up	------	blue	4.32099	2.66676	0.670481			245382_at	AT4G17800.1	| Symbols: | Predicted AT-hook DNA-binding family protein | chr4:9895549-9896427 REVERSE LENGTH=293	Up	------	brown	26.4769	20.6227	0.798148
245687_at	AT1G28320.1	| Symbols: DEG15 | protease-related | chr1:9920673-9924347 REVERSE LENGTH=710	Down	------	green	2.99257	1.86386	0.839904			245383_at	AT4G17810.1	| Symbols: | C2H2 and C2HC zinc fingers superfamily protein | chr4:9906918-9907532 FORWARD LENGTH=205	Up	C2H2	darkturquoise	25.5301	4.35784	0.897399
245692_at	AT5G04150.1	| Symbols: BHLH101 | basic helix-loop-helix (bHLH) DNA-binding superfamily protein | chr5:1138559-1139476 REVERSE LENGTH=241	Up	bHLH	grey	0.246277	0.08772	0.32302			245385_at	AT4G14020.1	| Symbols: | Rapid alkalinization factor (RALF) family protein | chr4:8095370-8095705 REVERSE LENGTH=112	Down	------	purple	10.8152	5.2491	-0.532451
245693_at	AT5G04260.1	| Symbols: WCRKC2 | WCRKC thioredoxin 2 | chr5:1178901-1180022 REVERSE LENGTH=193	Down	------	darkgreen	3.9351	2.72113	0.695476			245387_at	AT4G17520.1	| Symbols: | Hyaluronan / mRNA binding family | chr4:9771496-9773313 FORWARD LENGTH=361	Up	------	purple	13.8843	9.19921	0.695697
245694_at	AT5G04170.1	| Symbols: | Calcium-binding EF-hand family protein | chr5:1145579-1147519 FORWARD LENGTH=355	Up	------	blue	0.873267	0.637736	0.528111			245388_at	AT4G16410.1	| Symbols: | unknown protein; CONTAINS InterPro DOMAIN/s: Protein of unknown function DUF751 (InterPro:IPR008470); Has 30201 Blast hits to 17322 proteins in 780 species: Archae - 12; Bacteria - 1396; Metazoa - 17338; Fungi - 3422; Plants - 5037; Viruses -	Up	------	black	94.7909	89.8274	0.922976
245698_at	AT5G04160.1	| Symbols: | Nucleotide-sugar transporter family protein | chr5:1143033-1144777 REVERSE LENGTH=310	Up	------	darkgreen	0.727358	0.473558	0.516384			245390_at	AT4G17650.1	| Symbols: | Polyketide cyclase / dehydrase and lipid transport protein | chr4:9827749-9829443 FORWARD LENGTH=257	Down	------	cyan	6.68914	2.04692	0.761883
245699_at	AT5G04250.2	| Symbols: | Cysteine proteinases superfamily protein | chr5:1176397-1178492 FORWARD LENGTH=346	Up	------	blue	11.3771	9.50149	0.759657			245392_at	AT4G15680.1	| Symbols: | Thioredoxin superfamily protein | chr4:8931813-8932121 FORWARD LENGTH=103	Up	------	magenta	2.29526	1.14064	0.638526
245702_at	AT5G04220.1	| Symbols: SYTC, ATSYTC, NTMC2TYPE1.3, NTMC2T1.3, SYT3 | Calcium-dependent lipid-binding (CaLB domain) family protein | chr5:1155985-1157366 REVERSE LENGTH=319	Up	------	darkgreen	1.18184	0.979591	-0.697178			245393_at	AT4G16260.1	| Symbols: | Glycosyl hydrolase superfamily protein | chr4:9200180-9201441 REVERSE LENGTH=345	Up	------	brown	13.5057	8.57644	0.709768
245710_at	AT5G04330.1	| Symbols: | Cytochrome P450 superfamily protein | chr5:1212695-1214310 REVERSE LENGTH=513	Down	------	cyan	2.37412	0.983282	-0.652423			245396_at	AT4G14870.1	| Symbols: SECE1 | secE/sec61-gamma protein transport protein | chr4:8517248-8517781 FORWARD LENGTH=178	Up	------	black	49.7541	43.4271	0.863368
245711_at	AT5G04340.1	| Symbols: C2H2, CZF2, ZAT6 | zinc finger of Arabidopsis thaliana 6 | chr5:1216321-1217037 REVERSE LENGTH=239	Down	C2H2	darkturquoise	4.61997	1.4028	0.898202			245399_at	AT4G17340.1	| Symbols: TIP2;2, DELTA-TIP2 | tonoplast intrinsic protein 2;2 | chr4:9699318-9700250 FORWARD LENGTH=251	Up	------	blue	21.7696	18.153	-0.824408
245714_at	AT5G04280.1	| Symbols: | RNA-binding (RRM/RBD/RNP motifs) family protein with retrovirus zinc finger-like domain | chr5:1192461-1195413 FORWARD LENGTH=311	Up	------	cyan	2.17075	1.29298	0.679758			245401_at	AT4G17670.1	| Symbols: | Protein of unknown function (DUF581) | chr4:9833948-9834663 REVERSE LENGTH=160	Down	------	blue	1.71805	1.20081	0.584459
245727_at	AT1G73350.2	| Symbols: | unknown protein; FUNCTIONS IN: molecular_function unknown; INVOLVED IN: biological_process unknown; EXPRESSED IN: 25 plant structures; EXPRESSED DURING: 15 growth stages; Has 50 Blast hits to 50 proteins in 20 species: Archae - 0; Bacteria -	Up	------	cyan	1.41941	1.14208	0.674925			245412_at	AT4G17280.1	| Symbols: | Auxin-responsive family protein | chr4:9678887-9680277 REVERSE LENGTH=403	Down	------	midnightblue	3.00139	1.46841	-0.7475
245730_at	AT1G73470.1	| Symbols: | unknown protein; FUNCTIONS IN: molecular_function unknown; INVOLVED IN: biological_process unknown; LOCATED IN: chloroplast; EXPRESSED IN: 22 plant structures; EXPRESSED DURING: 13 growth stages; Has 72 Blast hits to 72 proteins in 35 species	Down	------	darkgreen	1.86131	1.69193	0.705135			245417_at	AT4G17360.1	| Symbols: | Formyl transferase | chr4:9703698-9705468 REVERSE LENGTH=329	Up	------	midnightblue	14.0452	3.4563	0.817282
245734_at	AT1G73480.1	| Symbols: | alpha/beta-Hydrolases superfamily protein | chr1:27629266-27632486 FORWARD LENGTH=464	Down	------	grey60	7.9028	2.82762	0.900093			245420_at	AT4G17410.1	| Symbols: | DWNN domain, a CCHC-type zinc finger | chr4:9716360-9721642 FORWARD LENGTH=827	Down	------	greenyellow	3.40867	1.68862	0.760623
245736_at	AT1G73330.1	| Symbols: ATDR4, DR4 | drought-repressed 4 | chr1:27569022-27569651 REVERSE LENGTH=210	Down	------	lightgreen	2.50462	2.03379	0.856834			245426_at	AT4G17540.1	| Symbols: | unknown protein; Has 30201 Blast hits to 17322 proteins in 780 species: Archae - 12; Bacteria - 1396; Metazoa - 17338; Fungi - 3422; Plants - 5037; Viruses - 0; Other Eukaryotes - 2996 (source: NCBI BLink). | chr4:9775982-9777765 FORWARD LENG	Up	------	purple	9.311	7.12635	0.696636
245739_at	AT1G44110.1	| Symbols: CYCA1;1 | Cyclin A1;1 | chr1:16775035-16777182 REVERSE LENGTH=461	Up	------	grey	0.183121	0.106111	0.406271			245427_at	AT4G17550.1	| Symbols: | Major facilitator superfamily protein | chr4:9777938-9779738 REVERSE LENGTH=545	Down	------	salmon	22.2349	5.53497	0.838855
245743_at	AT1G51080.1	| Symbols: | unknown protein; FUNCTIONS IN: molecular_function unknown; INVOLVED IN: biological_process unknown; LOCATED IN: chloroplast; EXPRESSED IN: 15 plant structures; EXPRESSED DURING: 11 growth stages; Has 101 Blast hits to 98 proteins in 44 specie	Up	------	yellowgreen	1.06983	0.0735142	-0.540178			245431_at	AT4G17080.1	| Symbols: | Histone H3 K4-specific methyltransferase SET7/9 family protein | chr4:9601570-9603815 FORWARD LENGTH=514	Up	------	brown	4.85234	3.3843	0.734023
245746_at	AT1G51070.1	| Symbols: bHLH115 | basic helix-loop-helix (bHLH) DNA-binding superfamily protein | chr1:18928018-18929513 FORWARD LENGTH=227	Up	bHLH	lightgreen	0.498437	0.214593	0.735155			245434_at	AT4G17140.3	| Symbols: | pleckstrin homology (PH) domain-containing protein | chr4:9613617-9636618 REVERSE LENGTH=4220	Down	------	darkgrey	0.821749	0.623831	0.724989
245748_at	AT1G51140.1	| Symbols: | basic helix-loop-helix (bHLH) DNA-binding superfamily protein | chr1:18943802-18945613 REVERSE LENGTH=380	Down	bHLH	red	1.22795	0.160163	0.608316			245439_at	AT4G16670.1	| Symbols: | Plant protein of unknown function (DUF828) with plant pleckstrin homology-like region | chr4:9385326-9387570 FORWARD LENGTH=430	Down	------	salmon	1.01397	0.128303	0.457341
245749_at	AT1G51090.1	| Symbols: | Heavy metal transport/detoxification superfamily protein | chr1:18932985-18933747 FORWARD LENGTH=172	Down	------	blue	10.7334	9.29877	0.826583			245444_at	AT4G16740.1	| Symbols: ATTPS03, TPS03 | terpene synthase 03 | chr4:9407856-9410877 FORWARD LENGTH=566	Down	------	salmon	2.51182	0.56518	0.621244
245750_at	AT1G51060.1	| Symbols: HTA10 | histone H2A 10 | chr1:18926948-18927443 FORWARD LENGTH=133	Up	------	lightcyan	2.5694	0.489619	0.755645			245445_at	AT4G16750.1	| Symbols: | Integrase-type DNA-binding superfamily protein | chr4:9421121-9421660 REVERSE LENGTH=180	Down	AP2/ERF	purple	13.7614	11.0721	-0.735319
245751_s_at	AT1G25988.1	| Symbols: | Family of unknown function (DUF572) | chr1:9016252-9017450 REVERSE LENGTH=181	Down	------	blue	2.06158	1.55343	0.67128			245446_at	AT4G16800.1	| Symbols: | ATP-dependent caseinolytic (Clp) protease/crotonase family protein | chr4:9454931-9457000 REVERSE LENGTH=302	Up	------	purple	30.188	27.0126	0.822656
245757_at	AT1G35140.1	| Symbols: PHI-1, EXL7 | Phosphate-responsive 1 family protein | chr1:12852089-12853018 FORWARD LENGTH=310	Up	------	darkgrey	0.591877	0.487588	0.723413			245448_at	AT4G16860.1	| Symbols: RPP4 | Disease resistance protein (TIR-NBS-LRR class) family | chr4:9488584-9495700 REVERSE LENGTH=1148	Down	------	midnightblue	5.41741	1.15368	0.699141
245759_at	AT1G66900.1	| Symbols: | alpha/beta-Hydrolases superfamily protein | chr1:24959552-24961255 FORWARD LENGTH=273	Down	------	blue	3.27039	2.3664	-0.758747			245449_at	AT4G23160.1	| Symbols: CRK8 | cysteine-rich RLK (RECEPTOR-like protein kinase) 8 | chr4:12129485-12134086 FORWARD LENGTH=1263	Up	------	black	0.75763	0.53924	0.41821
245760_s_at	AT1G66920.1	| Symbols: | Protein kinase superfamily protein | chr1:24965410-24967432 REVERSE LENGTH=610	Down	------	purple	1.90942	1.1054	0.743778			245450_at	AT4G16880.1	| Symbols: | Leucine-rich repeat (LRR) family protein | chr4:9496550-9497149 REVERSE LENGTH=154	Up	------	black	1.56606	1.13809	0.52355
245761_at	AT1G66890.1	| Symbols: | FUNCTIONS IN: molecular_function unknown; INVOLVED IN: biological_process unknown; LOCATED IN: chloroplast; EXPRESSED IN: 22 plant structures; EXPRESSED DURING: 13 growth stages; BEST Arabidopsis thaliana protein match is: 50S ribosomal prote	Down	------	darkgreen	3.83511	2.30437	0.709379			245460_at	AT4G16990.2	| Symbols: RLM3 | disease resistance protein (TIR-NBS class), putative | chr4:9560155-9565225 FORWARD LENGTH=797	Up	------	darkorange	16.8146	1.2835	0.717197
245770_at	AT1G30240.2	| Symbols: | unknown protein; Has 169 Blast hits to 168 proteins in 75 species: Archae - 0; Bacteria - 0; Metazoa - 49; Fungi - 68; Plants - 46; Viruses - 0; Other Eukaryotes - 6 (source: NCBI BLink). | chr1:10641241-10645838 REVERSE LENGTH=828	Up	------	cyan	24.0182	20.542	0.925144			245461_at	AT4G17000.1	| Symbols: | unknown protein; Has 2862 Blast hits to 2331 proteins in 349 species: Archae - 6; Bacteria - 408; Metazoa - 833; Fungi - 223; Plants - 134; Viruses - 7; Other Eukaryotes - 1251 (source: NCBI BLink). | chr4:9567046-9569913 REVERSE LENGTH=675	Up	------	purple	2.79041	2.31064	0.593076
245771_at	AT1G30250.1	| Symbols: | unknown protein; Has 5 Blast hits to 5 proteins in 2 species: Archae - 0; Bacteria - 0; Metazoa - 0; Fungi - 0; Plants - 5; Viruses - 0; Other Eukaryotes - 0 (source: NCBI BLink). | chr1:10647253-10647501 REVERSE LENGTH=83	Down	------	purple	4.20997	1.14276	0.754726			245463_at	AT4G17030.1	| Symbols: ATEXLB1, EXPR, AT-EXPR, ATEXPR1, ATHEXP BETA 3.1, EXLB1 | expansin-like B1 | chr4:9581817-9583181 REVERSE LENGTH=251	Down	------	purple	5.9494	4.20833	-0.659154
245773_at	AT1G30290.1	| Symbols: | Tetratricopeptide repeat (TPR)-like superfamily protein | chr1:10670320-10672740 REVERSE LENGTH=807	Up	------	blue	1.29718	0.921465	0.705705			245477_at	AT4G16110.1	| Symbols: ARR2, RR2 | response regulator 2 | chr4:9112979-9115785 FORWARD LENGTH=665	Down	ARR-B	darkgrey	2.20498	0.331286	0.644489
245776_at	AT1G30260.1	| Symbols: | BEST Arabidopsis thaliana protein match is: Galactosyltransferase family protein (TAIR:AT4G21060.1); Has 30 Blast hits to 30 proteins in 8 species: Archae - 0; Bacteria - 0; Metazoa - 0; Fungi - 0; Plants - 30; Viruses - 0; Other Eukaryotes -	Down	------	purple	9.65764	1.32787	0.76142			245479_at	AT4G16140.1	| Symbols: | proline-rich family protein | chr4:9129046-9129540 FORWARD LENGTH=165	Up	------	purple	32.1387	27.9736	0.837685
245783_s_at	AT1G35180.1	| Symbols: | TRAM, LAG1 and CLN8 (TLC) lipid-sensing domain containing protein | chr1:12877230-12878644 REVERSE LENGTH=232	Up	------	blue	5.93492	3.3397	-0.745575			245482_at	AT4G16180.2	| Symbols: | unknown protein; FUNCTIONS IN: molecular_function unknown; INVOLVED IN: biological_process unknown; LOCATED IN: plasma membrane; BEST Arabidopsis thaliana protein match is: unknown protein (TAIR:AT3G28720.1); Has 5 Blast hits to 5 proteins in	Down	------	darkgrey	6.48101	5.15963	0.890942
245787_at	AT1G32130.1	| Symbols: IWS1, ATIWS1 | Transcription elongation factor (TFIIS) family protein | chr1:11559146-11561786 REVERSE LENGTH=503	Down	------	darkgreen	2.45441	1.44275	-0.687629			245483_at	AT4G16190.1	| Symbols: | Papain family cysteine protease | chr4:9171512-9172877 FORWARD LENGTH=374	Down	------	purple	8.0503	1.96756	-0.426561
245788_at	AT1G32120.1	| Symbols: | FUNCTIONS IN: molecular_function unknown; INVOLVED IN: biological_process unknown; LOCATED IN: membrane; EXPRESSED IN: 14 plant structures; EXPRESSED DURING: 4 anthesis, C globular stage, F mature embryo stage, petal differentiation and expan	Down	------	blue	0.708311	0.570564	-0.636807			245488_at	AT4G16270.1	| Symbols: | Peroxidase superfamily protein | chr4:9205038-9206483 FORWARD LENGTH=363	Up	------	blue	65.6436	53.1669	0.931674
245803_at	AT1G47128.1	| Symbols: RD21, RD21A | Granulin repeat cysteine protease family protein | chr1:17283139-17285609 REVERSE LENGTH=463	Down	------	blue	0.572134	0.296222	-0.483301			245492_at	AT4G16340.1	| Symbols: SPK1 | guanyl-nucleotide exchange factors;GTPase binding;GTP binding | chr4:9228773-9241060 REVERSE LENGTH=1831	Up	------	lightgreen	11.3726	2.06956	0.803685
245807_at	AT1G46768.1	| Symbols: RAP2.1 | related to AP2 1 | chr1:17266046-17266507 REVERSE LENGTH=154	Down	AP2/ERF	blue	13.4144	12.3444	0.877228			245494_at	AT4G16390.1	| Symbols: SVR7 | pentatricopeptide (PPR) repeat-containing protein | chr4:9257985-9260093 FORWARD LENGTH=703	Up	------	black	25.5483	20.7694	0.776861
245817_at	AT1G26160.1	| Symbols: | Metal-dependent phosphohydrolase | chr1:9044784-9046945 REVERSE LENGTH=259	Down	------	darkgreen	1.13119	0.817444	0.565275			245501_at	AT4G15620.1	| Symbols: | Uncharacterised protein family (UPF0497) | chr4:8913935-8915531 FORWARD LENGTH=191	Up	------	black	2.79347	0.856668	0.498584
245818_at	AT1G26100.1	| Symbols: | Cytochrome b561/ferric reductase transmembrane protein family | chr1:9022716-9024081 REVERSE LENGTH=237	Up	------	darkgreen	6.79732	4.79026	0.763516			245504_at	AT4G15660.1	| Symbols: | Thioredoxin superfamily protein | chr4:8925928-8926236 FORWARD LENGTH=103	Up	------	magenta	0.967472	0.44598	0.532497
245830_at	AT1G57790.1	| Symbols: | F-box family protein | chr1:21404578-21405636 REVERSE LENGTH=353	Down	------	cyan	0.93847	0.530648	-0.663058			245505_at	AT4G15690.1	| Symbols: | Thioredoxin superfamily protein | chr4:8934444-8934752 FORWARD LENGTH=103	Up	------	magenta	2.96599	1.21305	0.64607
245840_at	AT1G58420.1	| Symbols: | Uncharacterised conserved protein UCP031279 | chr1:21707407-21707946 FORWARD LENGTH=180	Down	------	darkgrey	0.220319	0.164222	0.683677			245523_at	AT4G15910.1	| Symbols: ATDI21, DI21 | drought-induced 21 | chr4:9028657-9029269 FORWARD LENGTH=105	Down	------	black	4.95343	3.22559	-0.618108
245843_at	AT1G26180.1	| Symbols: | unknown protein; CONTAINS InterPro DOMAIN/s: Protein of unknown function DUF2232, membrane (InterPro:IPR018710); Has 285 Blast hits to 285 proteins in 90 species: Archae - 0; Bacteria - 140; Metazoa - 0; Fungi - 0; Plants - 40; Viruses - 0; O	Down	------	red	2.55534	0.674383	0.744214			245528_at	AT4G15530.6	| Symbols: PPDK | pyruvate orthophosphate dikinase | chr4:8864828-8870748 REVERSE LENGTH=964	Down	------	purple	18.6973	16.0745	-0.757884
245848_at	AT5G13480.1	| Symbols: FY | Transducin/WD40 repeat-like superfamily protein | chr5:4326638-4331557 REVERSE LENGTH=648	Up	------	cyan	6.54071	2.25245	0.585364			245533_at	AT4G15130.1	| Symbols: ATCCT2, CCT2 | phosphorylcholine cytidylyltransferase2 | chr4:8637793-8639388 FORWARD LENGTH=305	Down	------	brown	4.94098	0.337549	-0.390098
245859_at	AT5G28290.1	| Symbols: ATNEK3, NEK3 | NIMA-related kinase 3 | chr5:10278880-10281880 REVERSE LENGTH=569	Up	------	cyan	1.12044	0.736815	0.573286			245543_at	AT4G15260.1	| Symbols: | UDP-Glycosyltransferase superfamily protein | chr4:8714065-8715144 FORWARD LENGTH=360	Down	------	magenta	7.45139	1.59108	0.670089
245862_at	AT5G01010.3	| Symbols: | EXPRESSED IN: 23 plant structures; EXPRESSED DURING: 14 growth stages; CONTAINS InterPro DOMAIN/s: GOLD (InterPro:IPR009038); Has 76 Blast hits to 76 proteins in 20 species: Archae - 0; Bacteria - 0; Metazoa - 11; Fungi - 0; Plants - 62; Viru	Down	------	green	1.02299	0.522852	0.646924			245555_at	AT4G15390.1	| Symbols: | HXXXD-type acyl-transferase family protein | chr4:8792941-8794281 REVERSE LENGTH=447	Up	------	brown	24.9935	22.7403	0.809319
245863_s_at	AT1G58050.1	| Symbols: | RNA helicase family protein | chr1:21478590-21487839 REVERSE LENGTH=1418	Down	------	grey	0.522152	0.259836	0.686038			245558_at	AT4G15430.2	| Symbols: | ERD (early-responsive to dehydration stress) family protein | chr4:8828214-8831354 FORWARD LENGTH=761	Up	------	lightcyan	4.86497	3.16584	-0.867696
245866_s_at	AT1G57990.1	| Symbols: ATPUP18, PUP18 | purine permease 18 | chr1:21441700-21442872 REVERSE LENGTH=391	Up	------	darkgrey	0.217771	0.125133	0.583739			245563_at	AT4G14580.1	| Symbols: CIPK4, SnRK3.3 | CBL-interacting protein kinase 4 | chr4:8367887-8369167 REVERSE LENGTH=427	Down	------	purple	17.6902	8.63391	-0.62749
245867_at	AT1G58080.1	| Symbols: ATATP-PRT1, HISN1A, ATP-PRT1 | ATP phosphoribosyl transferase 1 | chr1:21504562-21507429 REVERSE LENGTH=412	Up	------	darkgreen	3.23575	2.92137	0.734643			245574_at	AT4G14750.1	| Symbols: IQD19 | IQ-domain 19 | chr4:8470449-8471903 FORWARD LENGTH=388	Up	------	royalblue	43.0316	4.57821	0.868939
245868_at	AT1G58030.1	| Symbols: CAT2 | cationic amino acid transporter 2 | chr1:21464185-21468141 REVERSE LENGTH=636	Down	------	blue	5.75013	3.15546	-0.727637			245576_at	AT4G14770.1	| Symbols: TCX2, ATTCX2 | TESMIN/TSO1-like CXC 2 | chr4:8481522-8484825 REVERSE LENGTH=675	Up	CPP	purple	47.4205	44.2317	0.85164
245872_at	AT1G26300.1	| Symbols: | BSD domain-containing protein | chr1:9096023-9099746 REVERSE LENGTH=317	Down	------	darkgreen	1.16596	0.962631	0.594756			245587_at	AT4G15020.2	| Symbols: | hAT transposon superfamily | chr4:8575806-8578372 FORWARD LENGTH=769	Down	------	darkgrey	0.957898	0.814339	0.745267
245877_at	AT1G26220.1	| Symbols: | Acyl-CoA N-acyltransferases (NAT) superfamily protein | chr1:9071157-9071750 FORWARD LENGTH=198	Up	------	darkgreen	11.7929	11.1373	0.864585			245592_at	AT4G14540.1	| Symbols: NF-YB3 | nuclear factor Y, subunit B3 | chr4:8344663-8345148 FORWARD LENGTH=162	Up	NF-YB	black	37.2903	33.7129	0.846478
245879_at	AT5G09420.1	| Symbols: ATTOC64-V, MTOM64, TOC64-V | translocon at the outer membrane of chloroplasts 64-V | chr5:2928316-2931750 FORWARD LENGTH=604	Up	------	cyan	11.3517	7.69947	0.790419			245599_at	AT4G14220.1	| Symbols: RHF1A | RING-H2 group F1A | chr4:8196012-8198240 FORWARD LENGTH=372	Down	------	purple	2.68725	1.82237	-0.540029
245881_at	AT5G09460.1	| Symbols: | sequence-specific DNA binding transcription factors;transcription regulators | chr5:2944437-2945417 REVERSE LENGTH=327	Up	------	red	0.738672	0.326982	0.672008			245602_at	AT4G14270.1	| Symbols: | Protein containing PAM2 motif which mediates interaction with the PABC domain of polyadenyl binding proteins. | chr4:8218517-8219037 FORWARD LENGTH=144	Down	------	lightcyan	3.67459	1.58096	0.760277
245886_at	AT5G09510.1	| Symbols: | Ribosomal protein S19 family protein | chr5:2955698-2956554 REVERSE LENGTH=153	Up	------	blue	2.35672	1.8218	0.574012			245607_at	AT4G14330.1	| Symbols: | P-loop containing nucleoside triphosphate hydrolases superfamily protein | chr4:8244228-8247286 FORWARD LENGTH=870	Up	------	purple	42.4874	35.2646	0.812493
245893_at	AT5G09270.2	| Symbols: | unknown protein; Has 25 Blast hits to 25 proteins in 9 species: Archae - 0; Bacteria - 0; Metazoa - 0; Fungi - 0; Plants - 25; Viruses - 0; Other Eukaryotes - 0 (source: NCBI BLink). | chr5:2879680-2880015 FORWARD LENGTH=112	Up	------	blue	0.714002	0.517534	0.586381			245616_at	AT4G14480.1	| Symbols: | Protein kinase superfamily protein | chr4:8330081-8331544 REVERSE LENGTH=488	Up	------	grey60	8.43524	2.19766	0.804445
245896_at	AT5G09250.1	| Symbols: KIWI | ssDNA-binding transcriptional regulator | chr5:2875421-2876368 REVERSE LENGTH=108	Up	------	blue	1.2427	0.996717	0.60691			245618_at	AT4G14510.1	| Symbols: ATCFM3B, CFM3B | CRM family member 3B | chr4:8337390-8341057 REVERSE LENGTH=908	Up	------	black	2.15305	1.13851	0.391169
245904_at	AT5G11110.1	| Symbols: SPS1, ATSPS2F, KNS2, SPS2F | sucrose phosphate synthase 2F | chr5:3536426-3540901 FORWARD LENGTH=1048	Up	------	cyan	9.16427	4.55746	0.794448			245622_at	AT4G14080.1	| Symbols: MEE48 | O-Glycosyl hydrolases family 17 protein | chr4:8118697-8120292 REVERSE LENGTH=479	Down	------	blue	77.1031	70.5538	0.960982
245913_at	AT5G19860.1	| Symbols: | Protein of unknown function, DUF538 | chr5:6714533-6715837 REVERSE LENGTH=182	Down	------	cyan	19.4343	16.0822	-0.912952			245624_at	AT4G14090.1	| Symbols: | UDP-Glycosyltransferase superfamily protein | chr4:8122434-8123804 REVERSE LENGTH=457	Down	------	brown	10.7496	6.2203	-0.573799
245917_at	AT5G28740.1	| Symbols: | Tetratricopeptide repeat (TPR)-like superfamily protein | chr5:10780774-10783772 FORWARD LENGTH=918	Up	------	cyan	5.88289	4.77526	0.801294			245627_at	AT1G56600.1	| Symbols: AtGolS2, GolS2 | galactinol synthase 2 | chr1:21207620-21209291 FORWARD LENGTH=336	Down	------	purple	51.8525	45.4848	-0.878459
245933_at	AT5G09320.1	| Symbols: VPS9B | Vacuolar sorting protein 9 (VPS9) domain | chr5:2889007-2892016 REVERSE LENGTH=713	Up	------	blue	0.994562	0.796355	0.670396			245628_at	AT1G56650.1	| Symbols: PAP1, MYB75, SIAA1, ATMYB75 | production of anthocyanin pigment 1 | chr1:21233714-21235089 REVERSE LENGTH=249	Down	MYB	brown	20.6123	2.6637	-0.593755
245934_at	AT5G09330.4	| Symbols: VNI1 | NAC domain containing protein 82 | chr5:2892623-2894708 REVERSE LENGTH=490	Up	NAC	cyan	4.55294	1.20166	0.480687			245629_at	AT1G56580.1	| Symbols: SVB | Protein of unknown function, DUF538 | chr1:21198402-21198902 REVERSE LENGTH=167	Down	------	purple	6.83704	5.52503	0.538109
245940_at	AT5G19630.1	| Symbols: | alpha/beta-Hydrolases superfamily protein | chr5:6628147-6629937 REVERSE LENGTH=229	Down	------	darkgreen	6.40532	5.3857	0.773884			245637_at	AT1G25230.1	| Symbols: | Calcineurin-like metallo-phosphoesterase superfamily protein | chr1:8840474-8842298 REVERSE LENGTH=340	Up	------	brown	20.174	5.75039	0.781976
245941_at	AT5G19820.1	| Symbols: emb2734 | ARM repeat superfamily protein | chr5:6695731-6701247 REVERSE LENGTH=1117	Up	------	cyan	1.82957	1.29501	0.518758			245641_at	AT1G25370.1	| Symbols: | Protein of unknown function (DUF1639) | chr1:8898046-8898934 REVERSE LENGTH=264	Down	------	black	7.64846	5.09356	-0.627538
245946_at	AT5G19580.1	| Symbols: | glyoxal oxidase-related protein | chr5:6607595-6609517 REVERSE LENGTH=595	Down	------	grey	0.853761	0.571962	-0.110296			245650_at	AT1G24735.2	| Symbols: | S-adenosyl-L-methionine-dependent methyltransferases superfamily protein | chr1:8757977-8759448 FORWARD LENGTH=292	Down	------	purple	1.48197	0.78409	-0.460651
245947_at	AT5G19530.1	| Symbols: ACL5 | S-adenosyl-L-methionine-dependent methyltransferases superfamily protein | chr5:6589176-6591091 REVERSE LENGTH=340	Up	------	cyan	1.49917	0.213381	0.387168			245657_at	AT1G56720.3	| Symbols: | Protein kinase superfamily protein | chr1:21263630-21265559 REVERSE LENGTH=493	Up	------	purple	23.6501	20.5533	0.793983
245952_at	AT5G28500.1	| Symbols: | unknown protein; FUNCTIONS IN: molecular_function unknown; INVOLVED IN: biological_process unknown; LOCATED IN: chloroplast stroma, chloroplast; EXPRESSED IN: 23 plant structures; EXPRESSED DURING: 13 growth stages; BEST Arabidopsis thaliana	Up	------	darkgreen	6.98446	6.72239	0.818924			245659_at	AT1G28260.2	| Symbols: | Telomerase activating protein Est1 | chr1:9875776-9878782 REVERSE LENGTH=881	Down	------	purple	7.02919	3.60131	-0.572167
245956_s_at	AT5G28540.1	| Symbols: BIP1 | heat shock protein 70 (Hsp 70) family protein | chr5:10540665-10543274 REVERSE LENGTH=670	Down	------	darkred	1.39432	1.21414	0.885444			245662_at	AT1G28190.1	| Symbols: | unknown protein; BEST Arabidopsis thaliana protein match is: unknown protein (TAIR:AT5G12340.1); Has 166 Blast hits to 162 proteins in 36 species: Archae - 0; Bacteria - 2; Metazoa - 15; Fungi - 5; Plants - 124; Viruses - 0; Other Eukaryotes	Down	------	magenta	22.8456	5.44856	0.756646
245957_at	AT5G19590.1	| Symbols: | Protein of unknown function, DUF538 | chr5:6611614-6612069 REVERSE LENGTH=152	Down	------	cyan	2.43566	0.635567	-0.63499			245668_at	AT1G28330.1	| Symbols: DRM1, DYL1 | dormancy-associated protein-like 1 | chr1:9934252-9935216 REVERSE LENGTH=123	Down	------	black	1.5958	0.60752	-0.336418
245965_at	AT5G19730.1	| Symbols: | Pectin lyase-like superfamily protein | chr5:6670562-6673202 FORWARD LENGTH=384	Down	------	grey	0.573922	0.210489	0.651338			245671_at	AT1G28230.1	| Symbols: PUP1, ATPUP1 | purine permease 1 | chr1:9862200-9864554 REVERSE LENGTH=357	Down	------	lightcyan	19.824	2.64383	0.730411
245971_at	AT5G20730.3	| Symbols: NPH4, MSG1, IAA21, ARF7, TIR5, BIP, IAA23, IAA25 | Transcriptional factor B3 family protein / auxin-responsive factor AUX/IAA-related | chr5:7016704-7021504 REVERSE LENGTH=1151	Up	ARF	blue	1.62717	1.26426	0.712803			245674_at	AT1G56680.1	| Symbols: | Chitinase family protein | chr1:21250428-21251417 REVERSE LENGTH=281	Up	------	midnightblue	4.76073	0.718451	-0.629052
245975_at	AT5G13070.1	| Symbols: | MSF1-like family protein | chr5:4148216-4149062 FORWARD LENGTH=184	Down	------	darkgreen	3.73587	3.19331	0.668486			245677_at	AT1G56660.1	| Symbols: | unknown protein; Has 665200 Blast hits to 205811 proteins in 4684 species: Archae - 3320; Bacteria - 107592; Metazoa - 249086; Fungi - 76753; Plants - 38542; Viruses - 3008; Other Eukaryotes - 186899 (source: NCBI BLink). | chr1:21238809-2124	Down	------	magenta	18.7598	10.623	0.845651
245977_at	AT5G13110.1	| Symbols: G6PD2 | glucose-6-phosphate dehydrogenase 2 | chr5:4158952-4161640 FORWARD LENGTH=597	Up	------	cyan	2.61259	1.64341	0.737526			245685_at	AT5G22220.2	| Symbols: E2F1, E2FB, ATE2FB | E2F transcription factor 1 | chr5:7360749-7364120 FORWARD LENGTH=470	Down	E2F/DP	black	5.05996	2.89207	-0.615023
245980_at	AT5G13140.1	| Symbols: | Pollen Ole e 1 allergen and extensin family protein | chr5:4170688-4171744 REVERSE LENGTH=268	Up	------	darkgreen	3.99147	2.22227	0.741763			245688_at	AT1G28290.2	| Symbols: AGP31 | arabinogalactan protein 31 | chr1:9889331-9890843 REVERSE LENGTH=316	Up	------	purple	47.0021	38.9838	0.807914
245984_at	AT5G13090.1	| Symbols: | unknown protein; BEST Arabidopsis thaliana protein match is: unknown protein (TAIR:AT1G24270.1); Has 30201 Blast hits to 17322 proteins in 780 species: Archae - 12; Bacteria - 1396; Metazoa - 17338; Fungi - 3422; Plants - 5037; Viruses - 0; O	Up	------	saddlebrown	6.33812	0.580357	0.818602			245689_at	AT5G04120.1	| Symbols: | Phosphoglycerate mutase family protein | chr5:1120091-1121605 FORWARD LENGTH=239	Up	------	brown	2.59344	2.30345	0.549124
245986_at	AT5G13160.1	| Symbols: PBS1 | Protein kinase superfamily protein | chr5:4176854-4179682 FORWARD LENGTH=457	Down	------	blue	0.945525	0.528632	0.616464			245690_at	AT5G04230.2	| Symbols: PAL3 | phenyl alanine ammonia-lyase 3 | chr5:1160831-1163707 FORWARD LENGTH=699	Up	------	grey60	14.6174	3.19237	0.825142
245998_at	AT5G20830.2	| Symbols: SUS1, ASUS1, atsus1 | sucrose synthase 1 | chr5:7050599-7054032 REVERSE LENGTH=809	Down	------	blue	11.0588	8.52883	0.836561			245692_at	AT5G04150.1	| Symbols: BHLH101 | basic helix-loop-helix (bHLH) DNA-binding superfamily protein | chr5:1138559-1139476 REVERSE LENGTH=241	Up	bHLH	blue	0.159562	0.0752227	-0.346817
245999_at	AT5G20650.1	| Symbols: COPT5 | copper transporter 5 | chr5:6985481-6985921 REVERSE LENGTH=147	Down	------	blue	5.96623	2.62809	-0.738063			245696_at	AT5G04190.1	| Symbols: PKS4 | phytochrome kinase substrate 4 | chr5:1151114-1152334 FORWARD LENGTH=407	Up	------	brown	4.10891	1.54042	0.519261
246001_at	AT5G20790.1	| Symbols: | unknown protein; FUNCTIONS IN: molecular_function unknown; INVOLVED IN: biological_process unknown; LOCATED IN: endomembrane system; EXPRESSED IN: 11 plant structures; EXPRESSED DURING: LP.04 four leaves visible, 4 anthesis, petal differentia	Up	------	grey60	1.06939	0.319305	0.69206			245698_at	AT5G04160.1	| Symbols: | Nucleotide-sugar transporter family protein | chr5:1143033-1144777 REVERSE LENGTH=310	Up	------	purple	21.6544	15.4774	0.749871
246004_at	AT5G20630.1	| Symbols: GLP3, GLP3A, GLP3B, ATGER3, GER3 | germin 3 | chr5:6975315-6975950 REVERSE LENGTH=212	Up	------	darkgreen	3.38255	3.13487	0.656904			245699_at	AT5G04250.2	| Symbols: | Cysteine proteinases superfamily protein | chr5:1176397-1178492 FORWARD LENGTH=346	Up	------	cyan	13.4695	3.39224	0.778511
246011_at	AT5G08330.1	| Symbols: | TCP family transcription factor | chr5:2680828-2681547 FORWARD LENGTH=240	Up	TCP	darkgreen	5.48668	4.26023	0.713195			245700_at	AT5G04180.1	| Symbols: ATACA3, ACA3 | alpha carbonic anhydrase 3 | chr5:1147907-1149237 REVERSE LENGTH=278	Down	------	blue	67.1915	64.6794	0.919478
246015_at	AT5G10700.1	| Symbols: | Peptidyl-tRNA hydrolase II (PTH2) family protein | chr5:3378053-3378867 REVERSE LENGTH=201	Up	------	darkgreen	12.5875	9.31068	0.835096			245701_at	AT5G04140.1	| Symbols: GLU1, GLS1, GLUS, FD-GOGAT | glutamate synthase 1 | chr5:1130031-1138186 FORWARD LENGTH=1623	Up	------	black	66.382	60.3762	0.85751
246018_at	AT5G10695.1	| Symbols: | unknown protein; BEST Arabidopsis thaliana protein match is: unknown protein (TAIR:AT5G57123.1); Has 30201 Blast hits to 17322 proteins in 780 species: Archae - 12; Bacteria - 1396; Metazoa - 17338; Fungi - 3422; Plants - 5037; Viruses - 0; O	Down	------	darkgrey	0.840611	0.591618	0.871998			245709_at	AT5G04320.2	| Symbols: | Shugoshin C terminus | chr5:1209613-1212376 FORWARD LENGTH=471	Up	------	purple	15.7497	12.7557	0.682942
246019_at	AT5G10690.1	| Symbols: | pentatricopeptide (PPR) repeat-containing protein / CBS domain-containing protein | chr5:3374443-3377332 REVERSE LENGTH=581	Up	------	darkgreen	8.5782	8.28715	0.83005			245711_at	AT5G04340.1	| Symbols: C2H2, CZF2, ZAT6 | zinc finger of Arabidopsis thaliana 6 | chr5:1216321-1217037 REVERSE LENGTH=239	Down	C2H2	magenta	30.7805	11.8838	0.856808
246021_at	AT5G21100.1	| Symbols: | Plant L-ascorbate oxidase | chr5:7168312-7170719 FORWARD LENGTH=574	Up	------	red	4.54836	0.948016	0.79424			245713_at	AT5G04370.1	| Symbols: NAMT1 | S-adenosyl-L-methionine-dependent methyltransferases superfamily protein | chr5:1232027-1233888 FORWARD LENGTH=397	Down	------	black	16.4422	11.2384	-0.737428
246026_at	AT5G21070.1	| Symbols: | unknown protein; Has 115 Blast hits to 115 proteins in 34 species: Archae - 1; Bacteria - 36; Metazoa - 0; Fungi - 0; Plants - 60; Viruses - 0; Other Eukaryotes - 18 (source: NCBI BLink). | chr5:7156356-7157490 FORWARD LENGTH=226	Down	------	cyan	3.17555	1.64024	-0.695794			245719_at	AT5G04110.1	| Symbols: GYRB3 | DNA GYRASE B3 | chr5:1110757-1114112 REVERSE LENGTH=547	Down	------	darkgrey	0.738068	0.486513	0.65408
246028_at	AT5G21170.1	| Symbols: AKINBETA1 | 5'-AMP-activated protein kinase beta-2 subunit protein | chr5:7205718-7208239 FORWARD LENGTH=284	Up	------	saddlebrown	2.65843	1.04179	0.874847			245724_at	AT1G73390.3	| Symbols: | Endosomal targeting BRO1-like domain-containing protein | chr1:27591079-27594148 REVERSE LENGTH=420	Down	------	salmon	8.25423	1.69424	0.695441
246030_at	AT5G21105.1	| Symbols: | Plant L-ascorbate oxidase | chr5:7172727-7177409 FORWARD LENGTH=589	Down	------	grey	0.30054	0.177751	0.288865			245725_at	AT1G73370.1	| Symbols: SUS6, ATSUS6 | sucrose synthase 6 | chr1:27584533-27588326 REVERSE LENGTH=943	Down	------	darkred	5.30892	0.96835	0.702195
246040_at	AT5G19370.1	| Symbols: | rhodanese-like domain-containing protein / PPIC-type PPIASE domain-containing protein | chr5:6524247-6526629 REVERSE LENGTH=300	Down	------	darkgreen	8.34611	7.91465	0.833507			245731_at	AT1G73500.1	| Symbols: ATMKK9, MKK9 | MAP kinase kinase 9 | chr1:27639419-27640351 REVERSE LENGTH=311	Down	------	purple	25.5023	12.6473	-0.726686
246041_at	AT5G19290.1	| Symbols: | alpha/beta-Hydrolases superfamily protein | chr5:6494113-6495105 FORWARD LENGTH=331	Down	------	blue	1.57849	0.927482	-0.634882			245733_at	AT1G73380.1	| Symbols: | unknown protein; CONTAINS InterPro DOMAIN/s: Protein of unknown function DUF1308 (InterPro:IPR010733); Has 162 Blast hits to 160 proteins in 67 species: Archae - 0; Bacteria - 2; Metazoa - 120; Fungi - 0; Plants - 34; Viruses - 0; Other Eukar	Down	------	purple	0.440089	0.22584	-0.39074
246051_at	AT5G28840.2	| Symbols: GME | GDP-D-mannose 3',5'-epimerase | chr5:10862472-10864024 REVERSE LENGTH=378	Up	------	cyan	2.27396	1.59728	0.655418			245734_at	AT1G73480.1	| Symbols: | alpha/beta-Hydrolases superfamily protein | chr1:27629266-27632486 FORWARD LENGTH=464	Down	------	purple	6.92256	3.02944	-0.586848
246061_at	AT5G19320.1	| Symbols: RANGAP2 | RAN GTPase activating protein 2 | chr5:6505310-6506947 REVERSE LENGTH=546	Up	------	cyan	2.78172	1.93146	0.709723			245736_at	AT1G73330.1	| Symbols: ATDR4, DR4 | drought-repressed 4 | chr1:27569022-27569651 REVERSE LENGTH=210	Down	------	brown	18.3886	10.3315	0.739474
246064_at	AT5G19350.1	| Symbols: | RNA-binding (RRM/RBD/RNP motifs) family protein | chr5:6518978-6521295 FORWARD LENGTH=426	Up	------	cyan	3.31115	1.74309	0.698001			245739_at	AT1G44110.1	| Symbols: CYCA1;1 | Cyclin A1;1 | chr1:16775035-16777182 REVERSE LENGTH=461	Up	------	purple	78.724	71.9983	0.89112
246067_at	AT5G19410.1	| Symbols: | ABC-2 type transporter family protein | chr5:6545237-6547111 REVERSE LENGTH=625	Up	------	cyan	0.601738	0.349124	0.44217			245743_at	AT1G51080.1	| Symbols: | unknown protein; FUNCTIONS IN: molecular_function unknown; INVOLVED IN: biological_process unknown; LOCATED IN: chloroplast; EXPRESSED IN: 15 plant structures; EXPRESSED DURING: 11 growth stages; Has 101 Blast hits to 98 proteins in 44 specie	Up	------	brown	6.01754	0.777692	-0.496279
246070_at	AT5G20160.1	| Symbols: | Ribosomal protein L7Ae/L30e/S12e/Gadd45 family protein | chr5:6804075-6805102 REVERSE LENGTH=129	Up	------	blue	26.55	12.5764	0.857579			245745_at	AT1G51110.1	| Symbols: | Plastid-lipid associated protein PAP / fibrillin family protein | chr1:18935380-18937484 FORWARD LENGTH=410	Up	------	black	21.6458	19.1494	0.71326
246073_at	AT5G20180.2	| Symbols: | Ribosomal protein L36 | chr5:6811312-6811910 FORWARD LENGTH=104	Up	------	blue	5.4758	1.96645	0.691618			245746_at	AT1G51070.1	| Symbols: bHLH115 | basic helix-loop-helix (bHLH) DNA-binding superfamily protein | chr1:18928018-18929513 FORWARD LENGTH=227	Up	bHLH	salmon	27.761	7.34006	-0.874896
246087_at	AT5G20580.2	| Symbols: | BEST Arabidopsis thaliana protein match is: FRIGIDA interacting protein 1 (TAIR:AT2G06005.1); Has 35333 Blast hits to 34131 proteins in 2444 species: Archae - 798; Bacteria - 22429; Metazoa - 974; Fungi - 991; Plants - 531; Viruses - 0; Other	Down	------	grey	0.661315	0.258996	0.652577			245747_at	AT1G51100.1	| Symbols: | unknown protein; FUNCTIONS IN: molecular_function unknown; INVOLVED IN: biological_process unknown; LOCATED IN: chloroplast, chloroplast stroma; EXPRESSED IN: 22 plant structures; EXPRESSED DURING: 13 growth stages; Has 26 Blast hits to 26 pr	Up	------	black	21.2503	19.6159	0.782491
246088_at	AT5G20600.1	| Symbols: | FUNCTIONS IN: molecular_function unknown; INVOLVED IN: rRNA processing; LOCATED IN: preribosome, small subunit precursor; EXPRESSED IN: 22 plant structures; EXPRESSED DURING: 13 growth stages; CONTAINS InterPro DOMAIN/s: Nucleolar, Nop52 (Int	Up	------	cyan	24.3709	16.0904	0.895841			245748_at	AT1G51140.1	| Symbols: | basic helix-loop-helix (bHLH) DNA-binding superfamily protein | chr1:18943802-18945613 REVERSE LENGTH=380	Down	bHLH	salmon	10.4212	3.19321	0.789726
246089_at	AT5G20570.1	| Symbols: ROC1, RBX1, HRT1, ATRBX1 | RING-box 1 | chr5:6956905-6958221 REVERSE LENGTH=119	Up	------	blue	9.00652	6.49793	0.840041			245749_at	AT1G51090.1	| Symbols: | Heavy metal transport/detoxification superfamily protein | chr1:18932985-18933747 FORWARD LENGTH=172	Down	------	purple	7.28659	5.66832	-0.673349
246094_at	AT5G19300.1	| Symbols: | CONTAINS InterPro DOMAIN/s: Nucleic acid-binding, OB-fold-like (InterPro:IPR016027), Protein of unknown function DUF171 (InterPro:IPR003750); Has 3649 Blast hits to 1964 proteins in 291 species: Archae - 113; Bacteria - 121; Metazoa - 1082; F	Up	------	cyan	8.10415	6.8023	0.802037			245750_at	AT1G51060.1	| Symbols: HTA10 | histone H2A 10 | chr1:18926948-18927443 FORWARD LENGTH=133	Up	------	purple	51.4449	43.896	0.878271
246095_at	AT5G19310.1	| Symbols: | Homeotic gene regulator | chr5:6498906-6503432 FORWARD LENGTH=1065	Down	------	green	1.49467	0.816365	0.768495			245751_s_at	AT1G25988.1	| Symbols: | Family of unknown function (DUF572) | chr1:9016252-9017450 REVERSE LENGTH=181	Down	------	black	13.3005	5.90653	-0.670389
246117_at	AT5G20320.1	| Symbols: DCL4, ATDCL4 | dicer-like 4 | chr5:6859571-6869068 REVERSE LENGTH=1703	Down	------	blue	1.79797	1.44828	-0.72384			245756_at	AT1G35190.1	| Symbols: | 2-oxoglutarate (2OG) and Fe(II)-dependent oxygenase superfamily protein | chr1:12890544-12892632 FORWARD LENGTH=330	Down	------	royalblue	13.86	1.93915	-0.795645
246125_at	AT5G19875.1	| Symbols: | unknown protein; FUNCTIONS IN: molecular_function unknown; INVOLVED IN: response to oxidative stress; LOCATED IN: endomembrane system; EXPRESSED IN: 21 plant structures; EXPRESSED DURING: 13 growth stages; BEST Arabidopsis thaliana protein ma	Down	------	blue	6.37413	5.31948	0.76791			245757_at	AT1G35140.1	| Symbols: PHI-1, EXL7 | Phosphate-responsive 1 family protein | chr1:12852089-12853018 FORWARD LENGTH=310	Up	------	brown	9.87421	3.7237	0.676879
246131_at	AT5G20990.1	| Symbols: B73, SIR4, CNX, CHL6, CNX1 | molybdopterin biosynthesis CNX1 protein / molybdenum cofactor biosynthesis enzyme CNX1 (CNX1) | chr5:7128737-7133397 REVERSE LENGTH=671	Down	------	blue	0.512237	0.233635	-0.464514			245762_at	AT1G27880.1	| Symbols: | DEAD/DEAH box RNA helicase family protein | chr1:9708940-9713901 FORWARD LENGTH=912	Up	------	purple	4.59497	2.22352	0.552529
246147_s_at	AT5G20000.1	| Symbols: | AAA-type ATPase family protein | chr5:6756915-6759550 FORWARD LENGTH=420	Up	------	blue	2.87254	1.35536	0.621022			245765_at	AT1G33600.1	| Symbols: | Leucine-rich repeat (LRR) family protein | chr1:12180776-12182212 FORWARD LENGTH=479	Down	------	blue	21.1024	13.8818	-0.806441
246154_at	AT5G19940.1	| Symbols: | Plastid-lipid associated protein PAP / fibrillin family protein | chr5:6739693-6740661 FORWARD LENGTH=240	Up	------	darkgreen	4.347	2.26048	0.597791			245768_at	AT1G33590.1	| Symbols: | Leucine-rich repeat (LRR) family protein | chr1:12177788-12179221 FORWARD LENGTH=478	Up	------	brown	7.80683	4.19771	0.745617
246159_at	AT5G20935.1	| Symbols: | unknown protein; CONTAINS InterPro DOMAIN/s: Protein of unknown function DUF3148 (InterPro:IPR021495); Has 30201 Blast hits to 17322 proteins in 780 species: Archae - 12; Bacteria - 1396; Metazoa - 17338; Fungi - 3422; Plants - 5037; Viruses	Up	------	darkgreen	7.56623	6.87481	0.793233			245769_at	AT1G30220.1	| Symbols: ATINT2, INT2 | inositol transporter 2 | chr1:10632957-10635439 REVERSE LENGTH=581	Down	------	lightyellow	23.9684	3.16772	0.820136
246160_at	AT5G21040.2	| Symbols: FBX2 | F-box protein 2 | chr5:7145058-7146677 REVERSE LENGTH=540	Up	------	blue	1.5372	1.00706	0.663843			245771_at	AT1G30250.1	| Symbols: | unknown protein; Has 5 Blast hits to 5 proteins in 2 species: Archae - 0; Bacteria - 0; Metazoa - 0; Fungi - 0; Plants - 5; Viruses - 0; Other Eukaryotes - 0 (source: NCBI BLink). | chr1:10647253-10647501 REVERSE LENGTH=83	Down	------	purple	6.17208	3.03992	-0.506541
246162_at	AT4G36400.2	| Symbols: | FAD-linked oxidases family protein | chr4:17197265-17200472 FORWARD LENGTH=560	Down	------	red	0.935153	0.12852	0.577933			245772_at	AT1G30300.1	| Symbols: | Metallo-hydrolase/oxidoreductase superfamily protein | chr1:10673084-10675061 FORWARD LENGTH=325	Down	------	black	5.77908	2.94963	-0.571426
246173_s_at	AT5G28370.1	| Symbols: | Pentatricopeptide repeat (PPR) superfamily protein | chr5:10332375-10334558 REVERSE LENGTH=728	Up	------	cyan	1.34695	0.81901	0.585698			245774_at	AT1G30210.2	| Symbols: TCP24 | TEOSINTE BRANCHED 1, cycloidea, and PCF family 24 | chr1:10628754-10629728 REVERSE LENGTH=325	Up	TCP	black	11.768	8.80051	0.737101
246189_at	AT5G20910.1	| Symbols: AIP2 | RING/U-box superfamily protein | chr5:7092663-7094310 REVERSE LENGTH=311	Down	------	blue	7.39244	4.32954	0.768379			245776_at	AT1G30260.1	| Symbols: | BEST Arabidopsis thaliana protein match is: Galactosyltransferase family protein (TAIR:AT4G21060.1); Has 30 Blast hits to 30 proteins in 8 species: Archae - 0; Bacteria - 0; Metazoa - 0; Fungi - 0; Plants - 30; Viruses - 0; Other Eukaryotes -	Down	------	black	13.7231	4.3836	0.544391
246190_at	AT5G21010.1	| Symbols: ATBPM5, BPM5 | BTB-POZ and MATH domain 5 | chr5:7136062-7138374 FORWARD LENGTH=411	Up	------	blue	1.3674	1.1206	0.664636			245777_at	AT1G73540.1	| Symbols: atnudt21, NUDT21 | nudix hydrolase homolog 21 | chr1:27645880-27646571 REVERSE LENGTH=199	Down	------	magenta	6.72242	5.73748	0.73043
246191_at	AT5G20890.1	| Symbols: | TCP-1/cpn60 chaperonin family protein | chr5:7087020-7089906 REVERSE LENGTH=528	Up	------	cyan	8.45252	7.04005	0.765737			245778_at	AT1G73530.1	| Symbols: | RNA-binding (RRM/RBD/RNP motifs) family protein | chr1:27643801-27645386 REVERSE LENGTH=182	Up	------	black	12.1508	11.2417	0.702367
246192_at	AT5G20920.3	| Symbols: EIF2 BETA | eukaryotic translation initiation factor 2 beta subunit | chr5:7094994-7096661 REVERSE LENGTH=269	Up	------	cyan	2.02769	1.1105	0.658046			245781_at	AT1G45976.1	| Symbols: SBP1 | S-ribonuclease binding protein 1 | chr1:17199371-17200680 FORWARD LENGTH=326	Up	------	cyan	6.89034	1.24984	0.71341
246196_at	AT4G37090.1	| Symbols: | unknown protein; FUNCTIONS IN: molecular_function unknown; INVOLVED IN: biological_process unknown; LOCATED IN: cellular_component unknown; EXPRESSED IN: 23 plant structures; EXPRESSED DURING: 13 growth stages; Has 30201 Blast hits to 17322 p	Up	------	blue	13.462	7.81424	0.789219			245783_s_at	AT1G35180.1	| Symbols: | TRAM, LAG1 and CLN8 (TLC) lipid-sensing domain containing protein | chr1:12877230-12878644 REVERSE LENGTH=232	Up	------	purple	29.0239	23.9082	0.764327
246201_at	AT4G36750.1	| Symbols: | Quinone reductase family protein | chr4:17324642-17326215 FORWARD LENGTH=274	Down	------	cyan	5.98629	1.62075	-0.588777			245784_at	AT1G32190.1	| Symbols: | alpha/beta-Hydrolases superfamily protein | chr1:11593059-11595731 REVERSE LENGTH=423	Up	------	purple	27.6705	16.024	0.656256
246202_at	AT4G37040.1	| Symbols: MAP1D | methionine aminopeptidase 1D | chr4:17455175-17457085 FORWARD LENGTH=351	Up	------	darkgreen	5.4648	5.20078	0.757488			245787_at	AT1G32130.1	| Symbols: IWS1, ATIWS1 | Transcription elongation factor (TFIIS) family protein | chr1:11559146-11561786 REVERSE LENGTH=503	Down	------	purple	3.223	1.36843	-0.442518
246217_at	AT4G36920.2	| Symbols: AP2 | Integrase-type DNA-binding superfamily protein | chr4:17400998-17403140 FORWARD LENGTH=433	Up	AP2/ERF	blue	1.61318	0.879962	0.693793			245789_at	AT1G32090.1	| Symbols: | early-responsive to dehydration stress protein (ERD4) | chr1:11540244-11544041 REVERSE LENGTH=807	Up	------	purple	15.0705	10.0593	0.670586
246220_at	AT4G37210.1	| Symbols: | Tetratricopeptide repeat (TPR)-like superfamily protein | chr4:17512376-17514421 FORWARD LENGTH=493	Up	------	blue	13.3863	8.43607	0.857969			245790_at	AT1G32200.2	| Symbols: ATS1, ACT1 | phospholipid/glycerol acyltransferase family protein | chr1:11602223-11605001 REVERSE LENGTH=460	Up	------	black	19.0148	11.3198	0.710304
246221_at	AT4G37120.1	| Symbols: SMP2 | Pre-mRNA splicing Prp18-interacting factor | chr4:17486679-17489123 FORWARD LENGTH=537	Up	------	cyan	3.55334	1.98345	0.655571			245793_at	AT1G32220.1	| Symbols: | NAD(P)-binding Rossmann-fold superfamily protein | chr1:11608038-11609591 FORWARD LENGTH=297	Up	------	black	37.6591	31.6255	0.78502
246222_at	AT4G36900.1	| Symbols: RAP2.10, DEAR4 | related to AP2 10 | chr4:17389015-17389605 FORWARD LENGTH=197	Down	AP2/ERF	green	1.25213	0.455149	-0.644133			245794_at	AT1G32170.1	| Symbols: XTR4, XTH30 | xyloglucan endotransglucosylase/hydrolase 30 | chr1:11575434-11577776 FORWARD LENGTH=344	Up	------	brown	15.0825	9.94263	0.788244
246228_at	AT4G36430.1	| Symbols: | Peroxidase superfamily protein | chr4:17204648-17205917 REVERSE LENGTH=332	Up	------	sienna3	0.964014	0.427566	0.788349			245800_at	AT1G46264.1	| Symbols: AT-HSFB4, HSFB4, SCZ | heat shock transcription factor B4 | chr1:17224904-17226183 FORWARD LENGTH=349	Up	HSF	purple	20.3234	16.701	0.746904
246231_at	AT4G37080.1	| Symbols: | Protein of unknown function, DUF547 | chr4:17474205-17476716 FORWARD LENGTH=598	Up	------	blue	1.17295	0.475751	-0.51236			245803_at	AT1G47128.1	| Symbols: RD21, RD21A | Granulin repeat cysteine protease family protein | chr1:17283139-17285609 REVERSE LENGTH=463	Down	------	black	9.04564	3.00374	0.350616
246238_at	AT4G36670.1	| Symbols: | Major facilitator superfamily protein | chr4:17287680-17289483 REVERSE LENGTH=494	Up	------	darkgreen	0.329414	0.215275	-0.314317			245806_at	AT1G45474.2	| Symbols: LHCA5 | photosystem I light harvesting complex gene 5 | chr1:17179353-17180439 FORWARD LENGTH=257	Up	------	black	71.2963	64.1646	0.86646
246239_at	AT4G36790.1	| Symbols: | Major facilitator superfamily protein | chr4:17336360-17338304 FORWARD LENGTH=490	Up	------	lightgreen	0.526879	0.18039	-0.693213			245807_at	AT1G46768.1	| Symbols: RAP2.1 | related to AP2 1 | chr1:17266046-17266507 REVERSE LENGTH=154	Down	AP2/ERF	purple	11.3785	5.87366	-0.635166
246245_at	AT4G36440.1	| Symbols: | unknown protein; FUNCTIONS IN: molecular_function unknown; INVOLVED IN: biological_process unknown; LOCATED IN: endomembrane system; EXPRESSED IN: 24 plant structures; EXPRESSED DURING: 15 growth stages; Has 41 Blast hits to 41 proteins in 14	Down	------	blue	2.36042	1.55698	-0.730495			245808_at	AT1G58470.1	| Symbols: ATRBP1, RBP1 | RNA-binding protein 1 | chr1:21727374-21728539 FORWARD LENGTH=361	Down	------	blue	0.831891	0.507661	0.501131
246247_at	AT4G36640.1	| Symbols: | Sec14p-like phosphatidylinositol transfer family protein | chr4:17277187-17278447 REVERSE LENGTH=295	Down	------	darkgreen	1.23709	0.349015	-0.392383			245809_at	AT1G58440.1	| Symbols: XF1, SQE1 | FAD/NAD(P)-binding oxidoreductase family protein | chr1:21714094-21717246 REVERSE LENGTH=532	Up	------	salmon	4.03612	1.32822	-0.719891
246249_at	AT4G36680.1	| Symbols: | Tetratricopeptide repeat (TPR)-like superfamily protein | chr4:17292479-17293717 REVERSE LENGTH=413	Up	------	blue	13.8424	10.5137	0.851906			245810_at	AT1G38065.1	| Symbols: | O-fucosyltransferase family protein | chr1:14289906-14292060 REVERSE LENGTH=471	Up	------	black	18.6954	10.1228	0.73438
246260_at	AT1G31820.1	| Symbols: | Amino acid permease family protein | chr1:11416691-11418139 REVERSE LENGTH=483	Down	------	cyan	1.46079	0.697223	-0.649296			245818_at	AT1G26100.1	| Symbols: | Cytochrome b561/ferric reductase transmembrane protein family | chr1:9022716-9024081 REVERSE LENGTH=237	Up	------	royalblue	2.38561	0.313247	0.612306
246267_at	AT1G31812.1	| Symbols: ACBP6, ACBP | acyl-CoA-binding protein 6 | chr1:11411132-11412099 REVERSE LENGTH=93	Down	------	cyan	2.7555	1.0671	-0.582758			245828_at	AT1G57820.1	| Symbols: VIM1, ORTH2 | Zinc finger (C3HC4-type RING finger) family protein | chr1:21414342-21417902 REVERSE LENGTH=646	Up	------	purple	75.502	69.9679	0.878247
246268_at	AT1G31800.1	| Symbols: CYP97A3, LUT5 | cytochrome P450, family 97, subfamily A, polypeptide 3 | chr1:11396440-11399470 FORWARD LENGTH=596	Up	------	darkgreen	1.93766	1.60395	0.612986			245831_at	AT1G48840.1	| Symbols: | Plant protein of unknown function (DUF639) | chr1:18061931-18064811 FORWARD LENGTH=692	Down	------	cyan	7.24809	2.31464	0.783836
246269_at	AT4G37110.1	| Symbols: | Zinc-finger domain of monoamine-oxidase A repressor R1 | chr4:17484343-17486197 REVERSE LENGTH=418	Up	------	darkgreen	2.39989	1.87707	0.731884			245840_at	AT1G58420.1	| Symbols: | Uncharacterised conserved protein UCP031279 | chr1:21707407-21707946 FORWARD LENGTH=180	Down	------	magenta	18.1869	11.9916	0.865988
246275_at	AT4G36540.1	| Symbols: BEE2 | BR enhanced expression 2 | chr4:17243699-17244965 FORWARD LENGTH=305	Up	bHLH	darkgreen	9.20079	5.48981	0.738915			245842_at	AT1G58430.1	| Symbols: RXF26 | GDSL-like Lipase/Acylhydrolase family protein | chr1:21711684-21712992 REVERSE LENGTH=361	Up	------	blue	69.212	57.7278	0.934457
246278_at	AT4G37190.1	| Symbols: | LOCATED IN: cytosol, plasma membrane; EXPRESSED IN: 20 plant structures; EXPRESSED DURING: 13 growth stages; CONTAINS InterPro DOMAIN/s: Beta tubulin, autoregulation binding site (InterPro:IPR013838), Misato Segment II, myosin-like (InterPro:	Up	------	cyan	1.51755	1.10694	0.682857			245845_at	AT1G26150.1	| Symbols: ATPERK10, PERK10 | proline-rich extensin-like receptor kinase 10 | chr1:9039790-9042873 REVERSE LENGTH=763	Up	------	grey	0.707654	0.0600946	-0.575755
246282_at	AT4G36580.1	| Symbols: | AAA-type ATPase family protein | chr4:17257958-17260661 FORWARD LENGTH=633	Up	------	cyan	16.0489	11.8782	0.863418			245849_at	AT5G13520.1	| Symbols: | peptidase M1 family protein | chr5:4342117-4344571 REVERSE LENGTH=617	Up	------	purple	68.0986	56.1895	0.829068
246283_at	AT4G36860.1	| Symbols: | LIM domain-containing protein | chr4:17358580-17361189 REVERSE LENGTH=554	Down	------	green	2.18712	1.28016	0.794933			245852_at	AT5G13510.1	| Symbols: | Ribosomal protein L10 family protein | chr5:4341294-4341956 FORWARD LENGTH=221	Up	------	black	107.378	100.534	0.957704
246285_at	AT4G36980.4	| Symbols: | FUNCTIONS IN: molecular_function unknown; INVOLVED IN: biological_process unknown; EXPRESSED IN: 22 plant structures; EXPRESSED DURING: 13 growth stages; CONTAINS InterPro DOMAIN/s: Splicing factor, suppressor of white apricot (InterPro:IPR01	Down	------	green	2.80159	2.14459	0.842598			245854_at	AT5G13490.2	| Symbols: AAC2 | ADP/ATP carrier 2 | chr5:4336034-4337379 FORWARD LENGTH=386	Down	------	blue	8.04501	4.61463	0.682474
246286_at	AT1G31910.1	| Symbols: | GHMP kinase family protein | chr1:11459050-11461649 FORWARD LENGTH=506	Down	------	yellowgreen	0.270734	0.0249023	0.655132			245861_at	AT5G28300.1	| Symbols: | Duplicated homeodomain-like superfamily protein | chr5:10292789-10295101 REVERSE LENGTH=620	Down	Trihelix	magenta	1.12185	0.690081	-0.589416
246287_at	AT1G31870.2	| Symbols: | unknown protein; FUNCTIONS IN: molecular_function unknown; INVOLVED IN: biological_process unknown; LOCATED IN: cytosol, nucleus; EXPRESSED IN: 25 plant structures; EXPRESSED DURING: 15 growth stages; CONTAINS InterPro DOMAIN/s: Protein of un	Up	------	cyan	6.36516	4.34694	0.739913			245866_s_at	AT1G57990.1	| Symbols: ATPUP18, PUP18 | purine permease 18 | chr1:21441700-21442872 REVERSE LENGTH=391	Up	------	magenta	12.1717	6.06347	0.784448
246289_at	AT3G56880.1	| Symbols: | VQ motif-containing protein | chr3:21060044-21060781 FORWARD LENGTH=246	Down	------	darkgrey	0.820145	0.714516	0.813576			245867_at	AT1G58080.1	| Symbols: ATATP-PRT1, HISN1A, ATP-PRT1 | ATP phosphoribosyl transferase 1 | chr1:21504562-21507429 REVERSE LENGTH=412	Up	------	black	3.78513	1.24742	0.480314
246296_at	AT3G56750.1	| Symbols: | unknown protein; BEST Arabidopsis thaliana protein match is: unknown protein (TAIR:AT2G41150.2); Has 128 Blast hits to 128 proteins in 16 species: Archae - 0; Bacteria - 0; Metazoa - 0; Fungi - 0; Plants - 117; Viruses - 0; Other Eukaryotes -	Down	------	blue	1.5683	0.66559	-0.620831			245868_at	AT1G58030.1	| Symbols: CAT2 | cationic amino acid transporter 2 | chr1:21464185-21468141 REVERSE LENGTH=636	Down	------	lightgreen	5.73074	1.3549	-0.732854
246297_at	AT3G51760.2	| Symbols: | Protein of unknown function (DUF688) | chr3:19198541-19199405 REVERSE LENGTH=260	Up	------	darkgreen	1.17496	0.927036	-0.493336			245876_at	AT1G26230.1	| Symbols: | TCP-1/cpn60 chaperonin family protein | chr1:9072388-9075272 REVERSE LENGTH=612	Up	------	black	24.8748	21.6761	0.730349
246300_at	AT3G51830.1	| Symbols: ATG5, SAC8 | SAC domain-containing protein 8 | chr3:19220237-19225092 FORWARD LENGTH=589	Down	------	red	1.04462	0.471328	0.765436			245877_at	AT1G26220.1	| Symbols: | Acyl-CoA N-acyltransferases (NAT) superfamily protein | chr1:9071157-9071750 FORWARD LENGTH=198	Up	------	black	50.6393	47.1529	0.863549
246303_at	AT3G51870.1	| Symbols: | Mitochondrial substrate carrier family protein | chr3:19243978-19246611 FORWARD LENGTH=382	Up	------	cyan	1.30602	1.02759	0.615061			245881_at	AT5G09460.1	| Symbols: | sequence-specific DNA binding transcription factors;transcription regulators | chr5:2944437-2945417 REVERSE LENGTH=327	Up	------	cyan	5.59983	2.00255	-0.761616
246307_at	AT3G51800.1	| Symbols: ATG2, EBP1, ATEBP1 | metallopeptidase M24 family protein | chr3:19211261-19213568 REVERSE LENGTH=393	Up	------	cyan	23.0063	20.0266	0.870557			245885_at	AT5G09440.1	| Symbols: EXL4 | EXORDIUM like 4 | chr5:2938397-2939233 FORWARD LENGTH=279	Down	------	greenyellow	2.62448	0.549689	0.625841
246309_at	AT3G51790.1	| Symbols: ATG1, TG1 | transmembrane protein G1P-related 1 | chr3:19209893-19210663 REVERSE LENGTH=257	Up	------	blue	1.89635	1.40171	0.632857			245889_at	AT5G09480.1	| Symbols: | hydroxyproline-rich glycoprotein family protein | chr5:2951181-2951615 REVERSE LENGTH=145	Up	------	brown	20.993	17.9369	0.804838
246310_at	AT3G51895.1	| Symbols: SULTR3;1, AST12 | sulfate transporter 3;1 | chr3:19251503-19255677 REVERSE LENGTH=659	Down	------	blue	0.30537	0.148961	0.456309			245901_at	AT5G11060.1	| Symbols: KNAT4 | KNOTTED1-like homeobox gene 4 | chr5:3510408-3512967 FORWARD LENGTH=394	Down	TALE	black	16.194	6.16558	0.533406
246312_at	AT1G31930.3	| Symbols: XLG3 | extra-large GTP-binding protein 3 | chr1:11465832-11468961 FORWARD LENGTH=849	Up	------	darkgreen	4.1449	3.1233	-0.699481			245904_at	AT5G11110.1	| Symbols: SPS1, ATSPS2F, KNS2, SPS2F | sucrose phosphate synthase 2F | chr5:3536426-3540901 FORWARD LENGTH=1048	Up	------	cyan	5.66764	1.58695	0.720683
246313_at	AT1G31920.1	| Symbols: | Tetratricopeptide repeat (TPR)-like superfamily protein | chr1:11461864-11463684 REVERSE LENGTH=607	Up	------	darkgreen	4.51117	4.11194	0.725714			245905_at	AT5G11090.1	| Symbols: | serine-rich protein-related | chr5:3524796-3525449 FORWARD LENGTH=218	Down	------	brown	2.88355	0.604218	0.457705
246317_at	AT3G56900.1	| Symbols: | Transducin/WD40 repeat-like superfamily protein | chr3:21066330-21069343 FORWARD LENGTH=448	Up	------	cyan	0.86213	0.710807	0.610674			245906_at	AT5G11070.1	| Symbols: | unknown protein; Has 1807 Blast hits to 1807 proteins in 277 species: Archae - 0; Bacteria - 0; Metazoa - 736; Fungi - 347; Plants - 385; Viruses - 0; Other Eukaryotes - 339 (source: NCBI BLink). | chr5:3516440-3516898 REVERSE LENGTH=153	Up	------	brown	6.16667	2.84355	0.706168
246319_at	AT3G56680.1	| Symbols: | Single-stranded nucleic acid binding R3H protein | chr3:20991537-20993446 FORWARD LENGTH=354	Up	------	blue	1.40837	0.802984	0.575008			245915_s_at	AT5G19780.1	| Symbols: TUA5 | tubulin alpha-5 | chr5:6687212-6688926 FORWARD LENGTH=451	Up	------	purple	37.8159	29.2756	0.823124
246320_at	AT1G16560.3	| Symbols: | Per1-like family protein | chr1:5668945-5670343 FORWARD LENGTH=343	Down	------	cyan	0.971855	0.503085	-0.495755			245924_at	AT5G28750.1	| Symbols: | Bacterial sec-independent translocation protein mttA/Hcf106 | chr5:10784142-10785677 REVERSE LENGTH=148	Up	------	black	49.5442	46.3682	0.878585
246322_at	AT1G16680.1	| Symbols: | Chaperone DnaJ-domain superfamily protein | chr1:5702930-5705537 FORWARD LENGTH=555	Down	------	green	1.20499	0.647138	0.745921			245925_at	AT5G28770.1	| Symbols: BZO2H3, AtbZIP63 | bZIP transcription factor family protein | chr5:10796648-10798147 REVERSE LENGTH=308	Up	bZIP	brown	16.2942	11.489	0.865937
246324_at	AT1G16610.3	| Symbols: SR45 | arginine/serine-rich 45 | chr1:5675925-5678686 REVERSE LENGTH=426	Up	------	blue	0.495687	0.352221	0.585197			245926_at	AT5G24740.1	| Symbols: | Protein of unknown function (DUF1162) | chr5:8470073-8489703 REVERSE LENGTH=3465	Down	------	black	6.68058	3.07617	-0.52325
246327_at	AT1G16670.1	| Symbols: | Protein kinase superfamily protein | chr1:5697846-5699492 FORWARD LENGTH=391	Down	------	purple	1.35271	0.884832	0.822147			245928_s_at	AT5G24780.1	| Symbols: VSP1, ATVSP1 | vegetative storage protein 1 | chr5:8507783-8508889 REVERSE LENGTH=271	Down	------	blue	4.28196	2.77162	0.654664
246335_at	AT3G44880.1	| Symbols: ACD1, LLS1, PAO | Pheophorbide a oxygenase family protein with Rieske [2Fe-2S] domain | chr3:16383858-16386204 FORWARD LENGTH=538	Down	------	grey	0.963102	0.335036	0.505371			245929_at	AT5G24760.1	| Symbols: | GroES-like zinc-binding dehydrogenase family protein | chr5:8495035-8497245 REVERSE LENGTH=382	Up	------	grey60	11.8913	1.88538	-0.733614
246348_at	AT3G56840.1	| Symbols: | FAD-dependent oxidoreductase family protein | chr3:21044317-21046177 FORWARD LENGTH=484	Down	------	darkgreen	2.48814	1.8772	0.743454			245930_at	AT5G09240.1	| Symbols: | ssDNA-binding transcriptional regulator | chr5:2873893-2874780 REVERSE LENGTH=111	Up	------	purple	17.0219	8.92276	0.677521
246351_at	AT1G16570.1	| Symbols: | UDP-Glycosyltransferase superfamily protein | chr1:5670763-5673423 REVERSE LENGTH=466	Down	------	blue	3.03591	1.92404	-0.697727			245937_at	AT5G19750.1	| Symbols: | Peroxisomal membrane 22 kDa (Mpv17/PMP22) family protein | chr5:6677124-6679127 FORWARD LENGTH=289	Up	------	white	11.4744	1.23455	0.823728
246371_at	AT1G51940.1	| Symbols: | protein kinase family protein / peptidoglycan-binding LysM domain-containing protein | chr1:19296092-19298941 REVERSE LENGTH=652	Up	------	blue	0.278447	0.108216	0.149717			245944_at	AT5G19520.1	| Symbols: MSL9, ATMSL9 | mechanosensitive channel of small conductance-like 9 | chr5:6586079-6588771 FORWARD LENGTH=743	Up	------	brown	16.8792	14.4356	0.775715
246384_at	AT1G77370.1	| Symbols: | Glutaredoxin family protein | chr1:29073916-29074642 FORWARD LENGTH=131	Down	------	cyan	1.87741	0.632781	-0.589932			245946_at	AT5G19580.1	| Symbols: | glyoxal oxidase-related protein | chr5:6607595-6609517 REVERSE LENGTH=595	Down	------	blue	80.2158	74.4968	0.949844
246389_at	AT1G77380.1	| Symbols: AAP3, ATAAP3 | amino acid permease 3 | chr1:29075201-29077252 REVERSE LENGTH=477	Up	------	darkgreen	3.58991	3.29774	-0.561145			245947_at	AT5G19530.1	| Symbols: ACL5 | S-adenosyl-L-methionine-dependent methyltransferases superfamily protein | chr5:6589176-6591091 REVERSE LENGTH=340	Up	------	purple	8.88281	4.12111	0.539205
246393_at	AT1G58150.1	| Symbols: | unknown protein; FUNCTIONS IN: molecular_function unknown; INVOLVED IN: in 9 processes; LOCATED IN: cellular_component unknown; EXPRESSED IN: 22 plant structures; EXPRESSED DURING: 13 growth stages; Has 1 Blast hits to 1 proteins in 1 species	Up	------	darkgreen	2.40037	1.81482	0.756981			245952_at	AT5G28500.1	| Symbols: | unknown protein; FUNCTIONS IN: molecular_function unknown; INVOLVED IN: biological_process unknown; LOCATED IN: chloroplast stroma, chloroplast; EXPRESSED IN: 23 plant structures; EXPRESSED DURING: 13 growth stages; BEST Arabidopsis thaliana	Up	------	black	39.5976	33.8124	0.806867
246396_at	AT1G58180.4	| Symbols: BCA6 | beta carbonic anhydrase 6 | chr1:21538010-21539711 REVERSE LENGTH=291	Down	------	green	2.77753	1.35118	0.746606			245970_at	AT5G20710.1	| Symbols: BGAL7 | beta-galactosidase 7 | chr5:7010536-7013994 FORWARD LENGTH=827	Down	------	blue	88.1516	79.1363	0.965138
246399_at	AT1G58110.2	| Symbols: | Basic-leucine zipper (bZIP) transcription factor family protein | chr1:21515919-21517374 REVERSE LENGTH=375	Down	bZIP	darkgreen	4.43161	3.16901	0.757441			245976_at	AT5G13080.1	| Symbols: WRKY75, ATWRKY75 | WRKY DNA-binding protein 75 | chr5:4149928-4151019 REVERSE LENGTH=146	Down	WRKY	black	18.654	8.79502	-0.694477
246400_at	AT1G57540.3	| Symbols: | unknown protein; FUNCTIONS IN: molecular_function unknown; INVOLVED IN: biological_process unknown; LOCATED IN: cellular_component unknown; EXPRESSED IN: 23 plant structures; EXPRESSED DURING: 13 growth stages; Has 29 Blast hits to 29 protein	Down	------	cyan	3.07818	1.23922	-0.718364			245980_at	AT5G13140.1	| Symbols: | Pollen Ole e 1 allergen and extensin family protein | chr5:4170688-4171744 REVERSE LENGTH=268	Up	------	purple	51.6453	39.8742	0.844186
246404_at	AT1G57600.1	| Symbols: | MBOAT (membrane bound O-acyl transferase) family protein | chr1:21330729-21334596 REVERSE LENGTH=534	Down	------	blue	3.7692	2.00071	-0.717525			245981_at	AT5G13100.1	| Symbols: | unknown protein; Has 1807 Blast hits to 1807 proteins in 277 species: Archae - 0; Bacteria - 0; Metazoa - 736; Fungi - 347; Plants - 385; Viruses - 0; Other Eukaryotes - 339 (source: NCBI BLink). | chr5:4156789-4158235 FORWARD LENGTH=355	Up	------	brown	20.0561	5.99757	0.751598
246419_at	AT5G17030.1	| Symbols: UGT78D3 | UDP-glucosyl transferase 78D3 | chr5:5603198-5604723 REVERSE LENGTH=460	Up	------	blue	8.02556	6.821	0.877754			245982_at	AT5G13170.1	| Symbols: SAG29, SWEET15, AtSWEET15 | senescence-associated gene 29 | chr5:4181331-4183171 REVERSE LENGTH=293	Down	------	lightyellow	7.67335	2.55321	0.807615
246420_at	AT5G16870.1	| Symbols: | Peptidyl-tRNA hydrolase II (PTH2) family protein | chr5:5546975-5548542 REVERSE LENGTH=170	Up	------	darkgreen	6.76054	5.72993	0.821454			245984_at	AT5G13090.1	| Symbols: | unknown protein; BEST Arabidopsis thaliana protein match is: unknown protein (TAIR:AT1G24270.1); Has 30201 Blast hits to 17322 proteins in 780 species: Archae - 12; Bacteria - 1396; Metazoa - 17338; Fungi - 3422; Plants - 5037; Viruses - 0; O	Up	------	lightcyan	9.34309	2.28108	-0.80822
246421_at	AT5G16880.2	| Symbols: | Target of Myb protein 1 | chr5:5549658-5551274 FORWARD LENGTH=408	Down	------	green	2.88259	1.96877	0.842721			245986_at	AT5G13160.1	| Symbols: PBS1 | Protein kinase superfamily protein | chr5:4176854-4179682 FORWARD LENGTH=457	Down	------	magenta	18.5211	5.55349	0.791182
246427_at	AT5G17400.1	| Symbols: ER-ANT1 | endoplasmic reticulum-adenine nucleotide transporter 1 | chr5:5729015-5730104 REVERSE LENGTH=307	Up	------	darkgreen	2.14179	1.99998	0.688303			245998_at	AT5G20830.2	| Symbols: SUS1, ASUS1, atsus1 | sucrose synthase 1 | chr5:7050599-7054032 REVERSE LENGTH=809	Down	------	black	10.2818	6.14468	-0.659504
246432_at	AT5G17490.1	| Symbols: RGL3 | RGA-like protein 3 | chr5:5764316-5765887 REVERSE LENGTH=524	Down	GRAS	blue	1.13887	0.942613	0.620282			246002_at	AT5G20740.1	| Symbols: | Plant invertase/pectin methylesterase inhibitor superfamily protein | chr5:7025867-7026484 REVERSE LENGTH=206	Up	------	royalblue	53.0159	6.23386	0.876683
246434_at	AT5G17520.1	| Symbols: RCP1, MEX1 | root cap 1 (RCP1) | chr5:5772796-5775231 REVERSE LENGTH=416	Down	------	darkgreen	0.825258	0.360597	0.472062			246003_at	AT5G20720.3	| Symbols: CPN20 | chaperonin 20 | chr5:7015015-7016354 FORWARD LENGTH=254	Up	------	white	38.728	5.03141	0.967475
246435_at	AT5G17460.1	| Symbols: | unknown protein; FUNCTIONS IN: molecular_function unknown; INVOLVED IN: response to salt stress; LOCATED IN: mitochondrion; Has 30201 Blast hits to 17322 proteins in 780 species: Archae - 12; Bacteria - 1396; Metazoa - 17338; Fungi - 3422; Pl	Down	------	cyan	0.595127	0.271385	0.518371			246004_at	AT5G20630.1	| Symbols: GLP3, GLP3A, GLP3B, ATGER3, GER3 | germin 3 | chr5:6975315-6975950 REVERSE LENGTH=212	Up	------	purple	51.1748	34.3326	0.787308
246436_at	AT5G17440.1	| Symbols: | LUC7 related protein | chr5:5749849-5753415 FORWARD LENGTH=405	Up	------	cyan	2.78302	2.18706	0.680562			246011_at	AT5G08330.1	| Symbols: | TCP family transcription factor | chr5:2680828-2681547 FORWARD LENGTH=240	Up	TCP	brown	19.7263	4.33672	0.619715
246442_at	AT5G17610.1	| Symbols: | unknown protein; FUNCTIONS IN: molecular_function unknown; INVOLVED IN: biological_process unknown; LOCATED IN: endomembrane system; EXPRESSED IN: 23 plant structures; EXPRESSED DURING: 15 growth stages; Has 30201 Blast hits to 17322 proteins	Down	------	cyan	1.67239	0.553497	-0.652372			246012_at	AT5G10650.2	| Symbols: | RING/U-box superfamily protein | chr5:3365237-3367263 REVERSE LENGTH=526	Down	------	salmon	15.8731	4.56777	0.826498
246445_at	AT5G17630.1	| Symbols: | Nucleotide/sugar transporter family protein | chr5:5809475-5810728 FORWARD LENGTH=418	Up	------	darkgreen	2.30863	2.07553	0.698449			246015_at	AT5G10700.1	| Symbols: | Peptidyl-tRNA hydrolase II (PTH2) family protein | chr5:3378053-3378867 REVERSE LENGTH=201	Up	------	black	3.11089	1.21018	0.506813
246447_at	AT5G16780.1	| Symbols: DOT2, MDF | SART-1 family | chr5:5517784-5521566 REVERSE LENGTH=821	Up	------	darkgreen	6.55017	3.97527	-0.680315			246017_at	AT5G10730.1	| Symbols: | NAD(P)-binding Rossmann-fold superfamily protein | chr5:3390822-3392947 REVERSE LENGTH=288	Down	------	brown	17.4346	10.2232	-0.829892
246448_at	AT5G16800.3	| Symbols: | Acyl-CoA N-acyltransferases (NAT) superfamily protein | chr5:5524509-5526295 REVERSE LENGTH=274	Down	------	blue	3.93881	2.9423	-0.787595			246018_at	AT5G10695.1	| Symbols: | unknown protein; BEST Arabidopsis thaliana protein match is: unknown protein (TAIR:AT5G57123.1); Has 30201 Blast hits to 17322 proteins in 780 species: Archae - 12; Bacteria - 1396; Metazoa - 17338; Fungi - 3422; Plants - 5037; Viruses - 0; O	Down	------	magenta	42.7517	21.2589	0.918246
246449_at	AT5G16810.1	| Symbols: | Protein kinase superfamily protein | chr5:5526860-5529878 REVERSE LENGTH=419	Down	------	darkgreen	0.293507	0.2092	0.504848			246019_at	AT5G10690.1	| Symbols: | pentatricopeptide (PPR) repeat-containing protein / CBS domain-containing protein | chr5:3374443-3377332 REVERSE LENGTH=581	Up	------	black	28.4973	25.2282	0.822314
246451_at	AT5G16760.1	| Symbols: | Inositol 1,3,4-trisphosphate 5/6-kinase family protein | chr5:5509890-5510849 FORWARD LENGTH=320	Down	------	green	1.07263	0.304037	-0.668053			246021_at	AT5G21100.1	| Symbols: | Plant L-ascorbate oxidase | chr5:7168312-7170719 FORWARD LENGTH=574	Up	------	black	32.2554	26.3452	0.819618
246452_at	AT5G16840.1	| Symbols: BPA1 | binding partner of acd11 1 | chr5:5536042-5538026 FORWARD LENGTH=260	Down	------	blue	6.13674	3.87955	0.765416			246027_at	AT5G21060.1	| Symbols: | Glyceraldehyde-3-phosphate dehydrogenase-like family protein | chr5:7149153-7152745 REVERSE LENGTH=377	Up	------	lightgreen	2.18416	0.875983	0.77168
246453_at	AT5G16830.1	| Symbols: SYP21, ATSYP21, PEP12, ATPEP12, PEP12P | syntaxin of plants 21 | chr5:5533076-5535152 REVERSE LENGTH=280	Down	------	darkgreen	1.04555	0.603059	-0.482996			246028_at	AT5G21170.1	| Symbols: AKINBETA1 | 5'-AMP-activated protein kinase beta-2 subunit protein | chr5:7205718-7208239 FORWARD LENGTH=284	Up	------	brown	15.8361	11.4342	0.850952
246454_at	AT5G16710.1	| Symbols: DHAR3 | dehydroascorbate reductase 1 | chr5:5483312-5484926 FORWARD LENGTH=259	Down	------	darkgreen	3.99019	3.5646	0.670316			246033_at	AT5G08280.1	| Symbols: HEMC | hydroxymethylbilane synthase | chr5:2663763-2665596 REVERSE LENGTH=383	Up	------	black	57.0589	40.8886	0.771564
246457_at	AT5G16750.1	| Symbols: TOZ | Transducin family protein / WD-40 repeat family protein | chr5:5504541-5509266 REVERSE LENGTH=877	Up	------	cyan	21.8952	18.5046	0.888337			246034_at	AT5G08350.1	| Symbols: | GRAM domain-containing protein / ABA-responsive protein-related | chr5:2686417-2687175 REVERSE LENGTH=223	Up	------	brown	10.0389	2.76099	0.567046
246460_at	AT5G16910.1	| Symbols: ATCSLD2, CSLD2 | cellulose-synthase like D2 | chr5:5561679-5565290 FORWARD LENGTH=1146	Down	------	darkgreen	1.21799	0.971853	-0.611853			246038_s_at	AT5G19470.1	| Symbols: atnudt24, NUDT24 | nudix hydrolase homolog 24 | chr5:6566357-6568632 FORWARD LENGTH=366	Down	------	purple	18.3058	11.8314	-0.651394
246461_at	AT5G16930.1	| Symbols: | AAA-type ATPase family protein | chr5:5568578-5571565 FORWARD LENGTH=645	Up	------	cyan	21.7559	18.2404	0.876808			246039_at	AT5G19480.2	| Symbols: | unknown protein; BEST Arabidopsis thaliana protein match is: unknown protein (TAIR:AT5G12230.1); Has 15754 Blast hits to 7644 proteins in 441 species: Archae - 6; Bacteria - 451; Metazoa - 7628; Fungi - 1448; Plants - 1196; Viruses - 38; Othe	Up	------	darkgrey	1.24982	0.501266	-0.593571
246462_at	AT5G16940.2	| Symbols: | carbon-sulfur lyases | chr5:5571797-5572204 REVERSE LENGTH=136	Down	------	darkgreen	13.6261	9.02893	0.884183			246042_at	AT5G19440.1	| Symbols: | NAD(P)-binding Rossmann-fold superfamily protein | chr5:6556493-6558123 FORWARD LENGTH=327	Down	------	black	2.62443	1.03758	-0.455285
246467_at	AT5G17040.1	| Symbols: | UDP-Glycosyltransferase superfamily protein | chr5:5605358-5606963 REVERSE LENGTH=443	Up	------	blue	2.51782	1.40207	0.712087			246063_at	AT5G19340.1	| Symbols: | unknown protein; BEST Arabidopsis thaliana protein match is: unknown protein (TAIR:AT3G05980.1); Has 1000 Blast hits to 906 proteins in 61 species: Archae - 0; Bacteria - 4; Metazoa - 62; Fungi - 36; Plants - 128; Viruses - 4; Other Eukaryote	Up	------	purple	47.5393	40.7717	0.815039
246468_at	AT5G17050.1	| Symbols: UGT78D2 | UDP-glucosyl transferase 78D2 | chr5:5607828-5609392 REVERSE LENGTH=461	Down	------	cyan	9.27261	4.07788	0.740831			246071_at	AT5G20150.1	| Symbols: ATSPX1, SPX1 | SPX domain gene 1 | chr5:6802429-6803367 FORWARD LENGTH=257	Down	------	black	1.14381	0.524372	-0.443106
246469_at	AT5G17070.1	| Symbols: | CONTAINS InterPro DOMAIN/s: Protein phosphatase 4 core regulatory subunit R2 (InterPro:IPR015267); Has 30201 Blast hits to 17322 proteins in 780 species: Archae - 12; Bacteria - 1396; Metazoa - 17338; Fungi - 3422; Plants - 5037; Viruses - 0;	Up	------	blue	0.798016	0.561134	0.585522			246074_at	AT5G20130.1	| Symbols: | unknown protein; Has 30201 Blast hits to 17322 proteins in 780 species: Archae - 12; Bacteria - 1396; Metazoa - 17338; Fungi - 3422; Plants - 5037; Viruses - 0; Other Eukaryotes - 2996 (source: NCBI BLink). | chr5:6797485-6798700 FORWARD LENG	Up	------	black	8.66114	7.01983	0.692374
246480_at	AT5G16070.1	| Symbols: | TCP-1/cpn60 chaperonin family protein | chr5:5247549-5251050 REVERSE LENGTH=536	Up	------	cyan	4.23694	3.29384	0.743776			246075_at	AT5G20410.1	| Symbols: MGD2, ATMGD2 | monogalactosyldiacylglycerol synthase 2 | chr5:6896765-6898581 FORWARD LENGTH=469	Down	------	blue	4.77035	3.04945	0.657156
246481_s_at	AT5G15960.1	| Symbols: KIN1 | stress-responsive protein (KIN1) / stress-induced protein (KIN1) | chr5:5209992-5210473 FORWARD LENGTH=67	Down	------	blue	3.47319	3.09173	0.757831			246076_at	AT5G20280.1	| Symbols: ATSPS1F, SPS1F | sucrose phosphate synthase 1F | chr5:6844994-6849997 REVERSE LENGTH=1044	Down	------	darkred	10.1596	0.910263	-0.73317
246484_at	AT5G16040.1	| Symbols: | Regulator of chromosome condensation (RCC1) family protein | chr5:5240860-5243308 REVERSE LENGTH=397	Up	------	blue	8.166	4.1831	0.76772			246079_at	AT5G20450.1	| Symbols: | CONTAINS InterPro DOMAIN/s: Dilute (InterPro:IPR002710); BEST Arabidopsis thaliana protein match is: Myosin family protein with Dil domain (TAIR:AT5G20490.2); Has 1723 Blast hits to 1458 proteins in 355 species: Archae - 28; Bacteria - 353; M	Up	------	royalblue	4.601	0.567892	0.714406
246486_at	AT5G15910.1	| Symbols: | NAD(P)-binding Rossmann-fold superfamily protein | chr5:5193207-5195202 FORWARD LENGTH=270	Up	------	cyan	4.51154	3.1755	0.751845			246097_at	AT5G20270.1	| Symbols: HHP1 | heptahelical transmembrane protein1 | chr5:6841025-6842656 REVERSE LENGTH=333	Down	------	purple	5.42069	2.74855	0.450325
246487_at	AT5G16030.1	| Symbols: | unknown protein; BEST Arabidopsis thaliana protein match is: unknown protein (TAIR:AT3G02500.1); Has 30201 Blast hits to 17322 proteins in 780 species: Archae - 12; Bacteria - 1396; Metazoa - 17338; Fungi - 3422; Plants - 5037; Viruses - 0; O	Up	------	saddlebrown	12.115	1.45778	0.820836			246099_at	AT5G20230.1	| Symbols: ATBCB, BCB, SAG14 | blue-copper-binding protein | chr5:6826626-6827408 FORWARD LENGTH=197	Down	------	greenyellow	4.45847	1.47835	0.658836
246488_at	AT5G16010.1	| Symbols: | 3-oxo-5-alpha-steroid 4-dehydrogenase family protein | chr5:5227982-5229012 FORWARD LENGTH=269	Down	------	blue	2.58284	2.03967	0.680451			246103_at	AT5G28640.1	| Symbols: AN3, GIF, GIF1, ATGIF1 | SSXT family protein | chr5:10647831-10649620 REVERSE LENGTH=211	Up	------	purple	45.7845	40.5114	0.804984
246490_at	AT5G15950.2	| Symbols: | Adenosylmethionine decarboxylase family protein | chr5:5206706-5207794 FORWARD LENGTH=363	Down	------	cyan	3.33146	1.3743	0.699587			246108_at	AT5G28630.1	| Symbols: | glycine-rich protein | chr5:10636690-10637136 FORWARD LENGTH=149	Up	------	brown	20.0038	3.73839	0.640752
246493_at	AT5G16180.1	| Symbols: CRS1, ATCRS1 | ortholog of maize chloroplast splicing factor CRS1 | chr5:5279884-5282898 FORWARD LENGTH=721	Down	------	green	1.54902	0.928987	0.748981			246114_at	AT5G20250.4	| Symbols: DIN10 | Raffinose synthase family protein | chr5:6833730-6836635 FORWARD LENGTH=845	Up	------	brown	16.1634	12.6171	0.881188
246496_at	AT5G16210.1	| Symbols: | HEAT repeat-containing protein | chr5:5290999-5297779 REVERSE LENGTH=1181	Down	------	green	2.58429	1.64476	0.819236			246124_at	AT5G20060.3	| Symbols: | alpha/beta-Hydrolases superfamily protein | chr5:6776800-6779447 FORWARD LENGTH=253	Up	------	purple	19.9891	17.81	0.788827
246502_at	AT5G16240.1	| Symbols: | Plant stearoyl-acyl-carrier-protein desaturase family protein | chr5:5306981-5309639 FORWARD LENGTH=395	Up	------	blue	0.175884	0.0614547	0.347813			246125_at	AT5G19875.1	| Symbols: | unknown protein; FUNCTIONS IN: molecular_function unknown; INVOLVED IN: response to oxidative stress; LOCATED IN: endomembrane system; EXPRESSED IN: 21 plant structures; EXPRESSED DURING: 13 growth stages; BEST Arabidopsis thaliana protein ma	Down	------	purple	6.70956	3.92776	-0.606699
246503_at	AT5G16130.1	| Symbols: | Ribosomal protein S7e family protein | chr5:5268984-5269912 FORWARD LENGTH=191	Up	------	cyan	1.459	1.19722	0.602721			246126_at	AT5G20070.1	| Symbols: ATNUDT19, ATNUDX19, NUDX19 | nudix hydrolase homolog 19 | chr5:6779893-6782308 FORWARD LENGTH=439	Down	------	grey	0.619076	0.161947	0.458511
246505_at	AT5G16250.1	| Symbols: | unknown protein; BEST Arabidopsis thaliana protein match is: unknown protein (TAIR:AT3G02640.1); Has 1807 Blast hits to 1807 proteins in 277 species: Archae - 0; Bacteria - 0; Metazoa - 736; Fungi - 347; Plants - 385; Viruses - 0; Other Eukar	Up	------	darkgreen	0.700562	0.495132	0.465396			246137_at	AT5G28490.1	| Symbols: LSH1 | Protein of unknown function (DUF640) | chr5:10454541-10455113 REVERSE LENGTH=191	Up	------	brown	0.927623	0.442751	0.302985
246508_at	AT5G16150.3	| Symbols: GLT1, PGLCT | plastidic GLC translocator | chr5:5272904-5275678 FORWARD LENGTH=547	Up	------	blue	4.61638	3.05283	-0.652098			246139_at	AT5G19900.1	| Symbols: | PRLI-interacting factor, putative | chr5:6728561-6730045 REVERSE LENGTH=495	Down	------	darkturquoise	3.37742	0.650771	-0.727709
246511_at	AT5G15490.1	| Symbols: | UDP-glucose 6-dehydrogenase family protein | chr5:5027872-5029314 REVERSE LENGTH=481	Down	------	blue	2.23949	1.15002	0.585063			246142_at	AT5G19970.1	| Symbols: | unknown protein; Has 1807 Blast hits to 1807 proteins in 277 species: Archae - 0; Bacteria - 0; Metazoa - 736; Fungi - 347; Plants - 385; Viruses - 0; Other Eukaryotes - 339 (source: NCBI BLink). | chr5:6747550-6748641 FORWARD LENGTH=364	Up	------	brown	6.25447	4.54085	0.759455
246513_at	AT5G15680.1	| Symbols: | ARM repeat superfamily protein | chr5:5101188-5110793 REVERSE LENGTH=2154	Down	------	blue	1.04486	0.825932	-0.560149			246149_at	AT5G19890.1	| Symbols: | Peroxidase superfamily protein | chr5:6724372-6725877 REVERSE LENGTH=329	Up	------	darkred	15.9718	3.64878	0.815305
246514_at	AT5G15700.1	| Symbols: | DNA/RNA polymerases superfamily protein | chr5:5115793-5121609 REVERSE LENGTH=1012	Up	------	darkgreen	3.93178	2.51914	-0.778727			246154_at	AT5G19940.1	| Symbols: | Plastid-lipid associated protein PAP / fibrillin family protein | chr5:6739693-6740661 FORWARD LENGTH=240	Up	------	black	50.4741	39.785	0.802156
246518_at	AT5G15770.1	| Symbols: AtGNA1, GNA1 | glucose-6-phosphate acetyltransferase 1 | chr5:5144093-5144542 REVERSE LENGTH=150	Down	------	darkgreen	12.0014	9.5189	0.821313			246158_at	AT5G19855.1	| Symbols: | Chaperonin-like RbcX protein | chr5:6712166-6713445 REVERSE LENGTH=204	Down	------	black	7.55664	2.35194	0.432236
246521_at	AT5G15810.1	| Symbols: | N2,N2-dimethylguanosine tRNA methyltransferase | chr5:5157798-5161121 FORWARD LENGTH=692	Up	------	cyan	12.148	10.9987	0.800115			246159_at	AT5G20935.1	| Symbols: | unknown protein; CONTAINS InterPro DOMAIN/s: Protein of unknown function DUF3148 (InterPro:IPR021495); Has 30201 Blast hits to 17322 proteins in 780 species: Archae - 12; Bacteria - 1396; Metazoa - 17338; Fungi - 3422; Plants - 5037; Viruses	Up	------	black	50.7787	45.2367	0.856219
246523_at	AT5G15850.1	| Symbols: COL1, ATCOL1 | CONSTANS-like 1 | chr5:5176297-5177473 REVERSE LENGTH=356	Down	CO-like	grey60	5.95368	2.06777	0.827678			246161_at	AT5G20900.1	| Symbols: JAZ12, TIFY3B | jasmonate-zim-domain protein 12 | chr5:7090883-7092201 FORWARD LENGTH=188	Down	------	salmon	2.52498	0.427826	0.55689
246527_at	AT5G15750.1	| Symbols: | Alpha-L RNA-binding motif/Ribosomal protein S4 family protein | chr5:5141449-5142701 FORWARD LENGTH=183	Up	------	cyan	34.5168	21.0294	0.888911			246170_at	AT5G32450.1	| Symbols: | RNA binding (RRM/RBD/RNP motifs) family protein | chr5:12079707-12081317 FORWARD LENGTH=268	Up	------	salmon	15.6851	5.93651	-0.871246
246528_at	AT5G15640.1	| Symbols: | Mitochondrial substrate carrier family protein | chr5:5087590-5089677 FORWARD LENGTH=324	Up	------	cyan	3.813	1.16402	0.630581			246184_at	AT5G20950.2	| Symbols: | Glycosyl hydrolase family protein | chr5:7107609-7110775 REVERSE LENGTH=625	Up	------	white	8.82214	0.460787	0.71309
246536_at	AT5G15920.1	| Symbols: SMC5 | structural maintenance of chromosomes 5 | chr5:5196210-5199559 FORWARD LENGTH=1054	Up	------	blue	2.65076	1.21988	0.669805			246189_at	AT5G20910.1	| Symbols: AIP2 | RING/U-box superfamily protein | chr5:7092663-7094310 REVERSE LENGTH=311	Down	------	salmon	9.88046	1.36384	0.706256
246542_at	AT5G15020.1	| Symbols: SNL2 | SIN3-like 2 | chr5:4859408-4865569 REVERSE LENGTH=1368	Down	------	blue	1.27876	0.776091	-0.721382			246195_at	AT4G36410.1	| Symbols: UBC17 | ubiquitin-conjugating enzyme 17 | chr4:17201969-17202890 FORWARD LENGTH=162	Up	------	brown	12.2957	8.72821	0.847772
246547_at	AT5G14970.1	| Symbols: | unknown protein; BEST Arabidopsis thaliana protein match is: unknown protein (TAIR:AT2G14910.1); Has 579 Blast hits to 397 proteins in 95 species: Archae - 0; Bacteria - 294; Metazoa - 0; Fungi - 0; Plants - 86; Viruses - 0; Other Eukaryotes	Up	------	darkgreen	3.04174	2.90404	0.700349			246200_at	AT4G37240.1	| Symbols: | unknown protein; FUNCTIONS IN: molecular_function unknown; INVOLVED IN: N-terminal protein myristoylation; LOCATED IN: cellular_component unknown; EXPRESSED IN: 22 plant structures; EXPRESSED DURING: 13 growth stages; BEST Arabidopsis thalian	Up	------	purple	11.0885	8.02633	0.703673
246548_at	AT5G14910.1	| Symbols: | Heavy metal transport/detoxification superfamily protein | chr5:4823815-4825196 FORWARD LENGTH=179	Up	------	darkgreen	5.94021	5.58014	0.719004			246202_at	AT4G37040.1	| Symbols: MAP1D | methionine aminopeptidase 1D | chr4:17455175-17457085 FORWARD LENGTH=351	Up	------	black	29.9192	26.9213	0.831622
246554_at	AT5G15450.1	| Symbols: APG6, CLPB3, CLPB-P | casein lytic proteinase B3 | chr5:5014399-5018255 REVERSE LENGTH=969	Down	------	cyan	2.87436	1.9002	0.744088			246208_at	AT4G36490.1	| Symbols: ATSFH12, SFH12 | SEC14-like 12 | chr4:17222099-17224808 FORWARD LENGTH=544	Down	------	blue	60.7225	59.0373	0.909086
246555_at	AT5G15470.1	| Symbols: GAUT14 | galacturonosyltransferase 14 | chr5:5021433-5024168 REVERSE LENGTH=533	Up	------	cyan	0.946006	0.793126	0.616351			246212_at	AT4G36930.1	| Symbols: SPT | basic helix-loop-helix (bHLH) DNA-binding superfamily protein | chr4:17414167-17415945 FORWARD LENGTH=374	Down	bHLH	midnightblue	8.12774	1.45741	-0.716674
246557_at	AT5G15510.1	| Symbols: | TPX2 (targeting protein for Xklp2) protein family | chr5:5034120-5036614 FORWARD LENGTH=498	Up	------	grey	0.10377	0.0654803	0.393445			246214_at	AT4G36990.1	| Symbols: HSF4, HSFB1, AT-HSFB1, ATHSF4 | heat shock factor 4 | chr4:17440660-17441706 FORWARD LENGTH=285	Down	HSF	black	21.1236	7.54844	-0.676541
246559_at	AT5G15550.1	| Symbols: | Transducin/WD40 repeat-like superfamily protein | chr5:5059051-5062003 REVERSE LENGTH=434	Up	------	cyan	26.7467	17.5402	0.842684			246215_at	AT4G37180.1	| Symbols: | Homeodomain-like superfamily protein | chr4:17504648-17506107 FORWARD LENGTH=357	Down	G2-like	black	4.8697	2.10866	-0.517702
246566_at	AT5G14940.1	| Symbols: | Major facilitator superfamily protein | chr5:4831748-4834312 REVERSE LENGTH=553	Down	------	blue	2.94146	2.05669	0.698866			246219_at	AT4G36760.1	| Symbols: ATAPP1, APP1 | aminopeptidase P1 | chr4:17326688-17329979 FORWARD LENGTH=646	Down	------	lightyellow	6.86419	0.828304	0.708512
246575_at	AT1G31660.1	| Symbols: | CONTAINS InterPro DOMAIN/s: Bystin (InterPro:IPR007955); Has 475 Blast hits to 467 proteins in 210 species: Archae - 0; Bacteria - 9; Metazoa - 155; Fungi - 139; Plants - 55; Viruses - 0; Other Eukaryotes - 117 (source: NCBI BLink). | chr1:11	Up	------	cyan	34.5083	30.3371	0.90556			246222_at	AT4G36900.1	| Symbols: RAP2.10, DEAR4 | related to AP2 10 | chr4:17389015-17389605 FORWARD LENGTH=197	Down	AP2/ERF	greenyellow	12.8936	1.95029	0.756985
246576_at	AT1G31650.1	| Symbols: ATROPGEF14, ROPGEF14 | RHO guanyl-nucleotide exchange factor 14 | chr1:11326474-11329767 REVERSE LENGTH=577	Down	------	blue	2.28014	1.14742	-0.60581			246226_at	AT4G37200.1	| Symbols: HCF164 | Thioredoxin superfamily protein | chr4:17509836-17511230 REVERSE LENGTH=262	Up	------	black	35.9601	27.6528	0.734765
246580_at	AT1G31770.1	| Symbols: ABCG14 | ATP-binding cassette 14 | chr1:11375252-11377644 REVERSE LENGTH=649	Down	------	blue	1.53146	0.992059	-0.586676			246228_at	AT4G36430.1	| Symbols: | Peroxidase superfamily protein | chr4:17204648-17205917 REVERSE LENGTH=332	Up	------	brown	18.1331	13.7949	0.805745
246584_at	AT5G14730.1	| Symbols: | unknown protein; CONTAINS InterPro DOMAIN/s: Protein of unknown function DUF1645 (InterPro:IPR012442); BEST Arabidopsis thaliana protein match is: unknown protein (TAIR:AT3G01513.1); Has 85 Blast hits to 83 proteins in 14 species: Archae - 0;	Up	------	cyan	0.415976	0.241509	0.216826			246230_at	AT4G36710.1	| Symbols: | GRAS family transcription factor | chr4:17306060-17307520 FORWARD LENGTH=487	Down	GRAS	darkred	6.44644	1.28321	0.70199
246585_at	AT5G14750.1	| Symbols: WER, ATMYB66, WER1, MYB66 | myb domain protein 66 | chr5:4763656-4764738 REVERSE LENGTH=204	Up	MYB	cyan	0.952312	0.671951	0.597529			246231_at	AT4G37080.1	| Symbols: | Protein of unknown function, DUF547 | chr4:17474205-17476716 FORWARD LENGTH=598	Up	------	salmon	18.4097	3.69464	-0.769459
246591_at	AT5G14880.1	| Symbols: | Potassium transporter family protein | chr5:4814244-4817667 FORWARD LENGTH=782	Up	------	blue	1.66873	1.00539	-0.60254			246232_at	AT4G36630.1	| Symbols: EMB2754 | Vacuolar sorting protein 39 | chr4:17272088-17276524 REVERSE LENGTH=1001	Down	------	purple	1.03611	0.377266	-0.376542
246593_at	AT5G14790.1	| Symbols: | ARM repeat superfamily protein | chr5:4784058-4785508 FORWARD LENGTH=347	Down	------	darkgreen	0.648363	0.280044	0.464225			246233_at	AT4G36550.1	| Symbols: | ARM repeat superfamily protein | chr4:17245400-17247926 REVERSE LENGTH=719	Up	------	orange	1.96223	0.174806	0.523789
246596_at	AT5G14740.2	| Symbols: CA2, CA18, BETA CA2 | carbonic anhydrase 2 | chr5:4760536-4762382 FORWARD LENGTH=260	Up	------	darkgreen	3.37087	2.22819	0.596688			246235_at	AT4G36830.1	| Symbols: HOS3-1 | GNS1/SUR4 membrane protein family | chr4:17349511-17350380 FORWARD LENGTH=290	Down	------	black	3.22383	1.27417	-0.473481
246597_at	AT5G14760.1	| Symbols: AO | L-aspartate oxidase | chr5:4769133-4772012 FORWARD LENGTH=652	Up	------	cyan	9.27845	5.50503	0.823909			246238_at	AT4G36670.1	| Symbols: | Major facilitator superfamily protein | chr4:17287680-17289483 REVERSE LENGTH=494	Up	------	blue	11.9721	6.57672	-0.726778
246614_at	AT5G35410.1	| Symbols: SOS2, SNRK3.11, CIPK24, ATSOS2 | Protein kinase superfamily protein | chr5:13634933-13638062 FORWARD LENGTH=447	Up	------	cyan	0.815375	0.679049	0.501987			246242_at	AT4G36600.1	| Symbols: | Late embryogenesis abundant (LEA) protein | chr4:17263666-17264968 FORWARD LENGTH=354	Down	------	blue	8.6364	3.76155	0.636897
246623_at	AT1G48920.1	| Symbols: ATNUC-L1, PARL1, NUC-L1 | nucleolin like 1 | chr1:18098186-18101422 FORWARD LENGTH=558	Up	------	cyan	19.4222	14.4337	0.860202			246244_at	AT4G37250.1	| Symbols: | Leucine-rich repeat protein kinase family protein | chr4:17527789-17530191 REVERSE LENGTH=769	Up	------	purple	9.25393	5.43683	0.589727
246630_at	AT1G50730.1	| Symbols: | unknown protein; Has 218 Blast hits to 209 proteins in 78 species: Archae - 0; Bacteria - 0; Metazoa - 141; Fungi - 2; Plants - 33; Viruses - 0; Other Eukaryotes - 42 (source: NCBI BLink). | chr1:18795275-18802098 FORWARD LENGTH=924	Up	------	darkgreen	4.19193	3.13019	0.720822			246253_at	AT4G37260.1	| Symbols: MYB73, ATMYB73 | myb domain protein 73 | chr4:17540602-17541564 FORWARD LENGTH=321	Down	MYB	magenta	0.884834	0.464473	0.552813
246632_at	AT1G29710.1	| Symbols: | Tetratricopeptide repeat (TPR)-like superfamily protein | chr1:10387673-10389100 FORWARD LENGTH=476	Up	------	blue	2.69504	1.92739	0.611882			246259_at	AT1G31830.1	| Symbols: | Amino acid permease family protein | chr1:11418875-11420362 REVERSE LENGTH=496	Down	------	brown	3.9161	1.44911	-0.589884
246651_at	AT5G35170.2	| Symbols: | adenylate kinase family protein | chr5:13419278-13423381 FORWARD LENGTH=581	Up	------	red	2.19414	0.712791	0.777326			246260_at	AT1G31820.1	| Symbols: | Amino acid permease family protein | chr1:11416691-11418139 REVERSE LENGTH=483	Down	------	purple	34.476	29.1252	-0.797156
246654_s_at	AT5G35210.2	| Symbols: | metalloendopeptidases;zinc ion binding;DNA binding | chr5:13476213-13482238 REVERSE LENGTH=1540	Down	------	red	3.07143	0.751053	0.752128			246262_at	AT1G31790.1	| Symbols: | Tetratricopeptide repeat (TPR)-like superfamily protein | chr1:11394744-11395973 REVERSE LENGTH=410	Down	------	salmon	16.3333	2.93972	0.74627
246674_at	AT5G30490.2	| Symbols: | FUNCTIONS IN: molecular_function unknown; INVOLVED IN: biological_process unknown; LOCATED IN: cellular_component unknown; EXPRESSED IN: 22 plant structures; EXPRESSED DURING: 13 growth stages; CONTAINS InterPro DOMAIN/s: Craniofacial develop	Up	------	blue	2.75574	2.21229	0.675619			246265_at	AT1G31860.1	| Symbols: AT-IE, HISN2 | histidine biosynthesis bifunctional protein (HISIE) | chr1:11434250-11436530 REVERSE LENGTH=282	Up	------	purple	28.9727	26.5703	0.792168
246699_at	AT5G27990.1	| Symbols: | Pre-rRNA-processing protein TSR2, conserved region | chr5:10017358-10018265 FORWARD LENGTH=185	Up	------	blue	12.839	6.84132	0.783452			246268_at	AT1G31800.1	| Symbols: CYP97A3, LUT5 | cytochrome P450, family 97, subfamily A, polypeptide 3 | chr1:11396440-11399470 FORWARD LENGTH=596	Up	------	black	39.7798	37.1403	0.841735
246701_at	AT5G28020.6	| Symbols: CYSD2, ATCYSD2 | cysteine synthase D2 | chr5:10026395-10028166 REVERSE LENGTH=324	Up	------	blue	1.2895	0.624736	-0.600601			246269_at	AT4G37110.1	| Symbols: | Zinc-finger domain of monoamine-oxidase A repressor R1 | chr4:17484343-17486197 REVERSE LENGTH=418	Up	------	purple	20.6016	18.6678	0.794995
246708_at	AT5G28150.1	| Symbols: | Plant protein of unknown function (DUF868) | chr5:10135826-10136695 FORWARD LENGTH=290	Up	------	blue	3.41567	2.89318	0.765788			246270_at	AT4G36500.1	| Symbols: | unknown protein; FUNCTIONS IN: molecular_function unknown; INVOLVED IN: biological_process unknown; LOCATED IN: mitochondrion; EXPRESSED IN: 22 plant structures; EXPRESSED DURING: 13 growth stages; BEST Arabidopsis thaliana protein match is:	Down	------	blue	48.533	35.3866	-0.892044
246736_at	AT5G27560.1	| Symbols: | Domain of unknown function (DUF1995) | chr5:9731758-9733644 FORWARD LENGTH=342	Up	------	darkgreen	1.10295	1.07008	0.551152			246272_at	AT4G37150.1	| Symbols: ATMES9, MES9 | methyl esterase 9 | chr4:17492985-17494057 REVERSE LENGTH=257	Down	------	purple	9.8985	4.13445	-0.580739
246737_at	AT5G27710.1	| Symbols: | unknown protein; Has 49 Blast hits to 49 proteins in 17 species: Archae - 0; Bacteria - 0; Metazoa - 0; Fungi - 0; Plants - 48; Viruses - 0; Other Eukaryotes - 1 (source: NCBI BLink). | chr5:9813069-9815018 FORWARD LENGTH=336	Down	------	blue	4.5101	3.28214	-0.772952			246275_at	AT4G36540.1	| Symbols: BEE2 | BR enhanced expression 2 | chr4:17243699-17244965 FORWARD LENGTH=305	Up	bHLH	purple	51.1525	13.8946	0.608305
246738_at	AT5G27740.1	| Symbols: EMB161, EMB2775, EMB251, RFC3 | ATPase family associated with various cellular activities (AAA) | chr5:9823831-9826869 FORWARD LENGTH=355	Up	------	cyan	0.924359	0.786629	0.675752			246279_at	AT4G36740.1	| Symbols: HB-5, ATHB40, HB40 | homeobox protein 40 | chr4:17314649-17316314 REVERSE LENGTH=217	Down	HD-ZIP	blue	0.874245	0.288134	0.390892
246742_at	AT5G27840.2	| Symbols: TOPP8 | Calcineurin-like metallo-phosphoesterase superfamily protein | chr5:9863465-9864828 REVERSE LENGTH=325	Down	------	darkgreen	1.88802	1.23051	0.668555			246284_at	AT4G36780.1	| Symbols: BEH2 | BES1/BZR1 homolog 2 | chr4:17332989-17334212 REVERSE LENGTH=266	Down	BES1	darkgrey	5.90243	1.19143	0.742661
246744_at	AT5G27760.1	| Symbols: | Hypoxia-responsive family protein | chr5:9830396-9831559 FORWARD LENGTH=97	Up	------	blue	3.16738	2.1518	0.68604			246289_at	AT3G56880.1	| Symbols: | VQ motif-containing protein | chr3:21060044-21060781 FORWARD LENGTH=246	Down	------	magenta	9.13979	6.68211	0.788225
246745_at	AT5G27770.1	| Symbols: | Ribosomal L22e protein family | chr5:9836166-9837113 FORWARD LENGTH=125	Up	------	blue	1.78735	1.44586	0.610622			246293_at	AT3G56710.1	| Symbols: SIB1 | sigma factor binding protein 1 | chr3:21007053-21007508 REVERSE LENGTH=152	Down	------	orange	10.694	1.1149	0.771833
246749_at	AT5G27830.4	| Symbols: | FUNCTIONS IN: molecular_function unknown; INVOLVED IN: response to oxidative stress; EXPRESSED IN: 22 plant structures; EXPRESSED DURING: 13 growth stages; CONTAINS InterPro DOMAIN/s: Folate receptor, conserved region (InterPro:IPR018143). |	Down	------	darkgreen	2.59398	1.60728	0.569573			246294_at	AT3G56910.1	| Symbols: PSRP5 | plastid-specific 50S ribosomal protein 5 | chr3:21069558-21070257 REVERSE LENGTH=149	Up	------	black	108.78	100.845	0.940113
246756_at	AT5G27930.2	| Symbols: | Protein phosphatase 2C family protein | chr5:9958199-9960219 REVERSE LENGTH=374	Down	------	blue	8.75236	8.02835	0.848863			246299_at	AT3G51810.1	| Symbols: ATEM1, GEA1, AT3, EM1 | Stress induced protein | chr3:19214818-19215461 FORWARD LENGTH=153	Down	------	lightyellow	2.59787	1.83546	0.76129
246758_at	AT5G27850.1	| Symbols: | Ribosomal protein L18e/L15 superfamily protein | chr5:9873169-9874297 FORWARD LENGTH=188	Up	------	cyan	4.4776	3.78016	0.691182			246300_at	AT3G51830.1	| Symbols: ATG5, SAC8 | SAC domain-containing protein 8 | chr3:19220237-19225092 FORWARD LENGTH=589	Down	------	purple	6.55708	4.26643	-0.600655
246759_at	AT5G27950.1	| Symbols: | P-loop containing nucleoside triphosphate hydrolases superfamily protein | chr5:9984774-9987493 FORWARD LENGTH=626	Down	------	green	5.39094	2.55816	0.861664			246302_at	AT3G51860.1	| Symbols: CAX3, ATHCX1, CAX1-LIKE, ATCAX3 | cation exchanger 3 | chr3:19239458-19242519 FORWARD LENGTH=460	Up	------	cyan	0.998388	0.219269	0.581706
246765_at	AT5G27330.1	| Symbols: | Prefoldin chaperone subunit family protein | chr5:9632997-9634883 REVERSE LENGTH=629	Up	------	cyan	1.58559	0.996467	0.691396			246305_at	AT3G51890.1	| Symbols: | Clathrin light chain protein | chr3:19249686-19250890 REVERSE LENGTH=259	Down	------	purple	45.1311	30.5668	-0.828633
246768_at	AT5G27400.1	| Symbols: | S-adenosyl-L-methionine-dependent methyltransferases superfamily protein | chr5:9676362-9678285 FORWARD LENGTH=370	Up	------	red	6.22992	1.72781	0.818515			246307_at	AT3G51800.1	| Symbols: ATG2, EBP1, ATEBP1 | metallopeptidase M24 family protein | chr3:19211261-19213568 REVERSE LENGTH=393	Up	------	purple	39.2165	34.2911	0.832752
246772_at	AT5G27490.1	| Symbols: | Integral membrane Yip1 family protein | chr5:9703130-9704653 REVERSE LENGTH=283	Down	------	darkgreen	1.99036	1.16733	0.556906			246308_at	AT3G51820.1	| Symbols: ATG4, G4, CHLG | UbiA prenyltransferase family protein | chr3:19216301-19218934 REVERSE LENGTH=388	Up	------	black	79.813	75.4256	0.908826
246775_at	AT5G27540.2	| Symbols: MIRO1 | MIRO-related GTP-ase 1 | chr5:9722816-9727112 FORWARD LENGTH=649	Up	------	cyan	12.7016	9.31307	0.834964			246310_at	AT3G51895.1	| Symbols: SULTR3;1, AST12 | sulfate transporter 3;1 | chr3:19251503-19255677 REVERSE LENGTH=659	Down	------	brown	4.06867	2.39377	-0.628305
246779_at	AT5G27520.1	| Symbols: PNC2 | peroxisomal adenine nucleotide carrier 2 | chr5:9714664-9716244 REVERSE LENGTH=322	Down	------	darkgreen	1.5705	1.17808	-0.563242			246313_at	AT1G31920.1	| Symbols: | Tetratricopeptide repeat (TPR)-like superfamily protein | chr1:11461864-11463684 REVERSE LENGTH=607	Up	------	black	39.5629	33.9789	0.853431
246781_at	AT5G27350.1	| Symbols: SFP1 | Major facilitator superfamily protein | chr5:9648958-9654176 FORWARD LENGTH=475	Down	------	lightgreen	2.38281	0.470907	0.676147			246315_at	AT3G56870.1	| Symbols: | unknown protein; Has 204 Blast hits to 201 proteins in 58 species: Archae - 0; Bacteria - 10; Metazoa - 72; Fungi - 8; Plants - 41; Viruses - 0; Other Eukaryotes - 73 (source: NCBI BLink). | chr3:21053077-21055518 FORWARD LENGTH=701	Up	------	purple	32.2851	18.4775	0.726179
246786_at	AT5G27410.2	| Symbols: | D-aminoacid aminotransferase-like PLP-dependent enzymes superfamily protein | chr5:9676362-9682468 FORWARD LENGTH=937	Down	------	green	2.29655	1.30596	0.804508			246325_at	AT1G16540.1	| Symbols: SIR3, LOS5, ABA3, ATABA3, ACI2 | molybdenum cofactor sulfurase (LOS5) (ABA3) | chr1:5659465-5665201 FORWARD LENGTH=820	Down	------	black	6.98762	3.04947	-0.589017
246789_at	AT5G27600.1	| Symbols: LACS7, ATLACS7 | long-chain acyl-CoA synthetase 7 | chr5:9742616-9746795 FORWARD LENGTH=701	Down	------	lightgreen	1.61963	0.448736	0.656097			246329_at	AT3G43610.1	| Symbols: | Spc97 / Spc98 family of spindle pole body (SBP) component | chr3:15517772-15523927 REVERSE LENGTH=1208	Up	------	purple	37.0933	33.6916	0.863546
246792_at	AT5G27290.1	| Symbols: | unknown protein; LOCATED IN: chloroplast; EXPRESSED IN: 22 plant structures; EXPRESSED DURING: 13 growth stages; BEST Arabidopsis thaliana protein match is: unknown protein (TAIR:AT1G54680.3); Has 30201 Blast hits to 17322 proteins in 780 spe	Up	------	darkgreen	12.9172	12.4724	0.854753			246330_at	AT3G43600.1	| Symbols: AAO2, AO3, atAO-2, AOgamma, AtAO3 | aldehyde oxidase 2 | chr3:15512778-15517375 REVERSE LENGTH=1322	Up	------	blue	10.1979	8.85998	-0.752281
246794_s_at	AT5G27010.1	| Symbols: | ARM repeat superfamily protein | chr5:9503315-9507569 REVERSE LENGTH=864	Up	------	cyan	2.2722	2.0727	0.730712			246335_at	AT3G44880.1	| Symbols: ACD1, LLS1, PAO | Pheophorbide a oxygenase family protein with Rieske [2Fe-2S] domain | chr3:16383858-16386204 FORWARD LENGTH=538	Down	------	purple	27.4859	16.6067	-0.719803
246796_at	AT5G26770.1	| Symbols: | unknown protein; BEST Arabidopsis thaliana protein match is: unknown protein (TAIR:AT3G05830.1); Has 30201 Blast hits to 17322 proteins in 780 species: Archae - 12; Bacteria - 1396; Metazoa - 17338; Fungi - 3422; Plants - 5037; Viruses - 0; O	Down	------	blue	1.33143	0.832885	0.562483			246339_at	AT3G44890.1	| Symbols: RPL9 | ribosomal protein L9 | chr3:16386505-16387963 FORWARD LENGTH=198	Up	------	black	56.0947	43.2274	0.794287
246797_at	AT5G26790.1	| Symbols: | unknown protein; BEST Arabidopsis thaliana protein match is: unknown protein (TAIR:AT1G06475.1); Has 30201 Blast hits to 17322 proteins in 780 species: Archae - 12; Bacteria - 1396; Metazoa - 17338; Fungi - 3422; Plants - 5037; Viruses - 0; O	Up	------	darkgreen	4.59521	3.98642	0.739513			246340_s_at	AT3G44860.1	| Symbols: FAMT | farnesoic acid carboxyl-O-methyltransferase | chr3:16379689-16380939 FORWARD LENGTH=349	Down	------	purple	15.1973	11.2865	-0.734262
246799_at	AT5G26940.4	| Symbols: | Polynucleotidyl transferase, ribonuclease H-like superfamily protein | chr5:9481429-9482647 FORWARD LENGTH=317	Up	------	blue	6.20766	4.69331	0.753069			246343_at	AT3G56720.2	| Symbols: | unknown protein; FUNCTIONS IN: molecular_function unknown; INVOLVED IN: biological_process unknown; LOCATED IN: cellular_component unknown; EXPRESSED IN: 24 plant structures; EXPRESSED DURING: 15 growth stages. | chr3:21011354-21013264 FORWAR	Down	------	brown	5.42459	1.64547	-0.496387
246803_at	AT5G26980.2	| Symbols: SYP41, ATSYP41, ATTLG2A | syntaxin of plants 41 | chr5:9488724-9490604 REVERSE LENGTH=323	Down	------	blue	1.20801	0.532818	-0.606433			246346_at	AT3G56810.1	| Symbols: | unknown protein; FUNCTIONS IN: molecular_function unknown; INVOLVED IN: biological_process unknown; LOCATED IN: chloroplast; EXPRESSED IN: 22 plant structures; EXPRESSED DURING: 13 growth stages; Has 14 Blast hits to 14 proteins in 7 species:	Up	------	purple	15.2915	12.4872	0.762564
246809_s_at	AT5G27140.1	| Symbols: | NOP56-like pre RNA processing ribonucleoprotein | chr5:9548542-9550597 FORWARD LENGTH=446	Up	------	cyan	13.6109	10.5006	0.824861			246371_at	AT1G51940.1	| Symbols: | protein kinase family protein / peptidoglycan-binding LysM domain-containing protein | chr1:19296092-19298941 REVERSE LENGTH=652	Up	------	greenyellow	6.0264	0.97971	-0.655157
246821_at	AT5G26920.1	| Symbols: CBP60G | Cam-binding protein 60-like G | chr5:9475860-9478448 FORWARD LENGTH=564	Down	------	darkgrey	0.329791	0.182813	0.630504			246376_at	AT1G51950.1	| Symbols: IAA18 | indole-3-acetic acid inducible 18 | chr1:19305670-19307130 FORWARD LENGTH=268	Down	------	greenyellow	2.82611	0.760733	0.590171
246822_at	AT5G26960.1	| Symbols: | Galactose oxidase/kelch repeat superfamily protein | chr5:9484908-9486149 REVERSE LENGTH=414	Down	------	darkgreen	1.84806	1.47543	0.688269			246380_at	AT1G57750.1	| Symbols: MAH1, CYP96A15 | cytochrome P450, family 96, subfamily A, polypeptide 15 | chr1:21384186-21385679 REVERSE LENGTH=498	Up	------	blue	28.5799	23.2509	0.844204
246824_at	AT5G26990.1	| Symbols: | Drought-responsive family protein | chr5:9491366-9493639 FORWARD LENGTH=223	Down	------	blue	0.961509	0.587739	-0.585964			246384_at	AT1G77370.1	| Symbols: | Glutaredoxin family protein | chr1:29073916-29074642 FORWARD LENGTH=131	Down	------	black	7.21944	1.90106	-0.514337
246825_at	AT5G26260.1	| Symbols: | TRAF-like family protein | chr5:9200492-9202153 FORWARD LENGTH=352	Down	------	lightgreen	3.70902	2.82453	0.895214			246393_at	AT1G58150.1	| Symbols: | unknown protein; FUNCTIONS IN: molecular_function unknown; INVOLVED IN: in 9 processes; LOCATED IN: cellular_component unknown; EXPRESSED IN: 22 plant structures; EXPRESSED DURING: 13 growth stages; Has 1 Blast hits to 1 proteins in 1 species	Up	------	lightcyan	0.384047	0.132015	-0.529747
246827_at	AT5G26330.1	| Symbols: | Cupredoxin superfamily protein | chr5:9241614-9242635 REVERSE LENGTH=188	Down	------	darkgreen	2.01408	1.68346	0.741612			246396_at	AT1G58180.4	| Symbols: BCA6 | beta carbonic anhydrase 6 | chr1:21538010-21539711 REVERSE LENGTH=291	Down	------	lightgreen	13.0703	1.56597	-0.765115
246831_at	AT5G26340.1	| Symbols: MSS1, STP13, ATSTP13 | Major facilitator superfamily protein | chr5:9243851-9246994 REVERSE LENGTH=527	Down	------	darkturquoise	1.81145	0.60077	0.832703			246400_at	AT1G57540.3	| Symbols: | unknown protein; FUNCTIONS IN: molecular_function unknown; INVOLVED IN: biological_process unknown; LOCATED IN: cellular_component unknown; EXPRESSED IN: 23 plant structures; EXPRESSED DURING: 13 growth stages; Has 29 Blast hits to 29 protein	Down	------	purple	3.91099	1.68735	-0.545
246832_at	AT5G26600.1	| Symbols: | Pyridoxal phosphate (PLP)-dependent transferases superfamily protein | chr5:9377455-9378882 FORWARD LENGTH=476	Down	------	blue	4.61061	2.1447	-0.655099			246403_at	AT1G57590.1	| Symbols: | Pectinacetylesterase family protein | chr1:21327458-21329707 REVERSE LENGTH=445	Down	------	salmon	23.7712	4.6703	0.801675
246845_at	AT5G26710.1	| Symbols: | Glutamyl/glutaminyl-tRNA synthetase, class Ic | chr5:9305673-9308247 FORWARD LENGTH=720	Up	------	cyan	4.13139	3.23432	0.738573			246405_at	AT1G57630.1	| Symbols: | Toll-Interleukin-Resistance (TIR) domain family protein | chr1:21345639-21346157 FORWARD LENGTH=173	Down	------	purple	7.711	4.29608	-0.581496
246847_at	AT5G26820.1	| Symbols: ATIREG3, MAR1, RTS3, IREG3 | iron-regulated protein 3 | chr5:9433858-9437005 FORWARD LENGTH=599	Up	------	red	0.827875	0.301295	0.637113			246408_at	AT1G57680.2	| Symbols: | FUNCTIONS IN: molecular_function unknown; INVOLVED IN: biological_process unknown; LOCATED IN: endomembrane system; EXPRESSED IN: 24 plant structures; EXPRESSED DURING: 15 growth stages; CONTAINS InterPro DOMAIN/s: Uncharacterised conserved p	Up	------	salmon	11.4446	4.60377	-0.82705
246856_at	AT5G26210.1	| Symbols: AL4 | alfin-like 4 | chr5:9158566-9160221 REVERSE LENGTH=256	Down	------	darkgreen	1.11302	0.615642	0.643191			246411_at	AT1G57770.1	| Symbols: | FAD/NAD(P)-binding oxidoreductase family protein | chr1:21395254-21398135 FORWARD LENGTH=575	Up	------	black	28.0416	24.8102	0.764181
246860_at	AT5G25840.1	| Symbols: | Protein of unknown function (DUF1677) | chr5:9010909-9011430 REVERSE LENGTH=174	Up	------	grey	0.330785	0.168034	-0.0111919			246415_at	AT5G17160.1	| Symbols: | unknown protein; BEST Arabidopsis thaliana protein match is: unknown protein (TAIR:AT3G03130.1); Has 14330 Blast hits to 10381 proteins in 896 species: Archae - 94; Bacteria - 2881; Metazoa - 4019; Fungi - 1576; Plants - 515; Viruses - 110; O	Up	------	purple	26.3111	24.1334	0.773573
246861_at	AT5G25890.1	| Symbols: IAA28, IAR2 | indole-3-acetic acid inducible 28 | chr5:9033480-9034554 FORWARD LENGTH=176	Down	------	cyan	0.773313	0.464001	0.633061			246417_at	AT5G16990.1	| Symbols: | Zinc-binding dehydrogenase family protein | chr5:5581831-5583849 REVERSE LENGTH=344	Down	------	brown	8.73405	5.19649	-0.771381
246862_at	AT5G25760.2	| Symbols: PEX4 | peroxin4 | chr5:8967983-8969173 FORWARD LENGTH=158	Up	------	blue	1.23705	0.66325	0.549697			246418_at	AT5G16960.1	| Symbols: | Zinc-binding dehydrogenase family protein | chr5:5574537-5575884 REVERSE LENGTH=347	Down	------	blue	69.3299	64.289	0.957423
246865_s_at	AT5G25780.1	| Symbols: EIF3B-2, EIF3B, ATEIF3B-2 | eukaryotic translation initiation factor 3B-2 | chr5:8973420-8976758 REVERSE LENGTH=715	Up	------	cyan	11.4925	9.6399	0.802604			246420_at	AT5G16870.1	| Symbols: | Peptidyl-tRNA hydrolase II (PTH2) family protein | chr5:5546975-5548542 REVERSE LENGTH=170	Up	------	purple	14.936	12.4424	0.784519
246868_at	AT5G26010.1	| Symbols: | Protein phosphatase 2C family protein | chr5:9085512-9087372 REVERSE LENGTH=332	Up	------	cyan	0.650638	0.241949	0.556576			246427_at	AT5G17400.1	| Symbols: ER-ANT1 | endoplasmic reticulum-adenine nucleotide transporter 1 | chr5:5729015-5730104 REVERSE LENGTH=307	Up	------	lightcyan	6.33097	1.697	-0.763109
246885_at	AT5G26230.1	| Symbols: | unknown protein; FUNCTIONS IN: molecular_function unknown; INVOLVED IN: biological_process unknown; LOCATED IN: chloroplast; EXPRESSED IN: 22 plant structures; EXPRESSED DURING: 13 growth stages; Has 1807 Blast hits to 1807 proteins in 277 sp	Up	------	blue	0.458752	0.294114	0.371826			246429_at	AT5G17450.1	| Symbols: | Heavy metal transport/detoxification superfamily protein | chr5:5755386-5756743 FORWARD LENGTH=150	Down	------	purple	18.9268	13.8151	-0.706855
246892_at	AT5G25500.1	| Symbols: | unknown protein; Has 1807 Blast hits to 1807 proteins in 277 species: Archae - 0; Bacteria - 0; Metazoa - 736; Fungi - 347; Plants - 385; Viruses - 0; Other Eukaryotes - 339 (source: NCBI BLink). | chr5:8881118-8882380 FORWARD LENGTH=421	Up	------	blue	0.492777	0.31049	0.625493			246432_at	AT5G17490.1	| Symbols: RGL3 | RGA-like protein 3 | chr5:5764316-5765887 REVERSE LENGTH=524	Down	GRAS	greenyellow	3.6091	1.49819	0.733557
246897_at	AT5G25560.1	| Symbols: | CHY-type/CTCHY-type/RING-type Zinc finger protein | chr5:8899486-8901391 FORWARD LENGTH=309	Down	------	green	3.19874	1.9437	0.812466			246435_at	AT5G17460.1	| Symbols: | unknown protein; FUNCTIONS IN: molecular_function unknown; INVOLVED IN: response to salt stress; LOCATED IN: mitochondrion; Has 30201 Blast hits to 17322 proteins in 780 species: Archae - 12; Bacteria - 1396; Metazoa - 17338; Fungi - 3422; Pl	Down	------	greenyellow	4.0264	1.68904	0.657136
246901_at	AT5G25630.1	| Symbols: | Tetratricopeptide repeat (TPR)-like superfamily protein | chr5:8947426-8949424 FORWARD LENGTH=575	Down	------	red	4.55213	1.23052	0.813456			246445_at	AT5G17630.1	| Symbols: | Nucleotide/sugar transporter family protein | chr5:5809475-5810728 FORWARD LENGTH=418	Up	------	black	12.3361	3.70127	0.570236
246908_at	AT5G25610.1	| Symbols: RD22, ATRD22 | BURP domain-containing protein | chr5:8914498-8916684 REVERSE LENGTH=393	Down	------	darkgreen	1.96618	1.77319	0.638687			246451_at	AT5G16760.1	| Symbols: | Inositol 1,3,4-trisphosphate 5/6-kinase family protein | chr5:5509890-5510849 FORWARD LENGTH=320	Down	------	darkturquoise	6.76198	0.836677	-0.7371
246909_at	AT5G25770.3	| Symbols: | alpha/beta-Hydrolases superfamily protein | chr5:8969308-8971806 REVERSE LENGTH=422	Down	------	blue	4.69264	2.96757	-0.697322			246452_at	AT5G16840.1	| Symbols: BPA1 | binding partner of acd11 1 | chr5:5536042-5538026 FORWARD LENGTH=260	Down	------	brown	10.9847	3.64011	-0.636888
246910_at	AT5G25800.1	| Symbols: | Polynucleotidyl transferase, ribonuclease H-like superfamily protein | chr5:8979761-8982724 REVERSE LENGTH=568	Up	------	cyan	4.23297	2.75742	0.73555			246453_at	AT5G16830.1	| Symbols: SYP21, ATSYP21, PEP12, ATPEP12, PEP12P | syntaxin of plants 21 | chr5:5533076-5535152 REVERSE LENGTH=280	Down	------	greenyellow	9.07548	3.80356	0.789158
246917_at	AT5G25280.2	| Symbols: | serine-rich protein-related | chr5:8773882-8774544 FORWARD LENGTH=221	Down	------	red	0.717678	0.130934	0.588829			246460_at	AT5G16910.1	| Symbols: ATCSLD2, CSLD2 | cellulose-synthase like D2 | chr5:5561679-5565290 FORWARD LENGTH=1146	Down	------	black	15.3622	9.32317	-0.700619
246920_at	AT5G25090.1	| Symbols: ENODL13, AtENODL13 | early nodulin-like protein 13 | chr5:8647117-8647755 REVERSE LENGTH=187	Up	------	blue	0.952203	0.358777	-0.561708			246468_at	AT5G17050.1	| Symbols: UGT78D2 | UDP-glucosyl transferase 78D2 | chr5:5607828-5609392 REVERSE LENGTH=461	Down	------	brown	4.5161	2.07198	-0.641562
246922_at	AT5G25110.1	| Symbols: CIPK25, SnRK3.25 | CBL-interacting protein kinase 25 | chr5:8657740-8659206 REVERSE LENGTH=489	Down	------	blue	8.99399	3.06229	0.625611			246475_at	AT5G16720.1	| Symbols: | Protein of unknown function, DUF593 | chr5:5494309-5496562 FORWARD LENGTH=676	Up	------	purple	13.9072	8.3949	0.630452
246927_s_at	AT5G25260.1	| Symbols: | SPFH/Band 7/PHB domain-containing membrane-associated protein family | chr5:8752751-8754282 FORWARD LENGTH=464	Up	------	lightgreen	1.08083	0.624608	-0.7062			246481_s_at	AT5G15960.1	| Symbols: KIN1 | stress-responsive protein (KIN1) / stress-induced protein (KIN1) | chr5:5209992-5210473 FORWARD LENGTH=67	Down	------	brown	0.505901	0.218363	-0.469573
246930_at	AT5G25220.1	| Symbols: KNAT3 | KNOTTED1-like homeobox gene 3 | chr5:8736208-8738115 FORWARD LENGTH=432	Down	TALE	grey	1.06228	0.288387	0.770072			246483_at	AT5G16000.1	| Symbols: NIK1 | NSP-interacting kinase 1 | chr5:5224264-5227003 FORWARD LENGTH=639	Up	------	salmon	26.4231	9.59478	-0.908121
246932_at	AT5G25190.1	| Symbols: | Integrase-type DNA-binding superfamily protein | chr5:8707007-8707655 REVERSE LENGTH=182	Down	AP2/ERF	blue	1.10017	0.64248	-0.6661			246487_at	AT5G16030.1	| Symbols: | unknown protein; BEST Arabidopsis thaliana protein match is: unknown protein (TAIR:AT3G02500.1); Has 30201 Blast hits to 17322 proteins in 780 species: Archae - 12; Bacteria - 1396; Metazoa - 17338; Fungi - 3422; Plants - 5037; Viruses - 0; O	Up	------	black	27.8885	21.3035	0.76302
246945_s_at	AT5G25040.2	| Symbols: | Major facilitator superfamily protein | chr5:8622185-8623965 FORWARD LENGTH=518	Down	------	darkgreen	1.35774	0.872337	0.643904			246488_at	AT5G16010.1	| Symbols: | 3-oxo-5-alpha-steroid 4-dehydrogenase family protein | chr5:5227982-5229012 FORWARD LENGTH=269	Down	------	blue	16.7104	11.83	-0.76996
246948_at	AT5G25130.1	| Symbols: CYP71B12 | cytochrome P450, family 71, subfamily B, polypeptide 12 | chr5:8668521-8670104 FORWARD LENGTH=497	Down	------	blue	0.14128	0.0916933	-0.312001			246490_at	AT5G15950.2	| Symbols: | Adenosylmethionine decarboxylase family protein | chr5:5206706-5207794 FORWARD LENGTH=363	Down	------	lightcyan	0.729017	0.281084	-0.555218
246954_at	AT5G04830.2	| Symbols: | Nuclear transport factor 2 (NTF2) family protein | chr5:1402294-1403671 REVERSE LENGTH=179	Down	------	cyan	3.16879	2.69947	0.704952			246494_at	AT5G16190.1	| Symbols: ATCSLA11, CSLA11 | cellulose synthase like A11 | chr5:5283663-5286293 REVERSE LENGTH=444	Up	------	blue	11.8609	4.61548	0.67849
246957_at	AT5G24670.1	| Symbols: | Cytidine/deoxycytidylate deaminase family protein | chr5:8448880-8451046 FORWARD LENGTH=401	Down	------	green	2.80688	1.94634	0.838669			246495_at	AT5G16200.1	| Symbols: | 50S ribosomal protein-related | chr5:5289659-5290150 REVERSE LENGTH=164	Down	------	magenta	4.05299	2.52288	0.728638
246962_s_at	AT5G24800.1	| Symbols: ATBZIP9, BZO2H2, BZIP9 | basic leucine zipper 9 | chr5:8515259-8516541 FORWARD LENGTH=278	Down	bZIP	green	0.655519	0.221907	0.637301			246497_at	AT5G16220.1	| Symbols: | Octicosapeptide/Phox/Bem1p family protein | chr5:5298604-5300579 REVERSE LENGTH=477	Down	------	blue	0.587636	0.204021	-0.464096
246965_at	AT5G24840.1	| Symbols: | tRNA (guanine-N-7) methyltransferase | chr5:8533897-8534652 REVERSE LENGTH=252	Up	------	blue	10.7463	8.5539	0.860066			246498_at	AT5G16230.1	| Symbols: | Plant stearoyl-acyl-carrier-protein desaturase family protein | chr5:5303394-5305944 FORWARD LENGTH=402	Up	------	black	6.63245	3.25654	-0.465785
246966_at	AT5G24850.1	| Symbols: CRY3 | cryptochrome 3 | chr5:8535399-8538016 REVERSE LENGTH=527	Up	------	cyan	3.09377	2.70797	0.714366			246502_at	AT5G16240.1	| Symbols: | Plant stearoyl-acyl-carrier-protein desaturase family protein | chr5:5306981-5309639 FORWARD LENGTH=395	Up	------	purple	13.0683	3.72829	0.505676
246982_s_at	AT5G04860.1	| Symbols: | unknown protein; BEST Arabidopsis thaliana protein match is: unknown protein (TAIR:AT3G11760.1); Has 1807 Blast hits to 1807 proteins in 277 species: Archae - 0; Bacteria - 0; Metazoa - 736; Fungi - 347; Plants - 385; Viruses - 0; Other Eukar	Down	------	lightgreen	1.09537	0.581256	0.794889			246503_at	AT5G16130.1	| Symbols: | Ribosomal protein S7e family protein | chr5:5268984-5269912 FORWARD LENGTH=191	Up	------	purple	61.8749	56.9261	0.877706
246985_at	AT5G67290.1	| Symbols: | FAD-dependent oxidoreductase family protein | chr5:26848419-26849755 REVERSE LENGTH=407	Down	------	darkgreen	8.71825	2.6099	0.688074			246505_at	AT5G16250.1	| Symbols: | unknown protein; BEST Arabidopsis thaliana protein match is: unknown protein (TAIR:AT3G02640.1); Has 1807 Blast hits to 1807 proteins in 277 species: Archae - 0; Bacteria - 0; Metazoa - 736; Fungi - 347; Plants - 385; Viruses - 0; Other Eukar	Up	------	purple	88.4355	82.6339	0.926261
246986_at	AT5G67280.1	| Symbols: RLK | receptor-like kinase | chr5:26842430-26845126 REVERSE LENGTH=752	Up	------	darkgreen	0.867722	0.630102	0.598426			246508_at	AT5G16150.3	| Symbols: GLT1, PGLCT | plastidic GLC translocator | chr5:5272904-5275678 FORWARD LENGTH=547	Up	------	brown	9.97528	1.4404	0.50328
246988_at	AT5G67340.1	| Symbols: | ARM repeat superfamily protein | chr5:26864996-26867450 FORWARD LENGTH=708	Down	------	darkgreen	0.93352	0.719634	-0.454099			246509_at	AT5G16715.1	| Symbols: EMB2247 | ATP binding;valine-tRNA ligases;aminoacyl-tRNA ligases;nucleotide binding;ATP binding;aminoacyl-tRNA ligases | chr5:5485353-5493229 FORWARD LENGTH=975	Up	------	black	26.7445	25.109	0.806571
246995_at	AT5G67470.1	| Symbols: ATFH6, FH6 | formin homolog 6 | chr5:26926835-26930212 FORWARD LENGTH=900	Up	------	red	0.9949	0.202283	-0.603064			246510_at	AT5G15410.1	| Symbols: DND1, ATCNGC2, CNGC2 | Cyclic nucleotide-regulated ion channel family protein | chr5:5003460-5006763 REVERSE LENGTH=727	Up	------	black	2.26611	1.22744	0.504949
246998_at	AT5G67370.1	| Symbols: | Protein of unknown function (DUF1230) | chr5:26877667-26879465 REVERSE LENGTH=328	Down	------	darkgreen	0.666576	0.625803	0.480199			246511_at	AT5G15490.1	| Symbols: | UDP-glucose 6-dehydrogenase family protein | chr5:5027872-5029314 REVERSE LENGTH=481	Down	------	purple	9.44455	4.96282	0.584947
247006_at	AT5G67490.1	| Symbols: | unknown protein; CONTAINS InterPro DOMAIN/s: Protein of unknown function DUF1674 (InterPro:IPR012875); Has 30201 Blast hits to 17322 proteins in 780 species: Archae - 12; Bacteria - 1396; Metazoa - 17338; Fungi - 3422; Plants - 5037; Viruses	Down	------	darkgreen	2.23603	1.73911	0.504583			246519_at	AT5G15780.1	| Symbols: | Pollen Ole e 1 allergen and extensin family protein | chr5:5144898-5146297 REVERSE LENGTH=402	Down	------	darkgrey	2.56355	0.679909	0.717595
247012_at	AT5G67580.2	| Symbols: TRB2, ATTRB2, TBP3, ATTBP3 | Homeodomain-like/winged-helix DNA-binding family protein | chr5:26955843-26957073 REVERSE LENGTH=300	Down	MYB_related	darkgreen	1.14528	0.647183	0.514378			246522_at	AT5G15830.1	| Symbols: AtbZIP3, bZIP3 | basic leucine-zipper 3 | chr5:5168591-5169151 FORWARD LENGTH=187	Up	bZIP	brown	8.14739	5.25348	0.800388
247014_at	AT5G67630.1	| Symbols: | P-loop containing nucleoside triphosphate hydrolases superfamily protein | chr5:26967535-26969306 REVERSE LENGTH=470	Up	------	blue	11.4448	7.47206	0.807411			246523_at	AT5G15850.1	| Symbols: COL1, ATCOL1 | CONSTANS-like 1 | chr5:5176297-5177473 REVERSE LENGTH=356	Down	CO-like	lightcyan	6.01937	1.14918	-0.607716
247025_at	AT5G67030.1	| Symbols: ABA1, LOS6, NPQ2, ATABA1, ZEP, IBS3, ATZEP | zeaxanthin epoxidase (ZEP) (ABA1) | chr5:26753745-26757090 REVERSE LENGTH=668	Down	------	grey60	6.30235	2.16755	0.860546			246532_at	AT5G15870.1	| Symbols: | glycosyl hydrolase family 81 protein | chr5:5182641-5184878 REVERSE LENGTH=746	Down	------	magenta	6.91885	3.88138	0.763889
247029_at	AT5G67190.1	| Symbols: DEAR2 | DREB and EAR motif protein 2 | chr5:26809135-26809689 REVERSE LENGTH=185	Up	AP2/ERF	green	0.701198	0.203638	-0.648807			246540_at	AT5G15600.1	| Symbols: SP1L4 | SPIRAL1-like4 | chr5:5078405-5078863 FORWARD LENGTH=128	Up	------	purple	8.70429	6.80655	0.676232
247031_at	AT5G67230.1	| Symbols: IRX14-L, I14H | Nucleotide-diphospho-sugar transferases superfamily protein | chr5:26822506-26824181 FORWARD LENGTH=493	Down	------	darkgreen	2.78383	1.42243	0.736821			246545_at	AT5G15110.1	| Symbols: | Pectate lyase family protein | chr5:4895966-4897682 FORWARD LENGTH=473	Down	------	blue	81.0998	77.9472	0.942778
247032_at	AT5G67240.2	| Symbols: SDN3 | small RNA degrading nuclease 3 | chr5:26824454-26828098 REVERSE LENGTH=763	Up	------	cyan	8.54757	7.47534	0.834709			246547_at	AT5G14970.1	| Symbols: | unknown protein; BEST Arabidopsis thaliana protein match is: unknown protein (TAIR:AT2G14910.1); Has 579 Blast hits to 397 proteins in 95 species: Archae - 0; Bacteria - 294; Metazoa - 0; Fungi - 0; Plants - 86; Viruses - 0; Other Eukaryotes	Up	------	midnightblue	18.2188	6.05906	0.882946
247037_at	AT5G67070.1	| Symbols: RALFL34 | ralf-like 34 | chr5:26768120-26768509 FORWARD LENGTH=130	Up	------	darkgreen	8.09113	5.1275	0.77312			246548_at	AT5G14910.1	| Symbols: | Heavy metal transport/detoxification superfamily protein | chr5:4823815-4825196 FORWARD LENGTH=179	Up	------	black	90.9609	83.7257	0.891159
247040_at	AT5G67150.1	| Symbols: | HXXXD-type acyl-transferase family protein | chr5:26795880-26797226 REVERSE LENGTH=449	Up	------	lightcyan	7.88616	1.84036	0.90111			246549_at	AT5G15050.1	| Symbols: | Core-2/I-branching beta-1,6-N-acetylglucosaminyltransferase family protein | chr5:4871820-4873454 REVERSE LENGTH=435	Up	------	black	3.43202	1.23413	0.490928
247043_at	AT5G66880.1	| Symbols: SNRK2-3, SNRK2.3, SRK2I | sucrose nonfermenting 1(SNF1)-related protein kinase 2.3 | chr5:26710697-26712732 FORWARD LENGTH=362	Down	------	blue	1.4476	0.800987	-0.613139			246550_at	AT5G14920.1	| Symbols: | Gibberellin-regulated family protein | chr5:4826598-4827761 FORWARD LENGTH=276	Up	------	purple	11.8572	8.18499	0.67159
247046_at	AT5G66540.1	| Symbols: | FUNCTIONS IN: molecular_function unknown; INVOLVED IN: rRNA processing; LOCATED IN: cytosol, nucleolus, nucleus; EXPRESSED IN: 22 plant structures; EXPRESSED DURING: 12 growth stages; CONTAINS InterPro DOMAIN/s: U3 small nucleolar ribonucleop	Up	------	cyan	16.1423	12.6528	0.854525			246554_at	AT5G15450.1	| Symbols: APG6, CLPB3, CLPB-P | casein lytic proteinase B3 | chr5:5014399-5018255 REVERSE LENGTH=969	Down	------	purple	7.22814	3.5857	-0.549796
247049_at	AT5G66440.1	| Symbols: | unknown protein; BEST Arabidopsis thaliana protein match is: unknown protein (TAIR:AT4G34560.1); Has 1807 Blast hits to 1807 proteins in 277 species: Archae - 0; Bacteria - 0; Metazoa - 736; Fungi - 347; Plants - 385; Viruses - 0; Other Eukar	Down	------	grey	0.295817	0.219882	0.359328			246557_at	AT5G15510.1	| Symbols: | TPX2 (targeting protein for Xklp2) protein family | chr5:5034120-5036614 FORWARD LENGTH=498	Up	------	purple	46.755	39.9614	0.766346
247059_at	AT5G66690.1	| Symbols: UGT72E2 | UDP-Glycosyltransferase superfamily protein | chr5:26625155-26626600 FORWARD LENGTH=482	Down	------	lightgreen	1.46167	1.054	0.81147			246562_at	AT5G15580.1	| Symbols: LNG1 | longifolia1 | chr5:5068495-5071930 REVERSE LENGTH=928	Up	------	purple	47.9444	41.6142	0.873462
247060_at	AT5G66760.1	| Symbols: SDH1-1 | succinate dehydrogenase 1-1 | chr5:26653776-26657224 FORWARD LENGTH=635	Down	------	darkgreen	8.12215	4.94223	-0.730768			246565_at	AT5G15530.1	| Symbols: BCCP2, CAC1-B | biotin carboxyl carrier protein 2 | chr5:5038955-5040437 FORWARD LENGTH=256	Up	------	purple	41.5517	36.9834	0.786905
247062_at	AT5G66810.1	| Symbols: | CONTAINS InterPro DOMAIN/s: CTLH, C-terminal LisH motif (InterPro:IPR006595); BEST Arabidopsis thaliana protein match is: LisH and RanBPM domains containing protein (TAIR:AT1G61150.1); Has 333 Blast hits to 242 proteins in 88 species: Archae	Up	------	darkgreen	2.96697	1.54921	-0.641091			246566_at	AT5G14940.1	| Symbols: | Major facilitator superfamily protein | chr5:4831748-4834312 REVERSE LENGTH=553	Down	------	purple	10.1085	6.96144	-0.657573
247072_at	AT5G66490.1	| Symbols: | unknown protein; FUNCTIONS IN: molecular_function unknown; INVOLVED IN: biological_process unknown; LOCATED IN: plasma membrane; EXPRESSED IN: 17 plant structures; EXPRESSED DURING: 9 growth stages; BEST Arabidopsis thaliana protein match is:	Down	------	red	5.74272	1.26943	0.800362			246568_at	AT5G14960.1	| Symbols: DEL2, E2L1, E2FD | DP-E2F-like 2 | chr5:4843966-4846373 FORWARD LENGTH=360	Down	E2F/DP	lightcyan	16.2116	2.14477	0.765485
247077_at	AT5G66420.2	| Symbols: | LOCATED IN: cellular_component unknown; EXPRESSED IN: 23 plant structures; EXPRESSED DURING: 13 growth stages; CONTAINS InterPro DOMAIN/s: Uncharacterised conserved protein UCP033271 (InterPro:IPR008322), TIM-barrel signal transduction protei	Down	------	lightcyan	2.26889	0.369509	0.743079			246591_at	AT5G14880.1	| Symbols: | Potassium transporter family protein | chr5:4814244-4817667 FORWARD LENGTH=782	Up	------	grey60	1.12632	0.359607	0.60469
247079_at	AT5G66055.1	| Symbols: EMB16, EMB2036, AKRP | ankyrin repeat protein | chr5:26417425-26419234 REVERSE LENGTH=436	Down	------	darkgreen	2.62375	2.49202	0.767643			246595_at	AT5G14780.1	| Symbols: FDH | formate dehydrogenase | chr5:4777043-4779190 FORWARD LENGTH=385	Down	------	lightgreen	13.9371	1.37591	-0.721256
247082_at	AT5G66030.1	| Symbols: ATGRIP, GRIP | Golgi-localized GRIP domain-containing protein | chr5:26405133-26409888 REVERSE LENGTH=789	Down	------	green	2.83957	2.21882	0.851701			246596_at	AT5G14740.2	| Symbols: CA2, CA18, BETA CA2 | carbonic anhydrase 2 | chr5:4760536-4762382 FORWARD LENGTH=260	Up	------	black	52.9015	46.5913	0.800419
247097_at	AT5G66460.1	| Symbols: MAN7, AtMAN7 | Glycosyl hydrolase superfamily protein | chr5:26538911-26540837 REVERSE LENGTH=432	Down	------	cyan	2.21304	1.02757	0.659007			246601_at	AT1G31710.1	| Symbols: | Copper amine oxidase family protein | chr1:11349855-11355339 FORWARD LENGTH=682	Up	------	blue	17.9822	7.19442	-0.720084
247098_at	AT5G66470.1	| Symbols: | RNA binding;GTP binding | chr5:26541986-26544302 REVERSE LENGTH=428	Up	------	darkgreen	3.38049	3.20636	0.718836			246603_at	AT1G31690.1	| Symbols: | Copper amine oxidase family protein | chr1:11343980-11347767 FORWARD LENGTH=678	Up	------	black	1.18757	0.68347	0.473855
247100_at	AT5G66520.1	| Symbols: | Tetratricopeptide repeat (TPR)-like superfamily protein | chr5:26551879-26553741 FORWARD LENGTH=621	Up	------	darkgreen	4.49048	3.85264	0.774204			246607_at	AT5G35370.1	| Symbols: | S-locus lectin protein kinase family protein | chr5:13588564-13591182 REVERSE LENGTH=873	Down	------	blue	32.9053	17.1847	-0.805833
247106_at	AT5G66240.2	| Symbols: | Transducin/WD40 repeat-like superfamily protein | chr5:26466348-26468201 FORWARD LENGTH=332	Down	------	red	0.93566	0.201772	0.628939			246612_at	AT5G35320.1	| Symbols: | unknown protein; Has 1807 Blast hits to 1807 proteins in 277 species: Archae - 0; Bacteria - 0; Metazoa - 736; Fungi - 347; Plants - 385; Viruses - 0; Other Eukaryotes - 339 (source: NCBI BLink). | chr5:13521893-13523144 FORWARD LENGTH=226	Down	------	purple	5.19904	3.22306	-0.561958
247110_at	AT5G65830.1	| Symbols: ATRLP57, RLP57 | receptor like protein 57 | chr5:26342396-26343235 REVERSE LENGTH=280	Down	------	blue	1.45975	1.1087	-0.727982			246620_at	AT5G36220.1	| Symbols: CYP81D1, CYP91A1 | cytochrome p450 81d1 | chr5:14253827-14256015 REVERSE LENGTH=503	Down	------	purple	30.8997	24.1566	-0.785612
247112_at	AT5G65950.1	| Symbols: | FUNCTIONS IN: molecular_function unknown; INVOLVED IN: biological_process unknown; LOCATED IN: cellular_component unknown; EXPRESSED IN: 25 plant structures; EXPRESSED DURING: 15 growth stages; CONTAINS InterPro DOMAIN/s: Protein of unknown f	Down	------	green	1.0048	0.331763	0.630186			246630_at	AT1G50730.1	| Symbols: | unknown protein; Has 218 Blast hits to 209 proteins in 78 species: Archae - 0; Bacteria - 0; Metazoa - 141; Fungi - 2; Plants - 33; Viruses - 0; Other Eukaryotes - 42 (source: NCBI BLink). | chr1:18795275-18802098 FORWARD LENGTH=924	Up	------	black	28.2893	20.2591	0.756572
247113_at	AT5G65960.1	| Symbols: | GTP binding | chr5:26385413-26387197 FORWARD LENGTH=394	Down	------	cyan	0.864445	0.136712	-0.491542			246631_at	AT1G50740.1	| Symbols: | Transmembrane proteins 14C | chr1:18807861-18808765 FORWARD LENGTH=120	Down	------	magenta	27.6099	18.3099	0.924106
247117_at	AT5G65940.1	| Symbols: CHY1 | beta-hydroxyisobutyryl-CoA hydrolase 1 | chr5:26376830-26379161 REVERSE LENGTH=379	Down	------	green	1.65726	0.322746	0.609977			246633_at	AT1G29720.1	| Symbols: | Leucine-rich repeat transmembrane protein kinase | chr1:10393894-10399771 REVERSE LENGTH=1020	Up	------	midnightblue	20.7489	10.4558	0.947287
247119_at	AT5G65900.1	| Symbols: | DEA(D/H)-box RNA helicase family protein | chr5:26358328-26361244 FORWARD LENGTH=634	Up	------	cyan	5.7297	2.8262	0.694407			246651_at	AT5G35170.2	| Symbols: | adenylate kinase family protein | chr5:13419278-13423381 FORWARD LENGTH=581	Up	------	black	37.1198	32.9651	0.772332
247125_at	AT5G66070.1	| Symbols: | RING/U-box superfamily protein | chr5:26421923-26423033 FORWARD LENGTH=222	Down	------	darkturquoise	0.763874	0.362091	0.786343			246652_at	AT4G08395.1	| Symbols: | unknown protein; Has 30201 Blast hits to 17322 proteins in 780 species: Archae - 12; Bacteria - 1396; Metazoa - 17338; Fungi - 3422; Plants - 5037; Viruses - 0; Other Eukaryotes - 2996 (source: NCBI BLink). | chr4:5319634-5320712 FORWARD LENG	Up	------	brown	7.89126	6.92993	0.654113
247131_at	AT5G66190.1	| Symbols: ATLFNR1, FNR1 | ferredoxin-NADP(+)-oxidoreductase 1 | chr5:26451203-26453012 REVERSE LENGTH=361	Down	------	darkgreen	7.65189	6.9532	0.804198			246687_at	AT5G33370.1	| Symbols: | GDSL-like Lipase/Acylhydrolase superfamily protein | chr5:12602773-12604670 REVERSE LENGTH=367	Up	------	royalblue	45.9351	4.57758	0.846349
247132_at	AT5G66200.1	| Symbols: ARO2 | armadillo repeat only 2 | chr5:26453648-26455603 REVERSE LENGTH=652	Up	------	green	0.43648	0.171998	-0.594219			246700_at	AT5G28030.1	| Symbols: DES1 | L-cysteine desulfhydrase 1 | chr5:10030493-10032285 REVERSE LENGTH=324	Up	------	midnightblue	2.11339	0.459682	0.663972
247140_at	AT5G66250.3	| Symbols: | kinectin-related | chr5:26469050-26470376 FORWARD LENGTH=307	Down	------	darkgreen	2.28436	1.93815	0.666121			246701_at	AT5G28020.6	| Symbols: CYSD2, ATCYSD2 | cysteine synthase D2 | chr5:10026395-10028166 REVERSE LENGTH=324	Up	------	grey60	22.401	3.81268	0.834987
247151_at	AT5G65640.1	| Symbols: bHLH093 | beta HLH protein 93 | chr5:26237137-26238904 FORWARD LENGTH=352	Down	bHLH	blue	1.90961	0.826509	-0.58338			246724_at	AT5G29000.2	| Symbols: PHL1 | Homeodomain-like superfamily protein | chr5:11022336-11024229 REVERSE LENGTH=414	Down	G2-like	purple	5.00647	2.36998	-0.533517
247155_at	AT5G65750.1	| Symbols: | 2-oxoglutarate dehydrogenase, E1 component | chr5:26304212-26307947 FORWARD LENGTH=1026	Down	------	darkgreen	0.820737	0.30308	-0.392342			246736_at	AT5G27560.1	| Symbols: | Domain of unknown function (DUF1995) | chr5:9731758-9733644 FORWARD LENGTH=342	Up	------	black	43.4658	36.1027	0.778268
247156_at	AT5G65760.1	| Symbols: | Serine carboxypeptidase S28 family protein | chr5:26308289-26310891 FORWARD LENGTH=516	Down	------	darkgreen	4.6799	2.53766	0.680736			246746_at	AT5G27820.1	| Symbols: | Ribosomal L18p/L5e family protein | chr5:9860584-9860928 FORWARD LENGTH=115	Up	------	purple	42.8052	36.3568	0.843556
247162_at	AT5G65730.1	| Symbols: XTH6 | xyloglucan endotransglucosylase/hydrolase 6 | chr5:26299080-26300290 FORWARD LENGTH=293	Up	------	darkgreen	2.80889	2.12501	0.561837			246756_at	AT5G27930.2	| Symbols: | Protein phosphatase 2C family protein | chr5:9958199-9960219 REVERSE LENGTH=374	Down	------	lightcyan	11.2138	4.02959	0.870385
247163_at	AT5G65685.1	| Symbols: | UDP-Glycosyltransferase superfamily protein | chr5:26273252-26275864 REVERSE LENGTH=461	Down	------	red	1.84378	0.36682	0.72207			246768_at	AT5G27400.1	| Symbols: | S-adenosyl-L-methionine-dependent methyltransferases superfamily protein | chr5:9676362-9678285 FORWARD LENGTH=370	Up	------	salmon	12.1022	2.31171	-0.763509
247164_at	AT5G65720.1	| Symbols: ATNIFS1, NIFS1, NFS1, ATNFS1 | nitrogen fixation S (NIFS)-like 1 | chr5:26296349-26297710 FORWARD LENGTH=454	Up	------	darkgreen	10.6227	7.14849	-0.776667			246777_at	AT5G27420.1	| Symbols: CNI1, ATL31 | carbon/nitrogen insensitive 1 | chr5:9684119-9685225 FORWARD LENGTH=369	Down	------	magenta	25.2517	15.9248	0.87836
247166_at	AT5G65840.1	| Symbols: | Thioredoxin superfamily protein | chr5:26344097-26346057 REVERSE LENGTH=276	Down	------	darkgreen	0.397974	0.353839	0.564959			246778_at	AT5G27450.3	| Symbols: MK | mevalonate kinase | chr5:9691051-9692975 FORWARD LENGTH=379	Up	------	purple	65.722	57.466	0.866489
247169_at	AT5G65520.1	| Symbols: | Tetratricopeptide repeat (TPR)-like superfamily protein | chr5:26189876-26190496 REVERSE LENGTH=207	Down	------	darkgreen	3.95504	3.40912	0.742242			246779_at	AT5G27520.1	| Symbols: PNC2 | peroxisomal adenine nucleotide carrier 2 | chr5:9714664-9716244 REVERSE LENGTH=322	Down	------	black	9.11563	4.70029	-0.636144
247173_at	AT5G65260.1	| Symbols: | RNA-binding (RRM/RBD/RNP motifs) family protein | chr5:26080501-26082984 REVERSE LENGTH=221	Down	------	darkgreen	0.845517	0.439086	0.409921			246782_at	AT5G27320.1	| Symbols: ATGID1C, GID1C | alpha/beta-Hydrolases superfamily protein | chr5:9629254-9630746 FORWARD LENGTH=345	Down	------	purple	14.4309	11.2995	-0.713215
247176_at	AT5G65110.1	| Symbols: ACX2, ATACX2 | acyl-CoA oxidase 2 | chr5:26009821-26012482 REVERSE LENGTH=693	Down	------	saddlebrown	1.68991	0.149099	0.592055			246783_at	AT5G27360.1	| Symbols: SFP2 | Major facilitator superfamily protein | chr5:9657119-9662425 FORWARD LENGTH=479	Up	------	purple	6.03631	4.05687	0.612589
247177_at	AT5G65300.1	| Symbols: | unknown protein; Has 30201 Blast hits to 17322 proteins in 780 species: Archae - 12; Bacteria - 1396; Metazoa - 17338; Fungi - 3422; Plants - 5037; Viruses - 0; Other Eukaryotes - 2996 (source: NCBI BLink). | chr5:26095266-26095718 REVERSE LE	Down	------	darkturquoise	0.984776	0.669434	0.840213			246789_at	AT5G27600.1	| Symbols: LACS7, ATLACS7 | long-chain acyl-CoA synthetase 7 | chr5:9742616-9746795 FORWARD LENGTH=701	Down	------	purple	9.37238	4.36498	-0.564787
247178_at	AT5G65205.1	| Symbols: | NAD(P)-binding Rossmann-fold superfamily protein | chr5:26050926-26052017 REVERSE LENGTH=286	Down	------	darkgreen	0.793427	0.551458	0.56655			246791_at	AT5G27280.1	| Symbols: | Zim17-type zinc finger protein | chr5:9617548-9618369 FORWARD LENGTH=213	Down	------	purple	10.9094	5.55168	-0.553067
247183_at	AT5G65440.3	| Symbols: | unknown protein; INVOLVED IN: biological_process unknown; EXPRESSED IN: 22 plant structures; EXPRESSED DURING: 13 growth stages; BEST Arabidopsis thaliana protein match is: unknown protein (TAIR:AT4G24610.1). | chr5:26152015-26156896 FORWARD	Up	------	green	0.450803	0.265337	0.666853			246792_at	AT5G27290.1	| Symbols: | unknown protein; LOCATED IN: chloroplast; EXPRESSED IN: 22 plant structures; EXPRESSED DURING: 13 growth stages; BEST Arabidopsis thaliana protein match is: unknown protein (TAIR:AT1G54680.3); Has 30201 Blast hits to 17322 proteins in 780 spe	Up	------	black	43.3511	40.9328	0.857245
247193_at	AT5G65380.1	| Symbols: | MATE efflux family protein | chr5:26123241-26126352 REVERSE LENGTH=487	Down	------	lightgreen	2.26063	1.29028	0.877874			246796_at	AT5G26770.1	| Symbols: | unknown protein; BEST Arabidopsis thaliana protein match is: unknown protein (TAIR:AT3G05830.1); Has 30201 Blast hits to 17322 proteins in 780 species: Archae - 12; Bacteria - 1396; Metazoa - 17338; Fungi - 3422; Plants - 5037; Viruses - 0; O	Down	------	purple	23.0169	11.9142	-0.700029
247200_at	AT5G65120.1	| Symbols: | unknown protein; BEST Arabidopsis thaliana protein match is: unknown protein (TAIR:AT5G10110.1); Has 30201 Blast hits to 17322 proteins in 780 species: Archae - 12; Bacteria - 1396; Metazoa - 17338; Fungi - 3422; Plants - 5037; Viruses - 0; O	Up	------	cyan	4.87162	2.34658	0.781203			246797_at	AT5G26790.1	| Symbols: | unknown protein; BEST Arabidopsis thaliana protein match is: unknown protein (TAIR:AT1G06475.1); Has 30201 Blast hits to 17322 proteins in 780 species: Archae - 12; Bacteria - 1396; Metazoa - 17338; Fungi - 3422; Plants - 5037; Viruses - 0; O	Up	------	blue	1.57306	0.678848	0.549211
247204_at	AT5G64990.1	| Symbols: AtRABH1a, RABH1a | RAB GTPase homolog H1A | chr5:25963562-25964792 REVERSE LENGTH=207	Down	------	darkgreen	0.526302	0.416375	-0.473984			246817_at	AT5G27240.1	| Symbols: | DNAJ heat shock N-terminal domain-containing protein | chr5:9597552-9600866 FORWARD LENGTH=1105	Up	------	purple	6.03249	4.54472	0.64573
247210_at	AT5G65020.1	| Symbols: ANNAT2 | annexin 2 | chr5:25973915-25975554 FORWARD LENGTH=318	Down	------	lightgreen	1.24564	0.417547	0.707809			246820_at	AT5G26910.3	| Symbols: | unknown protein; FUNCTIONS IN: molecular_function unknown; INVOLVED IN: biological_process unknown; LOCATED IN: mitochondrion; EXPRESSED IN: 22 plant structures; EXPRESSED DURING: 13 growth stages; BEST Arabidopsis thaliana protein match is:	Up	------	lightyellow	1.47638	0.127319	-0.582074
247211_at	AT5G64880.1	| Symbols: | unknown protein; Has 30201 Blast hits to 17322 proteins in 780 species: Archae - 12; Bacteria - 1396; Metazoa - 17338; Fungi - 3422; Plants - 5037; Viruses - 0; Other Eukaryotes - 2996 (source: NCBI BLink). | chr5:25932353-25933874 FORWARD LE	Down	------	darkgreen	3.21139	2.11019	0.777793			246821_at	AT5G26920.1	| Symbols: CBP60G | Cam-binding protein 60-like G | chr5:9475860-9478448 FORWARD LENGTH=564	Down	------	orange	18.4962	5.17001	0.930066
247214_at	AT5G64850.1	| Symbols: | FUNCTIONS IN: molecular_function unknown; INVOLVED IN: biological_process unknown; LOCATED IN: plasma membrane; EXPRESSED IN: 22 plant structures; EXPRESSED DURING: 13 growth stages; CONTAINS InterPro DOMAIN/s: RPM1-interacting protein 4, def	Up	------	grey60	0.698228	0.287871	0.716993			246831_at	AT5G26340.1	| Symbols: MSS1, STP13, ATSTP13 | Major facilitator superfamily protein | chr5:9243851-9246994 REVERSE LENGTH=527	Down	------	purple	16.0196	12.6008	-0.727977
247216_at	AT5G64860.1	| Symbols: DPE1 | disproportionating enzyme | chr5:25925373-25928788 REVERSE LENGTH=577	Down	------	darkgreen	2.18897	1.42002	0.583536			246837_at	AT5G26670.1	| Symbols: | Pectinacetylesterase family protein | chr5:9318456-9320816 FORWARD LENGTH=417	Up	------	purple	8.39418	6.05922	0.641793
247218_at	AT5G65010.1	| Symbols: ASN2 | asparagine synthetase 2 | chr5:25969224-25972278 FORWARD LENGTH=579	Up	------	blue	0.173167	0.12298	-0.455493			246841_at	AT5G26700.1	| Symbols: | RmlC-like cupins superfamily protein | chr5:9308439-9309548 REVERSE LENGTH=214	Down	------	blue	90.4694	86.9905	0.96052
247219_at	AT5G64920.1	| Symbols: CIP8 | COP1-interacting protein 8 | chr5:25944338-25945342 REVERSE LENGTH=335	Up	------	cyan	2.99799	1.83568	-0.647325			246847_at	AT5G26820.1	| Symbols: ATIREG3, MAR1, RTS3, IREG3 | iron-regulated protein 3 | chr5:9433858-9437005 FORWARD LENGTH=599	Up	------	black	24.8428	22.0014	0.815272
247222_at	AT5G64840.1	| Symbols: GCN5, ATGCN5 | general control non-repressible 5 | chr5:25916956-25919693 REVERSE LENGTH=693	Up	------	darkgreen	7.03169	3.98782	-0.64027			246849_at	AT5G26850.4	| Symbols: | Uncharacterized protein | chr5:9445950-9450584 FORWARD LENGTH=984	Up	------	purple	65.7398	58.95	0.86967
247228_at	AT5G65140.1	| Symbols: TPPJ | Haloacid dehalogenase-like hydrolase (HAD) superfamily protein | chr5:26019878-26022077 REVERSE LENGTH=371	Down	------	cyan	0.911844	0.604966	0.563555			246854_at	AT5G26200.1	| Symbols: | Mitochondrial substrate carrier family protein | chr5:9157268-9158296 FORWARD LENGTH=343	Up	------	brown	3.76717	2.27668	0.662064
247241_at	AT5G64680.1	| Symbols: | unknown protein; FUNCTIONS IN: molecular_function unknown; INVOLVED IN: biological_process unknown; LOCATED IN: nucleolus; EXPRESSED IN: 23 plant structures; EXPRESSED DURING: 13 growth stages; Has 114 Blast hits to 110 proteins in 37 species	Up	------	cyan	22.414	17.1407	0.873422			246858_at	AT5G25930.1	| Symbols: | Protein kinase family protein with leucine-rich repeat domain | chr5:9050880-9053978 FORWARD LENGTH=1006	Down	------	magenta	37.6943	16.1894	0.88621
247247_at	AT5G64650.1	| Symbols: | Ribosomal protein L17 family protein | chr5:25839542-25840775 REVERSE LENGTH=161	Down	------	darkgreen	2.40866	2.05162	0.682001			246860_at	AT5G25840.1	| Symbols: | Protein of unknown function (DUF1677) | chr5:9010909-9011430 REVERSE LENGTH=174	Up	------	grey60	34.3675	6.16754	0.87612
247252_at	AT5G64770.1	| Symbols: RGF9 | Encodes a root meristem growth factor (RGF). Belongs to a family of functionally redundant homologous peptides that are secreted, tyrosine-sulfated, and expressed mainly in the stem cell area and the innermost layer of central columella	Up	------	darkgreen	2.08811	1.22527	0.492416			246861_at	AT5G25890.1	| Symbols: IAA28, IAR2 | indole-3-acetic acid inducible 28 | chr5:9033480-9034554 FORWARD LENGTH=176	Down	------	black	3.0783	0.91833	-0.434349
247254_at	AT5G64800.1	| Symbols: CLE21 | CLAVATA3/ESR-RELATED 21 | chr5:25906083-25906403 FORWARD LENGTH=107	Down	------	darkgreen	2.85143	2.23771	0.748971			246870_at	AT5G26030.2	| Symbols: FC1, FC-I, ATFC-I | ferrochelatase 1 | chr5:9096675-9098752 FORWARD LENGTH=467	Down	------	magenta	4.59314	3.3621	0.736292
247260_at	AT5G64500.1	| Symbols: | Major facilitator superfamily protein | chr5:25780511-25783474 FORWARD LENGTH=485	Down	------	darkgreen	1.48976	0.549016	0.63041			246884_at	AT5G26220.1	| Symbols: | ChaC-like family protein | chr5:9163178-9164613 REVERSE LENGTH=217	Down	------	brown	1.71413	0.782431	-0.533846
247273_at	AT5G64340.1	| Symbols: SAC51 | sequence-specific DNA binding transcription factors;transcription regulators | chr5:25730890-25731936 REVERSE LENGTH=349	Up	------	green	1.16985	0.783263	0.767529			246885_at	AT5G26230.1	| Symbols: | unknown protein; FUNCTIONS IN: molecular_function unknown; INVOLVED IN: biological_process unknown; LOCATED IN: chloroplast; EXPRESSED IN: 22 plant structures; EXPRESSED DURING: 13 growth stages; Has 1807 Blast hits to 1807 proteins in 277 sp	Up	------	royalblue	7.85047	0.781755	0.740862
247277_at	AT5G64420.1	| Symbols: | DNA polymerase V family | chr5:25756416-25761122 FORWARD LENGTH=1307	Up	------	cyan	13.7524	9.76224	0.825221			246889_at	AT5G25470.2	| Symbols: | AP2/B3-like transcriptional factor family protein | chr5:8865854-8867234 REVERSE LENGTH=281	Down	B3	blue	11.5595	10.0716	0.754395
247278_at	AT5G64380.1	| Symbols: | Inositol monophosphatase family protein | chr5:25741342-25743024 FORWARD LENGTH=405	Down	------	darkgreen	1.83371	1.2705	0.614448			246891_at	AT5G25490.1	| Symbols: | Ran BP2/NZF zinc finger-like superfamily protein | chr5:8876639-8877339 FORWARD LENGTH=171	Up	------	purple	9.57818	4.46524	0.529555
247280_at	AT5G64260.1	| Symbols: EXL2 | EXORDIUM like 2 | chr5:25703980-25704897 FORWARD LENGTH=306	Down	------	grey60	2.09662	0.640435	0.822558			246897_at	AT5G25560.1	| Symbols: | CHY-type/CTCHY-type/RING-type Zinc finger protein | chr5:8899486-8901391 FORWARD LENGTH=309	Down	------	purple	5.23119	1.56481	-0.365157
247282_at	AT5G64240.2	| Symbols: AtMC3, MC3 | metacaspase 3 | chr5:25695836-25697249 FORWARD LENGTH=363	Down	------	darkgreen	1.81721	0.547282	0.544151			246899_at	AT5G25590.1	| Symbols: | Protein of unknown function (DUF630 and DUF632) | chr5:8906684-8909847 REVERSE LENGTH=776	Up	------	purple	28.8836	25.4303	0.800334
247284_at	AT5G64410.1	| Symbols: ATOPT4, OPT4 | oligopeptide transporter 4 | chr5:25750921-25754974 REVERSE LENGTH=730	Up	------	cyan	5.45017	3.77471	-0.778121			246908_at	AT5G25610.1	| Symbols: RD22, ATRD22 | BURP domain-containing protein | chr5:8914498-8916684 REVERSE LENGTH=393	Down	------	brown	14.8494	6.30071	-0.651271
247286_at	AT5G64280.1	| Symbols: DiT2.2 | dicarboxylate transporter 2.2 | chr5:25711330-25713411 REVERSE LENGTH=550	Down	------	cyan	5.60647	1.54361	-0.733748			246909_at	AT5G25770.3	| Symbols: | alpha/beta-Hydrolases superfamily protein | chr5:8969308-8971806 REVERSE LENGTH=422	Down	------	black	17.3443	12.216	-0.762064
247287_at	AT5G64230.1	| Symbols: | unknown protein; FUNCTIONS IN: molecular_function unknown; INVOLVED IN: biological_process unknown; LOCATED IN: endomembrane system; EXPRESSED IN: 9 plant structures; EXPRESSED DURING: 4 anthesis, petal differentiation and expansion stage; BE	Down	------	blue	3.2562	2.45668	0.761296			246919_at	AT5G25460.1	| Symbols: | Protein of unknown function, DUF642 | chr5:8863430-8865394 FORWARD LENGTH=370	Up	------	purple	49.7978	28.7555	0.747638
247288_at	AT5G64330.1	| Symbols: NPH3, RPT3, JK218 | Phototropic-responsive NPH3 family protein | chr5:25727568-25730225 FORWARD LENGTH=747	Up	------	blue	0.506055	0.185681	0.446776			246920_at	AT5G25090.1	| Symbols: ENODL13, AtENODL13 | early nodulin-like protein 13 | chr5:8647117-8647755 REVERSE LENGTH=187	Up	------	purple	81.9464	73.4596	0.881316
247291_at	AT5G64480.1	| Symbols: | unknown protein; Has 35333 Blast hits to 34131 proteins in 2444 species: Archae - 798; Bacteria - 22429; Metazoa - 974; Fungi - 991; Plants - 531; Viruses - 0; Other Eukaryotes - 9610 (source: NCBI BLink). | chr5:25778202-25778756 FORWARD LEN	Up	------	blue	3.15862	2.20754	0.745467			246922_at	AT5G25110.1	| Symbols: CIPK25, SnRK3.25 | CBL-interacting protein kinase 25 | chr5:8657740-8659206 REVERSE LENGTH=489	Down	------	purple	13.3881	6.43398	-0.621
247293_at	AT5G64510.1	| Symbols: TIN1 | unknown protein; FUNCTIONS IN: molecular_function unknown; INVOLVED IN: biological_process unknown; LOCATED IN: endomembrane system; EXPRESSED IN: 17 plant structures; EXPRESSED DURING: 10 growth stages; Has 35333 Blast hits to 34131 pro	Down	------	darkgreen	0.321773	0.130821	0.487953			246926_at	AT5G25240.1	| Symbols: | unknown protein; FUNCTIONS IN: molecular_function unknown; INVOLVED IN: biological_process unknown; LOCATED IN: cellular_component unknown; EXPRESSED IN: 23 plant structures; EXPRESSED DURING: 13 growth stages; Has 1807 Blast hits to 1807 pro	Down	------	purple	0.447292	0.266472	-0.461253
247296_at	AT5G64160.1	| Symbols: | unknown protein; FUNCTIONS IN: molecular_function unknown; INVOLVED IN: biological_process unknown; LOCATED IN: cellular_component unknown; EXPRESSED IN: 24 plant structures; EXPRESSED DURING: 15 growth stages; Has 30201 Blast hits to 17322 p	Up	------	blue	1.08578	0.588037	0.627807			246929_at	AT5G25210.1	| Symbols: | unknown protein; BEST Arabidopsis thaliana protein match is: unknown protein (TAIR:AT4G32030.1); Has 30201 Blast hits to 17322 proteins in 780 species: Archae - 12; Bacteria - 1396; Metazoa - 17338; Fungi - 3422; Plants - 5037; Viruses - 0; O	Down	------	lightcyan	0.681486	0.360233	0.594559
247298_at	AT5G63840.1	| Symbols: RSW3, PSL5 | Glycosyl hydrolases family 31 protein | chr5:25545056-25548922 FORWARD LENGTH=922	Down	------	grey	0.162868	0.035221	0.235279			246930_at	AT5G25220.1	| Symbols: KNAT3 | KNOTTED1-like homeobox gene 3 | chr5:8736208-8738115 FORWARD LENGTH=432	Down	TALE	salmon	1.2884	0.178257	0.496039
247302_at	AT5G63880.1	| Symbols: VPS20.1 | SNF7 family protein | chr5:25563890-25565258 FORWARD LENGTH=220	Down	------	blue	1.85	1.51331	0.645719			246935_at	AT5G25350.1	| Symbols: EBF2 | EIN3-binding F box protein 2 | chr5:8794842-8796882 REVERSE LENGTH=624	Down	------	lightgreen	2.11721	0.738141	-0.763923
247318_at	AT5G63990.1	| Symbols: | Inositol monophosphatase family protein | chr5:25613387-25615736 FORWARD LENGTH=358	Up	------	blue	7.25322	4.43082	0.751041			246939_at	AT5G25390.2	| Symbols: SHN2 | Integrase-type DNA-binding superfamily protein | chr5:8820637-8821741 FORWARD LENGTH=190	Down	AP2/ERF	brown	13.0736	8.82139	-0.869107
247321_s_at	AT5G64070.1	| Symbols: PI-4KBETA1, PI4KBETA1 | phosphatidylinositol 4-OH kinase beta1 | chr5:25637492-25643902 REVERSE LENGTH=1122	Down	------	green	1.11559	0.570404	0.683002			246943_at	AT5G25440.1	| Symbols: | Protein kinase superfamily protein | chr5:8854975-8856722 REVERSE LENGTH=314	Up	------	blue	22.9777	10.4934	-0.766111
247323_at	AT5G64170.2	| Symbols: | dentin sialophosphoprotein-related | chr5:25672904-25675934 REVERSE LENGTH=617	Down	------	grey60	5.25137	2.10571	0.830656			246944_at	AT5G25450.1	| Symbols: | Cytochrome bd ubiquinol oxidase, 14kDa subunit | chr5:8857036-8857849 FORWARD LENGTH=123	Down	------	black	7.45411	4.796	-0.635947
247325_at	AT5G64200.2	| Symbols: ATSC35, SC35 | ortholog of human splicing factor SC35 | chr5:25681849-25683553 REVERSE LENGTH=304	Up	------	cyan	1.25183	0.889513	0.671199			246952_at	AT5G04820.1	| Symbols: ATOFP13, OFP13 | ovate family protein 13 | chr5:1399685-1400467 FORWARD LENGTH=261	Up	------	purple	15.2377	11.0337	0.706746
247333_at	AT5G63600.1	| Symbols: FLS5, ATFLS5 | flavonol synthase 5 | chr5:25461082-25462270 REVERSE LENGTH=326	Down	------	lightgreen	5.57095	4.18959	0.927678			246954_at	AT5G04830.2	| Symbols: | Nuclear transport factor 2 (NTF2) family protein | chr5:1402294-1403671 REVERSE LENGTH=179	Down	------	purple	2.98258	1.89931	-0.513804
247334_at	AT5G63610.1	| Symbols: HEN3, CDKE;1, ATCDK8 | cyclin-dependent kinase E;1 | chr5:25463645-25465057 REVERSE LENGTH=471	Up	------	darkgreen	1.66047	0.714266	-0.505237			246959_at	AT5G24690.1	| Symbols: | Protein of unknown function (DUF3411) | chr5:8455783-8458513 REVERSE LENGTH=522	Down	------	darkgrey	7.7421	3.21891	0.854586
247346_at	AT5G63770.1	| Symbols: ATDGK2, DGK2 | diacylglycerol kinase 2 | chr5:25519293-25522404 FORWARD LENGTH=713	Up	------	cyan	0.945959	0.485495	0.66003			246968_at	AT5G24870.2	| Symbols: | RING/U-box superfamily protein | chr5:8545008-8546923 REVERSE LENGTH=521	Down	------	salmon	3.47362	0.723114	0.635568
247347_at	AT5G63780.1	| Symbols: SHA1 | RING/FYVE/PHD zinc finger superfamily protein | chr5:25525160-25526446 FORWARD LENGTH=368	Up	------	darkgreen	9.54595	7.55471	0.844951			246976_s_at	AT5G24810.2	| Symbols: | ABC1 family protein | chr5:8516902-8522616 REVERSE LENGTH=1041	Down	------	purple	1.37103	0.552081	-0.410531
247351_at	AT5G63790.1	| Symbols: ANAC102, NAC102 | NAC domain containing protein 102 | chr5:25526887-25528013 REVERSE LENGTH=313	Down	NAC	darkgreen	4.68529	2.8425	-0.692006			246978_at	AT5G24910.1	| Symbols: CYP714A1 | cytochrome P450, family 714, subfamily A, polypeptide 1 | chr5:8567674-8570260 REVERSE LENGTH=533	Down	------	blue	0.353297	0.254329	0.425658
247355_at	AT5G63670.1	| Symbols: SPT42 | SPT4 homolog 2 | chr5:25488012-25489247 FORWARD LENGTH=117	Down	------	darkgreen	1.77225	1.54906	0.638711			246983_at	AT5G67200.1	| Symbols: | Leucine-rich repeat protein kinase family protein | chr5:26813893-26816555 REVERSE LENGTH=670	Up	------	purple	71.2691	62.5723	0.90555
247362_at	AT5G63140.1	| Symbols: ATPAP29, PAP29 | purple acid phosphatase 29 | chr5:25328237-25329616 FORWARD LENGTH=390	Up	------	darkgreen	0.2361	0.0689235	0.325022			246984_at	AT5G67310.1	| Symbols: CYP81G1 | cytochrome P450, family 81, subfamily G, polypeptide 1 | chr5:26855313-26856924 REVERSE LENGTH=508	Down	------	purple	17.9357	10.376	-0.694298
247366_at	AT5G63260.1	| Symbols: | Zinc finger C-x8-C-x5-C-x3-H type family protein | chr5:25361900-25364453 FORWARD LENGTH=436	Down	C3H	blue	0.784298	0.465071	-0.620437			246986_at	AT5G67280.1	| Symbols: RLK | receptor-like kinase | chr5:26842430-26845126 REVERSE LENGTH=752	Up	------	magenta	7.26692	1.53605	-0.631124
247368_at	AT5G63320.3	| Symbols: NPX1 | nuclear protein X1 | chr5:25377180-25378783 REVERSE LENGTH=478	Down	------	darkgreen	1.88222	1.08175	-0.688692			246987_at	AT5G67300.1	| Symbols: ATMYBR1, ATMYB44, MYBR1, MYB44 | myb domain protein r1 | chr5:26854109-26855026 FORWARD LENGTH=306	Down	MYB	greenyellow	14.1112	5.39249	0.852832
247370_at	AT5G63320.1	| Symbols: NPX1 | nuclear protein X1 | chr5:25374413-25378783 REVERSE LENGTH=1062	Down	------	cyan	1.81982	0.725751	0.595615			246988_at	AT5G67340.1	| Symbols: | ARM repeat superfamily protein | chr5:26864996-26867450 FORWARD LENGTH=708	Down	------	purple	42.7586	33.7158	-0.847429
247371_at	AT5G63110.1	| Symbols: HDA6, AXE1, ATHDA6, RTS1, RPD3B, SIL1 | histone deacetylase 6 | chr5:25315834-25318227 REVERSE LENGTH=472	Up	------	cyan	3.45119	1.9407	0.73009			246996_at	AT5G67420.1	| Symbols: LBD37, ASL39 | LOB domain-containing protein 37 | chr5:26904576-26905415 REVERSE LENGTH=251	Up	LBD	brown	11.736	4.29273	0.703216
247373_at	AT5G63150.1	| Symbols: | unknown protein; FUNCTIONS IN: molecular_function unknown; INVOLVED IN: biological_process unknown; LOCATED IN: mitochondrion; EXPRESSED IN: 22 plant structures; EXPRESSED DURING: 13 growth stages; CONTAINS InterPro DOMAIN/s: Protein of unkno	Up	------	green	2.76234	1.60086	-0.831279			246997_at	AT5G67390.2	| Symbols: | unknown protein; BEST Arabidopsis thaliana protein match is: Plant protein of unknown function (DUF863) (TAIR:AT1G69360.1); Has 186 Blast hits to 186 proteins in 18 species: Archae - 0; Bacteria - 0; Metazoa - 0; Fungi - 0; Plants - 170; Viru	Up	------	black	1.19688	0.701053	0.456719
247374_at	AT5G63190.2	| Symbols: | MA3 domain-containing protein | chr5:25346145-25348563 FORWARD LENGTH=703	Down	------	saddlebrown	2.32777	0.46171	0.813198			247001_at	AT5G67330.1	| Symbols: ATNRAMP4, NRAMP4 | natural resistance associated macrophage protein 4 | chr5:26861822-26863580 FORWARD LENGTH=513	Down	------	salmon	15.317	3.14645	0.774968
247376_at	AT5G63310.1	| Symbols: NDPK2, NDPK1A, NDPK IA IA, NDPK IA, ATNDPK2 | nucleoside diphosphate kinase 2 | chr5:25372122-25373838 REVERSE LENGTH=232	Up	------	darkgreen	8.06549	7.44198	0.797326			247005_at	AT5G67520.1	| Symbols: APK4 | adenosine-5'-phosphosulfate (APS) kinase 4 | chr5:26939342-26940842 FORWARD LENGTH=311	Down	------	black	2.79054	1.5939	-0.495469
247377_at	AT5G63180.1	| Symbols: | Pectin lyase-like superfamily protein | chr5:25341106-25343113 REVERSE LENGTH=433	Up	------	darkgreen	9.77832	9.32834	0.791085			247010_at	AT5G67510.1	| Symbols: | Translation protein SH3-like family protein | chr5:26937970-26938410 REVERSE LENGTH=147	Up	------	purple	51.2141	45.9338	0.863994
247378_at	AT5G63120.1	| Symbols: | P-loop containing nucleoside triphosphate hydrolases superfamily protein | chr5:25319798-25322071 REVERSE LENGTH=485	Down	------	cyan	20.0057	13.7079	0.885542			247013_at	AT5G67480.2	| Symbols: BT4 | BTB and TAZ domain protein 4 | chr5:26931055-26932529 REVERSE LENGTH=384	Down	------	lightcyan	0.924712	0.336515	0.597548
247380_at	AT5G63380.1	| Symbols: | AMP-dependent synthetase and ligase family protein | chr5:25387581-25390026 REVERSE LENGTH=563	Up	------	blue	2.71075	1.99725	0.732367			247024_at	AT5G66985.1	| Symbols: | unknown protein; Has 30201 Blast hits to 17322 proteins in 780 species: Archae - 12; Bacteria - 1396; Metazoa - 17338; Fungi - 3422; Plants - 5037; Viruses - 0; Other Eukaryotes - 2996 (source: NCBI BLink). | chr5:26743412-26743663 FORWARD LE	Up	------	brown	12.2773	7.91324	0.723809
247384_at	AT5G63370.4	| Symbols: | Protein kinase superfamily protein | chr5:25384954-25386792 REVERSE LENGTH=613	Down	------	darkgreen	3.61695	2.33093	-0.772341			247025_at	AT5G67030.1	| Symbols: ABA1, LOS6, NPQ2, ATABA1, ZEP, IBS3, ATZEP | zeaxanthin epoxidase (ZEP) (ABA1) | chr5:26753745-26757090 REVERSE LENGTH=668	Down	------	grey60	12.5827	2.76786	0.768397
247388_s_at	AT5G63470.2	| Symbols: NF-YC4 | nuclear factor Y, subunit C4 | chr5:25416332-25417084 REVERSE LENGTH=251	Up	NF-YC	darkgreen	8.65969	3.44333	0.718237			247026_at	AT5G67080.1	| Symbols: MAPKKK19 | mitogen-activated protein kinase kinase kinase 19 | chr5:26772726-26773760 FORWARD LENGTH=345	Down	------	black	26.5514	10.9371	-0.694685
247393_at	AT5G63130.1	| Symbols: | Octicosapeptide/Phox/Bem1p family protein | chr5:25323190-25323857 FORWARD LENGTH=193	Up	------	darkturquoise	0.522639	0.230335	0.673696			247027_at	AT5G67090.1	| Symbols: | Subtilisin-like serine endopeptidase family protein | chr5:26774111-26776321 REVERSE LENGTH=737	Down	------	greenyellow	5.59654	1.15278	0.682533
247395_at	AT5G62910.1	| Symbols: | RING/U-box superfamily protein | chr5:25250830-25252015 FORWARD LENGTH=328	Up	------	darkturquoise	2.70685	0.671074	0.824808			247028_at	AT5G67100.1	| Symbols: ICU2 | DNA-directed DNA polymerases | chr5:26776994-26785104 FORWARD LENGTH=1525	Up	------	purple	55.682	50.5913	0.861898
247396_at	AT5G62930.1	| Symbols: | SGNH hydrolase-type esterase superfamily protein | chr5:25254912-25256357 FORWARD LENGTH=243	Down	------	darkgreen	14.3634	4.07019	0.707431			247029_at	AT5G67190.1	| Symbols: DEAR2 | DREB and EAR motif protein 2 | chr5:26809135-26809689 REVERSE LENGTH=185	Up	AP2/ERF	magenta	5.72515	2.92707	0.752295
247400_at	AT5G62840.1	| Symbols: | Phosphoglycerate mutase family protein | chr5:25228296-25229672 REVERSE LENGTH=298	Up	------	darkgreen	5.38384	5.00948	0.739517			247030_at	AT5G67210.1	| Symbols: | Protein of unknown function (DUF579) | chr5:26819019-26819972 FORWARD LENGTH=318	Down	------	black	5.43642	3.16626	-0.58804
247403_at	AT5G62740.1	| Symbols: HIR1, ATHIR1 | SPFH/Band 7/PHB domain-containing membrane-associated protein family | chr5:25201320-25202535 FORWARD LENGTH=287	Up	------	grey	0.510916	0.10825	-0.232134			247033_at	AT5G67250.1	| Symbols: SKIP2, VFB4 | SKP1/ASK1-interacting protein 2 | chr5:26831677-26833260 REVERSE LENGTH=528	Down	------	greenyellow	3.5691	0.827278	0.64772
247409_at	AT5G62980.1	| Symbols: FOLB2 | Dihydroneopterin aldolase | chr5:25276384-25277083 FORWARD LENGTH=132	Down	------	darkgreen	7.71011	6.31425	0.796998			247035_at	AT5G67110.1	| Symbols: ALC | basic helix-loop-helix (bHLH) DNA-binding superfamily protein | chr5:26785332-26786338 REVERSE LENGTH=211	Down	bHLH	blue	44.4487	30.7445	0.858408
247412_at	AT5G63010.1	| Symbols: | Transducin/WD40 repeat-like superfamily protein | chr5:25281739-25282967 FORWARD LENGTH=344	Up	------	blue	1.31556	0.95128	0.684171			247037_at	AT5G67070.1	| Symbols: RALFL34 | ralf-like 34 | chr5:26768120-26768509 FORWARD LENGTH=130	Up	------	purple	28.0462	23.2088	0.783193
247413_at	AT5G63020.1	| Symbols: | Disease resistance protein (CC-NBS-LRR class) family | chr5:25283252-25286002 REVERSE LENGTH=889	Up	------	saddlebrown	0.638115	0.0829431	0.54525			247039_at	AT5G67270.1	| Symbols: ATEB1C, EB1C, ATEB1H1 | end binding protein 1C | chr5:26840248-26841984 REVERSE LENGTH=330	Up	------	purple	58.289	52.4297	0.820707
247430_at	AT5G62610.1	| Symbols: | basic helix-loop-helix (bHLH) DNA-binding superfamily protein | chr5:25133117-25134600 REVERSE LENGTH=282	Down	bHLH	darkgreen	0.907349	0.686811	0.575538			247040_at	AT5G67150.1	| Symbols: | HXXXD-type acyl-transferase family protein | chr5:26795880-26797226 REVERSE LENGTH=449	Up	------	black	2.23519	1.24818	0.509169
247431_at	AT5G62520.1	| Symbols: SRO5 | similar to RCD one 5 | chr5:25098071-25099264 FORWARD LENGTH=310	Down	------	darkgrey	0.670187	0.449714	0.720495			247041_at	AT5G67180.1	| Symbols: TOE3 | target of early activation tagged (EAT) 3 | chr5:26802119-26803934 REVERSE LENGTH=353	Down	AP2/ERF	black	4.88774	2.20518	-0.516784
247436_at	AT5G62530.1	| Symbols: ALDH12A1, ATP5CDH, P5CDH | aldehyde dehydrogenase 12A1 | chr5:25099768-25103159 REVERSE LENGTH=557	Down	------	darkred	1.8144	0.478043	0.752274			247043_at	AT5G66880.1	| Symbols: SNRK2-3, SNRK2.3, SRK2I | sucrose nonfermenting 1(SNF1)-related protein kinase 2.3 | chr5:26710697-26712732 FORWARD LENGTH=362	Down	------	lightcyan	0.809317	0.494218	0.560769
247438_at	AT5G62460.1	| Symbols: | RING/FYVE/PHD zinc finger superfamily protein | chr5:25075545-25077072 FORWARD LENGTH=308	Down	------	blue	3.31362	1.15044	0.554599			247045_at	AT5G66930.1	| Symbols: | unknown protein; CONTAINS InterPro DOMAIN/s: Protein of unknown function DUF1649 (InterPro:IPR012445); Has 236 Blast hits to 236 proteins in 105 species: Archae - 0; Bacteria - 0; Metazoa - 93; Fungi - 70; Plants - 56; Viruses - 0; Other Euka	Down	------	purple	5.17429	2.55437	-0.529531
247440_at	AT5G62680.1	| Symbols: | Major facilitator superfamily protein | chr5:25165430-25167822 REVERSE LENGTH=617	Down	------	darkred	1.12905	0.377607	0.679676			247047_at	AT5G66650.1	| Symbols: | Protein of unknown function (DUF607) | chr5:26603204-26604257 REVERSE LENGTH=322	Down	------	greenyellow	20.5544	6.04091	0.811686
247443_at	AT5G62720.1	| Symbols: | Integral membrane HPP family protein | chr5:25191969-25194845 FORWARD LENGTH=244	Up	------	darkgreen	7.03077	5.87472	0.804563			247048_at	AT5G66560.1	| Symbols: | Phototropic-responsive NPH3 family protein | chr5:26564368-26566662 FORWARD LENGTH=669	Up	------	purple	40.7944	34.0365	0.847467
247445_at	AT5G62640.1	| Symbols: ELF5 | proline-rich family protein | chr5:25149584-25152351 REVERSE LENGTH=521	Up	------	blue	3.7302	3.0434	0.783406			247049_at	AT5G66440.1	| Symbols: | unknown protein; BEST Arabidopsis thaliana protein match is: unknown protein (TAIR:AT4G34560.1); Has 1807 Blast hits to 1807 proteins in 277 species: Archae - 0; Bacteria - 0; Metazoa - 736; Fungi - 347; Plants - 385; Viruses - 0; Other Eukar	Down	------	brown	1.63071	0.311985	0.491107
247446_at	AT5G62650.1	| Symbols: | Tic22-like family protein | chr5:25152873-25155872 REVERSE LENGTH=530	Down	------	red	0.922487	0.342705	0.73615			247056_at	AT5G66750.1	| Symbols: DDM1, CHR01, CHR1, CHA1, SOM4, SOM1, ATDDM1 | chromatin remodeling 1 | chr5:26649050-26652869 FORWARD LENGTH=765	Up	------	purple	68.2528	60.4066	0.862463
247448_at	AT5G62770.1	| Symbols: | Protein of unknown function (DUF1645) | chr5:25210564-25211370 FORWARD LENGTH=269	Down	------	cyan	1.32506	0.988389	-0.676141			247057_at	AT5G66770.1	| Symbols: | GRAS family transcription factor | chr5:26660723-26662477 FORWARD LENGTH=585	Up	GRAS	salmon	5.85914	1.45584	-0.715165
247449_at	AT5G62290.1	| Symbols: | nucleotide-sensitive chloride conductance regulator (ICln) family protein | chr5:25019568-25020972 FORWARD LENGTH=230	Up	------	cyan	10.5764	7.18878	0.803913			247060_at	AT5G66760.1	| Symbols: SDH1-1 | succinate dehydrogenase 1-1 | chr5:26653776-26657224 FORWARD LENGTH=635	Down	------	black	6.63398	3.84376	-0.62442
247450_at	AT5G62350.1	| Symbols: | Plant invertase/pectin methylesterase inhibitor superfamily protein | chr5:25037504-25038112 FORWARD LENGTH=203	Up	------	blue	2.9694	2.65395	0.715118			247061_at	AT5G66780.1	| Symbols: | unknown protein; Has 1807 Blast hits to 1807 proteins in 277 species: Archae - 0; Bacteria - 0; Metazoa - 736; Fungi - 347; Plants - 385; Viruses - 0; Other Eukaryotes - 339 (source: NCBI BLink). | chr5:26663627-26664196 FORWARD LENGTH=122	Down	------	lightyellow	11.4251	6.55173	0.908718
247452_at	AT5G62430.1	| Symbols: CDF1 | cycling DOF factor 1 | chr5:25069298-25070787 REVERSE LENGTH=299	Down	Dof	grey60	1.09107	0.591229	0.78171			247069_at	AT5G66920.1	| Symbols: sks17 | SKU5 similar 17 | chr5:26722963-26725370 FORWARD LENGTH=547	Up	------	brown	23.9733	13.281	0.892173
247457_at	AT5G62170.1	| Symbols: | unknown protein; BEST Arabidopsis thaliana protein match is: unknown protein (TAIR:AT5G51850.1); Has 381 Blast hits to 359 proteins in 81 species: Archae - 0; Bacteria - 16; Metazoa - 101; Fungi - 21; Plants - 99; Viruses - 3; Other Eukaryote	Down	------	blue	1.08129	0.793226	-0.597242			247071_at	AT5G66640.1	| Symbols: DAR3 | DA1-related protein 3 | chr5:26599818-26601765 FORWARD LENGTH=451	Down	------	orange	8.72631	2.10725	0.806129
247463_at	AT5G62210.1	| Symbols: | Embryo-specific protein 3, (ATS3) | chr5:24986521-24987477 REVERSE LENGTH=224	Down	------	cyan	3.84576	2.93064	0.762752			247072_at	AT5G66490.1	| Symbols: | unknown protein; FUNCTIONS IN: molecular_function unknown; INVOLVED IN: biological_process unknown; LOCATED IN: plasma membrane; EXPRESSED IN: 17 plant structures; EXPRESSED DURING: 9 growth stages; BEST Arabidopsis thaliana protein match is:	Down	------	blue	19.6772	6.71491	-0.718148
247465_at	AT5G62190.1	| Symbols: PRH75 | DEAD box RNA helicase (PRH75) | chr5:24980542-24983879 REVERSE LENGTH=672	Up	------	cyan	12.4396	8.27158	0.812102			247074_at	AT5G66590.1	| Symbols: | CAP (Cysteine-rich secretory proteins, Antigen 5, and Pathogenesis-related 1 protein) superfamily protein | chr5:26574255-26574812 FORWARD LENGTH=186	Up	------	black	3.74734	1.30697	0.541585
247478_at	AT5G62360.1	| Symbols: | Plant invertase/pectin methylesterase inhibitor superfamily protein | chr5:25040699-25041310 FORWARD LENGTH=204	Down	------	blue	4.41641	3.68034	0.698669			247078_at	AT5G66000.1	| Symbols: | unknown protein; BEST Arabidopsis thaliana protein match is: unknown protein (TAIR:AT2G17540.3); Has 30201 Blast hits to 17322 proteins in 780 species: Archae - 12; Bacteria - 1396; Metazoa - 17338; Fungi - 3422; Plants - 5037; Viruses - 0; O	Up	------	black	3.49473	1.99148	0.616512
247487_at	AT5G62150.1	| Symbols: | peptidoglycan-binding LysM domain-containing protein | chr5:24958325-24958633 FORWARD LENGTH=103	Down	------	darkgreen	2.23143	1.34015	-0.684969			247085_at	AT5G66310.1	| Symbols: | ATP binding microtubule motor family protein | chr5:26485786-26490304 REVERSE LENGTH=1064	Up	------	purple	46.6178	34.8313	0.800103
247493_at	AT5G61910.4	| Symbols: | DCD (Development and Cell Death) domain protein | chr5:24855908-24863729 REVERSE LENGTH=1347	Down	------	grey	0.287486	0.0324232	0.530337			247087_at	AT5G66330.1	| Symbols: | Leucine-rich repeat (LRR) family protein | chr5:26500531-26501787 REVERSE LENGTH=419	Up	------	purple	35.1459	23.6245	0.798458
247494_at	AT5G61790.1	| Symbols: CNX1, ATCNX1 | calnexin 1 | chr5:24827394-24829642 REVERSE LENGTH=531	Up	------	darkred	1.65417	1.13938	0.822443			247095_at	AT5G66400.1	| Symbols: RAB18, ATDI8 | Dehydrin family protein | chr5:26518511-26519153 REVERSE LENGTH=187	Down	------	lightyellow	16.0313	4.70822	0.872648
247495_at	AT5G61760.1	| Symbols: ATIPK2BETA, IPK2B, IPK2BETA | inositol polyphosphate kinase 2 beta | chr5:24813916-24814818 REVERSE LENGTH=301	Up	------	green	1.723	0.745193	-0.775698			247097_at	AT5G66460.1	| Symbols: MAN7, AtMAN7 | Glycosyl hydrolase superfamily protein | chr5:26538911-26540837 REVERSE LENGTH=432	Down	------	blue	3.78136	2.24619	0.609927
247496_at	AT5G61840.1	| Symbols: GUT1 | Exostosin family protein | chr5:24839365-24841703 REVERSE LENGTH=416	Down	------	darkgreen	0.815118	0.661081	0.659371			247098_at	AT5G66470.1	| Symbols: | RNA binding;GTP binding | chr5:26541986-26544302 REVERSE LENGTH=428	Up	------	black	26.3257	22.7926	0.776432
247497_at	AT5G61770.1	| Symbols: PPAN | PETER PAN-like protein | chr5:24815888-24817495 FORWARD LENGTH=346	Up	------	cyan	25.9141	16.5108	0.830667			247100_at	AT5G66520.1	| Symbols: | Tetratricopeptide repeat (TPR)-like superfamily protein | chr5:26551879-26553741 FORWARD LENGTH=621	Up	------	black	13.6585	11.2291	0.762246
247498_at	AT5G61810.1	| Symbols: | Mitochondrial substrate carrier family protein | chr5:24831843-24833735 REVERSE LENGTH=479	Down	------	blue	11.0146	9.83607	0.881643			247101_at	AT5G66530.2	| Symbols: | Galactose mutarotase-like superfamily protein | chr5:26553821-26555575 REVERSE LENGTH=308	Up	------	black	29.9112	25.3947	0.798573
247522_at	AT5G61340.1	| Symbols: | unknown protein; BEST Arabidopsis thaliana protein match is: unknown protein (TAIR:AT1G26650.1); Has 30201 Blast hits to 17322 proteins in 780 species: Archae - 12; Bacteria - 1396; Metazoa - 17338; Fungi - 3422; Plants - 5037; Viruses - 0; O	Up	------	blue	2.30695	1.49421	-0.650497			247105_at	AT5G66630.1	| Symbols: DAR5 | DA1-related protein 5 | chr5:26592720-26595691 FORWARD LENGTH=703	Down	------	black	22.4959	14.531	-0.69694
247524_at	AT5G61440.1	| Symbols: ACHT5 | atypical CYS HIS rich thioredoxin 5 | chr5:24707658-24708684 FORWARD LENGTH=246	Up	------	blue	1.38098	0.567531	-0.632578			247114_at	AT5G65910.1	| Symbols: | BSD domain-containing protein | chr5:26361592-26363341 REVERSE LENGTH=433	Down	------	lightgreen	1.30391	0.519763	-0.681955
247525_at	AT5G61380.1	| Symbols: TOC1, APRR1, PRR1, AtTOC1 | CCT motif -containing response regulator protein | chr5:24675540-24678176 FORWARD LENGTH=619	Down	------	blue	1.91247	1.68024	0.618589			247116_at	AT5G65970.1	| Symbols: MLO10, ATMLO10 | Seven transmembrane MLO family protein | chr5:26387509-26390407 REVERSE LENGTH=570	Up	------	brown	14.7989	9.96581	0.719215
247529_at	AT5G61520.1	| Symbols: | Major facilitator superfamily protein | chr5:24739358-24741175 REVERSE LENGTH=515	Down	------	cyan	0.86319	0.289174	-0.390126			247120_at	AT5G65990.1	| Symbols: | Transmembrane amino acid transporter family protein | chr5:26394955-26396321 FORWARD LENGTH=428	Down	------	brown	6.86418	2.66886	-0.602993
247534_at	AT5G61580.2	| Symbols: PFK4 | phosphofructokinase 4 | chr5:24761150-24763827 FORWARD LENGTH=530	Down	------	blue	6.50379	3.56412	-0.778888			247125_at	AT5G66070.1	| Symbols: | RING/U-box superfamily protein | chr5:26421923-26423033 FORWARD LENGTH=222	Down	------	magenta	24.9704	13.6128	0.865108
247541_at	AT5G61660.1	| Symbols: | glycine-rich protein | chr5:24779458-24779862 REVERSE LENGTH=135	Up	------	lightgreen	1.50531	0.763586	-0.819456			247128_at	AT5G66110.1	| Symbols: | Heavy metal transport/detoxification superfamily protein | chr5:26430245-26430778 FORWARD LENGTH=148	Down	------	lightyellow	8.79125	3.56497	0.844399
247549_at	AT5G61420.2	| Symbols: MYB28, HAG1 | myb domain protein 28 | chr5:24689475-24690795 REVERSE LENGTH=367	Up	MYB	blue	1.57704	0.592333	-0.474354			247134_at	AT5G66230.2	| Symbols: | Chalcone-flavanone isomerase family protein | chr5:26461177-26463873 FORWARD LENGTH=546	Up	------	purple	76.8892	69.6054	0.889655
247550_at	AT5G61370.1	| Symbols: | Pentatricopeptide repeat (PPR) superfamily protein | chr5:24672008-24673471 REVERSE LENGTH=488	Up	------	blue	7.83001	6.75562	0.820603			247136_at	AT5G66170.3	| Symbols: STR18 | sulfurtransferase 18 | chr5:26447828-26448586 FORWARD LENGTH=137	Down	------	midnightblue	16.9231	5.5909	-0.881732
247555_at	AT5G61020.1	| Symbols: ECT3 | evolutionarily conserved C-terminal region 3 | chr5:24557485-24559780 REVERSE LENGTH=496	Up	------	cyan	15.2758	11.1632	0.799478			247137_at	AT5G66210.1	| Symbols: CPK28 | calcium-dependent protein kinase 28 | chr5:26456681-26459434 REVERSE LENGTH=524	Down	------	magenta	10.1635	7.76744	0.816733
247556_at	AT5G61040.1	| Symbols: | unknown protein; BEST Arabidopsis thaliana protein match is: unknown protein (TAIR:AT5G08010.1); Has 1807 Blast hits to 1807 proteins in 277 species: Archae - 0; Bacteria - 0; Metazoa - 736; Fungi - 347; Plants - 385; Viruses - 0; Other Eukar	Up	------	cyan	2.42551	1.61785	0.652425			247145_at	AT5G65600.1	| Symbols: | Concanavalin A-like lectin protein kinase family protein | chr5:26216126-26218153 REVERSE LENGTH=676	Down	------	purple	7.91261	4.00276	-0.572032
247569_at	AT5G61240.2	| Symbols: | Leucine-rich repeat (LRR) family protein | chr5:24629485-24631958 FORWARD LENGTH=340	Up	------	cyan	0.5572	0.401593	0.565479			247147_at	AT5G65630.1	| Symbols: GTE7 | global transcription factor group E7 | chr5:26226311-26228257 REVERSE LENGTH=591	Down	------	midnightblue	1.31493	0.317107	-0.58363
247570_at	AT5G61250.1	| Symbols: AtGUS1, GUS1 | glucuronidase 1 | chr5:24632294-24634597 REVERSE LENGTH=540	Down	------	blue	2.80934	1.35933	-0.720114			247149_at	AT5G65660.1	| Symbols: | hydroxyproline-rich glycoprotein family protein | chr5:26245444-26246245 REVERSE LENGTH=137	Up	------	brown	20.1419	11.89	0.859067
247571_at	AT5G61210.1	| Symbols: SNAP33, ATSNAP33, SNP33, ATSNAP33B | soluble N-ethylmaleimide-sensitive factor adaptor protein 33 | chr5:24624027-24625366 FORWARD LENGTH=301	Up	------	lightgreen	0.852139	0.359818	-0.714376			247153_at	AT5G65700.2	| Symbols: BAM1 | Leucine-rich receptor-like protein kinase family protein | chr5:26281826-26284945 FORWARD LENGTH=1004	Up	------	salmon	32.5843	7.27949	-0.87365
247574_at	AT5G61230.1	| Symbols: | Ankyrin repeat family protein | chr5:24628254-24628778 FORWARD LENGTH=175	Up	------	blue	4.67948	3.31943	0.754754			247155_at	AT5G65750.1	| Symbols: | 2-oxoglutarate dehydrogenase, E1 component | chr5:26304212-26307947 FORWARD LENGTH=1026	Down	------	black	2.14461	1.01728	-0.452533
247575_at	AT5G61030.1	| Symbols: GR-RBP3 | glycine-rich RNA-binding protein 3 | chr5:24560870-24562152 FORWARD LENGTH=310	Up	------	cyan	9.7231	8.19812	0.812026			247161_at	AT5G65810.1	| Symbols: | unknown protein; BEST Arabidopsis thaliana protein match is: unknown protein (TAIR:AT3G49720.2); Has 30201 Blast hits to 17322 proteins in 780 species: Archae - 12; Bacteria - 1396; Metazoa - 17338; Fungi - 3422; Plants - 5037; Viruses - 0; O	Up	------	purple	16.9317	12.9568	0.742717
247583_at	AT5G60750.1	| Symbols: | CAAX amino terminal protease family protein | chr5:24431072-24433199 FORWARD LENGTH=348	Down	------	darkgreen	1.06923	0.933432	0.724478			247162_at	AT5G65730.1	| Symbols: XTH6 | xyloglucan endotransglucosylase/hydrolase 6 | chr5:26299080-26300290 FORWARD LENGTH=293	Up	------	black	40.0721	24.0544	0.761298
247584_at	AT5G60670.1	| Symbols: | Ribosomal protein L11 family protein | chr5:24381066-24381566 REVERSE LENGTH=167	Up	------	blue	1.99955	1.46706	0.561675			247170_at	AT5G65530.1	| Symbols: | Protein kinase superfamily protein | chr5:26190844-26192826 REVERSE LENGTH=457	Down	------	purple	15.8286	11.3212	0.666413
247585_at	AT5G60680.1	| Symbols: | Protein of unknown function, DUF584 | chr5:24386247-24386738 FORWARD LENGTH=164	Down	------	grey60	0.576258	0.235586	0.57648			247175_at	AT5G65280.1	| Symbols: GCL1 | GCR2-like 1 | chr5:26086129-26088069 REVERSE LENGTH=434	Down	------	black	46.2248	39.3844	-0.872827
247592_at	AT5G60780.1	| Symbols: ATNRT2.3, NRT2.3 | nitrate transporter 2.3 | chr5:24450839-24452756 FORWARD LENGTH=540	Up	------	grey	0.17727	0.0965084	-0.420611			247176_at	AT5G65110.1	| Symbols: ACX2, ATACX2 | acyl-CoA oxidase 2 | chr5:26009821-26012482 REVERSE LENGTH=693	Down	------	black	8.35032	3.59299	-0.572649
247593_at	AT5G60790.1	| Symbols: ATGCN1, GCN1 | ABC transporter family protein | chr5:24453760-24455767 REVERSE LENGTH=596	Down	------	cyan	1.62706	0.933475	0.5655			247177_at	AT5G65300.1	| Symbols: | unknown protein; Has 30201 Blast hits to 17322 proteins in 780 species: Archae - 12; Bacteria - 1396; Metazoa - 17338; Fungi - 3422; Plants - 5037; Viruses - 0; Other Eukaryotes - 2996 (source: NCBI BLink). | chr5:26095266-26095718 REVERSE LE	Down	------	greenyellow	25.6818	10.0777	0.881543
247594_at	AT5G60800.2	| Symbols: | Heavy metal transport/detoxification superfamily protein | chr5:24460822-24462464 REVERSE LENGTH=303	Down	------	purple	1.70215	0.956198	0.760982			247182_at	AT5G65410.1	| Symbols: ATHB25, ZFHD2, HB25, ZHD1 | homeobox protein 25 | chr5:26136179-26137018 FORWARD LENGTH=280	Up	ZF-HD	purple	25.5027	15.5516	0.71906
247600_at	AT5G60890.1	| Symbols: ATMYB34, ATR1, MYB34 | myb domain protein 34 | chr5:24495029-24496220 FORWARD LENGTH=296	Up	MYB	blue	2.62243	1.72057	-0.611526			247183_at	AT5G65440.3	| Symbols: | unknown protein; INVOLVED IN: biological_process unknown; EXPRESSED IN: 22 plant structures; EXPRESSED DURING: 13 growth stages; BEST Arabidopsis thaliana protein match is: unknown protein (TAIR:AT4G24610.1). | chr5:26152015-26156896 FORWARD	Up	------	purple	23.5717	19.0546	0.741503
247601_at	AT5G60850.1	| Symbols: OBP4 | OBF binding protein 4 | chr5:24480578-24481501 FORWARD LENGTH=308	Down	Dof	darkturquoise	0.162432	0.0608504	0.611357			247184_at	AT5G65450.1	| Symbols: UBP17 | ubiquitin-specific protease 17 | chr5:26157863-26161096 FORWARD LENGTH=732	Up	------	black	2.04926	0.719753	-0.394917
247604_at	AT5G60950.1	| Symbols: COBL5 | COBRA-like protein 5 precursor | chr5:24527157-24528005 REVERSE LENGTH=205	Up	------	purple	1.1015	0.698298	0.785033			247186_at	AT5G65470.1	| Symbols: | O-fucosyltransferase family protein | chr5:26172432-26174904 FORWARD LENGTH=505	Down	------	midnightblue	2.11604	0.448237	-0.653459
247606_at	AT5G61000.1	| Symbols: RPA70D, ATRPA70D | Replication factor-A protein 1-related | chr5:24549682-24552641 REVERSE LENGTH=630	Up	------	darkgreen	0.959037	0.556402	0.486908			247191_at	AT5G65310.1	| Symbols: ATHB5, ATHB-5, HB5 | homeobox protein 5 | chr5:26102457-26104217 REVERSE LENGTH=313	Up	HD-ZIP	purple	11.041	6.84522	0.643092
247607_at	AT5G60960.1	| Symbols: | Pentatricopeptide repeat (PPR) superfamily protein | chr5:24528423-24529988 REVERSE LENGTH=522	Up	------	blue	7.17737	5.00939	0.637425			247193_at	AT5G65380.1	| Symbols: | MATE efflux family protein | chr5:26123241-26126352 REVERSE LENGTH=487	Down	------	grey60	4.81197	0.585731	0.608645
247608_at	AT5G60990.1	| Symbols: | DEA(D/H)-box RNA helicase family protein | chr5:24546601-24549148 REVERSE LENGTH=457	Up	------	cyan	11.4528	10.3254	0.838291			247197_at	AT5G65240.1	| Symbols: | Leucine-rich repeat protein kinase family protein | chr5:26074980-26077650 REVERSE LENGTH=608	Down	------	black	23.0398	20.3958	-0.779992
247609_at	AT5G60940.1	| Symbols: | Transducin/WD40 repeat-like superfamily protein | chr5:24523092-24525655 FORWARD LENGTH=430	Down	------	green	0.816055	0.42781	0.664085			247201_at	AT5G65220.1	| Symbols: | Ribosomal L29 family protein | chr5:26061301-26062506 FORWARD LENGTH=174	Up	------	black	64.0448	57.2762	0.801327
247612_at	AT5G60730.1	| Symbols: | Anion-transporting ATPase | chr5:24422838-24425352 FORWARD LENGTH=392	Up	------	darkgreen	1.49246	0.899155	-0.642128			247204_at	AT5G64990.1	| Symbols: AtRABH1a, RABH1a | RAB GTPase homolog H1A | chr5:25963562-25964792 REVERSE LENGTH=207	Down	------	blue	22.7081	16.5043	0.825308
247625_at	AT5G60200.1	| Symbols: TMO6 | TARGET OF MONOPTEROS 6 | chr5:24241078-24241951 FORWARD LENGTH=258	Down	Dof	darkgreen	0.526324	0.4669	0.602349			247208_at	AT5G64870.1	| Symbols: | SPFH/Band 7/PHB domain-containing membrane-associated protein family | chr5:25929776-25931308 REVERSE LENGTH=480	Down	------	black	7.31726	2.98731	-0.594875
247627_at	AT5G60360.1	| Symbols: SAG2, AALP, ALP | aleurain-like protease | chr5:24280044-24282152 FORWARD LENGTH=359	Down	------	blue	3.49209	1.77332	-0.603991			247213_at	AT5G64900.1	| Symbols: PROPEP1, ATPEP1, PEP1 | precursor of peptide 1 | chr5:25937253-25937939 FORWARD LENGTH=93	Up	------	black	6.59926	2.47503	-0.421489
247628_at	AT5G60400.3	| Symbols: | unknown protein; Has 35333 Blast hits to 34131 proteins in 2444 species: Archae - 798; Bacteria - 22429; Metazoa - 974; Fungi - 991; Plants - 531; Viruses - 0; Other Eukaryotes - 9610 (source: NCBI BLink). | chr5:24291385-24291754 REVERSE LEN	Down	------	darkgreen	9.05332	6.19663	0.802673			247214_at	AT5G64850.1	| Symbols: | FUNCTIONS IN: molecular_function unknown; INVOLVED IN: biological_process unknown; LOCATED IN: plasma membrane; EXPRESSED IN: 22 plant structures; EXPRESSED DURING: 13 growth stages; CONTAINS InterPro DOMAIN/s: RPM1-interacting protein 4, def	Up	------	purple	2.42537	1.23147	0.509019
247635_at	AT5G60550.1	| Symbols: GRIK2, ATSNAK1 | geminivirus rep interacting kinase 2 | chr5:24340135-24342356 FORWARD LENGTH=408	Up	------	blue	5.94913	4.78646	0.794982			247215_at	AT5G64905.1	| Symbols: PROPEP3 | elicitor peptide 3 precursor | chr5:25939634-25939924 FORWARD LENGTH=97	Down	------	greenyellow	23.6514	6.5124	0.826435
247638_at	AT5G60490.1	| Symbols: FLA12 | FASCICLIN-like arabinogalactan-protein 12 | chr5:24325916-24326665 REVERSE LENGTH=250	Up	------	darkgreen	13.0403	10.5321	0.839059			247218_at	AT5G65010.1	| Symbols: ASN2 | asparagine synthetase 2 | chr5:25969224-25972278 FORWARD LENGTH=579	Up	------	black	8.01823	3.68029	0.548456
247643_at	AT5G60450.1	| Symbols: ARF4 | auxin response factor 4 | chr5:24308558-24312187 REVERSE LENGTH=789	Up	ARF	cyan	3.98319	2.2873	0.698411			247219_at	AT5G64920.1	| Symbols: CIP8 | COP1-interacting protein 8 | chr5:25944338-25945342 REVERSE LENGTH=335	Up	------	brown	1.88973	1.05287	0.668321
247649_at	AT5G60030.1	| Symbols: | unknown protein; BEST Arabidopsis thaliana protein match is: unknown protein (TAIR:AT1G75335.1); Has 1807 Blast hits to 1807 proteins in 277 species: Archae - 0; Bacteria - 0; Metazoa - 736; Fungi - 347; Plants - 385; Viruses - 0; Other Eukar	Up	------	cyan	3.58003	2.19734	0.651681			247228_at	AT5G65140.1	| Symbols: TPPJ | Haloacid dehalogenase-like hydrolase (HAD) superfamily protein | chr5:26019878-26022077 REVERSE LENGTH=371	Down	------	greenyellow	6.90841	2.0531	0.729051
247650_at	AT5G59960.1	| Symbols: | unknown protein; FUNCTIONS IN: molecular_function unknown; INVOLVED IN: biological_process unknown; LOCATED IN: nucleus; EXPRESSED IN: 24 plant structures; EXPRESSED DURING: 15 growth stages; Has 30201 Blast hits to 17322 proteins in 780 spec	Down	------	blue	4.51577	2.94594	-0.757522			247232_at	AT5G64940.2	| Symbols: ATATH13, ATH13 | ABC2 homolog 13 | chr5:25949116-25953326 FORWARD LENGTH=762	Up	------	grey60	17.1681	5.09123	0.845715
247655_at	AT5G59820.1	| Symbols: RHL41, ZAT12 | C2H2-type zinc finger family protein | chr5:24103073-24103561 FORWARD LENGTH=163	Down	C2H2	darkturquoise	2.81104	0.965911	0.806945			247234_at	AT5G64980.1	| Symbols: | unknown protein; BEST Arabidopsis thaliana protein match is: unknown protein (TAIR:AT4G02880.1); Has 1807 Blast hits to 1807 proteins in 277 species: Archae - 0; Bacteria - 0; Metazoa - 736; Fungi - 347; Plants - 385; Viruses - 0; Other Eukar	Up	------	blue	35.4222	15.9805	0.795778
247676_at	AT5G59980.2	| Symbols: | Polymerase/histidinol phosphatase-like | chr5:24147207-24149783 FORWARD LENGTH=706	Up	------	cyan	17.4326	13.362	0.895448			247235_at	AT5G64580.1	| Symbols: | AAA-type ATPase family protein | chr5:25817391-25821465 REVERSE LENGTH=856	Up	------	black	18.8259	14.5566	0.728886
247684_at	AT5G59670.1	| Symbols: | Leucine-rich repeat protein kinase family protein | chr5:24041538-24045478 FORWARD LENGTH=869	Up	------	purple	8.07087	2.96934	0.811159			247240_at	AT5G64660.1	| Symbols: ATCMPG2, CMPG2 | CYS, MET, PRO, and GLY protein 2 | chr5:25842119-25843381 REVERSE LENGTH=421	Down	------	magenta	17.131	9.2245	0.828229
247691_at	AT5G59720.1	| Symbols: HSP18.2 | heat shock protein 18.2 | chr5:24062632-24063117 FORWARD LENGTH=162	Down	------	darkgreen	1.29362	1.02415	-0.507812			247246_at	AT5G64620.1	| Symbols: C/VIF2, ATC/VIF2 | cell wall / vacuolar inhibitor of fructosidase 2 | chr5:25831875-25832417 FORWARD LENGTH=181	Up	------	black	22.7758	14.769	0.775469
247693_at	AT5G59730.2	| Symbols: ATEXO70H7, EXO70H7 | exocyst subunit exo70 family protein H7 | chr5:24064096-24066004 REVERSE LENGTH=633	Down	------	darkturquoise	0.988317	0.232957	0.620102			247252_at	AT5G64770.1	| Symbols: RGF9 | Encodes a root meristem growth factor (RGF). Belongs to a family of functionally redundant homologous peptides that are secreted, tyrosine-sulfated, and expressed mainly in the stem cell area and the innermost layer of central columella	Up	------	black	39.0725	24.918	0.758815
247703_at	AT5G59560.2	| Symbols: SRR1 | sensitivity to red light reduced protein (SRR1) | chr5:24000747-24001574 REVERSE LENGTH=276	Down	------	darkgreen	1.12699	0.880824	0.600069			247256_at	AT5G64730.1	| Symbols: | Transducin/WD40 repeat-like superfamily protein | chr5:25873146-25875021 FORWARD LENGTH=300	Down	------	brown	8.12898	1.19221	-0.544975
247706_at	AT5G59480.1	| Symbols: | Haloacid dehalogenase-like hydrolase (HAD) superfamily protein | chr5:23979619-23981156 REVERSE LENGTH=283	Down	------	cyan	1.25765	0.529018	0.620834			247258_at	AT5G64816.2	| Symbols: | unknown protein; Has 35333 Blast hits to 34131 proteins in 2444 species: Archae - 798; Bacteria - 22429; Metazoa - 974; Fungi - 991; Plants - 531; Viruses - 0; Other Eukaryotes - 9610 (source: NCBI BLink). | chr5:25913487-25913879 FORWARD LEN	Up	------	black	2.72196	1.21666	0.353596
247707_at	AT5G59450.1	| Symbols: | GRAS family transcription factor | chr5:23974808-23976640 FORWARD LENGTH=611	Down	GRAS	blue	0.666582	0.519887	0.591034			247264_at	AT5G64530.1	| Symbols: ANAC104, XND1 | xylem NAC domain 1 | chr5:25795360-25796699 FORWARD LENGTH=188	Down	NAC	black	16.0196	13.4282	-0.71377
247716_at	AT5G59350.1	| Symbols: | unknown protein; FUNCTIONS IN: molecular_function unknown; INVOLVED IN: biological_process unknown; LOCATED IN: endomembrane system; EXPRESSED IN: 23 plant structures; EXPRESSED DURING: 13 growth stages; Has 1807 Blast hits to 1807 proteins i	Down	------	darkgreen	0.799678	0.692846	0.503415			247265_at	AT5G64550.1	| Symbols: | loricrin-related | chr5:25801794-25803698 REVERSE LENGTH=635	Down	------	brown	7.66907	5.04227	-0.75016
247720_at	AT5G59290.2	| Symbols: UXS3, ATUXS3 | UDP-glucuronic acid decarboxylase 3 | chr5:23915814-23917998 REVERSE LENGTH=358	Down	------	darkgreen	1.17388	1.00188	0.634845			247268_at	AT5G64080.1	| Symbols: | Bifunctional inhibitor/lipid-transfer protein/seed storage 2S albumin superfamily protein | chr5:25645475-25646638 REVERSE LENGTH=183	Down	------	blue	21.883	14.5171	0.810219
247722_at	AT5G59150.1	| Symbols: ATRABA2D, ATRAB-A2D, RABA2D | RAB GTPase homolog A2D | chr5:23876858-23878244 FORWARD LENGTH=218	Down	------	darkgreen	1.59852	1.36898	0.609918			247273_at	AT5G64340.1	| Symbols: SAC51 | sequence-specific DNA binding transcription factors;transcription regulators | chr5:25730890-25731936 REVERSE LENGTH=349	Up	------	purple	7.5432	5.58198	0.663335
247727_at	AT5G59490.1	| Symbols: | Haloacid dehalogenase-like hydrolase (HAD) superfamily protein | chr5:23982922-23984419 REVERSE LENGTH=267	Down	------	sienna3	0.60593	0.243097	0.800537			247279_at	AT5G64310.1	| Symbols: AGP1, ATAGP1 | arabinogalactan protein 1 | chr5:25722018-25722413 FORWARD LENGTH=132	Down	------	black	9.168	4.26226	-0.567111
247734_at	AT5G59400.1	| Symbols: | FUNCTIONS IN: molecular_function unknown; INVOLVED IN: biological_process unknown; LOCATED IN: chloroplast; EXPRESSED IN: 23 plant structures; EXPRESSED DURING: 13 growth stages; BEST Arabidopsis thaliana protein match is: PGR5-like B (TAIR:A	Up	------	blue	1.94082	1.04751	0.643887			247280_at	AT5G64260.1	| Symbols: EXL2 | EXORDIUM like 2 | chr5:25703980-25704897 FORWARD LENGTH=306	Down	------	black	5.5483	1.41961	-0.349233
247739_at	AT5G59240.1	| Symbols: | Ribosomal protein S8e family protein | chr5:23902626-23903670 REVERSE LENGTH=211	Up	------	blue	15.0794	7.63872	0.825082			247283_at	AT5G64250.1	| Symbols: | Aldolase-type TIM barrel family protein | chr5:25697623-25698752 REVERSE LENGTH=294	Down	------	purple	7.67743	4.95209	-0.642792
247741_at	AT5G58960.1	| Symbols: GIL1 | Plant protein of unknown function (DUF641) | chr5:23805799-23808360 FORWARD LENGTH=560	Down	------	darkgreen	1.85621	1.06207	0.616256			247284_at	AT5G64410.1	| Symbols: ATOPT4, OPT4 | oligopeptide transporter 4 | chr5:25750921-25754974 REVERSE LENGTH=730	Up	------	salmon	7.02583	2.59001	-0.780799
247742_at	AT5G58980.1	| Symbols: | Neutral/alkaline non-lysosomal ceramidase | chr5:23811449-23814395 REVERSE LENGTH=734	Down	------	blue	1.23555	0.726789	-0.601224			247287_at	AT5G64230.1	| Symbols: | unknown protein; FUNCTIONS IN: molecular_function unknown; INVOLVED IN: biological_process unknown; LOCATED IN: endomembrane system; EXPRESSED IN: 9 plant structures; EXPRESSED DURING: 4 anthesis, petal differentiation and expansion stage; BE	Down	------	purple	44.8082	36.6418	-0.863656
247746_at	AT5G58970.1	| Symbols: ATUCP2, UCP2 | uncoupling protein 2 | chr5:23808642-23811018 REVERSE LENGTH=306	Down	------	darkgreen	1.01204	0.619106	0.510843			247288_at	AT5G64330.1	| Symbols: NPH3, RPT3, JK218 | Phototropic-responsive NPH3 family protein | chr5:25727568-25730225 FORWARD LENGTH=747	Up	------	black	10.4012	7.13726	0.690986
247750_at	AT5G58950.1	| Symbols: | Protein kinase superfamily protein | chr5:23801136-23803025 REVERSE LENGTH=526	Down	------	darkgreen	1.63182	1.403	0.692893			247289_at	AT5G64290.1	| Symbols: DCT, DIT2.1 | dicarboxylate transport 2.1 | chr5:25714495-25716642 REVERSE LENGTH=564	Up	------	black	24.8424	22.6666	0.802315
247763_at	AT5G59180.1	| Symbols: NRPB7 | DNA-directed RNA polymerase II | chr5:23883499-23884976 FORWARD LENGTH=177	Up	------	blue	10.1494	6.96929	0.795318			247290_at	AT5G64450.1	| Symbols: | BEST Arabidopsis thaliana protein match is: Putative endonuclease or glycosyl hydrolase (TAIR:AT3G62200.1); Has 1807 Blast hits to 1807 proteins in 277 species: Archae - 0; Bacteria - 0; Metazoa - 736; Fungi - 347; Plants - 385; Viruses - 0;	Down	------	purple	17.8267	13.489	-0.737073
247770_at	AT5G58930.1	| Symbols: | Protein of unknown function (DUF740) | chr5:23794529-23796094 REVERSE LENGTH=522	Down	------	darkgreen	1.23863	0.377727	0.598494			247293_at	AT5G64510.1	| Symbols: TIN1 | unknown protein; FUNCTIONS IN: molecular_function unknown; INVOLVED IN: biological_process unknown; LOCATED IN: endomembrane system; EXPRESSED IN: 17 plant structures; EXPRESSED DURING: 10 growth stages; Has 35333 Blast hits to 34131 pro	Down	------	darkturquoise	3.73234	0.553619	-0.652779
247774_at	AT5G58660.1	| Symbols: | 2-oxoglutarate (2OG) and Fe(II)-dependent oxygenase superfamily protein | chr5:23701509-23703802 FORWARD LENGTH=353	Down	------	blue	1.31699	0.850879	0.617311			247295_at	AT5G64180.1	| Symbols: | unknown protein; Has 1807 Blast hits to 1807 proteins in 277 species: Archae - 0; Bacteria - 0; Metazoa - 736; Fungi - 347; Plants - 385; Viruses - 0; Other Eukaryotes - 339 (source: NCBI BLink). | chr5:25677163-25678204 FORWARD LENGTH=159	Down	------	purple	1.67035	1.33699	-0.569791
247775_at	AT5G58690.1	| Symbols: ATPLC5, PLC5 | phosphatidylinositol-speciwc phospholipase C5 | chr5:23709676-23712030 REVERSE LENGTH=579	Down	------	cyan	3.00428	2.09276	0.758411			247301_at	AT5G63920.1	| Symbols: TOP3A, AtTOP3alpha | topoisomerase 3alpha | chr5:25574533-25581230 FORWARD LENGTH=927	Up	------	purple	51.1564	39.1029	0.811037
247776_at	AT5G58700.1	| Symbols: ATPLC4, PLC4 | phosphatidylinositol-speciwc phospholipase C4 | chr5:23713144-23716057 REVERSE LENGTH=598	Down	------	blue	18.3232	12.2576	0.853744			247302_at	AT5G63880.1	| Symbols: VPS20.1 | SNF7 family protein | chr5:25563890-25565258 FORWARD LENGTH=220	Down	------	black	9.40779	2.11722	-0.505306
247777_at	AT5G58740.1	| Symbols: | HSP20-like chaperones superfamily protein | chr5:23725936-23727528 REVERSE LENGTH=159	Down	------	darkgreen	1.03246	0.859972	0.607877			247312_at	AT5G63970.2	| Symbols: | Copine (Calcium-dependent phospholipid-binding protein) family | chr5:25607006-25608916 REVERSE LENGTH=368	Down	------	black	12.6277	8.72221	-0.739134
247779_at	AT5G58760.1	| Symbols: DDB2 | damaged DNA binding 2 | chr5:23730741-23733606 REVERSE LENGTH=558	Up	------	cyan	3.82335	3.29524	0.8015			247319_at	AT5G64050.1	| Symbols: ATERS, OVA3, ERS | glutamate tRNA synthetase | chr5:25630196-25633099 REVERSE LENGTH=571	Up	------	darkgrey	0.325847	0.181213	-0.634853
247780_at	AT5G58770.1	| Symbols: | Undecaprenyl pyrophosphate synthetase family protein | chr5:23734396-23735495 FORWARD LENGTH=311	Down	------	darkgreen	1.02733	0.768913	0.501446			247320_at	AT5G64040.1	| Symbols: PSAN | photosystem I reaction center subunit PSI-N, chloroplast, putative / PSI-N, putative (PSAN) | chr5:25628724-25629409 REVERSE LENGTH=172	Up	------	black	70.2769	65.1648	0.886511
247783_at	AT5G58800.2	| Symbols: | Quinone reductase family protein | chr5:23746032-23746895 REVERSE LENGTH=208	Down	------	darkgreen	1.87369	1.09214	0.592085			247323_at	AT5G64170.2	| Symbols: | dentin sialophosphoprotein-related | chr5:25672904-25675934 REVERSE LENGTH=617	Down	------	purple	2.17221	1.66195	-0.573682
247786_at	AT5G58600.1	| Symbols: PMR5, TBL44 | Plant protein of unknown function (DUF828) | chr5:23683944-23685679 REVERSE LENGTH=403	Up	------	blue	7.97926	7.19178	0.856215			247327_at	AT5G64120.1	| Symbols: | Peroxidase superfamily protein | chr5:25659551-25660946 REVERSE LENGTH=329	Up	------	brown	11.4684	6.62687	0.789718
247793_at	AT5G58650.1	| Symbols: PSY1 | plant peptide containing sulfated tyrosine 1 | chr5:23699879-23700186 REVERSE LENGTH=76	Down	------	blue	2.18347	1.20473	0.613944			247331_at	AT5G63530.2	| Symbols: ATFP3, FP3 | farnesylated protein 3 | chr5:25433423-25435614 FORWARD LENGTH=341	Up	------	blue	2.85959	1.55688	0.607585
247795_at	AT5G58620.1	| Symbols: | zinc finger (CCCH-type) family protein | chr5:23693959-23695782 FORWARD LENGTH=608	Down	C3H	blue	4.28872	1.9629	0.641799			247336_at	AT5G63640.1	| Symbols: | ENTH/VHS/GAT family protein | chr5:25478935-25481221 FORWARD LENGTH=448	Down	------	black	1.15536	0.872424	-0.528998
247797_at	AT5G58780.1	| Symbols: | Undecaprenyl pyrophosphate synthetase family protein | chr5:23735755-23737284 REVERSE LENGTH=303	Up	------	cyan	1.96392	1.57672	0.647115			247347_at	AT5G63780.1	| Symbols: SHA1 | RING/FYVE/PHD zinc finger superfamily protein | chr5:25525160-25526446 FORWARD LENGTH=368	Up	------	black	6.59667	3.88803	0.524733
247801_at	AT5G58560.1	| Symbols: | Phosphatidate cytidylyltransferase family protein | chr5:23670513-23672570 FORWARD LENGTH=308	Down	------	darkgreen	0.94945	0.780944	0.661395			247348_at	AT5G63810.1	| Symbols: BGAL10 | beta-galactosidase 10 | chr5:25537242-25541315 FORWARD LENGTH=742	Up	------	purple	3.42424	2.46459	0.540749
247810_at	AT5G58290.1	| Symbols: RPT3 | regulatory particle triple-A ATPase 3 | chr5:23569155-23571116 FORWARD LENGTH=409	Up	------	blue	1.19133	0.795761	0.665397			247351_at	AT5G63790.1	| Symbols: ANAC102, NAC102 | NAC domain containing protein 102 | chr5:25526887-25528013 REVERSE LENGTH=313	Down	NAC	blue	35.7734	16.3931	-0.791547
247811_at	AT5G58430.1	| Symbols: ATEXO70B1, EXO70B1 | exocyst subunit exo70 family protein B1 | chr5:23621460-23623334 REVERSE LENGTH=625	Down	------	grey	0.125005	0.0405243	-0.0337382			247352_at	AT5G63650.1	| Symbols: SNRK2-5, SNRK2.5, SRK2H | SNF1-related protein kinase 2.5 | chr5:25481631-25483495 REVERSE LENGTH=361	Up	------	purple	22.7637	14.6663	0.6656
247814_at	AT5G58310.1	| Symbols: ATMES18, MES18 | methyl esterase 18 | chr5:23575127-23576007 REVERSE LENGTH=264	Down	------	darkgreen	12.3816	10.1026	0.836548			247360_at	AT5G63450.1	| Symbols: CYP94B1 | cytochrome P450, family 94, subfamily B, polypeptide 1 | chr5:25408987-25410519 REVERSE LENGTH=511	Down	------	greenyellow	7.51988	3.86483	0.799932
247815_at	AT5G58420.1	| Symbols: | Ribosomal protein S4 (RPS4A) family protein | chr5:23619599-23620896 FORWARD LENGTH=263	Up	------	cyan	8.36957	5.76513	0.740111			247362_at	AT5G63140.1	| Symbols: ATPAP29, PAP29 | purple acid phosphatase 29 | chr5:25328237-25329616 FORWARD LENGTH=390	Up	------	purple	69.3065	64.3809	0.911642
247816_at	AT5G58260.1	| Symbols: | oxidoreductases, acting on NADH or NADPH, quinone or similar compound as acceptor | chr5:23561075-23561929 REVERSE LENGTH=210	Up	------	darkgreen	14.8061	14.405	0.80768			247368_at	AT5G63320.3	| Symbols: NPX1 | nuclear protein X1 | chr5:25377180-25378783 REVERSE LENGTH=478	Down	------	purple	12.5664	6.12773	-0.657974
247817_at	AT5G58375.1	| Symbols: | Methyltransferase-related protein | chr5:23596369-23596705 FORWARD LENGTH=86	Down	------	blue	3.26988	2.54603	-0.73531			247370_at	AT5G63320.1	| Symbols: NPX1 | nuclear protein X1 | chr5:25374413-25378783 REVERSE LENGTH=1062	Down	------	greenyellow	3.6246	0.82871	0.602985
247818_at	AT5G58370.1	| Symbols: | P-loop containing nucleoside triphosphate hydrolases superfamily protein | chr5:23593358-23595565 FORWARD LENGTH=447	Up	------	darkgreen	3.9946	1.65003	-0.637762			247374_at	AT5G63190.2	| Symbols: | MA3 domain-containing protein | chr5:25346145-25348563 FORWARD LENGTH=703	Down	------	darkgrey	5.13898	0.867029	0.729847
247819_at	AT5G58350.1	| Symbols: WNK4, ZIK2 | with no lysine (K) kinase 4 | chr5:23585505-23587681 FORWARD LENGTH=572	Down	------	blue	2.17865	0.998675	-0.569416			247375_at	AT5G63135.1	| Symbols: | unknown protein; Has 30201 Blast hits to 17322 proteins in 780 species: Archae - 12; Bacteria - 1396; Metazoa - 17338; Fungi - 3422; Plants - 5037; Viruses - 0; Other Eukaryotes - 2996 (source: NCBI BLink). | chr5:25325253-25326440 REVERSE LE	Down	------	grey	0.335151	0.0745953	0.517624
247820_at	AT5G58380.1	| Symbols: CIPK10, PKS2, SIP1, SNRK3.8 | SOS3-interacting protein 1 | chr5:23597092-23598531 REVERSE LENGTH=480	Up	------	cyan	3.44722	2.44323	0.664057			247376_at	AT5G63310.1	| Symbols: NDPK2, NDPK1A, NDPK IA IA, NDPK IA, ATNDPK2 | nucleoside diphosphate kinase 2 | chr5:25372122-25373838 REVERSE LENGTH=232	Up	------	white	29.2808	3.3337	0.917957
247821_at	AT5G58230.1	| Symbols: MSI1, MEE70, ATMSI1 | Transducin/WD40 repeat-like superfamily protein | chr5:23556112-23557994 FORWARD LENGTH=425	Up	------	blue	4.67184	2.4903	0.739923			247377_at	AT5G63180.1	| Symbols: | Pectin lyase-like superfamily protein | chr5:25341106-25343113 REVERSE LENGTH=433	Up	------	darkturquoise	36.8654	4.56244	0.887019
247825_at	AT5G58470.2	| Symbols: TAF15b | TBP-associated factor 15B | chr5:23638566-23640854 REVERSE LENGTH=423	Up	------	cyan	0.464657	0.240166	0.539891			247378_at	AT5G63120.1	| Symbols: | P-loop containing nucleoside triphosphate hydrolases superfamily protein | chr5:25319798-25322071 REVERSE LENGTH=485	Down	------	black	0.421392	0.254043	-0.437876
247826_at	AT5G58480.1	| Symbols: | O-Glycosyl hydrolases family 17 protein | chr5:23641227-23642826 REVERSE LENGTH=477	Up	------	darkgreen	7.40747	5.9598	0.828604			247383_at	AT5G63410.1	| Symbols: | Leucine-rich repeat protein kinase family protein | chr5:25395173-25397768 REVERSE LENGTH=681	Up	------	black	6.58858	3.00587	0.544334
247834_at	AT5G58490.1	| Symbols: | NAD(P)-binding Rossmann-fold superfamily protein | chr5:23643068-23644455 FORWARD LENGTH=325	Down	------	lightcyan	3.11627	0.882594	0.84413			247384_at	AT5G63370.4	| Symbols: | Protein kinase superfamily protein | chr5:25384954-25386792 REVERSE LENGTH=613	Down	------	greenyellow	6.08428	1.37753	0.712222
247836_at	AT5G57860.2	| Symbols: | Ubiquitin-like superfamily protein | chr5:23437991-23439087 FORWARD LENGTH=96	Down	------	darkgreen	1.83282	1.00873	0.470639			247388_s_at	AT5G63470.2	| Symbols: NF-YC4 | nuclear factor Y, subunit C4 | chr5:25416332-25417084 REVERSE LENGTH=251	Up	NF-YC	purple	5.20943	1.51518	0.43537
247838_at	AT5G57990.1	| Symbols: UBP23 | ubiquitin-specific protease 23 | chr5:23470218-23473997 REVERSE LENGTH=860	Up	------	cyan	11.8254	10.5119	0.830397			247392_at	AT5G63570.1	| Symbols: GSA1 | glutamate-1-semialdehyde-2,1-aminomutase | chr5:25451957-25453620 FORWARD LENGTH=475	Up	------	black	1.28395	0.865982	0.478273
247839_at	AT5G57870.1	| Symbols: eIFiso4G1 | MIF4G domain-containing protein / MA3 domain-containing protein | chr5:23439755-23443433 FORWARD LENGTH=781	Up	------	cyan	2.25547	1.56798	0.598602			247393_at	AT5G63130.1	| Symbols: | Octicosapeptide/Phox/Bem1p family protein | chr5:25323190-25323857 FORWARD LENGTH=193	Up	------	cyan	16.447	3.48376	0.77429
247840_at	AT5G58020.1	| Symbols: | unknown protein; CONTAINS InterPro DOMAIN/s: Protein of unknown function DUF602 (InterPro:IPR006735); Has 385 Blast hits to 385 proteins in 189 species: Archae - 0; Bacteria - 0; Metazoa - 153; Fungi - 117; Plants - 50; Viruses - 0; Other Euk	Up	------	blue	2.39156	1.86681	0.738487			247400_at	AT5G62840.1	| Symbols: | Phosphoglycerate mutase family protein | chr5:25228296-25229672 REVERSE LENGTH=298	Up	------	black	41.1479	36.9921	0.834842
247841_at	AT5G58040.1	| Symbols: ATFIP1[V], FIPS5, ATFIPS5, FIP1[V] | homolog of yeast FIP1 [V] | chr5:23488865-23494000 FORWARD LENGTH=1197	Down	------	green	1.71532	1.18574	0.77475			247406_at	AT5G62920.1	| Symbols: ARR6 | response regulator 6 | chr5:25252745-25254158 REVERSE LENGTH=187	Up	------	purple	1.16288	0.334846	0.356668
247847_at	AT5G58110.1	| Symbols: | chaperone binding;ATPase activators | chr5:23515275-23516479 FORWARD LENGTH=197	Down	------	grey	0.303392	0.13344	0.56984			247413_at	AT5G63020.1	| Symbols: | Disease resistance protein (CC-NBS-LRR class) family | chr5:25283252-25286002 REVERSE LENGTH=889	Up	------	grey60	17.0547	3.3171	0.841789
247849_at	AT5G58130.1	| Symbols: ROS3 | RNA-binding (RRM/RBD/RNP motifs) family protein | chr5:23521190-23523766 REVERSE LENGTH=749	Up	------	cyan	8.82936	5.65093	0.842061			247417_at	AT5G63040.2	| Symbols: | unknown protein; FUNCTIONS IN: molecular_function unknown; INVOLVED IN: biological_process unknown; LOCATED IN: chloroplast; EXPRESSED IN: 25 plant structures; EXPRESSED DURING: 15 growth stages; BEST Arabidopsis thaliana protein match is: un	Up	------	black	16.3502	11.6145	0.661796
247851_at	AT5G58070.1	| Symbols: ATTIL, TIL | temperature-induced lipocalin | chr5:23500512-23501156 REVERSE LENGTH=187	Down	------	blue	18.0032	14.7591	0.884965			247421_at	AT5G62800.1	| Symbols: | Protein with RING/U-box and TRAF-like domains | chr5:25218663-25219967 FORWARD LENGTH=349	Down	------	lightyellow	4.88108	3.43411	0.845511
247853_at	AT5G58140.1	| Symbols: PHOT2, NPL1 | phototropin 2 | chr5:23524771-23529993 FORWARD LENGTH=916	Down	------	green	0.548658	0.221265	0.625757			247425_at	AT5G62550.1	| Symbols: | unknown protein; FUNCTIONS IN: molecular_function unknown; INVOLVED IN: biological_process unknown; LOCATED IN: plasma membrane; EXPRESSED IN: 17 plant structures; EXPRESSED DURING: 9 growth stages; Has 14949 Blast hits to 9947 proteins in 97	Up	------	purple	84.6209	79.3381	0.904773
247854_at	AT5G58200.2	| Symbols: | Calcineurin-like metallo-phosphoesterase superfamily protein | chr5:23549605-23551972 FORWARD LENGTH=310	Down	------	grey	1.53754	0.666202	0.752214			247426_at	AT5G62570.2	| Symbols: | Calmodulin binding protein-like | chr5:25114934-25116967 FORWARD LENGTH=495	Down	------	magenta	18.0499	10.234	0.847651
247858_at	AT5G58220.1	| Symbols: TTL | transthyretin-like protein | chr5:23554546-23555861 REVERSE LENGTH=325	Down	------	darkgreen	7.5788	3.29241	0.662972			247429_at	AT5G62620.1	| Symbols: | Galactosyltransferase family protein | chr5:25137136-25139764 FORWARD LENGTH=682	Down	------	black	12.508	6.41029	-0.6112
247862_at	AT5G58250.1	| Symbols: | unknown protein; FUNCTIONS IN: molecular_function unknown; INVOLVED IN: biological_process unknown; LOCATED IN: thylakoid, chloroplast; EXPRESSED IN: 22 plant structures; EXPRESSED DURING: 14 growth stages; CONTAINS InterPro DOMAIN/s: Protein	Up	------	darkgreen	3.68676	3.1586	0.62874			247431_at	AT5G62520.1	| Symbols: SRO5 | similar to RCD one 5 | chr5:25098071-25099264 FORWARD LENGTH=310	Down	------	greenyellow	27.7277	11.514	0.897844
247863_at	AT5G57900.1	| Symbols: SKIP1 | SKP1 interacting partner 1 | chr5:23449916-23450915 REVERSE LENGTH=301	Up	------	darkgreen	2.67617	0.70672	0.426951			247433_at	AT5G62540.1	| Symbols: UBC3 | ubiquitin-conjugating enzyme 3 | chr5:25104679-25105465 FORWARD LENGTH=151	Down	------	greenyellow	2.83592	1.30198	0.705222
247865_at	AT5G57815.1	| Symbols: | Cytochrome c oxidase, subunit Vib family protein | chr5:23426753-23427637 FORWARD LENGTH=79	Down	------	darkgreen	6.49645	3.39168	0.696481			247435_at	AT5G62480.1	| Symbols: ATGSTU9, GST14, GST14B, GSTU9 | glutathione S-transferase tau 9 | chr5:25088775-25089566 REVERSE LENGTH=241	Down	------	purple	9.88261	3.87372	-0.578326
247867_at	AT5G57630.1	| Symbols: CIPK21, SnRK3.4 | CBL-interacting protein kinase 21 | chr5:23341092-23343143 REVERSE LENGTH=417	Up	------	darkturquoise	0.435189	0.124425	0.612594			247437_at	AT5G62490.1	| Symbols: ATHVA22B, HVA22B | HVA22 homologue B | chr5:25090206-25091345 FORWARD LENGTH=168	Up	------	cyan	6.99664	3.68782	0.842893
247877_at	AT5G57740.1	| Symbols: XBAT32 | XB3 ortholog 2 in Arabidopsis thaliana | chr5:23394789-23397145 REVERSE LENGTH=509	Down	------	blue	1.04286	0.720729	-0.650664			247438_at	AT5G62460.1	| Symbols: | RING/FYVE/PHD zinc finger superfamily protein | chr5:25075545-25077072 FORWARD LENGTH=308	Down	------	greenyellow	6.39729	2.74418	0.764236
247880_at	AT5G57780.1	| Symbols: | EXPRESSED IN: 18 plant structures; EXPRESSED DURING: 12 growth stages; BEST Arabidopsis thaliana protein match is: sequence-specific DNA binding transcription factors (TAIR:AT4G30410.1); Has 123 Blast hits to 123 proteins in 11 species: Archa	Up	------	red	2.81089	0.910711	0.794735			247439_at	AT5G62670.1	| Symbols: AHA11, HA11 | H(+)-ATPase 11 | chr5:25159495-25164957 FORWARD LENGTH=957	Up	------	purple	7.82507	5.28456	0.614027
247881_at	AT5G57700.3	| Symbols: | BNR/Asp-box repeat family protein | chr5:23375257-23376943 FORWARD LENGTH=359	Up	------	darkgreen	5.25463	4.07619	0.814962			247440_at	AT5G62680.1	| Symbols: | Major facilitator superfamily protein | chr5:25165430-25167822 REVERSE LENGTH=617	Down	------	blue	3.41404	1.69773	-0.60503
247882_at	AT5G57785.1	| Symbols: | unknown protein; Has 30201 Blast hits to 17322 proteins in 780 species: Archae - 12; Bacteria - 1396; Metazoa - 17338; Fungi - 3422; Plants - 5037; Viruses - 0; Other Eukaryotes - 2996 (source: NCBI BLink). | chr5:23409105-23409326 REVERSE LE	Up	------	blue	3.56536	2.34053	-0.692454			247441_at	AT5G62710.1	| Symbols: | Leucine-rich repeat protein kinase family protein | chr5:25187438-25190325 FORWARD LENGTH=605	Up	------	purple	56.6918	53.3662	0.869722
247886_at	AT5G57850.1	| Symbols: | D-aminoacid aminotransferase-like PLP-dependent enzymes superfamily protein | chr5:23435548-23437287 REVERSE LENGTH=374	Down	------	darkgreen	1.95145	1.56568	0.657932			247443_at	AT5G62720.1	| Symbols: | Integral membrane HPP family protein | chr5:25191969-25194845 FORWARD LENGTH=244	Up	------	black	2.17622	1.73481	0.540977
247889_at	AT5G57930.2	| Symbols: APO2 | Arabidopsis thaliana protein of unknown function (DUF794) | chr5:23454690-23456354 FORWARD LENGTH=444	Down	------	darkgreen	4.58828	4.23184	0.727525			247444_at	AT5G62630.1	| Symbols: HIPL2 | hipl2 protein precursor | chr5:25143719-25146390 REVERSE LENGTH=697	Up	------	blue	8.93837	5.43241	-0.699244
247891_at	AT5G57960.1	| Symbols: | GTP-binding protein, HflX | chr5:23463133-23466481 REVERSE LENGTH=541	Up	------	cyan	1.04242	0.824867	0.647308			247447_at	AT5G62730.1	| Symbols: | Major facilitator superfamily protein | chr5:25197494-25200033 FORWARD LENGTH=590	Up	------	blue	23.5376	16.5693	0.807007
247908_at	AT5G57440.1	| Symbols: GS1, GPP2 | Haloacid dehalogenase-like hydrolase (HAD) superfamily protein | chr5:23271518-23272900 REVERSE LENGTH=241	Up	------	darkgreen	4.35532	2.98411	0.683306			247452_at	AT5G62430.1	| Symbols: CDF1 | cycling DOF factor 1 | chr5:25069298-25070787 REVERSE LENGTH=299	Down	Dof	blue	13.4088	7.32314	-0.749004
247921_at	AT5G57660.1	| Symbols: ATCOL5, COL5 | CONSTANS-like 5 | chr5:23355573-23356729 FORWARD LENGTH=356	Down	CO-like	grey60	4.53815	2.76503	0.863697			247455_at	AT5G62470.1	| Symbols: MYB96, MYBCOV1, ATMYB96 | myb domain protein 96 | chr5:25079434-25080858 REVERSE LENGTH=352	Down	MYB	black	1.97527	0.25579	0.208697
247925_at	AT5G57560.1	| Symbols: TCH4, XTH22 | Xyloglucan endotransglucosylase/hydrolase family protein | chr5:23307296-23308235 REVERSE LENGTH=285	Down	------	darkgrey	0.720321	0.431485	0.762139			247459_at	AT5G62200.1	| Symbols: | Embryo-specific protein 3, (ATS3) | chr5:24984463-24985674 REVERSE LENGTH=191	Down	------	brown	2.32141	1.14789	-0.614289
247926_at	AT5G57280.1	| Symbols: | S-adenosyl-L-methionine-dependent methyltransferases superfamily protein | chr5:23204533-23206485 FORWARD LENGTH=290	Up	------	cyan	19.7181	12.5717	0.784884			247463_at	AT5G62210.1	| Symbols: | Embryo-specific protein 3, (ATS3) | chr5:24986521-24987477 REVERSE LENGTH=224	Down	------	blue	59.8345	45.161	0.913786
247934_at	AT5G57000.1	| Symbols: | unknown protein; FUNCTIONS IN: molecular_function unknown; INVOLVED IN: biological_process unknown; LOCATED IN: cellular_component unknown; EXPRESSED IN: 24 plant structures; EXPRESSED DURING: 15 growth stages; BEST Arabidopsis thaliana prote	Down	------	darkgreen	3.67357	1.90903	0.609966			247464_at	AT5G62070.1	| Symbols: IQD23 | IQ-domain 23 | chr5:24930057-24932451 REVERSE LENGTH=404	Down	------	greenyellow	0.809743	0.366292	0.580487
247935_at	AT5G56940.1	| Symbols: | Ribosomal protein S16 family protein | chr5:23030879-23032200 FORWARD LENGTH=136	Down	------	darkgreen	1.52503	1.14376	0.577258			247466_at	AT5G62090.2	| Symbols: SLK2 | SEUSS-like 2 | chr5:24935221-24938540 REVERSE LENGTH=817	Up	------	cyan	1.58929	0.552908	0.670435
247936_at	AT5G57030.1	| Symbols: LUT2 | Lycopene beta/epsilon cyclase protein | chr5:23077398-23079818 FORWARD LENGTH=525	Down	------	green	0.996954	0.27828	0.615805			247467_at	AT5G62130.1	| Symbols: | Per1-like family protein | chr5:24950685-24952918 REVERSE LENGTH=344	Down	------	black	3.06253	2.33939	0.535774
247937_at	AT5G57110.2	| Symbols: ACA8, AT-ACA8 | autoinhibited Ca2+ -ATPase, isoform 8 | chr5:23109729-23116857 REVERSE LENGTH=1075	Down	------	blue	13.9695	11.7352	0.867297			247468_at	AT5G62000.3	| Symbols: ARF2, ARF1-BP, HSS, ORE14 | auxin response factor 2 | chr5:24910859-24914680 FORWARD LENGTH=860	Down	ARF	purple	2.7025	1.40141	-0.483827
247939_at	AT5G57160.1	| Symbols: ATLIG4, LIG4 | DNA ligase IV | chr5:23155150-23161688 REVERSE LENGTH=1220	Down	------	darkgreen	0.419251	0.134394	-0.388281			247470_at	AT5G62220.1	| Symbols: ATGT18, GT18 | glycosyltransferase 18 | chr5:24988456-24990009 REVERSE LENGTH=518	Down	------	darkred	0.391173	0.0189086	-0.457543
247942_at	AT5G57120.1	| Symbols: | FUNCTIONS IN: molecular_function unknown; INVOLVED IN: biological_process unknown; LOCATED IN: nucleolus; EXPRESSED IN: 21 plant structures; EXPRESSED DURING: 13 growth stages; CONTAINS InterPro DOMAIN/s: LisH dimerisation motif (InterPro:IPR	Up	------	cyan	9.49881	6.6737	0.795272			247474_at	AT5G62280.1	| Symbols: | Protein of unknown function (DUF1442) | chr5:25017165-25017985 FORWARD LENGTH=237	Up	------	brown	8.53599	4.58129	0.702325
247943_at	AT5G57170.1	| Symbols: | Tautomerase/MIF superfamily protein | chr5:23162201-23163140 REVERSE LENGTH=116	Up	------	darkgreen	9.03635	8.47775	0.792118			247478_at	AT5G62360.1	| Symbols: | Plant invertase/pectin methylesterase inhibitor superfamily protein | chr5:25040699-25041310 FORWARD LENGTH=204	Down	------	purple	1.42398	0.745004	0.446581
247944_at	AT5G57100.1	| Symbols: | Nucleotide/sugar transporter family protein | chr5:23106563-23108440 REVERSE LENGTH=391	Down	------	blue	0.183491	0.160829	0.5044			247486_at	AT5G62140.1	| Symbols: | unknown protein; FUNCTIONS IN: molecular_function unknown; INVOLVED IN: biological_process unknown; LOCATED IN: chloroplast; EXPRESSED IN: 19 plant structures; EXPRESSED DURING: 13 growth stages; Has 60 Blast hits to 60 proteins in 24 species	Up	------	black	42.9041	38.8916	0.840144
247954_at	AT5G56870.1	| Symbols: BGAL4 | beta-galactosidase 4 | chr5:23004284-23008410 FORWARD LENGTH=725	Up	------	saddlebrown	1.80915	0.493854	0.743243			247487_at	AT5G62150.1	| Symbols: | peptidoglycan-binding LysM domain-containing protein | chr5:24958325-24958633 FORWARD LENGTH=103	Down	------	lightyellow	25.683	4.21503	0.859451
247955_at	AT5G56950.1	| Symbols: NFA03, NFA3, NAP1;3 | nucleosome assembly protein 1;3 | chr5:23032618-23035299 FORWARD LENGTH=375	Up	------	blue	1.85564	1.0163	0.593133			247488_at	AT5G61820.1	| Symbols: | FUNCTIONS IN: molecular_function unknown; INVOLVED IN: biological_process unknown; LOCATED IN: vacuole; EXPRESSED IN: 24 plant structures; EXPRESSED DURING: 15 growth stages; CONTAINS InterPro DOMAIN/s: Stress up-regulated Nod 19 (InterPro:IP	Down	------	salmon	25.5019	4.70225	0.816511
247957_at	AT5G57050.1	| Symbols: ABI2, AtABI2 | Protein phosphatase 2C family protein | chr5:23087720-23089303 FORWARD LENGTH=424	Down	------	darkgreen	1.03291	0.306107	-0.375864			247490_at	AT5G61850.1	| Symbols: LFY, LFY3 | floral meristem identity control protein LEAFY (LFY) | chr5:24844295-24846933 FORWARD LENGTH=421	Down	LFY	blue	8.74129	8.23021	0.746331
247966_at	AT5G56610.1	| Symbols: | Phosphotyrosine protein phosphatases superfamily protein | chr5:22916738-22918137 FORWARD LENGTH=229	Down	------	purple	2.18313	0.56662	0.763479			247491_at	AT5G61880.2	| Symbols: | Protein Transporter, Pam16 | chr5:24850598-24851512 FORWARD LENGTH=114	Down	------	black	5.27401	1.48353	-0.479901
247968_at	AT5G56670.1	| Symbols: | Ribosomal protein S30 family protein | chr5:22935413-22935981 REVERSE LENGTH=63	Up	------	cyan	2.4249	2.13066	0.699801			247492_at	AT5G61890.1	| Symbols: | Integrase-type DNA-binding superfamily protein | chr5:24852639-24853744 REVERSE LENGTH=249	Down	AP2/ERF	purple	2.80572	1.6851	-0.514794
247972_at	AT5G56740.1	| Symbols: HAG2, HAC7, HAG02, HAC07 | histone acetyltransferase of the GNAT family 2 | chr5:22953009-22955577 REVERSE LENGTH=468	Up	------	cyan	8.5391	7.4083	0.867395			247494_at	AT5G61790.1	| Symbols: CNX1, ATCNX1 | calnexin 1 | chr5:24827394-24829642 REVERSE LENGTH=531	Up	------	purple	14.0228	11.7213	0.717748
247977_at	AT5G56850.2	| Symbols: | unknown protein; EXPRESSED IN: 21 plant structures; EXPRESSED DURING: 13 growth stages; Has 35333 Blast hits to 34131 proteins in 2444 species: Archae - 798; Bacteria - 22429; Metazoa - 974; Fungi - 991; Plants - 531; Viruses - 0; Other Eukar	Up	------	red	2.69766	1.27942	0.827808			247498_at	AT5G61810.1	| Symbols: | Mitochondrial substrate carrier family protein | chr5:24831843-24833735 REVERSE LENGTH=479	Down	------	brown	6.25833	2.89164	-0.677137
247983_at	AT5G56630.1	| Symbols: PFK7 | phosphofructokinase 7 | chr5:22924311-22926728 FORWARD LENGTH=486	Up	------	saddlebrown	5.92123	0.553838	-0.739778			247508_at	AT5G62000.4	| Symbols: ARF2 | auxin response factor 2 | chr5:24910859-24914873 FORWARD LENGTH=854	Down	ARF	darkgrey	7.34197	5.81436	0.931425
247984_s_at	AT5G56650.1	| Symbols: ILL1 | IAA-leucine resistant (ILR)-like 1 | chr5:22930825-22932488 FORWARD LENGTH=439	Down	------	darkgreen	2.17893	1.6058	0.649732			247509_at	AT5G62020.1	| Symbols: AT-HSFB2A, HSFB2A | heat shock transcription factor B2A | chr5:24916212-24917194 FORWARD LENGTH=300	Down	HSF	magenta	11.7213	3.57653	0.736772
247987_at	AT5G56900.2	| Symbols: | CwfJ-like family protein / zinc finger (CCCH-type) family protein | chr5:23019750-23022670 REVERSE LENGTH=597	Down	------	green	1.22736	0.83159	0.80288			247511_at	AT5G62040.1	| Symbols: | PEBP (phosphatidylethanolamine-binding protein) family protein | chr5:24922810-24923709 FORWARD LENGTH=178	Down	------	lightyellow	15.1873	3.66491	0.851323
247989_at	AT5G56350.1	| Symbols: | Pyruvate kinase family protein | chr5:22820254-22822529 REVERSE LENGTH=499	Down	------	red	6.09028	1.0567	-0.791509			247512_at	AT5G61720.1	| Symbols: | Protein of unknown function (DUF1216) | chr5:24801621-24803006 FORWARD LENGTH=391	Down	------	blue	102.475	95.4372	0.981155
247990_at	AT5G56360.1	| Symbols: PSL4 | calmodulin-binding protein | chr5:22823586-22827950 REVERSE LENGTH=648	Down	------	grey	1.1025	0.289368	0.675015			247513_at	AT5G61510.1	| Symbols: | GroES-like zinc-binding alcohol dehydrogenase family protein | chr5:24737084-24738975 REVERSE LENGTH=407	Down	------	salmon	14.6051	2.98847	0.769658
247993_at	AT5G56130.1	| Symbols: TEX1, AtTEX1, THO3 | Transducin/WD40 repeat-like superfamily protein | chr5:22722755-22725065 REVERSE LENGTH=316	Up	------	blue	6.61198	5.44253	0.695597			247514_at	AT5G61640.1	| Symbols: PMSR1, ATMSRA1 | peptidemethionine sulfoxide reductase 1 | chr5:24775107-24776147 FORWARD LENGTH=203	Down	------	purple	2.80262	1.6929	-0.527863
248000_at	AT5G56190.2	| Symbols: | Transducin/WD40 repeat-like superfamily protein | chr5:22742654-22744909 FORWARD LENGTH=448	Down	------	blue	3.08248	2.50759	0.766328			247522_at	AT5G61340.1	| Symbols: | unknown protein; BEST Arabidopsis thaliana protein match is: unknown protein (TAIR:AT1G26650.1); Has 30201 Blast hits to 17322 proteins in 780 species: Archae - 12; Bacteria - 1396; Metazoa - 17338; Fungi - 3422; Plants - 5037; Viruses - 0; O	Up	------	salmon	0.924347	0.3142	-0.586957
248001_at	AT5G55990.1	| Symbols: CBL2, ATCBL2 | calcineurin B-like protein 2 | chr5:22672189-22673579 FORWARD LENGTH=227	Up	------	blue	2.18531	1.90956	0.588339			247524_at	AT5G61440.1	| Symbols: ACHT5 | atypical CYS HIS rich thioredoxin 5 | chr5:24707658-24708684 FORWARD LENGTH=246	Up	------	purple	5.40376	2.68911	0.542703
248004_at	AT5G56230.1	| Symbols: PRA1.G2 | prenylated RAB acceptor 1.G2 | chr5:22758768-22759328 REVERSE LENGTH=187	Down	------	cyan	3.64619	3.15497	-0.782564			247525_at	AT5G61380.1	| Symbols: TOC1, APRR1, PRR1, AtTOC1 | CCT motif -containing response regulator protein | chr5:24675540-24678176 FORWARD LENGTH=619	Down	------	lightcyan	1.27166	0.643948	0.608021
248005_at	AT5G56240.2	| Symbols: | INVOLVED IN: biological_process unknown; EXPRESSED IN: 22 plant structures; EXPRESSED DURING: 13 growth stages; BEST Arabidopsis thaliana protein match is: hapless 8 (TAIR:AT5G56250.1). | chr5:22760088-22763539 REVERSE LENGTH=988	Up	------	darkgreen	4.81853	2.90875	-0.632803			247527_at	AT5G61480.1	| Symbols: PXY | Leucine-rich repeat protein kinase family protein | chr5:24724541-24727842 REVERSE LENGTH=1042	Up	------	purple	6.72606	5.60239	0.650418
248007_at	AT5G56260.1	| Symbols: | Ribonuclease E inhibitor RraA/Dimethylmenaquinone methyltransferase | chr5:22775549-22776049 REVERSE LENGTH=167	Down	------	purple	1.81255	0.637271	0.778556			247532_at	AT5G61560.1	| Symbols: | U-box domain-containing protein kinase family protein | chr5:24753476-24756506 FORWARD LENGTH=797	Down	------	purple	17.3335	10.345	-0.71367
248008_at	AT5G56270.1	| Symbols: WRKY2, ATWRKY2 | WRKY DNA-binding protein 2 | chr5:22780816-22783137 FORWARD LENGTH=688	Down	WRKY	purple	3.4924	1.12079	0.780628			247533_at	AT5G61570.2	| Symbols: | Protein kinase superfamily protein | chr5:24758507-24760201 FORWARD LENGTH=359	Up	------	black	1.29738	0.636427	0.516173
248009_at	AT5G56280.1	| Symbols: CSN6A | COP9 signalosome subunit 6A | chr5:22783617-22785530 REVERSE LENGTH=318	Down	------	red	0.486867	0.136088	0.603082			247540_at	AT5G61590.1	| Symbols: | Integrase-type DNA-binding superfamily protein | chr5:24764653-24765258 REVERSE LENGTH=202	Up	AP2/ERF	blue	4.67098	3.50337	-0.690921
248016_at	AT5G56380.1	| Symbols: | F-box/RNI-like/FBD-like domains-containing protein | chr5:22838836-22840353 REVERSE LENGTH=440	Down	------	blue	1.12033	0.564977	-0.694342			247541_at	AT5G61660.1	| Symbols: | glycine-rich protein | chr5:24779458-24779862 REVERSE LENGTH=135	Up	------	blue	3.76152	1.85521	-0.584663
248029_at	AT5G55700.1	| Symbols: BMY6, BAM4 | beta-amylase 4 | chr5:22551873-22554702 FORWARD LENGTH=532	Down	------	darkred	0.212429	0.125854	-0.690977			247543_at	AT5G61600.1	| Symbols: ERF104 | ethylene response factor 104 | chr5:24766643-24767368 REVERSE LENGTH=242	Down	AP2/ERF	magenta	14.2086	10.6211	0.833428
248030_at	AT5G55760.1	| Symbols: SRT1 | sirtuin 1 | chr5:22567282-22570716 FORWARD LENGTH=474	Up	------	cyan	0.832933	0.531857	0.584284			247545_at	AT5G61530.1	| Symbols: | small G protein family protein / RhoGAP family protein | chr5:24742630-24744586 FORWARD LENGTH=377	Down	------	purple	6.51747	4.02534	-0.576351
248031_at	AT5G55640.1	| Symbols: | unknown protein; Has 30201 Blast hits to 17322 proteins in 780 species: Archae - 12; Bacteria - 1396; Metazoa - 17338; Fungi - 3422; Plants - 5037; Viruses - 0; Other Eukaryotes - 2996 (source: NCBI BLink). | chr5:22533244-22533923 REVERSE LE	Down	------	darkgreen	2.56395	1.4767	0.64292			247549_at	AT5G61420.2	| Symbols: MYB28, HAG1 | myb domain protein 28 | chr5:24689475-24690795 REVERSE LENGTH=367	Up	MYB	black	21.985	15.5159	0.769695
248036_at	AT5G55920.1	| Symbols: OLI2 | S-adenosyl-L-methionine-dependent methyltransferases superfamily protein | chr5:22645742-22649383 REVERSE LENGTH=683	Up	------	cyan	12.8209	10.3207	0.807796			247553_at	AT5G60910.1	| Symbols: AGL8, FUL | AGAMOUS-like 8 | chr5:24502736-24506013 REVERSE LENGTH=243	Down	MIKC	brown	13.5245	10.0411	-0.74624
248040_at	AT5G55970.2	| Symbols: | RING/U-box superfamily protein | chr5:22668019-22669312 FORWARD LENGTH=344	Down	------	grey60	1.4757	0.446258	0.73124			247563_at	AT5G61130.1	| Symbols: PDCB1 | plasmodesmata callose-binding protein 1 | chr5:24587438-24589369 REVERSE LENGTH=202	Up	------	purple	34.3879	28.7547	0.800455
248044_at	AT5G56020.1	| Symbols: | Got1/Sft2-like vescicle transport protein family | chr5:22684586-22686206 FORWARD LENGTH=231	Down	------	cyan	2.95643	1.65897	-0.730696			247566_at	AT5G61170.1	| Symbols: | Ribosomal protein S19e family protein | chr5:24611158-24612202 FORWARD LENGTH=144	Up	------	purple	67.6674	62.4215	0.896084
248046_at	AT5G56040.2	| Symbols: | Leucine-rich receptor-like protein kinase family protein | chr5:22695050-22698410 FORWARD LENGTH=1091	Up	------	darkturquoise	0.723417	0.121096	-0.68066			247567_at	AT5G61190.1	| Symbols: | putative endonuclease or glycosyl hydrolase with C2H2-type zinc finger domain | chr5:24615480-24619886 FORWARD LENGTH=996	Up	------	black	1.82505	0.435142	-0.298957
248050_at	AT5G56100.1	| Symbols: | glycine-rich protein / oleosin | chr5:22717121-22717573 FORWARD LENGTH=151	Down	------	saddlebrown	2.43515	0.632471	0.839649			247573_at	AT5G61160.1	| Symbols: AACT1 | anthocyanin 5-aromatic acyltransferase 1 | chr5:24608781-24610139 FORWARD LENGTH=453	Up	------	black	0.957182	0.246157	0.436351
248056_at	AT5G55500.1	| Symbols: ATXYLT, XYLT | beta-1,2-xylosyltransferase | chr5:22482386-22484417 FORWARD LENGTH=535	Down	------	darkgreen	2.54902	1.72417	0.709767			247575_at	AT5G61030.1	| Symbols: GR-RBP3 | glycine-rich RNA-binding protein 3 | chr5:24560870-24562152 FORWARD LENGTH=310	Up	------	lightgreen	6.13807	2.40708	0.822358
248068_at	AT5G55610.1	| Symbols: | unknown protein; LOCATED IN: mitochondrion, chloroplast, plastid, membrane; EXPRESSED IN: 25 plant structures; EXPRESSED DURING: 13 growth stages; Has 1807 Blast hits to 1807 proteins in 277 species: Archae - 0; Bacteria - 0; Metazoa - 736; F	Up	------	cyan	8.13938	5.19829	0.794275			247577_at	AT5G61290.1	| Symbols: | Flavin-binding monooxygenase family protein | chr5:24648599-24650647 FORWARD LENGTH=462	Down	------	lightcyan	2.62063	0.88166	0.692593
248074_at	AT5G55730.2	| Symbols: FLA1 | FASCICLIN-like arabinogalactan 1 | chr5:22558375-22560392 REVERSE LENGTH=425	Up	------	darkgreen	4.59583	4.2408	0.758705			247578_at	AT5G61300.1	| Symbols: | unknown protein; BEST Arabidopsis thaliana protein match is: unknown protein (TAIR:AT5G07790.2); Has 1807 Blast hits to 1807 proteins in 277 species: Archae - 0; Bacteria - 0; Metazoa - 736; Fungi - 347; Plants - 385; Viruses - 0; Other Eukar	Up	------	purple	7.26381	4.56856	0.639192
248079_at	AT5G55790.1	| Symbols: | unknown protein; BEST Arabidopsis thaliana protein match is: unknown protein (TAIR:AT1G45163.1); Has 1807 Blast hits to 1807 proteins in 277 species: Archae - 0; Bacteria - 0; Metazoa - 736; Fungi - 347; Plants - 385; Viruses - 0; Other Eukar	Down	------	cyan	2.03726	1.12709	-0.719798			247582_at	AT5G60760.1	| Symbols: | P-loop containing nucleoside triphosphate hydrolases superfamily protein | chr5:24438465-24442004 FORWARD LENGTH=739	Down	------	grey60	27.6365	4.3545	-0.823236
248081_at	AT5G55390.2	| Symbols: EDM2 | ENHANCED DOWNY MILDEW 2 | chr5:22448152-22454414 REVERSE LENGTH=1298	Down	------	green	1.43253	1.03556	0.797603			247584_at	AT5G60670.1	| Symbols: | Ribosomal protein L11 family protein | chr5:24381066-24381566 REVERSE LENGTH=167	Up	------	purple	62.6159	56.4664	0.874221
248082_at	AT5G55400.1	| Symbols: | Actin binding Calponin homology (CH) domain-containing protein | chr5:22455535-22458950 REVERSE LENGTH=715	Up	------	blue	1.01112	0.505755	0.611851			247585_at	AT5G60680.1	| Symbols: | Protein of unknown function, DUF584 | chr5:24386247-24386738 FORWARD LENGTH=164	Down	------	lightgreen	3.8385	0.211228	-0.62053
248091_at	AT5G55120.1	| Symbols: VTC5 | galactose-1-phosphate guanylyltransferase (GDP)s;GDP-D-glucose phosphorylases;quercetin 4'-O-glucosyltransferases | chr5:22369515-22371709 FORWARD LENGTH=432	Down	------	blue	3.01949	1.53208	-0.635108			247593_at	AT5G60790.1	| Symbols: ATGCN1, GCN1 | ABC transporter family protein | chr5:24453760-24455767 REVERSE LENGTH=596	Down	------	midnightblue	1.50467	0.425646	-0.637303
248092_at	AT5G55170.1	| Symbols: SUM3, SUMO 3, SUMO3, ATSUMO3 | small ubiquitin-like modifier 3 | chr5:22385468-22386071 REVERSE LENGTH=112	Up	------	grey60	4.50637	1.13371	-0.823501			247595_at	AT5G60820.1	| Symbols: | RING/U-box superfamily protein | chr5:24469636-24470895 FORWARD LENGTH=420	Down	------	black	0.876942	0.340759	-0.401672
248093_at	AT5G55210.1	| Symbols: | unknown protein; FUNCTIONS IN: molecular_function unknown; INVOLVED IN: biological_process unknown; LOCATED IN: chloroplast; EXPRESSED IN: 23 plant structures; EXPRESSED DURING: 13 growth stages; BEST Arabidopsis thaliana protein match is: un	Down	------	darkgreen	5.73739	5.38887	0.819193			247600_at	AT5G60890.1	| Symbols: ATMYB34, ATR1, MYB34 | myb domain protein 34 | chr5:24495029-24496220 FORWARD LENGTH=296	Up	MYB	blue	5.26694	2.86174	-0.655355
248099_at	AT5G55300.1	| Symbols: MGO1, TOP1ALPHA, TOP1 | DNA topoisomerase I alpha | chr5:22424837-22429045 REVERSE LENGTH=917	Down	------	green	3.00746	1.73511	0.815282			247601_at	AT5G60850.1	| Symbols: OBP4 | OBF binding protein 4 | chr5:24480578-24481501 FORWARD LENGTH=308	Down	Dof	darkgrey	1.85083	0.320004	0.647581
248100_at	AT5G55180.1	| Symbols: | O-Glycosyl hydrolases family 17 protein | chr5:22388834-22390550 FORWARD LENGTH=461	Down	------	blue	11.647	9.66065	0.85857			247603_at	AT5G60930.1	| Symbols: | P-loop containing nucleoside triphosphate hydrolases superfamily protein | chr5:24515398-24522511 REVERSE LENGTH=1295	Up	------	purple	51.4993	45.9528	0.792147
248101_at	AT5G55200.1	| Symbols: | Co-chaperone GrpE family protein | chr5:22394705-22396335 FORWARD LENGTH=303	Up	------	blue	8.23598	5.10795	0.719759			247604_at	AT5G60950.1	| Symbols: COBL5 | COBRA-like protein 5 precursor | chr5:24527157-24528005 REVERSE LENGTH=205	Up	------	blue	11.3404	8.85034	-0.76132
248103_at	AT5G55160.1	| Symbols: SUM2, SUMO 2, SUMO2, ATSUMO2 | small ubiquitin-like modifier 2 | chr5:22383747-22384772 REVERSE LENGTH=104	Down	------	cyan	1.0753	0.55682	-0.500958			247606_at	AT5G61000.1	| Symbols: RPA70D, ATRPA70D | Replication factor-A protein 1-related | chr5:24549682-24552641 REVERSE LENGTH=630	Up	------	purple	65.0025	53.5768	0.884188
248117_at	AT5G55000.2	| Symbols: FIP2 | potassium channel tetramerisation domain-containing protein / pentapeptide repeat-containing protein | chr5:22318644-22321599 FORWARD LENGTH=299	Down	------	darkgreen	3.49729	2.59584	0.697229			247611_at	AT5G60710.1	| Symbols: | Zinc finger (C3HC4-type RING finger) family protein | chr5:24410953-24414849 REVERSE LENGTH=705	Up	------	purple	12.137	9.09423	0.683076
248134_at	AT5G54860.1	| Symbols: | Major facilitator superfamily protein | chr5:22284721-22287025 FORWARD LENGTH=492	Down	------	darkred	1.36045	0.413548	0.759608			247615_at	AT5G60250.1	| Symbols: | zinc finger (C3HC4-type RING finger) family protein | chr5:24252226-24254710 FORWARD LENGTH=656	Down	------	blue	3.59526	1.46237	0.590065
248136_at	AT5G54910.1	| Symbols: | DEA(D/H)-box RNA helicase family protein | chr5:22298668-22301719 REVERSE LENGTH=740	Up	------	cyan	13.929	12.1716	0.85882			247627_at	AT5G60360.1	| Symbols: SAG2, AALP, ALP | aleurain-like protease | chr5:24280044-24282152 FORWARD LENGTH=359	Down	------	black	15.5989	2.46447	0.273557
248138_at	AT5G54960.1	| Symbols: PDC2 | pyruvate decarboxylase-2 | chr5:22310858-22312681 REVERSE LENGTH=608	Down	------	blue	1.95017	1.51291	0.657038			247629_at	AT5G60410.5	| Symbols: ATSIZ1, SIZ1 | DNA-binding protein with MIZ/SP-RING zinc finger, PHD-finger and SAP domain | chr5:24295226-24300792 FORWARD LENGTH=886	Down	------	darkgrey	5.96774	3.99874	0.882837
248140_at	AT5G54980.1	| Symbols: | Uncharacterised protein family (UPF0497) | chr5:22315799-22316560 FORWARD LENGTH=195	Down	------	blue	2.27242	1.00608	-0.674992			247638_at	AT5G60490.1	| Symbols: FLA12 | FASCICLIN-like arabinogalactan-protein 12 | chr5:24325916-24326665 REVERSE LENGTH=250	Up	------	purple	1.82377	1.07346	0.496723
248148_at	AT5G54930.1	| Symbols: | AT hook motif-containing protein | chr5:22305897-22306839 REVERSE LENGTH=287	Down	------	blue	0.830135	0.615554	0.632352			247640_at	AT5G60610.1	| Symbols: | F-box/RNI-like superfamily protein | chr5:24364049-24365386 FORWARD LENGTH=389	Down	------	blue	3.97857	2.03173	0.615246
248153_at	AT5G54250.2	| Symbols: ATCNGC4, CNGC4, HLM1, DND2 | cyclic nucleotide-gated cation channel 4 | chr5:22025684-22029971 REVERSE LENGTH=695	Down	------	darkgreen	5.37041	3.35812	0.761057			247643_at	AT5G60450.1	| Symbols: ARF4 | auxin response factor 4 | chr5:24308558-24312187 REVERSE LENGTH=789	Up	ARF	lightgreen	1.9743	0.383215	0.662757
248155_at	AT5G54390.1	| Symbols: AHL, ATAHL, HL | HAL2-like | chr5:22086133-22087586 FORWARD LENGTH=374	Down	------	darkred	1.72639	0.331853	0.738042			247649_at	AT5G60030.1	| Symbols: | unknown protein; BEST Arabidopsis thaliana protein match is: unknown protein (TAIR:AT1G75335.1); Has 1807 Blast hits to 1807 proteins in 277 species: Archae - 0; Bacteria - 0; Metazoa - 736; Fungi - 347; Plants - 385; Viruses - 0; Other Eukar	Up	------	darkgrey	1.36718	0.593778	-0.729819
248160_at	AT5G54470.1	| Symbols: | B-box type zinc finger family protein | chr5:22114584-22115315 REVERSE LENGTH=216	Down	------	grey60	8.42279	1.11696	0.829419			247651_at	AT5G59870.1	| Symbols: HTA6 | histone H2A 6 | chr5:24115605-24116144 REVERSE LENGTH=151	Up	------	purple	87.4167	80.6181	0.940337
248167_at	AT5G54530.1	| Symbols: | Protein of unknown function, DUF538 | chr5:22152781-22154201 FORWARD LENGTH=162	Up	------	darkgreen	4.45157	3.64183	0.797356			247654_at	AT5G59850.1	| Symbols: | Ribosomal protein S8 family protein | chr5:24112499-24113084 REVERSE LENGTH=131	Up	------	purple	60.1256	55.5169	0.88706
248169_at	AT5G54610.1	| Symbols: ANK | ankyrin | chr5:22184781-22186481 REVERSE LENGTH=427	Up	------	purple	7.93744	3.38641	0.803884			247655_at	AT5G59820.1	| Symbols: RHL41, ZAT12 | C2H2-type zinc finger family protein | chr5:24103073-24103561 FORWARD LENGTH=163	Down	C2H2	magenta	33.7058	21.391	0.912114
248171_at	AT5G54680.1	| Symbols: ILR3, bHLH105 | basic helix-loop-helix (bHLH) DNA-binding superfamily protein | chr5:22217270-22218993 FORWARD LENGTH=235	Down	bHLH	darkgreen	3.26983	1.06803	0.620625			247657_at	AT5G59845.1	| Symbols: | Gibberellin-regulated family protein | chr5:24111443-24111808 FORWARD LENGTH=90	Down	------	blue	49.8708	43.8655	0.921159
248172_at	AT5G54660.1	| Symbols: | HSP20-like chaperones superfamily protein | chr5:22203950-22204986 FORWARD LENGTH=193	Down	------	grey60	2.18723	0.390582	-0.741051			247671_at	AT5G60210.2	| Symbols: RIP5 | ROP interactive partner 5 | chr5:24243529-24245889 REVERSE LENGTH=565	Up	------	purple	50.916	42.1568	0.817844
248173_at	AT5G54580.1	| Symbols: | RNA-binding (RRM/RBD/RNP motifs) family protein | chr5:22171332-22172656 FORWARD LENGTH=157	Up	------	blue	5.859	3.2796	0.703738			247684_at	AT5G59670.1	| Symbols: | Leucine-rich repeat protein kinase family protein | chr5:24041538-24045478 FORWARD LENGTH=869	Up	------	midnightblue	6.4395	2.37446	0.777064
248190_at	AT5G54130.4	| Symbols: | Calcium-binding endonuclease/exonuclease/phosphatase family | chr5:21962900-21964841 FORWARD LENGTH=352	Down	------	grey60	0.613163	0.248668	0.582424			247685_at	AT5G59680.1	| Symbols: | Leucine-rich repeat protein kinase family protein | chr5:24046792-24050801 FORWARD LENGTH=888	Up	------	purple	2.45953	1.53805	-0.49404
248191_at	AT5G54130.2	| Symbols: | Calcium-binding endonuclease/exonuclease/phosphatase family | chr5:21962900-21965279 FORWARD LENGTH=437	Up	------	grey60	0.623305	0.406323	0.556851			247686_at	AT5G59700.1	| Symbols: | Protein kinase superfamily protein | chr5:24052613-24055102 REVERSE LENGTH=830	Down	------	purple	15.7208	11.826	-0.688732
248193_at	AT5G54080.2	| Symbols: HGO | homogentisate 1,2-dioxygenase | chr5:21945920-21948070 FORWARD LENGTH=462	Down	------	blue	2.37164	1.48327	-0.646888			247688_at	AT5G59760.1	| Symbols: | Protein of unknown function (DUF1635) | chr5:24075628-24076415 REVERSE LENGTH=233	Down	------	greenyellow	1.05351	0.690337	0.56643
248198_at	AT5G54200.1	| Symbols: | Transducin/WD40 repeat-like superfamily protein | chr5:21993565-21997076 REVERSE LENGTH=826	Down	------	blue	1.9912	1.66596	-0.733031			247689_at	AT5G59770.1	| Symbols: | Protein-tyrosine phosphatase-like, PTPLA | chr5:24079521-24081195 REVERSE LENGTH=273	Up	------	black	8.51037	6.73225	0.701869
248207_at	AT5G53970.1	| Symbols: | Tyrosine transaminase family protein | chr5:21910676-21912594 FORWARD LENGTH=415	Down	------	cyan	6.84008	4.18439	0.747205			247691_at	AT5G59720.1	| Symbols: HSP18.2 | heat shock protein 18.2 | chr5:24062632-24063117 FORWARD LENGTH=162	Down	------	black	12.602	10.537	-0.728284
248217_at	AT5G53560.1	| Symbols: ATB5-A, B5 #2, ATCB5-E, CB5-E | cytochrome B5 isoform E | chr5:21759628-21760353 FORWARD LENGTH=135	Down	------	lightgreen	0.534446	0.195508	0.674486			247693_at	AT5G59730.2	| Symbols: ATEXO70H7, EXO70H7 | exocyst subunit exo70 family protein H7 | chr5:24064096-24066004 REVERSE LENGTH=633	Down	------	magenta	10.6965	7.54384	0.83647
248221_at	AT5G53530.1	| Symbols: VPS26A | vacuolar protein sorting 26A | chr5:21746275-21748156 REVERSE LENGTH=303	Down	------	darkgreen	2.89292	2.03418	0.675225			247694_at	AT5G59750.1	| Symbols: | DHBP synthase RibB-like alpha/beta domain;GTP cyclohydrolase II | chr5:24073397-24075411 FORWARD LENGTH=510	Up	------	grey60	24.4439	8.00774	0.923322
248222_at	AT5G53570.2	| Symbols: | Ypt/Rab-GAP domain of gyp1p superfamily protein | chr5:21760924-21763280 REVERSE LENGTH=578	Down	------	blue	3.35365	2.18585	0.727228			247696_at	AT5G59780.3	| Symbols: MYB59, ATMYB59-3 | myb domain protein 59 | chr5:24082425-24083350 REVERSE LENGTH=236	Up	MYB	blue	22.3926	19.3744	-0.839153
248230_at	AT5G53830.1	| Symbols: | VQ motif-containing protein | chr5:21857057-21857788 FORWARD LENGTH=244	Down	------	blue	0.790946	0.570809	-0.638193			247702_at	AT5G59500.1	| Symbols: | protein C-terminal S-isoprenylcysteine carboxyl O-methyltransferases | chr5:23986024-23987214 FORWARD LENGTH=397	Up	------	black	19.3284	14.9011	0.761925
248235_at	AT5G53860.1	| Symbols: EMB64, emb2737 | embryo defective 2737 | chr5:21865353-21868576 FORWARD LENGTH=403	Up	------	darkgreen	4.61454	4.00337	0.743658			247704_at	AT5G59510.1	| Symbols: RTFL5, DVL18 | ROTUNDIFOLIA like 5 | chr5:23990089-23990523 FORWARD LENGTH=145	Down	------	blue	0.663376	0.186648	0.401321
248238_at	AT5G53900.2	| Symbols: | Serine/threonine-protein kinase WNK (With No Lysine)-related | chr5:21881375-21883133 REVERSE LENGTH=378	Up	------	green	0.61348	0.268951	0.672411			247706_at	AT5G59480.1	| Symbols: | Haloacid dehalogenase-like hydrolase (HAD) superfamily protein | chr5:23979619-23981156 REVERSE LENGTH=283	Down	------	purple	3.35622	1.10641	0.414679
248242_at	AT5G53580.1	| Symbols: | NAD(P)-linked oxidoreductase superfamily protein | chr5:21765215-21766919 REVERSE LENGTH=366	Down	------	darkgreen	2.09616	1.91986	0.552714			247707_at	AT5G59450.1	| Symbols: | GRAS family transcription factor | chr5:23974808-23976640 FORWARD LENGTH=611	Down	GRAS	magenta	2.96775	1.92133	0.704542
248246_at	AT5G53200.1	| Symbols: TRY | Homeodomain-like superfamily protein | chr5:21582913-21583960 FORWARD LENGTH=107	Up	MYB_related	blue	1.14332	0.642142	-0.590626			247708_at	AT5G59550.1	| Symbols: | zinc finger (C3HC4-type RING finger) family protein | chr5:23998422-23999645 REVERSE LENGTH=408	Down	------	magenta	33.5459	23.2959	0.929718
248255_at	AT5G53350.1	| Symbols: CLPX | CLP protease regulatory subunit X | chr5:21644060-21647503 FORWARD LENGTH=580	Down	------	blue	1.87419	0.502788	-0.498057			247713_at	AT5G59330.1	| Symbols: | Bifunctional inhibitor/lipid-transfer protein/seed storage 2S albumin superfamily protein | chr5:23931414-23931677 FORWARD LENGTH=88	Down	------	brown	0.997976	0.606265	0.36208
248256_at	AT5G53360.1	| Symbols: | TRAF-like superfamily protein | chr5:21648485-21649269 FORWARD LENGTH=234	Down	------	darkgreen	1.20311	0.595589	0.50057			247717_at	AT5G59320.1	| Symbols: LTP3 | lipid transfer protein 3 | chr5:23929051-23929492 FORWARD LENGTH=116	Down	------	brown	5.44875	2.80267	-0.62979
248258_at	AT5G53400.1	| Symbols: BOB1 | HSP20-like chaperones superfamily protein | chr5:21661588-21663383 FORWARD LENGTH=305	Up	------	cyan	7.41348	5.38216	0.776269			247718_at	AT5G59310.1	| Symbols: LTP4 | lipid transfer protein 4 | chr5:23925296-23925772 REVERSE LENGTH=113	Down	------	brown	6.67677	2.59748	-0.622304
248262_at	AT5G53340.1	| Symbols: | Galactosyltransferase family protein | chr5:21641045-21643195 REVERSE LENGTH=339	Down	------	grey	1.15007	0.56403	0.801695			247719_at	AT5G59305.1	| Symbols: | unknown protein; FUNCTIONS IN: molecular_function unknown; INVOLVED IN: biological_process unknown; LOCATED IN: endomembrane system; EXPRESSED IN: 8 plant structures; EXPRESSED DURING: F mature embryo stage, petal differentiation and expansio	Up	------	black	4.08708	3.2708	-0.52031
248263_at	AT5G53370.1	| Symbols: ATPMEPCRF, PMEPCRF | pectin methylesterase PCR fragment F | chr5:21649683-21651530 REVERSE LENGTH=588	Down	------	purple	0.48443	0.237093	0.66028			247723_at	AT5G59220.1	| Symbols: HAI1 | highly ABA-induced PP2C gene 1 | chr5:23894672-23896497 REVERSE LENGTH=414	Up	------	cyan	10.1353	6.44213	0.905269
248267_at	AT5G53460.3	| Symbols: GLT1 | NADH-dependent glutamate synthase 1 | chr5:21700518-21709629 FORWARD LENGTH=2209	Up	------	green	1.29896	0.667306	0.755696			247727_at	AT5G59490.1	| Symbols: | Haloacid dehalogenase-like hydrolase (HAD) superfamily protein | chr5:23982922-23984419 REVERSE LENGTH=267	Down	------	darkred	19.8816	4.52544	0.870619
248276_at	AT5G53550.2	| Symbols: YSL3 | YELLOW STRIPE like 3 | chr5:21756081-21758776 FORWARD LENGTH=676	Up	------	cyan	1.12881	0.220746	-0.304841			247743_at	AT5G59010.1	| Symbols: | Protein kinase protein with tetratricopeptide repeat domain | chr5:23820578-23823099 REVERSE LENGTH=490	Up	------	purple	6.29602	3.12021	0.590679
248277_at	AT5G52860.1	| Symbols: | ABC-2 type transporter family protein | chr5:21419776-21421545 REVERSE LENGTH=590	Up	------	darkgreen	0.427235	0.343537	-0.394833			247744_at	AT5G59020.1	| Symbols: | Protein of unknown function (DUF3527) | chr5:23827160-23829603 REVERSE LENGTH=781	Up	------	purple	7.47909	4.75741	0.654316
248287_at	AT5G52970.1	| Symbols: | thylakoid lumen 15.0 kDa protein | chr5:21479620-21481018 FORWARD LENGTH=224	Up	------	darkgreen	11.1393	10.0207	0.811216			247751_at	AT5G59050.1	| Symbols: | unknown protein; BEST Arabidopsis thaliana protein match is: unknown protein (TAIR:AT3G54000.1); Has 35333 Blast hits to 34131 proteins in 2444 species: Archae - 798; Bacteria - 22429; Metazoa - 974; Fungi - 991; Plants - 531; Viruses - 0; Ot	Down	------	brown	1.03597	0.662863	-0.489236
248291_at	AT5G53020.1	| Symbols: | Ribonuclease P protein subunit P38-related | chr5:21499899-21502235 FORWARD LENGTH=721	Up	------	red	1.53482	0.39385	0.739954			247754_at	AT5G59080.1	| Symbols: | unknown protein; FUNCTIONS IN: molecular_function unknown; INVOLVED IN: response to oxidative stress; LOCATED IN: chloroplast; EXPRESSED IN: 18 plant structures; EXPRESSED DURING: 9 growth stages; BEST Arabidopsis thaliana protein match is: u	Up	------	brown	17.3721	6.66819	0.763076
248300_at	AT5G53000.1	| Symbols: TAP46 | 2A phosphatase associated protein of 46 kD | chr5:21485654-21487869 REVERSE LENGTH=406	Up	------	cyan	4.88636	3.993	0.77893			247758_at	AT5G59120.1	| Symbols: ATSBT4.13, SBT4.13 | subtilase 4.13 | chr5:23864897-23868020 REVERSE LENGTH=733	Down	------	blue	91.9183	85.7174	0.970743
248302_at	AT5G53160.2	| Symbols: RCAR3, PYL8 | regulatory components of ABA receptor 3 | chr5:21561026-21561953 FORWARD LENGTH=189	Up	------	darkgreen	2.21461	1.38522	0.625298			247760_at	AT5G59130.1	| Symbols: | Subtilase family protein | chr5:23870192-23873691 REVERSE LENGTH=733	Down	------	brown	9.95005	4.63052	-0.749265
248303_at	AT5G53170.1	| Symbols: FTSH11 | FTSH protease 11 | chr5:21563023-21567922 REVERSE LENGTH=807	Down	------	red	1.10249	0.36688	0.708062			247768_at	AT5G58900.1	| Symbols: | Homeodomain-like transcriptional regulator | chr5:23783275-23784667 REVERSE LENGTH=289	Up	MYB_related	blue	4.56721	2.782	-0.652212
248309_at	AT5G52540.1	| Symbols: | Protein of unknown function (DUF819) | chr5:21321672-21323702 REVERSE LENGTH=462	Down	------	purple	2.0205	0.906201	0.718819			247774_at	AT5G58660.1	| Symbols: | 2-oxoglutarate (2OG) and Fe(II)-dependent oxygenase superfamily protein | chr5:23701509-23703802 FORWARD LENGTH=353	Down	------	black	31.7857	26.8506	-0.820871
248310_at	AT5G52550.1	| Symbols: | unknown protein; BEST Arabidopsis thaliana protein match is: unknown protein (TAIR:AT4G25670.2); Has 30201 Blast hits to 17322 proteins in 780 species: Archae - 12; Bacteria - 1396; Metazoa - 17338; Fungi - 3422; Plants - 5037; Viruses - 0; O	Down	------	darkgreen	0.802913	0.422977	0.587673			247775_at	AT5G58690.1	| Symbols: ATPLC5, PLC5 | phosphatidylinositol-speciwc phospholipase C5 | chr5:23709676-23712030 REVERSE LENGTH=579	Down	------	black	24.5599	15.3788	-0.738987
248311_at	AT5G52570.1	| Symbols: BETA-OHASE 2, B2, CHY2, BCH2 | beta-carotene hydroxylase 2 | chr5:21334911-21336887 REVERSE LENGTH=304	Down	------	cyan	3.69487	1.9134	0.603781			247776_at	AT5G58700.1	| Symbols: ATPLC4, PLC4 | phosphatidylinositol-speciwc phospholipase C4 | chr5:23713144-23716057 REVERSE LENGTH=598	Down	------	midnightblue	10.6078	1.07861	-0.710028
248312_at	AT5G52580.2	| Symbols: | RabGAP/TBC domain-containing protein | chr5:21338052-21342848 FORWARD LENGTH=691	Down	------	darkgreen	1.76076	1.43486	-0.720493			247780_at	AT5G58770.1	| Symbols: | Undecaprenyl pyrophosphate synthetase family protein | chr5:23734396-23735495 FORWARD LENGTH=311	Down	------	purple	11.2	8.67998	-0.648774
248313_at	AT5G52580.1	| Symbols: | RabGAP/TBC domain-containing protein | chr5:21338052-21342848 FORWARD LENGTH=674	Down	------	blue	0.967332	0.442913	0.536171			247788_at	AT5G58730.1	| Symbols: | pfkB-like carbohydrate kinase family protein | chr5:23723627-23725324 REVERSE LENGTH=354	Down	------	black	31.6933	24.1195	-0.818005
248326_at	AT5G52820.1	| Symbols: | WD-40 repeat family protein / notchless protein, putative | chr5:21401423-21404203 FORWARD LENGTH=474	Up	------	cyan	29.2828	16.7295	0.889558			247790_at	AT5G58720.1	| Symbols: | smr (Small MutS Related) domain-containing protein | chr5:23719976-23722974 REVERSE LENGTH=520	Down	------	black	14.3022	8.31165	-0.703256
248327_at	AT5G52750.1	| Symbols: | Heavy metal transport/detoxification superfamily protein | chr5:21384134-21384795 FORWARD LENGTH=140	Down	------	purple	0.429681	0.205084	0.676241			247793_at	AT5G58650.1	| Symbols: PSY1 | plant peptide containing sulfated tyrosine 1 | chr5:23699879-23700186 REVERSE LENGTH=76	Down	------	magenta	8.50661	2.46887	0.694387
248328_at	AT5G52660.1	| Symbols: | Homeodomain-like superfamily protein | chr5:21359423-21362037 REVERSE LENGTH=331	Down	MYB_related	blue	5.4357	3.87899	0.710167			247795_at	AT5G58620.1	| Symbols: | zinc finger (CCCH-type) family protein | chr5:23693959-23695782 FORWARD LENGTH=608	Down	C3H	greenyellow	4.96717	3.28327	0.799964
248329_at	AT5G52780.1	| Symbols: | Protein of unknown function (DUF3464) | chr5:21390943-21391449 REVERSE LENGTH=169	Up	------	darkgreen	21.2631	15.0802	0.897399			247800_at	AT5G58570.1	| Symbols: | unknown protein; Has 30201 Blast hits to 17322 proteins in 780 species: Archae - 12; Bacteria - 1396; Metazoa - 17338; Fungi - 3422; Plants - 5037; Viruses - 0; Other Eukaryotes - 2996 (source: NCBI BLink). | chr5:23672870-23673130 REVERSE LE	Down	------	black	0.888234	0.626	0.47426
248336_at	AT5G52420.1	| Symbols: | unknown protein; FUNCTIONS IN: molecular_function unknown; INVOLVED IN: biological_process unknown; LOCATED IN: endoplasmic reticulum; EXPRESSED IN: 24 plant structures; EXPRESSED DURING: 13 growth stages; BEST Arabidopsis thaliana protein ma	Down	------	darkgreen	2.87843	2.13753	0.755365			247804_at	AT5G58170.1	| Symbols: SVL5 | SHV3-like 5 | chr5:23540261-23543092 REVERSE LENGTH=751	Down	------	blue	46.9138	45.8338	0.870853
248337_at	AT5G52310.1	| Symbols: COR78, LTI78, RD29A, LTI140 | low-temperature-responsive protein 78 (LTI78) / desiccation-responsive protein 29A (RD29A) | chr5:21240929-21243326 FORWARD LENGTH=711	Down	------	blue	4.45527	3.35156	0.718765			247811_at	AT5G58430.1	| Symbols: ATEXO70B1, EXO70B1 | exocyst subunit exo70 family protein B1 | chr5:23621460-23623334 REVERSE LENGTH=625	Down	------	magenta	21.9938	14.0993	0.877965
248338_at	AT5G52440.1	| Symbols: HCF106 | Bacterial sec-independent translocation protein mttA/Hcf106 | chr5:21286896-21288613 FORWARD LENGTH=261	Up	------	red	1.66846	0.519943	0.725019			247812_at	AT5G58390.1	| Symbols: | Peroxidase superfamily protein | chr5:23599755-23601244 REVERSE LENGTH=317	Up	------	black	10.9283	7.0331	0.648937
248340_at	AT5G52180.1	| Symbols: | LOCATED IN: endomembrane system; EXPRESSED IN: 22 plant structures; EXPRESSED DURING: 13 growth stages; CONTAINS InterPro DOMAIN/s: Transmembrane protein 161AB, predicted (InterPro:IPR019395); Has 82 Blast hits to 82 proteins in 35 species: A	Down	------	blue	0.816622	0.679597	-0.645649			247816_at	AT5G58260.1	| Symbols: | oxidoreductases, acting on NADH or NADPH, quinone or similar compound as acceptor | chr5:23561075-23561929 REVERSE LENGTH=210	Up	------	black	93.476	88.4522	0.931216
248344_at	AT5G52280.1	| Symbols: | Myosin heavy chain-related protein | chr5:21226959-21230109 FORWARD LENGTH=854	Up	------	blue	0.998993	0.210623	-0.45459			247819_at	AT5G58350.1	| Symbols: WNK4, ZIK2 | with no lysine (K) kinase 4 | chr5:23585505-23587681 FORWARD LENGTH=572	Down	------	purple	15.8276	9.8878	-0.694669
248348_at	AT5G52190.1	| Symbols: | Sugar isomerase (SIS) family protein | chr5:21201817-21202443 REVERSE LENGTH=209	Up	------	darkgreen	14.3454	11.6799	0.860879			247820_at	AT5G58380.1	| Symbols: CIPK10, PKS2, SIP1, SNRK3.8 | SOS3-interacting protein 1 | chr5:23597092-23598531 REVERSE LENGTH=480	Up	------	cyan	6.8235	1.50271	0.74098
248351_at	AT5G52200.1	| Symbols: | phosphoprotein phosphatase inhibitors | chr5:21202818-21204719 REVERSE LENGTH=192	Down	------	cyan	4.51618	2.31006	0.748943			247826_at	AT5G58480.1	| Symbols: | O-Glycosyl hydrolases family 17 protein | chr5:23641227-23642826 REVERSE LENGTH=477	Up	------	white	21.7271	1.40411	0.851069
248353_at	AT5G52320.1	| Symbols: CYP96A4 | cytochrome P450, family 96, subfamily A, polypeptide 4 | chr5:21245111-21246619 REVERSE LENGTH=503	Down	------	purple	2.19135	0.318179	0.657336			247827_at	AT5G58500.1	| Symbols: LSH5 | Protein of unknown function (DUF640) | chr5:23645535-23646083 REVERSE LENGTH=183	Up	------	black	5.17693	3.0476	-0.524703
248357_at	AT5G52380.1	| Symbols: | VASCULAR-RELATED NAC-DOMAIN 6 | chr5:21261521-21263061 REVERSE LENGTH=269	Up	------	cyan	12.424	10.4718	0.832979			247829_at	AT5G58520.1	| Symbols: | Protein kinase superfamily protein | chr5:23655312-23657943 FORWARD LENGTH=605	Up	------	purple	1.7388	0.655408	0.3864
248362_at	AT5G52470.1	| Symbols: FIB1, FBR1, ATFIB1, ATFBR1, SKIP7 | fibrillarin 1 | chr5:21294290-21296509 FORWARD LENGTH=309	Up	------	cyan	7.47878	5.91211	0.808571			247832_at	AT5G58550.1	| Symbols: EOL2 | ETO1-like 2 | chr5:23665451-23668474 REVERSE LENGTH=926	Up	------	brown	4.43529	1.48578	0.605867
248369_at	AT5G52040.2	| Symbols: ATRSP41 | RNA-binding (RRM/RBD/RNP motifs) family protein | chr5:21131081-21133318 FORWARD LENGTH=358	Up	------	cyan	1.38756	0.997683	0.672529			247835_at	AT5G57910.1	| Symbols: | unknown protein; BEST Arabidopsis thaliana protein match is: unknown protein (TAIR:AT4G30630.1); Has 30201 Blast hits to 17322 proteins in 780 species: Archae - 12; Bacteria - 1396; Metazoa - 17338; Fungi - 3422; Plants - 5037; Viruses - 0; O	Down	------	black	17.4423	10.7545	-0.736312
248375_at	AT5G51710.1	| Symbols: KEA5, ATKEA5 | K+ efflux antiporter 5 | chr5:21004566-21008580 REVERSE LENGTH=569	Up	------	cyan	6.3772	3.59708	0.793332			247841_at	AT5G58040.1	| Symbols: ATFIP1[V], FIPS5, ATFIPS5, FIP1[V] | homolog of yeast FIP1 [V] | chr5:23488865-23494000 FORWARD LENGTH=1197	Down	------	black	9.61205	7.35709	-0.680766
248378_at	AT5G51840.1	| Symbols: | unknown protein; Has 30201 Blast hits to 17322 proteins in 780 species: Archae - 12; Bacteria - 1396; Metazoa - 17338; Fungi - 3422; Plants - 5037; Viruses - 0; Other Eukaryotes - 2996 (source: NCBI BLink). | chr5:21072143-21074131 FORWARD LE	Down	------	grey	0.298538	0.152396	0.68765			247843_at	AT5G58050.1	| Symbols: SVL4 | SHV3-like 4 | chr5:23494498-23497386 REVERSE LENGTH=754	Down	------	blue	31.3894	28.0693	0.849487
248381_at	AT5G51830.1	| Symbols: | pfkB-like carbohydrate kinase family protein | chr5:21069709-21071450 FORWARD LENGTH=344	Down	------	blue	6.36369	4.5629	0.837799			247845_at	AT5G58090.1	| Symbols: | O-Glycosyl hydrolases family 17 protein | chr5:23505556-23507193 REVERSE LENGTH=478	Up	------	purple	12.0915	5.17684	0.598686
248385_at	AT5G51910.2	| Symbols: | TCP family transcription factor | chr5:21094704-21095585 REVERSE LENGTH=294	Down	TCP	cyan	0.750362	0.451044	-0.669972			247848_at	AT5G58120.1	| Symbols: | Disease resistance protein (TIR-NBS-LRR class) family | chr5:23517492-23520927 FORWARD LENGTH=1047	Down	------	orange	16.2665	2.77946	0.821665
248386_at	AT5G51940.1	| Symbols: NRPB6A, NRPD6A, NRPE6A | RNA polymerase Rpb6 | chr5:21104679-21105796 FORWARD LENGTH=145	Up	------	cyan	5.73088	4.19866	0.707394			247850_at	AT5G58150.1	| Symbols: | Leucine-rich repeat protein kinase family protein | chr5:23530216-23532573 REVERSE LENGTH=786	Up	------	brown	1.29828	0.70775	0.542897
248387_at	AT5G51960.1	| Symbols: | CONTAINS InterPro DOMAIN/s: Complex 1 LYR protein (InterPro:IPR008011); Has 45 Blast hits to 45 proteins in 14 species: Archae - 0; Bacteria - 0; Metazoa - 0; Fungi - 0; Plants - 45; Viruses - 0; Other Eukaryotes - 0 (source: NCBI BLink). | c	Up	------	darkgreen	4.13698	2.51408	0.711827			247851_at	AT5G58070.1	| Symbols: ATTIL, TIL | temperature-induced lipocalin | chr5:23500512-23501156 REVERSE LENGTH=187	Down	------	purple	16.2849	13.9813	-0.779509
248389_at	AT5G51990.1	| Symbols: CBF4, DREB1D | C-repeat-binding factor 4 | chr5:21117113-21117787 REVERSE LENGTH=225	Down	AP2/ERF	darkgrey	0.578472	0.546804	0.736988			247855_at	AT5G58210.4	| Symbols: | hydroxyproline-rich glycoprotein family protein | chr5:23552427-23554045 FORWARD LENGTH=381	Down	------	black	5.67203	3.27891	-0.564533
248395_at	AT5G52120.1	| Symbols: AtPP2-A14, PP2-A14 | phloem protein 2-A14 | chr5:21176661-21180143 REVERSE LENGTH=292	Up	------	blue	0.507121	0.314246	-0.532895			247862_at	AT5G58250.1	| Symbols: | unknown protein; FUNCTIONS IN: molecular_function unknown; INVOLVED IN: biological_process unknown; LOCATED IN: thylakoid, chloroplast; EXPRESSED IN: 22 plant structures; EXPRESSED DURING: 14 growth stages; CONTAINS InterPro DOMAIN/s: Protein	Up	------	black	52.2024	46.9184	0.846166
248398_at	AT5G51970.2	| Symbols: | GroES-like zinc-binding alcohol dehydrogenase family protein | chr5:21111820-21113284 FORWARD LENGTH=365	Up	------	darkgreen	10.0382	3.0808	0.713474			247863_at	AT5G57900.1	| Symbols: SKIP1 | SKP1 interacting partner 1 | chr5:23449916-23450915 REVERSE LENGTH=301	Up	------	cyan	8.21637	3.14149	0.82619
248399_at	AT5G52010.1	| Symbols: | C2H2-like zinc finger protein | chr5:21121626-21122816 REVERSE LENGTH=397	Up	C2H2	darkgreen	0.77735	0.681784	0.561927			247875_at	AT5G57720.1	| Symbols: | AP2/B3-like transcriptional factor family protein | chr5:23389927-23391526 REVERSE LENGTH=301	Up	B3	blue	6.774	4.50189	0.69758
248401_at	AT5G52110.2	| Symbols: HCF208 | Protein of unknown function (DUF2930) | chr5:21172159-21173953 REVERSE LENGTH=276	Down	------	darkgreen	8.49782	6.56718	0.773979			247878_at	AT5G57760.1	| Symbols: | unknown protein; Has 5 Blast hits to 5 proteins in 2 species: Archae - 0; Bacteria - 0; Metazoa - 0; Fungi - 0; Plants - 5; Viruses - 0; Other Eukaryotes - 0 (source: NCBI BLink). | chr5:23400725-23400961 FORWARD LENGTH=79	Up	------	darkturquoise	2.63072	0.634616	0.700247
248403_at	AT5G51410.3	| Symbols: | LUC7 N_terminus domain-containing protein | chr5:20881821-20883577 REVERSE LENGTH=335	Up	------	blue	2.80959	2.24917	0.725125			247880_at	AT5G57780.1	| Symbols: | EXPRESSED IN: 18 plant structures; EXPRESSED DURING: 12 growth stages; BEST Arabidopsis thaliana protein match is: sequence-specific DNA binding transcription factors (TAIR:AT4G30410.1); Has 123 Blast hits to 123 proteins in 11 species: Archa	Up	------	black	24.2557	15.8309	0.711285
248404_at	AT5G51460.1	| Symbols: ATTPPA | Haloacid dehalogenase-like hydrolase (HAD) superfamily protein | chr5:20902266-20904292 FORWARD LENGTH=386	Up	------	cyan	0.440719	0.154482	0.491909			247881_at	AT5G57700.3	| Symbols: | BNR/Asp-box repeat family protein | chr5:23375257-23376943 FORWARD LENGTH=359	Up	------	purple	34.7852	28.8419	0.84783
248409_at	AT5G51540.1	| Symbols: | Zincin-like metalloproteases family protein | chr5:20932071-20936284 FORWARD LENGTH=707	Up	------	darkgreen	20.6144	18.6718	0.921059			247882_at	AT5G57785.1	| Symbols: | unknown protein; Has 30201 Blast hits to 17322 proteins in 780 species: Archae - 12; Bacteria - 1396; Metazoa - 17338; Fungi - 3422; Plants - 5037; Viruses - 0; Other Eukaryotes - 2996 (source: NCBI BLink). | chr5:23409105-23409326 REVERSE LE	Up	------	purple	10.5238	6.83357	0.597488
248410_at	AT5G51570.1	| Symbols: | SPFH/Band 7/PHB domain-containing membrane-associated protein family | chr5:20949511-20951234 FORWARD LENGTH=293	Up	------	blue	5.26908	4.27791	0.785495			247883_at	AT5G57790.1	| Symbols: | unknown protein; Has 13 Blast hits to 11 proteins in 5 species: Archae - 0; Bacteria - 0; Metazoa - 0; Fungi - 0; Plants - 13; Viruses - 0; Other Eukaryotes - 0 (source: NCBI BLink). | chr5:23412596-23413442 REVERSE LENGTH=217	Down	------	blue	5.67671	2.86684	0.642283
248420_at	AT5G51560.1	| Symbols: | Leucine-rich repeat protein kinase family protein | chr5:20945807-20948613 FORWARD LENGTH=681	Up	------	darkgreen	1.77142	1.51764	0.602151			247892_at	AT5G57970.2	| Symbols: | DNA glycosylase superfamily protein | chr5:23467316-23468910 FORWARD LENGTH=348	Up	------	purple	10.7399	7.26784	0.628321
248436_at	AT5G51220.1	| Symbols: | ubiquinol-cytochrome C chaperone family protein | chr5:20821405-20823125 REVERSE LENGTH=282	Up	------	cyan	2.04913	1.15769	0.663272			247897_at	AT5G57810.1	| Symbols: TET15 | tetraspanin15 | chr5:23424466-23425589 REVERSE LENGTH=318	Down	------	blue	80.2616	74.4662	0.967804
248442_at	AT5G51280.1	| Symbols: | DEAD-box protein abstrakt, putative | chr5:20841456-20843645 FORWARD LENGTH=592	Up	------	blue	4.33273	3.5106	0.755929			247900_at	AT5G57290.1	| Symbols: | 60S acidic ribosomal protein family | chr5:23207049-23207835 REVERSE LENGTH=121	Up	------	purple	48.6033	44.5182	0.842355
248445_at	AT5G51170.1	| Symbols: | unknown protein; CONTAINS InterPro DOMAIN/s: Uncharacterised protein family UPF0406 (InterPro:IPR019146); Has 30201 Blast hits to 17322 proteins in 780 species: Archae - 12; Bacteria - 1396; Metazoa - 17338; Fungi - 3422; Plants - 5037; Virus	Down	------	darkgreen	3.45854	1.62026	0.706453			247902_at	AT5G57350.2	| Symbols: HA3 | H(+)-ATPase 3 | chr5:23231208-23236381 REVERSE LENGTH=950	Down	------	salmon	2.66379	0.587159	0.616346
248448_at	AT5G51190.1	| Symbols: | Integrase-type DNA-binding superfamily protein | chr5:20800708-20801373 REVERSE LENGTH=222	Down	AP2/ERF	darkgrey	0.52421	0.498956	0.756785			247908_at	AT5G57440.1	| Symbols: GS1, GPP2 | Haloacid dehalogenase-like hydrolase (HAD) superfamily protein | chr5:23271518-23272900 REVERSE LENGTH=241	Up	------	purple	28.4154	22.7377	0.811291
248451_at	AT5G51180.2	| Symbols: | alpha/beta-Hydrolases superfamily protein | chr5:20797360-20799929 FORWARD LENGTH=358	Up	------	blue	8.99132	8.51239	0.854427			247916_at	AT5G57590.1	| Symbols: BIO1 | adenosylmethionine-8-amino-7-oxononanoate transaminases | chr5:23318593-23322687 REVERSE LENGTH=834	Up	------	purple	27.2823	24.1103	0.797619
248452_at	AT5G51300.3	| Symbols: | splicing factor-related | chr5:20849881-20852295 REVERSE LENGTH=805	Up	------	darkgreen	2.48571	1.74172	-0.724991			247918_at	AT5G57610.1	| Symbols: | Protein kinase superfamily protein with octicosapeptide/Phox/Bem1p domain | chr5:23325307-23329099 FORWARD LENGTH=1055	Down	------	salmon	23.4159	6.40761	0.837972
248453_at	AT5G51340.1	| Symbols: | Tetratricopeptide repeat (TPR)-like superfamily protein | chr5:20863594-20867171 FORWARD LENGTH=727	Down	------	green	0.456955	0.201037	0.632695			247921_at	AT5G57660.1	| Symbols: ATCOL5, COL5 | CONSTANS-like 5 | chr5:23355573-23356729 FORWARD LENGTH=356	Down	CO-like	blue	7.37991	4.32837	-0.714128
248461_s_at	AT5G50950.2	| Symbols: FUM2 | FUMARASE 2 | chr5:20729687-20733636 FORWARD LENGTH=500	Down	------	purple	1.93042	0.486864	0.727238			247923_at	AT5G57490.1	| Symbols: VDAC4, ATVDAC4 | voltage dependent anion channel 4 | chr5:23283895-23285335 REVERSE LENGTH=275	Up	------	salmon	32.0594	9.91966	-0.910533
248462_at	AT5G50960.1	| Symbols: NBP35, ATNBP35 | nucleotide binding protein 35 | chr5:20734267-20735824 FORWARD LENGTH=351	Up	------	blue	8.1231	6.14663	0.807625			247924_at	AT5G57655.1	| Symbols: | xylose isomerase family protein | chr5:23347030-23348720 FORWARD LENGTH=288	Up	------	brown	3.16832	1.22079	0.538448
248463_at	AT5G51130.1	| Symbols: | S-adenosyl-L-methionine-dependent methyltransferases superfamily protein | chr5:20781896-20783901 FORWARD LENGTH=319	Up	------	blue	5.43759	3.77033	0.788703			247925_at	AT5G57560.1	| Symbols: TCH4, XTH22 | Xyloglucan endotransglucosylase/hydrolase family protein | chr5:23307296-23308235 REVERSE LENGTH=285	Down	------	magenta	8.50331	3.7619	0.740941
248466_at	AT5G50720.1	| Symbols: ATHVA22E, HVA22E | HVA22 homologue E | chr5:20633442-20634502 REVERSE LENGTH=117	Down	------	blue	6.5746	5.61691	0.825151			247930_at	AT5G57060.1	| Symbols: | FUNCTIONS IN: molecular_function unknown; INVOLVED IN: defense response to Gram-negative bacterium, cytolysis; LOCATED IN: integral to membrane; EXPRESSED IN: 22 plant structures; EXPRESSED DURING: 13 growth stages; CONTAINS InterPro DOMAIN/s	Down	------	purple	12.1861	9.52972	-0.709075
248467_at	AT5G50800.1	| Symbols: SWEET13, AtSWEET13 | Nodulin MtN3 family protein | chr5:20665280-20667140 REVERSE LENGTH=295	Down	------	cyan	6.51363	4.39218	0.815595			247931_at	AT5G57040.1	| Symbols: | Lactoylglutathione lyase / glyoxalase I family protein | chr5:23084035-23085116 REVERSE LENGTH=198	Down	------	purple	30.2666	20.1359	-0.692744
248471_at	AT5G50840.1	| Symbols: | CONTAINS InterPro DOMAIN/s: Taxilin (InterPro:IPR019132); Has 30201 Blast hits to 17322 proteins in 780 species: Archae - 12; Bacteria - 1396; Metazoa - 17338; Fungi - 3422; Plants - 5037; Viruses - 0; Other Eukaryotes - 2996 (source: NCBI BL	Up	------	blue	8.64425	4.14766	0.775697			247933_at	AT5G56980.1	| Symbols: | unknown protein; FUNCTIONS IN: molecular_function unknown; INVOLVED IN: biological_process unknown; LOCATED IN: endomembrane system; EXPRESSED IN: 18 plant structures; EXPRESSED DURING: 12 growth stages; BEST Arabidopsis thaliana protein matc	Down	------	greenyellow	18.1029	5.99841	0.823862
248473_at	AT5G50810.1	| Symbols: TIM8 | translocase inner membrane subunit 8 | chr5:20675875-20676505 REVERSE LENGTH=78	Up	------	blue	4.03484	3.20672	0.585476			247937_at	AT5G57110.2	| Symbols: ACA8, AT-ACA8 | autoinhibited Ca2+ -ATPase, isoform 8 | chr5:23109729-23116857 REVERSE LENGTH=1075	Down	------	grey60	1.72454	0.4064	-0.611949
248491_at	AT5G51010.1	| Symbols: | Rubredoxin-like superfamily protein | chr5:20744615-20745344 FORWARD LENGTH=155	Up	------	darkgreen	10.455	10.184	0.836881			247942_at	AT5G57120.1	| Symbols: | FUNCTIONS IN: molecular_function unknown; INVOLVED IN: biological_process unknown; LOCATED IN: nucleolus; EXPRESSED IN: 21 plant structures; EXPRESSED DURING: 13 growth stages; CONTAINS InterPro DOMAIN/s: LisH dimerisation motif (InterPro:IPR	Up	------	lightgreen	1.65731	0.899788	0.671589
248502_at	AT5G50450.1	| Symbols: | HCP-like superfamily protein with MYND-type zinc finger | chr5:20543519-20544698 REVERSE LENGTH=337	Up	------	blue	0.515303	0.270436	0.18545			247943_at	AT5G57170.1	| Symbols: | Tautomerase/MIF superfamily protein | chr5:23162201-23163140 REVERSE LENGTH=116	Up	------	black	67.9948	63.9704	0.915781
248505_at	AT5G50360.1	| Symbols: | unknown protein; BEST Arabidopsis thaliana protein match is: unknown protein (TAIR:AT3G48510.1); Has 1807 Blast hits to 1807 proteins in 277 species: Archae - 0; Bacteria - 0; Metazoa - 736; Fungi - 347; Plants - 385; Viruses - 0; Other Eukar	Up	------	blue	0.527479	0.332087	0.445068			247944_at	AT5G57100.1	| Symbols: | Nucleotide/sugar transporter family protein | chr5:23106563-23108440 REVERSE LENGTH=391	Down	------	greenyellow	4.27654	1.34762	0.680882
248507_at	AT5G50420.1	| Symbols: | O-fucosyltransferase family protein | chr5:20530453-20532635 REVERSE LENGTH=567	Up	------	darkgreen	3.7141	3.15265	0.80727			247945_at	AT5G57150.1	| Symbols: | basic helix-loop-helix (bHLH) DNA-binding superfamily protein | chr5:23152361-23154872 FORWARD LENGTH=248	Down	bHLH	purple	1.35546	0.852202	-0.490113
248508_at	AT5G50320.1	| Symbols: ELO3, HAG3, HAC8, ELP3, AtELP3 | radical SAM domain-containing protein / GCN5-related N-acetyltransferase (GNAT) family protein | chr5:20481200-20484811 REVERSE LENGTH=566	Up	------	cyan	11.0219	6.99863	0.832016			247946_at	AT5G57180.1	| Symbols: CIA2 | chloroplast import apparatus 2 | chr5:23168393-23170294 FORWARD LENGTH=425	Up	------	black	6.58835	5.00539	0.687422
248510_at	AT3G30370.1	| Symbols: | CONTAINS InterPro DOMAIN/s: Transposase, MuDR, plant (InterPro:IPR004332); BEST Arabidopsis thaliana protein match is: SWAP (Suppressor-of-White-APricot)/surp RNA-binding domain-containing protein (TAIR:AT1G18050.1); Has 35 Blast hits to 35 p	Up	------	cyan	6.7048	4.75653	0.789466			247948_at	AT5G57130.1	| Symbols: | Clp amino terminal domain-containing protein | chr5:23145291-23149395 FORWARD LENGTH=1029	Up	------	purple	20.5661	17.3364	0.704368
248511_at	AT5G50375.1	| Symbols: CPI1 | cyclopropyl isomerase | chr5:20511856-20513931 FORWARD LENGTH=281	Up	------	blue	2.11112	1.15478	-0.662911			247949_at	AT5G57220.1	| Symbols: CYP81F2 | cytochrome P450, family 81, subfamily F, polypeptide 2 | chr5:23187911-23189681 FORWARD LENGTH=492	Down	------	magenta	9.68055	5.83923	0.781764
248521_s_at	AT5G50520.1	| Symbols: | Major facilitator superfamily protein | chr5:20569680-20571587 REVERSE LENGTH=541	Down	------	cyan	1.69692	0.82458	-0.588923			247954_at	AT5G56870.1	| Symbols: BGAL4 | beta-galactosidase 4 | chr5:23004284-23008410 FORWARD LENGTH=725	Up	------	brown	9.03029	6.49634	0.790724
248522_at	AT5G50665.2	| Symbols: | unknown protein; FUNCTIONS IN: molecular_function unknown; INVOLVED IN: biological_process unknown; LOCATED IN: chloroplast; BEST Arabidopsis thaliana protein match is: unknown protein (TAIR:AT5G50565.2). | chr5:20613685-20615168 FORWARD LENG	Up	------	yellowgreen	0.120777	0.0926268	0.724996			247957_at	AT5G57050.1	| Symbols: ABI2, AtABI2 | Protein phosphatase 2C family protein | chr5:23087720-23089303 FORWARD LENGTH=424	Down	------	salmon	29.6162	11.017	0.927725
248527_at	AT5G50740.4	| Symbols: | Heavy metal transport/detoxification superfamily protein | chr5:20637148-20637970 REVERSE LENGTH=170	Up	------	darkgreen	0.716198	0.446967	0.525757			247962_at	AT5G56580.1	| Symbols: ATMKK6, ANQ1, MKK6 | MAP kinase kinase 6 | chr5:22904851-22906620 REVERSE LENGTH=357	Up	------	purple	42.7411	38.1459	0.796343
248528_at	AT5G50760.1	| Symbols: | SAUR-like auxin-responsive protein family | chr5:20644780-20645331 FORWARD LENGTH=184	Down	------	lightgreen	2.06513	1.511	0.855293			247963_at	AT5G56590.1	| Symbols: | O-Glycosyl hydrolases family 17 protein | chr5:22907521-22909436 FORWARD LENGTH=507	Up	------	purple	12.0924	7.96682	0.701605
248529_at	AT5G50000.1	| Symbols: | Protein kinase superfamily protein | chr5:20342838-20345033 REVERSE LENGTH=386	Up	------	red	2.15371	0.643589	0.73256			247977_at	AT5G56850.2	| Symbols: | unknown protein; EXPRESSED IN: 21 plant structures; EXPRESSED DURING: 13 growth stages; Has 35333 Blast hits to 34131 proteins in 2444 species: Archae - 798; Bacteria - 22429; Metazoa - 974; Fungi - 991; Plants - 531; Viruses - 0; Other Eukar	Up	------	black	21.3194	19.5568	0.780355
248531_at	AT5G49950.1	| Symbols: | alpha/beta-Hydrolases superfamily protein | chr5:20319871-20323552 REVERSE LENGTH=538	Down	------	darkgreen	0.519768	0.102015	-0.181771			247978_at	AT5G56710.1	| Symbols: | Ribosomal protein L31e family protein | chr5:22944003-22944767 REVERSE LENGTH=120	Up	------	purple	79.7721	74.1523	0.92657
248537_at	AT5G50100.1	| Symbols: | Putative thiol-disulphide oxidoreductase DCC | chr5:20371916-20373172 FORWARD LENGTH=215	Down	------	cyan	6.63288	4.52339	0.738306			247980_at	AT5G56860.1	| Symbols: GNC, GATA21 | GATA type zinc finger transcription factor family protein | chr5:22989630-22991351 REVERSE LENGTH=399	Up	GATA	grey60	19.1358	5.95213	0.890616
248541_at	AT5G50180.1	| Symbols: | Protein kinase superfamily protein | chr5:20431116-20432883 FORWARD LENGTH=347	Up	------	grey	1.3506	0.537017	0.694082			247989_at	AT5G56350.1	| Symbols: | Pyruvate kinase family protein | chr5:22820254-22822529 REVERSE LENGTH=499	Down	------	lightcyan	0.967228	0.149349	0.584267
248544_at	AT5G50240.3	| Symbols: PIMT2, AtPIMT2 | protein-l-isoaspartate methyltransferase 2 | chr5:20451671-20452461 FORWARD LENGTH=216	Down	------	darkgreen	1.65882	1.25794	0.729044			247992_at	AT5G56520.1	| Symbols: | unknown protein; BEST Arabidopsis thaliana protein match is: unknown protein (TAIR:AT1G55365.1); Has 30201 Blast hits to 17322 proteins in 780 species: Archae - 12; Bacteria - 1396; Metazoa - 17338; Fungi - 3422; Plants - 5037; Viruses - 0; O	Down	------	lightyellow	1.73616	0.404544	0.684603
248547_at	AT5G50280.1	| Symbols: EMB1006 | Pentatricopeptide repeat (PPR) superfamily protein | chr5:20459238-20461504 FORWARD LENGTH=724	Down	------	darkgreen	1.78735	1.64722	0.742442			247995_at	AT5G56160.1	| Symbols: | Sec14p-like phosphatidylinositol transfer family protein | chr5:22732444-22735380 FORWARD LENGTH=578	Down	------	purple	26.8003	7.9845	-0.598851
248553_at	AT5G50170.1	| Symbols: | C2 calcium/lipid-binding and GRAM domain containing protein | chr5:20421150-20425524 FORWARD LENGTH=1028	Down	------	blue	0.343594	0.244443	-0.643478			247997_at	AT5G56180.1	| Symbols: ATARP8, ARP8 | actin-related protein 8 | chr5:22737539-22740986 REVERSE LENGTH=472	Down	------	purple	24.0035	18.0314	-0.770208
248556_at	AT5G50350.1	| Symbols: | unknown protein; FUNCTIONS IN: molecular_function unknown; INVOLVED IN: response to oxidative stress; LOCATED IN: chloroplast; EXPRESSED IN: 22 plant structures; EXPRESSED DURING: 13 growth stages; Has 1807 Blast hits to 1807 proteins in 277	Up	------	yellowgreen	0.688932	0.131144	0.488259			247999_at	AT5G56150.2	| Symbols: UBC30 | ubiquitin-conjugating enzyme 30 | chr5:22729756-22730964 FORWARD LENGTH=149	Down	------	lightyellow	16.9857	2.63679	0.822144
248557_at	AT5G49980.1	| Symbols: AFB5 | auxin F-box protein 5 | chr5:20334420-20336531 REVERSE LENGTH=620	Down	------	cyan	1.43092	0.370358	-0.551689			248000_at	AT5G56190.2	| Symbols: | Transducin/WD40 repeat-like superfamily protein | chr5:22742654-22744909 FORWARD LENGTH=448	Down	------	purple	6.60729	3.44771	-0.595236
248560_at	AT5G49970.1	| Symbols: ATPPOX, PDX3, PPOX | pyridoxin (pyrodoxamine) 5'-phosphate oxidase | chr5:20329213-20332900 FORWARD LENGTH=531	Down	------	darkgreen	1.05794	0.728091	0.538675			248002_at	AT5G56180.2	| Symbols: ATARP8, ARP8 | actin-related protein 8 | chr5:22738330-22740986 REVERSE LENGTH=388	Down	------	darkgrey	4.03881	1.56133	0.812312
248566_s_at	AT5G49730.1	| Symbols: ATFRO6, FRO6 | ferric reduction oxidase 6 | chr5:20201355-20204455 REVERSE LENGTH=739	Up	------	red	5.33966	1.39036	0.761684			248008_at	AT5G56270.1	| Symbols: WRKY2, ATWRKY2 | WRKY DNA-binding protein 2 | chr5:22780816-22783137 FORWARD LENGTH=688	Down	WRKY	brown	1.95835	1.18438	-0.673103
248575_at	AT5G49840.1	| Symbols: | ATP-dependent Clp protease | chr5:20255243-20259035 FORWARD LENGTH=609	Down	------	green	0.752019	0.358917	0.655938			248026_at	AT5G55710.1	| Symbols: | FUNCTIONS IN: molecular_function unknown; INVOLVED IN: biological_process unknown; LOCATED IN: chloroplast thylakoid membrane, chloroplast; EXPRESSED IN: 23 plant structures; EXPRESSED DURING: 14 growth stages; BEST Arabidopsis thaliana prote	Up	------	black	47.4128	44.6505	0.870865
248581_at	AT5G49900.1	| Symbols: | Beta-glucosidase, GBA2 type family protein | chr5:20297235-20302019 REVERSE LENGTH=958	Down	------	blue	1.0984	0.888755	0.647965			248028_at	AT5G55620.1	| Symbols: | unknown protein; BEST Arabidopsis thaliana protein match is: unknown protein (TAIR:AT3G09950.1); Has 30201 Blast hits to 17322 proteins in 780 species: Archae - 12; Bacteria - 1396; Metazoa - 17338; Fungi - 3422; Plants - 5037; Viruses - 0; O	Up	------	black	42.1565	35.9391	0.866622
248583_at	AT5G49930.1	| Symbols: emb1441 | zinc knuckle (CCHC-type) family protein | chr5:20308260-20312736 REVERSE LENGTH=1081	Up	------	cyan	8.4473	3.4833	0.731006			248029_at	AT5G55700.1	| Symbols: BMY6, BAM4 | beta-amylase 4 | chr5:22551873-22554702 FORWARD LENGTH=532	Down	------	black	1.22462	0.66137	-0.471342
248585_at	AT5G49640.1	| Symbols: | unknown protein; Has 1807 Blast hits to 1807 proteins in 277 species: Archae - 0; Bacteria - 0; Metazoa - 736; Fungi - 347; Plants - 385; Viruses - 0; Other Eukaryotes - 339 (source: NCBI BLink). | chr5:20151417-20151629 FORWARD LENGTH=71	Up	------	grey	0.396039	0.0654306	-0.36396			248032_at	AT5G55860.1	| Symbols: | Plant protein of unknown function (DUF827) | chr5:22610146-22612166 FORWARD LENGTH=650	Down	------	purple	12.256	8.81873	-0.711689
248596_at	AT5G49330.1	| Symbols: MYB111, ATMYB111, PFG3 | myb domain protein 111 | chr5:19999147-20001293 REVERSE LENGTH=343	Up	MYB	blue	3.27182	2.57429	0.761081			248036_at	AT5G55920.1	| Symbols: OLI2 | S-adenosyl-L-methionine-dependent methyltransferases superfamily protein | chr5:22645742-22649383 REVERSE LENGTH=683	Up	------	lightgreen	5.35586	2.50909	0.818153
248601_at	AT5G49400.1	| Symbols: | zinc knuckle (CCHC-type) family protein | chr5:20031154-20031981 FORWARD LENGTH=276	Up	------	blue	0.707948	0.518166	0.617346			248037_at	AT4G10770.1	| Symbols: ATOPT7, OPT7 | oligopeptide transporter 7 | chr4:6628646-6632517 REVERSE LENGTH=767	Down	------	blue	0.72993	0.31872	0.498357
248607_at	AT5G49480.1	| Symbols: ATCP1, CP1 | Ca2+-binding protein 1 | chr5:20070812-20071294 FORWARD LENGTH=161	Down	------	cyan	4.22418	2.03944	0.749289			248040_at	AT5G55970.2	| Symbols: | RING/U-box superfamily protein | chr5:22668019-22669312 FORWARD LENGTH=344	Down	------	white	1.61124	0.148104	-0.597553
248611_at	AT5G49520.1	| Symbols: WRKY48, ATWRKY48 | WRKY DNA-binding protein 48 | chr5:20090890-20092867 FORWARD LENGTH=400	Down	WRKY	darkgrey	1.13526	0.555116	0.805446			248046_at	AT5G56040.2	| Symbols: | Leucine-rich receptor-like protein kinase family protein | chr5:22695050-22698410 FORWARD LENGTH=1091	Up	------	purple	17.3082	7.06206	0.611658
248613_at	AT5G49555.1	| Symbols: | FAD/NAD(P)-binding oxidoreductase family protein | chr5:20107411-20110602 REVERSE LENGTH=557	Down	------	lightcyan	2.38841	0.470282	0.752852			248050_at	AT5G56100.1	| Symbols: | glycine-rich protein / oleosin | chr5:22717121-22717573 FORWARD LENGTH=151	Down	------	magenta	5.5638	1.46419	0.581385
248614_at	AT5G49560.1	| Symbols: | Putative methyltransferase family protein | chr5:20110961-20111785 REVERSE LENGTH=275	Up	------	blue	5.00194	3.5492	0.760766			248054_at	AT5G55820.1	| Symbols: | CONTAINS InterPro DOMAIN/s: Inner centromere protein, ARK-binding region (InterPro:IPR005635); Has 1807 Blast hits to 1807 proteins in 277 species: Archae - 0; Bacteria - 0; Metazoa - 736; Fungi - 347; Plants - 385; Viruses - 0; Other Eukaryo	Up	------	purple	33.4482	24.9122	0.704648
248615_at	AT5G49570.1	| Symbols: AtPNG1, PNG1 | peptide-N-glycanase 1 | chr5:20112071-20116125 REVERSE LENGTH=722	Down	------	purple	2.74093	1.41402	0.836874			248057_at	AT5G55520.1	| Symbols: | CONTAINS InterPro DOMAIN/s: Kinesin-related protein (InterPro:IPR010544); BEST Arabidopsis thaliana protein match is: unknown protein (TAIR:AT4G26660.1); Has 32425 Blast hits to 20462 proteins in 1550 species: Archae - 335; Bacteria - 3392; M	Up	------	purple	76.6391	69.7417	0.856326
248623_at	AT5G49170.1	| Symbols: | unknown protein; BEST Arabidopsis thaliana protein match is: unknown protein (TAIR:AT3G06840.1); Has 1807 Blast hits to 1807 proteins in 277 species: Archae - 0; Bacteria - 0; Metazoa - 736; Fungi - 347; Plants - 385; Viruses - 0; Other Eukar	Up	------	darkgreen	1.36704	0.527428	0.54599			248059_at	AT5G55540.1	| Symbols: TRN1, LOP1 | tornado 1 | chr5:22496322-22500543 REVERSE LENGTH=1381	Up	------	purple	8.19132	6.08382	0.688524
248624_at	AT5G48790.1	| Symbols: | Domain of unknown function (DUF1995) | chr5:19780010-19781977 REVERSE LENGTH=317	Up	------	darkgreen	7.1297	6.56905	0.740497			248060_at	AT5G55560.1	| Symbols: | Protein kinase superfamily protein | chr5:22506477-22507757 REVERSE LENGTH=315	Down	------	purple	35.3003	18.2342	-0.703924
248629_at	AT5G48970.1	| Symbols: | Mitochondrial substrate carrier family protein | chr5:19857028-19859374 REVERSE LENGTH=340	Up	------	blue	2.87258	2.27378	0.749316			248061_at	AT5G55340.1	| Symbols: | MBOAT (membrane bound O-acyl transferase) family protein | chr5:22439985-22440986 REVERSE LENGTH=334	Up	------	blue	3.81042	1.53278	0.578978
248632_at	AT5G49010.1	| Symbols: SLD5 | DNA replication protein-related | chr5:19866464-19868074 FORWARD LENGTH=221	Down	------	darkgreen	1.25176	0.825298	0.62006			248062_at	AT5G55450.1	| Symbols: | Bifunctional inhibitor/lipid-transfer protein/seed storage 2S albumin superfamily protein | chr5:22467560-22467874 FORWARD LENGTH=105	Up	------	black	5.05969	4.33479	0.648884
248640_at	AT5G48910.1	| Symbols: LPA66 | Pentatricopeptide repeat (PPR) superfamily protein | chr5:19832969-19834909 REVERSE LENGTH=647	Down	------	darkgreen	1.20533	0.998342	0.636735			248065_at	AT5G55580.1	| Symbols: | Mitochondrial transcription termination factor family protein | chr5:22515601-22517408 FORWARD LENGTH=497	Up	------	black	6.48964	5.10797	0.686484
248646_at	AT5G49100.1	| Symbols: | unknown protein; BEST Arabidopsis thaliana protein match is: unknown protein (TAIR:AT3G06868.1); Has 30201 Blast hits to 17322 proteins in 780 species: Archae - 12; Bacteria - 1396; Metazoa - 17338; Fungi - 3422; Plants - 5037; Viruses - 0; O	Up	------	blue	1.79453	0.898807	-0.610025			248073_at	AT5G55720.1	| Symbols: | Pectin lyase-like superfamily protein | chr5:22556047-22557496 FORWARD LENGTH=393	Up	------	blue	63.6582	45.5777	0.904625
248669_at	AT5G48730.1	| Symbols: | Pentatricopeptide repeat (PPR) superfamily protein | chr5:19763152-19765136 FORWARD LENGTH=509	Up	------	darkgreen	4.43123	3.81269	0.763173			248074_at	AT5G55730.2	| Symbols: FLA1 | FASCICLIN-like arabinogalactan 1 | chr5:22558375-22560392 REVERSE LENGTH=425	Up	------	purple	77.5373	68.7678	0.917451
248676_at	AT5G48850.1	| Symbols: ATSDI1 | Tetratricopeptide repeat (TPR)-like superfamily protein | chr5:19805576-19807699 REVERSE LENGTH=307	Down	------	grey	0.467164	0.365498	0.544889			248080_at	AT5G55380.1	| Symbols: | MBOAT (membrane bound O-acyl transferase) family protein | chr5:22446846-22447871 REVERSE LENGTH=342	Up	------	darkturquoise	1.31635	0.194944	0.589768
248678_at	AT5G48870.1	| Symbols: SAD1 | Small nuclear ribonucleoprotein family protein | chr5:19813407-19814362 FORWARD LENGTH=89	Up	------	blue	3.63592	2.34301	0.642554			248082_at	AT5G55400.1	| Symbols: | Actin binding Calponin homology (CH) domain-containing protein | chr5:22455535-22458950 REVERSE LENGTH=715	Up	------	cyan	1.75258	0.533318	0.600178
248680_at	AT5G48840.1	| Symbols: PANC, PTS, ATPTS | homolog of bacterial PANC | chr5:19803823-19805041 REVERSE LENGTH=311	Down	------	darkgreen	1.9574	1.74543	0.678289			248085_at	AT5G55480.1	| Symbols: SVL1 | SHV3-like 1 | chr5:22474277-22477819 FORWARD LENGTH=767	Up	------	purple	54.9915	48.7359	0.872355
248682_at	AT5G48810.1	| Symbols: ATB5-B, B5 #3, ATCB5-D, CB5-D | cytochrome B5 isoform D | chr5:19789249-19790180 REVERSE LENGTH=141	Down	------	darkgreen	4.50838	1.45742	0.609094			248090_at	AT5G55090.1	| Symbols: MAPKKK15 | mitogen-activated protein kinase kinase kinase 15 | chr5:22356852-22358198 REVERSE LENGTH=449	Down	------	darkred	5.49833	1.88478	0.784715
248685_at	AT5G48500.1	| Symbols: | unknown protein; BEST Arabidopsis thaliana protein match is: unknown protein (TAIR:AT2G10930.1); Has 30201 Blast hits to 17322 proteins in 780 species: Archae - 12; Bacteria - 1396; Metazoa - 17338; Fungi - 3422; Plants - 5037; Viruses - 0; O	Down	------	grey	0.769436	0.198618	0.48867			248092_at	AT5G55170.1	| Symbols: SUM3, SUMO 3, SUMO3, ATSUMO3 | small ubiquitin-like modifier 3 | chr5:22385468-22386071 REVERSE LENGTH=112	Up	------	blue	0.527134	0.219848	-0.40759
248686_at	AT5G48540.1	| Symbols: | receptor-like protein kinase-related family protein | chr5:19669096-19669887 REVERSE LENGTH=264	Up	------	blue	2.80763	1.89963	0.72464			248094_at	AT5G55220.1	| Symbols: | trigger factor type chaperone family protein | chr5:22397677-22400678 FORWARD LENGTH=548	Up	------	black	59.0265	54.1773	0.852958
248688_at	AT5G48220.1	| Symbols: | Aldolase-type TIM barrel family protein | chr5:19549930-19552046 FORWARD LENGTH=380	Up	------	blue	1.58261	0.769888	0.498372			248095_at	AT5G55230.1	| Symbols: ATMAP65-1, MAP65-1 | microtubule-associated proteins 65-1 | chr5:22402716-22405182 FORWARD LENGTH=588	Up	------	purple	15.4051	11.8936	0.700272
248700_at	AT5G48400.2	| Symbols: ATGLR1.2, GLR1.2 | Glutamate receptor family protein | chr5:19616244-19619246 FORWARD LENGTH=868	Up	------	grey	0.211887	0.0261182	-0.352329			248100_at	AT5G55180.1	| Symbols: | O-Glycosyl hydrolases family 17 protein | chr5:22388834-22390550 FORWARD LENGTH=461	Down	------	midnightblue	14.9357	3.18576	-0.795957
248701_at	AT5G48410.1	| Symbols: ATGLR1.3, GLR1.3 | glutamate receptor 1.3 | chr5:19620316-19623277 FORWARD LENGTH=861	Down	------	darkgreen	1.34956	1.24826	-0.718454			248104_at	AT5G55250.1	| Symbols: IAMT1 | IAA carboxylmethyltransferase 1 | chr5:22407589-22410854 REVERSE LENGTH=387	Up	------	blue	4.36705	3.63534	0.706847
248710_at	AT5G48480.1	| Symbols: | Lactoylglutathione lyase / glyoxalase I family protein | chr5:19644814-19645658 FORWARD LENGTH=167	Up	------	sienna3	0.193514	0.0328123	0.551132			248105_at	AT5G55280.1	| Symbols: FTSZ1-1, ATFTSZ1-1, CPFTSZ | homolog of bacterial cytokinesis Z-ring protein FTSZ 1-1 | chr5:22420740-22422527 REVERSE LENGTH=434	Up	------	black	10.4745	4.89885	0.508375
248713_at	AT5G48180.1	| Symbols: NSP5 | nitrile specifier protein 5 | chr5:19541283-19542358 REVERSE LENGTH=327	Down	------	lightgreen	1.07177	0.358156	0.63654			248109_at	AT5G55310.1	| Symbols: TOP1BETA, TOP1 | DNA topoisomerase 1 beta | chr5:22430389-22434590 REVERSE LENGTH=918	Down	------	black	4.30348	3.01318	-0.548292
248715_at	AT5G48290.1	| Symbols: | Heavy metal transport/detoxification superfamily protein | chr5:19568980-19569658 FORWARD LENGTH=182	Up	------	cyan	0.404663	0.0664609	0.399936			248115_at	AT5G54870.1	| Symbols: | unknown protein; FUNCTIONS IN: molecular_function unknown; INVOLVED IN: biological_process unknown; LOCATED IN: vacuole; EXPRESSED IN: 24 plant structures; EXPRESSED DURING: 15 growth stages; BEST Arabidopsis thaliana protein match is: unknow	Down	------	brown	7.19778	2.79514	-0.650476
248719_at	AT5G47910.1	| Symbols: RBOHD, ATRBOHD | respiratory burst oxidase homologue D | chr5:19397585-19401768 FORWARD LENGTH=922	Down	------	blue	1.15888	0.703644	-0.602958			248118_at	AT5G55050.1	| Symbols: | GDSL-like Lipase/Acylhydrolase superfamily protein | chr5:22337745-22339741 FORWARD LENGTH=377	Down	------	blue	1.29669	0.759505	-0.573501
248724_at	AT5G47970.2	| Symbols: | Aldolase-type TIM barrel family protein | chr5:19423420-19425585 FORWARD LENGTH=388	Down	------	grey	0.864225	0.333035	0.641236			248124_at	AT5G54730.1	| Symbols: ATATG18F, ATG18F, G18F | homolog of yeast autophagy 18 (ATG18) F | chr5:22233977-22236804 REVERSE LENGTH=764	Down	------	purple	15.9713	8.45803	-0.684114
248732_at	AT5G48070.1	| Symbols: ATXTH20, XTH20 | xyloglucan endotransglucosylase/hydrolase 20 | chr5:19482158-19483231 FORWARD LENGTH=283	Up	------	cyan	3.73651	2.73849	0.747476			248132_at	AT5G54840.1	| Symbols: ATSGP1, SGP1 | Ras-related small GTP-binding family protein | chr5:22276611-22278328 REVERSE LENGTH=289	Down	------	purple	45.8383	32.9493	-0.838981
248743_at	AT5G48240.3	| Symbols: | unknown protein; FUNCTIONS IN: molecular_function unknown; INVOLVED IN: biological_process unknown; CONTAINS InterPro DOMAIN/s: Protein of unknown function DUF1665 (InterPro:IPR012459); Has 286 Blast hits to 283 proteins in 145 species: Archa	Up	------	cyan	23.6084	17.9074	0.905056			248134_at	AT5G54860.1	| Symbols: | Major facilitator superfamily protein | chr5:22284721-22287025 FORWARD LENGTH=492	Down	------	greenyellow	2.88674	0.875551	0.631541
248744_at	AT5G48250.1	| Symbols: | B-box type zinc finger protein with CCT domain | chr5:19561719-19563113 REVERSE LENGTH=374	Down	CO-like	blue	5.77351	5.00957	0.749387			248138_at	AT5G54960.1	| Symbols: PDC2 | pyruvate decarboxylase-2 | chr5:22310858-22312681 REVERSE LENGTH=608	Down	------	lightcyan	3.45829	1.40531	0.767619
248748_at	AT5G47840.1	| Symbols: AMK2 | adenosine monophosphate kinase | chr5:19375488-19378058 FORWARD LENGTH=284	Up	------	darkgreen	3.5168	3.08341	0.654438			248139_at	AT5G54970.1	| Symbols: | unknown protein; BEST Arabidopsis thaliana protein match is: unknown protein (TAIR:AT4G26960.1); Has 1807 Blast hits to 1807 proteins in 277 species: Archae - 0; Bacteria - 0; Metazoa - 736; Fungi - 347; Plants - 385; Viruses - 0; Other Eukar	Up	------	purple	51.7539	45.5313	0.876246
248749_at	AT5G47880.2	| Symbols: ERF1-1 | eukaryotic release factor 1-1 | chr5:19386555-19387865 REVERSE LENGTH=437	Down	------	darkgreen	11.7683	4.89877	-0.745792			248146_at	AT5G54940.2	| Symbols: | Translation initiation factor SUI1 family protein | chr5:22308420-22308758 REVERSE LENGTH=113	Down	------	magenta	20.0387	6.35891	0.80794
248751_at	AT5G47540.1	| Symbols: | Mo25 family protein | chr5:19283265-19285328 REVERSE LENGTH=344	Up	------	cyan	1.84533	1.20608	0.679393			248148_at	AT5G54930.1	| Symbols: | AT hook motif-containing protein | chr5:22305897-22306839 REVERSE LENGTH=287	Down	------	purple	4.35813	1.82185	-0.528903
248757_at	AT5G47680.1	| Symbols: TRM10, AtTRM | FUNCTIONS IN: molecular_function unknown; INVOLVED IN: biological_process unknown; LOCATED IN: cellular_component unknown; EXPRESSED IN: 23 plant structures; EXPRESSED DURING: 13 growth stages; CONTAINS InterPro DOMAIN/s: tRNA (g	Up	------	cyan	1.94378	1.12533	0.701712			248151_at	AT5G54270.1	| Symbols: LHCB3, LHCB3*1 | light-harvesting chlorophyll B-binding protein 3 | chr5:22038424-22039383 FORWARD LENGTH=266	Up	------	black	27.2297	24.3869	0.770072
248762_at	AT5G47455.2	| Symbols: | unknown protein; BEST Arabidopsis thaliana protein match is: unknown protein (TAIR:AT4G17310.2); Has 132 Blast hits to 132 proteins in 13 species: Archae - 0; Bacteria - 0; Metazoa - 0; Fungi - 0; Plants - 132; Viruses - 0; Other Eukaryotes -	Up	------	cyan	5.33872	1.42057	0.601356			248160_at	AT5G54470.1	| Symbols: | B-box type zinc finger family protein | chr5:22114584-22115315 REVERSE LENGTH=216	Down	------	black	3.3817	0.750452	-0.326958
248765_at	AT5G47650.1	| Symbols: ATNUDT2, ATNUDX2, NUDT2 | nudix hydrolase homolog 2 | chr5:19310391-19312084 REVERSE LENGTH=279	Up	------	blue	3.84329	2.56602	0.742919			248163_at	AT5G54510.1	| Symbols: GH3.6, DFL1 | Auxin-responsive GH3 family protein | chr5:22131321-22133564 REVERSE LENGTH=613	Up	------	brown	2.88324	0.812577	0.540971
248773_at	AT5G47820.2	| Symbols: FRA1 | P-loop containing nucleoside triphosphate hydrolases superfamily protein | chr5:19366505-19372229 FORWARD LENGTH=1036	Up	------	green	1.50962	0.715819	0.753756			248164_at	AT5G54490.1	| Symbols: PBP1 | pinoid-binding protein 1 | chr5:22121458-22121841 FORWARD LENGTH=128	Down	------	magenta	23.2693	17.7433	0.891891
248774_at	AT5G47830.1	| Symbols: | unknown protein; Has 35333 Blast hits to 34131 proteins in 2444 species: Archae - 798; Bacteria - 22429; Metazoa - 974; Fungi - 991; Plants - 531; Viruses - 0; Other Eukaryotes - 9610 (source: NCBI BLink). | chr5:19373013-19374300 REVERSE LEN	Down	------	cyan	0.591781	0.202724	-0.480059			248167_at	AT5G54530.1	| Symbols: | Protein of unknown function, DUF538 | chr5:22152781-22154201 FORWARD LENGTH=162	Up	------	lightyellow	1.35091	0.431037	-0.672163
248776_at	AT5G47900.2	| Symbols: | Protein of unknown function (DUF1624) | chr5:19392408-19394161 FORWARD LENGTH=360	Down	------	blue	3.72597	2.20361	-0.745808			248169_at	AT5G54610.1	| Symbols: ANK | ankyrin | chr5:22184781-22186481 REVERSE LENGTH=427	Up	------	midnightblue	16.8066	9.08097	0.92687
248777_at	AT5G47920.1	| Symbols: | unknown protein; BEST Arabidopsis thaliana protein match is: unknown protein (TAIR:AT5G13880.1); Has 1807 Blast hits to 1807 proteins in 277 species: Archae - 0; Bacteria - 0; Metazoa - 736; Fungi - 347; Plants - 385; Viruses - 0; Other Eukar	Up	------	blue	0.405567	0.211596	0.493223			248174_at	AT5G54600.1	| Symbols: | Translation protein SH3-like family protein | chr5:22183046-22184403 FORWARD LENGTH=199	Up	------	black	69.85	62.2679	0.82985
248780_at	AT5G47760.1	| Symbols: PGLP2, ATPGLP2, ATPK5 | 2-phosphoglycolate phosphatase 2 | chr5:19343121-19344979 REVERSE LENGTH=302	Down	------	lightcyan	2.1499	0.700786	0.776441			248176_at	AT5G54650.2	| Symbols: Fh5, ATFH5 | formin homology5 | chr5:22197856-22201649 REVERSE LENGTH=901	Down	------	black	9.07622	7.47601	-0.713454
248787_at	AT5G47420.1	| Symbols: | Tryptophan RNA-binding attenuator protein-like | chr5:19233013-19234838 FORWARD LENGTH=283	Down	------	grey60	6.32492	0.913762	-0.819034			248177_at	AT5G54630.1	| Symbols: | zinc finger protein-related | chr5:22192607-22194260 REVERSE LENGTH=473	Up	------	black	24.868	20.3472	0.814149
248799_at	AT5G47230.1	| Symbols: ERF5, ATERF-5, ATERF5 | ethylene responsive element binding factor 5 | chr5:19180072-19180974 FORWARD LENGTH=301	Down	AP2/ERF	darkturquoise	0.651976	0.453038	0.778622			248179_at	AT5G54380.1	| Symbols: THE1 | protein kinase family protein | chr5:22077313-22079880 REVERSE LENGTH=856	Up	------	salmon	20.2009	7.07798	-0.890097
248801_at	AT5G47370.1	| Symbols: HAT2 | Homeobox-leucine zipper protein 4 (HB-4) / HD-ZIP protein | chr5:19216482-19217647 REVERSE LENGTH=284	Down	HD-ZIP	darkred	0.469507	0.197855	-0.716538			248185_at	AT5G54060.1	| Symbols: UF3GT | UDP-glucose:flavonoid 3-o-glucosyltransferase | chr5:21936902-21938308 REVERSE LENGTH=469	Down	------	brown	14.1361	6.40578	-0.586619
248802_at	AT5G47435.2	| Symbols: | formyltetrahydrofolate deformylase, putative | chr5:19241779-19243424 FORWARD LENGTH=324	Down	------	grey	0.290592	0.121912	0.597722			248186_at	AT5G53880.1	| Symbols: | unknown protein; FUNCTIONS IN: molecular_function unknown; INVOLVED IN: biological_process unknown; LOCATED IN: mitochondrion, plasma membrane; EXPRESSED IN: 23 plant structures; EXPRESSED DURING: 13 growth stages; Has 30201 Blast hits to 173	Up	------	salmon	23.398	6.64576	-0.851009
248805_at	AT5G47480.1	| Symbols: | RGPR-related | chr5:19257420-19263132 FORWARD LENGTH=1351	Down	------	green	1.4922	0.949111	0.797736			248190_at	AT5G54130.4	| Symbols: | Calcium-binding endonuclease/exonuclease/phosphatase family | chr5:21962900-21964841 FORWARD LENGTH=352	Down	------	lightcyan	1.6132	0.691531	-0.708765
248807_at	AT5G47500.1	| Symbols: | Pectin lyase-like superfamily protein | chr5:19271262-19272845 REVERSE LENGTH=363	Up	------	grey	0.791955	0.296436	0.498661			248193_at	AT5G54080.2	| Symbols: HGO | homogentisate 1,2-dioxygenase | chr5:21945920-21948070 FORWARD LENGTH=462	Down	------	lightgreen	11.6754	1.99979	-0.786433
248809_at	AT5G47520.1	| Symbols: AtRABA5a, RABA5a | RAB GTPase homolog A5A | chr5:19277596-19278366 REVERSE LENGTH=222	Down	------	red	2.21067	0.801585	0.761316			248194_at	AT5G54095.1	| Symbols: | unknown protein; FUNCTIONS IN: molecular_function unknown; INVOLVED IN: N-terminal protein myristoylation; LOCATED IN: cellular_component unknown; EXPRESSED IN: 9 plant structures; EXPRESSED DURING: L mature pollen stage, M germinated pollen	Down	------	blue	80.6871	77.9027	0.946337
248815_at	AT5G46920.1	| Symbols: | Intron maturase, type II family protein | chr5:19053668-19055875 FORWARD LENGTH=736	Up	------	blue	1.07807	0.401325	0.597941			248197_at	AT5G54190.1	| Symbols: PORA | protochlorophyllide oxidoreductase A | chr5:21991183-21992773 REVERSE LENGTH=406	Up	------	brown	2.45694	0.51097	0.444892
248817_at	AT5G47020.1	| Symbols: | unknown protein; FUNCTIONS IN: molecular_function unknown; INVOLVED IN: biological_process unknown; LOCATED IN: endomembrane system; EXPRESSED IN: 23 plant structures; EXPRESSED DURING: 13 growth stages; BEST Arabidopsis thaliana protein matc	Up	------	cyan	1.10734	0.322408	0.437694			248199_at	AT5G54170.1	| Symbols: | Polyketide cyclase/dehydrase and lipid transport superfamily protein | chr5:21985056-21987039 REVERSE LENGTH=450	Down	------	greenyellow	7.84447	3.34719	0.804013
248819_at	AT5G47050.1	| Symbols: | SBP (S-ribonuclease binding protein) family protein | chr5:19106612-19107860 FORWARD LENGTH=301	Down	------	lightcyan	0.71787	0.152985	0.599049			248200_at	AT5G54160.1	| Symbols: ATOMT1, OMT1 | O-methyltransferase 1 | chr5:21982075-21984167 FORWARD LENGTH=364	Down	------	midnightblue	0.758049	0.13762	-0.557335
248820_at	AT5G47060.1	| Symbols: | Protein of unknown function (DUF581) | chr5:19116843-19117639 FORWARD LENGTH=178	Down	------	darkturquoise	3.09259	0.682032	0.726764			248201_at	AT5G54180.1	| Symbols: PTAC15 | plastid transcriptionally active 15 | chr5:21988544-21990183 FORWARD LENGTH=501	Up	------	black	3.96014	3.59133	0.600319
248833_at	AT5G47120.1	| Symbols: ATBI-1, BI-1, ATBI1, BI1 | BAX inhibitor 1 | chr5:19136071-19137585 FORWARD LENGTH=248	Down	------	darkgreen	1.38559	1.03501	-0.695817			248205_at	AT5G54300.1	| Symbols: | Protein of unknown function (DUF761) | chr5:22054270-22055342 REVERSE LENGTH=327	Down	------	greenyellow	6.47551	2.33701	0.732776
248835_at	AT5G47250.1	| Symbols: | LRR and NB-ARC domains-containing disease resistance protein | chr5:19186045-19188576 REVERSE LENGTH=844	Up	------	purple	1.04074	0.219308	0.640575			248207_at	AT5G53970.1	| Symbols: | Tyrosine transaminase family protein | chr5:21910676-21912594 FORWARD LENGTH=415	Down	------	purple	9.01652	5.50253	-0.585043
248839_at	AT5G46690.1	| Symbols: bHLH071 | beta HLH protein 71 | chr5:18945639-18947434 FORWARD LENGTH=328	Up	bHLH	blue	9.91169	4.7545	-0.758165			248213_at	AT5G53660.1	| Symbols: AtGRF7, GRF7 | growth-regulating factor 7 | chr5:21794636-21795929 FORWARD LENGTH=366	Down	GRF	brown	6.88421	3.60481	-0.720679
248842_at	AT5G46850.1	| Symbols: | unknown protein; Has 1807 Blast hits to 1807 proteins in 277 species: Archae - 0; Bacteria - 0; Metazoa - 736; Fungi - 347; Plants - 385; Viruses - 0; Other Eukaryotes - 339 (source: NCBI BLink). | chr5:19010714-19012010 FORWARD LENGTH=297	Down	------	darkgreen	6.28981	2.57883	0.662165			248218_at	AT5G53710.1	| Symbols: | unknown protein; FUNCTIONS IN: molecular_function unknown; INVOLVED IN: biological_process unknown; LOCATED IN: endomembrane system; EXPRESSED IN: 8 plant structures; EXPRESSED DURING: 4 anthesis, C globular stage, petal differentiation and e	Down	------	cyan	9.4665	5.62694	0.864053
248844_s_at	AT5G46900.1	| Symbols: | Bifunctional inhibitor/lipid-transfer protein/seed storage 2S albumin superfamily protein | chr5:19039954-19040337 REVERSE LENGTH=128	Up	------	lightgreen	5.45861	3.11211	0.844767			248222_at	AT5G53570.2	| Symbols: | Ypt/Rab-GAP domain of gyp1p superfamily protein | chr5:21760924-21763280 REVERSE LENGTH=578	Down	------	darkred	3.86381	0.600529	0.625024
248853_at	AT5G46570.1	| Symbols: BSK2 | BR-signaling kinase 2 | chr5:18894687-18897198 FORWARD LENGTH=490	Up	------	darkgreen	0.577739	0.4251	0.592426			248224_at	AT5G53490.1	| Symbols: | Tetratricopeptide repeat (TPR)-like superfamily protein | chr5:21723488-21724621 REVERSE LENGTH=237	Up	------	black	58.702	54.2571	0.843994
248856_at	AT5G46620.1	| Symbols: | unknown protein; BEST Arabidopsis thaliana protein match is: unknown protein (TAIR:AT4G17960.1); Has 1807 Blast hits to 1807 proteins in 277 species: Archae - 0; Bacteria - 0; Metazoa - 736; Fungi - 347; Plants - 385; Viruses - 0; Other Eukar	Up	------	cyan	0.781592	0.519929	0.514374			248227_at	AT5G53820.1	| Symbols: | Late embryogenesis abundant protein (LEA) family protein | chr5:21853475-21853866 FORWARD LENGTH=68	Down	------	blue	70.1037	58.4333	0.928722
248865_at	AT5G46790.1	| Symbols: PYL1, RCAR12 | PYR1-like 1 | chr5:18984063-18984728 REVERSE LENGTH=222	Up	------	darkgreen	2.14222	1.58008	0.677285			248230_at	AT5G53830.1	| Symbols: | VQ motif-containing protein | chr5:21857057-21857788 FORWARD LENGTH=244	Down	------	black	3.04695	1.12081	-0.48627
248867_at	AT5G46830.1	| Symbols: ATNIG1, NIG1 | NACL-inducible gene 1 | chr5:19002719-19004254 FORWARD LENGTH=512	Down	bHLH	grey	0.185853	0.0876584	0.583308			248232_at	AT5G53760.2	| Symbols: MLO11, ATMLO11 | Seven transmembrane MLO family protein | chr5:21823055-21826289 FORWARD LENGTH=574	Down	------	blue	0.924523	0.507233	0.542023
248869_at	AT5G46840.1	| Symbols: | RNA-binding (RRM/RBD/RNP motifs) family protein | chr5:19005651-19007609 FORWARD LENGTH=502	Up	------	cyan	2.77206	2.07051	0.723378			248235_at	AT5G53860.1	| Symbols: EMB64, emb2737 | embryo defective 2737 | chr5:21865353-21868576 FORWARD LENGTH=403	Up	------	black	36.3539	29.5237	0.770185
248870_at	AT5G46710.1	| Symbols: | PLATZ transcription factor family protein | chr5:18952839-18954484 REVERSE LENGTH=227	Down	------	darkturquoise	3.3368	1.8837	0.896518			248236_at	AT5G53870.1	| Symbols: ENODL1, AtENODL1 | early nodulin-like protein 1 | chr5:21870033-21871228 REVERSE LENGTH=371	Down	------	lightyellow	24.1539	4.5519	0.847014
248879_at	AT5G46180.1	| Symbols: DELTA-OAT | ornithine-delta-aminotransferase | chr5:18718766-18721271 REVERSE LENGTH=476	Down	------	cyan	2.97505	0.531854	-0.476728			248238_at	AT5G53900.2	| Symbols: | Serine/threonine-protein kinase WNK (With No Lysine)-related | chr5:21881375-21883133 REVERSE LENGTH=378	Up	------	brown	8.40051	3.92368	0.738191
248884_at	AT5G46030.1	| Symbols: | unknown protein; CONTAINS InterPro DOMAIN/s: Protein of unknown function DUF701, zinc-binding putative (InterPro:IPR007808); Has 30201 Blast hits to 17322 proteins in 780 species: Archae - 12; Bacteria - 1396; Metazoa - 17338; Fungi - 3422; P	Down	------	red	1.08932	0.16827	0.586538			248243_at	AT5G53590.1	| Symbols: | SAUR-like auxin-responsive protein family | chr5:21772107-21772535 FORWARD LENGTH=143	Down	------	black	41.4289	37.2032	-0.858468
248885_at	AT5G46150.1	| Symbols: | LEM3 (ligand-effect modulator 3) family protein / CDC50 family protein | chr5:18708735-18710424 REVERSE LENGTH=344	Down	------	blue	8.03903	4.61531	-0.803295			248246_at	AT5G53200.1	| Symbols: TRY | Homeodomain-like superfamily protein | chr5:21582913-21583960 FORWARD LENGTH=107	Up	MYB_related	blue	3.6101	0.664976	0.434884
248886_at	AT5G46110.1	| Symbols: APE2, TPT | Glucose-6-phosphate/phosphate translocator-related | chr5:18697606-18700212 FORWARD LENGTH=411	Down	------	cyan	5.85822	3.05757	-0.734357			248247_at	AT5G53210.1	| Symbols: SPCH | basic helix-loop-helix (bHLH) DNA-binding superfamily protein | chr5:21586606-21588941 REVERSE LENGTH=365	Up	bHLH	purple	3.77877	3.00395	0.570173
248891_at	AT5G46280.1	| Symbols: MCM3 | Minichromosome maintenance (MCM2/3/5) family protein | chr5:18769902-18773606 REVERSE LENGTH=777	Up	------	cyan	1.73272	1.5447	0.699784			248248_at	AT5G53120.5	| Symbols: SPDS3, SPMS | spermidine synthase 3 | chr5:21535429-21537653 FORWARD LENGTH=360	Down	------	brown	10.7792	4.83266	-0.749926
248895_at	AT5G46330.1	| Symbols: FLS2 | Leucine-rich receptor-like protein kinase family protein | chr5:18791802-18795407 FORWARD LENGTH=1174	Up	------	blue	0.649336	0.242922	0.429345			248251_at	AT5G53220.3	| Symbols: | unknown protein; FUNCTIONS IN: molecular_function unknown; INVOLVED IN: biological_process unknown; LOCATED IN: cellular_component unknown; EXPRESSED IN: 23 plant structures; EXPRESSED DURING: 13 growth stages; Has 30201 Blast hits to 17322 p	Down	------	darkturquoise	2.53426	0.329675	-0.649201
248896_at	AT5G46350.1	| Symbols: WRKY8, ATWRKY8 | WRKY DNA-binding protein 8 | chr5:18801403-18803901 REVERSE LENGTH=327	Down	WRKY	darkgreen	0.730524	0.605262	-0.517605			248252_at	AT5G53250.1	| Symbols: AGP22, ATAGP22 | arabinogalactan protein 22 | chr5:21603715-21604007 FORWARD LENGTH=64	Up	------	brown	16.7065	13.9541	0.834544
248905_at	AT5G46250.1	| Symbols: | RNA-binding protein | chr5:18755388-18758056 FORWARD LENGTH=423	Down	------	green	0.838012	0.383893	0.657122			248253_at	AT5G53290.1	| Symbols: CRF3 | cytokinin response factor 3 | chr5:21617961-21619025 REVERSE LENGTH=355	Down	AP2/ERF	darkred	5.82485	1.94151	0.800929
248910_at	AT5G45820.1	| Symbols: CIPK20, SnRK3.6, PKS18 | CBL-interacting protein kinase 20 | chr5:18587081-18588400 REVERSE LENGTH=440	Up	------	grey60	1.22541	0.47912	0.748503			248256_at	AT5G53360.1	| Symbols: | TRAF-like superfamily protein | chr5:21648485-21649269 FORWARD LENGTH=234	Down	------	black	3.60329	1.67403	-0.559203
248912_at	AT5G45670.1	| Symbols: | GDSL-like Lipase/Acylhydrolase superfamily protein | chr5:18528600-18530164 FORWARD LENGTH=363	Up	------	darkgreen	0.934768	0.621689	0.480037			248267_at	AT5G53460.3	| Symbols: GLT1 | NADH-dependent glutamate synthase 1 | chr5:21700518-21709629 FORWARD LENGTH=2209	Up	------	purple	4.96178	2.26007	0.514499
248914_at	AT5G45750.1	| Symbols: AtRABA1c, RABA1c | RAB GTPase homolog A1C | chr5:18559318-18560639 FORWARD LENGTH=217	Up	------	darkturquoise	0.620753	0.193225	0.690949			248271_at	AT5G53420.1	| Symbols: | CCT motif family protein | chr5:21673683-21675469 FORWARD LENGTH=265	Down	------	lightcyan	2.87182	0.722601	0.66452
248921_at	AT5G45950.1	| Symbols: | GDSL-like Lipase/Acylhydrolase superfamily protein | chr5:18634155-18636512 FORWARD LENGTH=358	Up	------	darkgreen	1.40559	1.23881	0.389398			248273_at	AT5G53500.1	| Symbols: | Transducin/WD40 repeat-like superfamily protein | chr5:21726167-21728524 REVERSE LENGTH=655	Up	------	darkturquoise	7.29494	1.42664	0.782454
248923_at	AT5G45940.1	| Symbols: atnudt11, NUDT11 | nudix hydrolase homolog 11 | chr5:18629665-18630597 REVERSE LENGTH=223	Down	------	darkgreen	1.98077	1.33547	0.719588			248276_at	AT5G53550.2	| Symbols: YSL3 | YELLOW STRIPE like 3 | chr5:21756081-21758776 FORWARD LENGTH=676	Up	------	blue	2.50059	1.09987	-0.565019
248924_at	AT5G45960.1	| Symbols: | GDSL-like Lipase/Acylhydrolase superfamily protein | chr5:18637174-18640319 REVERSE LENGTH=376	Up	------	cyan	1.51891	0.774377	-0.663128			248279_at	AT5G52910.1	| Symbols: ATIM | timeless family protein | chr5:21457774-21463159 REVERSE LENGTH=1142	Up	------	purple	1.11518	0.933863	0.554579
248940_at	AT5G45400.1	| Symbols: RPA70C, ATRPA70C | Replication factor-A protein 1-related | chr5:18398990-18401644 FORWARD LENGTH=854	Up	------	blue	2.12618	1.45174	0.710106			248282_at	AT5G52900.1	| Symbols: | unknown protein; Has 30201 Blast hits to 17322 proteins in 780 species: Archae - 12; Bacteria - 1396; Metazoa - 17338; Fungi - 3422; Plants - 5037; Viruses - 0; Other Eukaryotes - 2996 (source: NCBI BLink). | chr5:21452893-21453692 REVERSE LE	Up	------	black	9.30429	2.56338	0.428973
248942_at	AT5G45480.1	| Symbols: | Protein of unknown function (DUF594) | chr5:18426296-18428929 REVERSE LENGTH=878	Up	------	yellowgreen	0.625141	0.175284	0.767618			248285_at	AT5G52960.1	| Symbols: | unknown protein; FUNCTIONS IN: molecular_function unknown; INVOLVED IN: biological_process unknown; LOCATED IN: chloroplast; EXPRESSED IN: 23 plant structures; EXPRESSED DURING: 13 growth stages; CONTAINS InterPro DOMAIN/s: Protein of unknown	Up	------	black	49.2506	43.4457	0.810891
248943_s_at	AT5G45490.2	| Symbols: | P-loop containing nucleoside triphosphate hydrolases superfamily protein | chr5:18431064-18432128 FORWARD LENGTH=355	Up	------	darkgreen	3.89015	2.56473	0.60397			248286_at	AT5G52870.1	| Symbols: | unknown protein; BEST Arabidopsis thaliana protein match is: unknown protein (TAIR:AT1G64080.1); Has 1807 Blast hits to 1807 proteins in 277 species: Archae - 0; Bacteria - 0; Metazoa - 736; Fungi - 347; Plants - 385; Viruses - 0; Other Eukar	Down	------	magenta	6.4907	3.62183	0.769364
248944_at	AT5G45500.2	| Symbols: | RNI-like superfamily protein | chr5:18432636-18434951 REVERSE LENGTH=772	Down	------	yellowgreen	0.543726	0.409369	0.887549			248287_at	AT5G52970.1	| Symbols: | thylakoid lumen 15.0 kDa protein | chr5:21479620-21481018 FORWARD LENGTH=224	Up	------	black	81.4275	77.2638	0.889678
248945_at	AT5G45510.1	| Symbols: | Leucine-rich repeat (LRR) family protein | chr5:18444798-18449071 FORWARD LENGTH=1223	Down	------	yellowgreen	0.327667	0.104417	0.715643			248289_at	AT5G52880.1	| Symbols: | F-box family protein | chr5:21432002-21433695 REVERSE LENGTH=270	Down	------	purple	6.44477	4.52893	-0.657633
248952_at	AT5G45410.3	| Symbols: | unknown protein; FUNCTIONS IN: molecular_function unknown; INVOLVED IN: biological_process unknown; LOCATED IN: cellular_component unknown; EXPRESSED IN: 24 plant structures; EXPRESSED DURING: 15 growth stages; BEST Arabidopsis thaliana prote	Down	------	grey	0.588826	0.232261	0.519584			248291_at	AT5G53020.1	| Symbols: | Ribonuclease P protein subunit P38-related | chr5:21499899-21502235 FORWARD LENGTH=721	Up	------	greenyellow	2.23021	1.13381	-0.706218
248959_at	AT5G45630.1	| Symbols: | Protein of unknown function, DUF584 | chr5:18505915-18506259 REVERSE LENGTH=115	Up	------	darkgrey	0.199976	0.147148	0.591879			248295_at	AT5G53070.1	| Symbols: | Ribosomal protein L9/RNase H1 | chr5:21518837-21520167 FORWARD LENGTH=222	Up	------	purple	5.77969	4.3622	0.581261
248962_at	AT5G45680.1	| Symbols: ATFKBP13, FKBP13 | FK506-binding protein 13 | chr5:18530894-18532128 FORWARD LENGTH=209	Up	------	darkgreen	8.36877	7.70535	0.761059			248302_at	AT5G53160.2	| Symbols: RCAR3, PYL8 | regulatory components of ABA receptor 3 | chr5:21561026-21561953 FORWARD LENGTH=189	Up	------	brown	7.13908	4.3224	0.75414
248965_at	AT5G45370.2	| Symbols: | nodulin MtN21 /EamA-like transporter family protein | chr5:18388411-18390282 FORWARD LENGTH=382	Down	------	blue	2.4287	1.9437	-0.715656			248311_at	AT5G52570.1	| Symbols: BETA-OHASE 2, B2, CHY2, BCH2 | beta-carotene hydroxylase 2 | chr5:21334911-21336887 REVERSE LENGTH=304	Down	------	grey60	2.01702	0.29768	0.527468
248966_at	AT5G45360.1	| Symbols: | F-box family protein | chr5:18384783-18386670 REVERSE LENGTH=317	Down	------	blue	1.65849	0.53771	-0.540683			248312_at	AT5G52580.2	| Symbols: | RabGAP/TBC domain-containing protein | chr5:21338052-21342848 FORWARD LENGTH=691	Down	------	darkgrey	5.4704	3.94289	0.903971
248968_at	AT5G45280.2	| Symbols: | Pectinacetylesterase family protein | chr5:18346862-18349488 FORWARD LENGTH=392	Down	------	red	1.98737	0.625232	-0.768893			248313_at	AT5G52580.1	| Symbols: | RabGAP/TBC domain-containing protein | chr5:21338052-21342848 FORWARD LENGTH=674	Down	------	purple	7.48766	6.28955	-0.708146
248969_at	AT5G45310.1	| Symbols: | unknown protein; LOCATED IN: endomembrane system; EXPRESSED IN: stem, inflorescence meristem, root, leaf; EXPRESSED DURING: LP.04 four leaves visible; Has 30201 Blast hits to 17322 proteins in 780 species: Archae - 12; Bacteria - 1396; Metazo	Down	------	cyan	1.06817	0.612397	-0.607142			248322_at	AT5G52760.1	| Symbols: | Copper transport protein family | chr5:21386919-21387540 FORWARD LENGTH=127	Down	------	orange	12.9683	4.69362	0.910156
249002_at	AT5G44520.1	| Symbols: | NagB/RpiA/CoA transferase-like superfamily protein | chr5:17934610-17936441 REVERSE LENGTH=297	Up	------	darkgreen	5.78704	5.45621	0.758966			248327_at	AT5G52750.1	| Symbols: | Heavy metal transport/detoxification superfamily protein | chr5:21384134-21384795 FORWARD LENGTH=140	Down	------	orange	22.8664	6.33055	0.940426
249008_at	AT5G44680.1	| Symbols: | DNA glycosylase superfamily protein | chr5:18024461-18025893 REVERSE LENGTH=354	Up	------	darkgreen	4.68214	4.15534	0.736253			248328_at	AT5G52660.1	| Symbols: | Homeodomain-like superfamily protein | chr5:21359423-21362037 REVERSE LENGTH=331	Down	MYB_related	purple	7.06577	2.91818	-0.623208
249011_at	AT5G44670.1	| Symbols: | Domain of unknown function (DUF23) | chr5:18019209-18021266 REVERSE LENGTH=520	Down	------	blue	4.84086	3.48136	0.798413			248329_at	AT5G52780.1	| Symbols: | Protein of unknown function (DUF3464) | chr5:21390943-21391449 REVERSE LENGTH=169	Up	------	black	80.258	73.6855	0.931552
249015_at	AT5G44730.1	| Symbols: | Haloacid dehalogenase-like hydrolase (HAD) superfamily protein | chr5:18045588-18046519 REVERSE LENGTH=256	Up	------	blue	1.29179	0.73575	0.624046			248331_at	AT5G52650.1	| Symbols: | RNA binding Plectin/S10 domain-containing protein | chr5:21355781-21357003 REVERSE LENGTH=180	Up	------	purple	48.0336	45.2934	0.855768
249016_at	AT5G44750.2	| Symbols: REV1, ATREV1 | DNA-directed DNA polymerases | chr5:18052669-18059581 FORWARD LENGTH=1106	Down	------	green	0.86435	0.475089	0.695021			248332_at	AT5G52640.1	| Symbols: HSP81-1, ATHS83, HSP81.1, HSP83, ATHSP90.1, AtHsp90-1, HSP90.1 | heat shock protein 90.1 | chr5:21352542-21355147 FORWARD LENGTH=706	Down	------	purple	3.84382	1.76991	-0.463468
249027_at	AT5G44790.1	| Symbols: RAN1, HMA7 | copper-exporting ATPase / responsive-to-antagonist 1 / copper-transporting ATPase (RAN1) | chr5:18075846-18079817 REVERSE LENGTH=1002	Down	------	lightgreen	2.40292	1.10965	0.84094			248333_at	AT5G52390.1	| Symbols: | PAR1 protein | chr5:21264281-21265173 REVERSE LENGTH=196	Down	------	blue	25.7248	20.651	0.84442
249033_at	AT5G44920.1	| Symbols: | Toll-Interleukin-Resistance (TIR) domain family protein | chr5:18138965-18139994 FORWARD LENGTH=256	Down	------	lightgreen	0.831339	0.57289	0.737707			248335_at	AT5G52450.1	| Symbols: | MATE efflux family protein | chr5:21289042-21291749 REVERSE LENGTH=487	Down	------	purple	16.2196	10.0394	-0.698284
249038_at	AT5G44280.1	| Symbols: ATRING1A, RING1A | RING 1A | chr5:17836115-17839114 REVERSE LENGTH=523	Up	------	blue	0.594727	0.498698	0.654561			248336_at	AT5G52420.1	| Symbols: | unknown protein; FUNCTIONS IN: molecular_function unknown; INVOLVED IN: biological_process unknown; LOCATED IN: endoplasmic reticulum; EXPRESSED IN: 24 plant structures; EXPRESSED DURING: 13 growth stages; BEST Arabidopsis thaliana protein ma	Down	------	black	9.05713	5.77486	0.572083
249040_at	AT5G44320.1	| Symbols: | Eukaryotic translation initiation factor 3 subunit 7 (eIF-3) | chr5:17854901-17856667 REVERSE LENGTH=589	Up	------	blue	1.63488	0.466675	0.558418			248337_at	AT5G52310.1	| Symbols: COR78, LTI78, RD29A, LTI140 | low-temperature-responsive protein 78 (LTI78) / desiccation-responsive protein 29A (RD29A) | chr5:21240929-21243326 FORWARD LENGTH=711	Down	------	purple	4.29899	1.94247	-0.53463
249047_at	AT5G44410.1	| Symbols: | FAD-binding Berberine family protein | chr5:17891246-17892853 REVERSE LENGTH=536	Up	------	darkgreen	4.52738	4.19806	0.784541			248338_at	AT5G52440.1	| Symbols: HCF106 | Bacterial sec-independent translocation protein mttA/Hcf106 | chr5:21286896-21288613 FORWARD LENGTH=261	Up	------	black	48.7858	45.2517	0.823901
249059_at	AT5G44530.1	| Symbols: | Subtilase family protein | chr5:17937931-17941193 FORWARD LENGTH=841	Up	------	blue	0.437569	0.250398	0.509813			248339_at	AT5G52520.1	| Symbols: OVA6, PRORS1 | Class II aaRS and biotin synthetases superfamily protein | chr5:21311112-21313875 FORWARD LENGTH=544	Up	------	black	32.9411	30.961	0.83642
249063_at	AT5G44110.1	| Symbols: ATPOP1, ATNAP2, POP1 | P-loop containing nucleoside triphosphate hydrolases superfamily protein | chr5:17754222-17755672 REVERSE LENGTH=283	Down	------	cyan	6.5876	4.27731	0.780303			248341_at	AT5G52220.1	| Symbols: | CONTAINS InterPro DOMAIN/s: Chromosome transmission fidelity protein 8 (InterPro:IPR018607); Has 127 Blast hits to 127 proteins in 63 species: Archae - 0; Bacteria - 0; Metazoa - 70; Fungi - 17; Plants - 31; Viruses - 0; Other Eukaryotes - 9	Up	------	purple	2.03394	1.27381	0.508909
249065_at	AT5G44260.1	| Symbols: | Zinc finger C-x8-C-x5-C-x3-H type family protein | chr5:17829974-17831119 REVERSE LENGTH=382	Up	C3H	darkred	0.186396	0.0251435	-0.530754			248344_at	AT5G52280.1	| Symbols: | Myosin heavy chain-related protein | chr5:21226959-21230109 FORWARD LENGTH=854	Up	------	purple	9.32725	5.34962	0.561974
249067_at	AT5G43960.1	| Symbols: | Nuclear transport factor 2 (NTF2) family protein with RNA binding (RRM-RBD-RNP motifs) domain | chr5:17689154-17691653 REVERSE LENGTH=451	Up	------	cyan	1.17797	0.616022	0.458533			248348_at	AT5G52190.1	| Symbols: | Sugar isomerase (SIS) family protein | chr5:21201817-21202443 REVERSE LENGTH=209	Up	------	black	44.352	36.5909	0.840368
249072_at	AT5G44060.1	| Symbols: | unknown protein; BEST Arabidopsis thaliana protein match is: unknown protein (TAIR:AT1G04000.1); Has 1807 Blast hits to 1807 proteins in 277 species: Archae - 0; Bacteria - 0; Metazoa - 736; Fungi - 347; Plants - 385; Viruses - 0; Other Eukar	Up	------	blue	5.08916	3.39414	-0.727148			248350_at	AT5G52160.1	| Symbols: | Bifunctional inhibitor/lipid-transfer protein/seed storage 2S albumin superfamily protein | chr5:21195140-21195430 FORWARD LENGTH=97	Up	------	blue	55.8046	45.5696	0.917708
249073_at	AT5G44020.1	| Symbols: | HAD superfamily, subfamily IIIB acid phosphatase | chr5:17712433-17714046 FORWARD LENGTH=273	Up	------	cyan	3.38903	1.71787	-0.663527			248351_at	AT5G52200.1	| Symbols: | phosphoprotein phosphatase inhibitors | chr5:21202818-21204719 REVERSE LENGTH=192	Down	------	greenyellow	1.54899	0.543819	0.661002
249076_at	AT5G43970.1	| Symbols: TOM22-V, TOM9-2, ATTOM22-V | translocase of outer membrane 22-V | chr5:17692888-17693187 FORWARD LENGTH=100	Up	------	blue	2.44678	1.45205	0.610222			248352_at	AT5G52300.1	| Symbols: RD29B, LTI65 | CAP160 protein | chr5:21237205-21239404 FORWARD LENGTH=620	Down	------	lightyellow	16.7845	6.41552	0.905766
249077_at	AT5G43940.1	| Symbols: HOT5, ADH2, GSNOR, ATGSNOR1, PAR2 | GroES-like zinc-binding dehydrogenase family protein | chr5:17684265-17686379 FORWARD LENGTH=380	Down	------	blue	1.36193	0.630293	-0.604853			248353_at	AT5G52320.1	| Symbols: CYP96A4 | cytochrome P450, family 96, subfamily A, polypeptide 4 | chr5:21245111-21246619 REVERSE LENGTH=503	Down	------	midnightblue	1.24188	0.245613	0.592568
249078_at	AT5G44070.1	| Symbols: CAD1, ARA8, ATPCS1, PCS1 | phytochelatin synthase 1 (PCS1) | chr5:17734876-17737672 FORWARD LENGTH=486	Up	------	purple	1.39274	0.633035	0.77768			248358_at	AT5G52400.1	| Symbols: CYP715A1 | cytochrome P450, family 715, subfamily A, polypeptide 1 | chr5:21272949-21275509 FORWARD LENGTH=520	Down	------	black	7.13096	5.25687	-0.681895
249084_at	AT5G44150.1	| Symbols: | unknown protein; FUNCTIONS IN: molecular_function unknown; INVOLVED IN: biological_process unknown; LOCATED IN: chloroplast; EXPRESSED IN: 18 plant structures; EXPRESSED DURING: 13 growth stages; Has 35333 Blast hits to 34131 proteins in 2444	Up	------	cyan	0.920939	0.61797	0.610621			248359_at	AT5G52410.2	| Symbols: | INVOLVED IN: biological_process unknown; LOCATED IN: chloroplast; EXPRESSED IN: 13 plant structures; EXPRESSED DURING: 6 growth stages; CONTAINS InterPro DOMAIN/s: S-layer homology domain (InterPro:IPR001119); BEST Arabidopsis thaliana protei	Down	------	darkturquoise	7.85873	1.21683	-0.77215
249085_at	AT5G44170.1	| Symbols: | S-adenosyl-L-methionine-dependent methyltransferases superfamily protein | chr5:17780394-17781098 FORWARD LENGTH=235	Up	------	green	2.48691	1.33031	-0.788197			248366_at	AT5G52510.1	| Symbols: SCL8 | SCARECROW-like 8 | chr5:21307196-21309118 FORWARD LENGTH=641	Down	GRAS	black	3.85506	3.1278	-0.645259
249089_at	AT5G44240.2	| Symbols: ALA2 | aminophospholipid ATPase 2 | chr5:17817619-17823598 FORWARD LENGTH=1108	Down	------	green	0.522863	0.229268	0.641351			248372_at	AT5G51850.1	| Symbols: | unknown protein; BEST Arabidopsis thaliana protein match is: unknown protein (TAIR:AT5G62170.1); Has 384 Blast hits to 375 proteins in 79 species: Archae - 0; Bacteria - 14; Metazoa - 135; Fungi - 31; Plants - 92; Viruses - 0; Other Eukaryote	Up	------	blue	12.6245	4.8196	0.671375
249091_at	AT5G43860.1	| Symbols: ATCLH2, CLH2 | chlorophyllase 2 | chr5:17630492-17632184 FORWARD LENGTH=319	Down	------	blue	11.5549	7.55894	0.848845			248377_at	AT5G51720.1	| Symbols: | 2 iron, 2 sulfur cluster binding | chr5:21009645-21010227 FORWARD LENGTH=109	Up	------	black	6.74025	5.87263	0.677882
249094_at	AT5G43890.1	| Symbols: YUC5, SUPER1 | Flavin-binding monooxygenase family protein | chr5:17648857-17650131 REVERSE LENGTH=425	Up	------	blue	0.523554	0.28673	0.484669			248381_at	AT5G51830.1	| Symbols: | pfkB-like carbohydrate kinase family protein | chr5:21069709-21071450 FORWARD LENGTH=344	Down	------	brown	4.20371	0.624208	-0.433198
249103_at	AT5G43600.1	| Symbols: ATAAH-2, UAH | ureidoglycolate amidohydrolase | chr5:17512651-17515280 FORWARD LENGTH=477	Down	------	blue	0.830892	0.367528	-0.637522			248382_at	AT5G51890.1	| Symbols: | Peroxidase superfamily protein | chr5:21091163-21092335 REVERSE LENGTH=323	Down	------	purple	1.58285	0.822371	0.401345
249107_at	AT5G43680.2	| Symbols: | unknown protein; EXPRESSED IN: 21 plant structures; EXPRESSED DURING: 13 growth stages. | chr5:17544074-17545354 FORWARD LENGTH=233	Down	------	darkgreen	1.99315	1.55068	0.685175			248387_at	AT5G51960.1	| Symbols: | CONTAINS InterPro DOMAIN/s: Complex 1 LYR protein (InterPro:IPR008011); Has 45 Blast hits to 45 proteins in 14 species: Archae - 0; Bacteria - 0; Metazoa - 0; Fungi - 0; Plants - 45; Viruses - 0; Other Eukaryotes - 0 (source: NCBI BLink). | c	Up	------	purple	19.9824	13.3906	0.716448
249109_at	AT5G43700.1	| Symbols: ATAUX2-11, IAA4 | AUX/IAA transcriptional regulator family protein | chr5:17550465-17551206 FORWARD LENGTH=187	Up	------	darkgreen	0.958075	0.721282	0.62402			248389_at	AT5G51990.1	| Symbols: CBF4, DREB1D | C-repeat-binding factor 4 | chr5:21117113-21117787 REVERSE LENGTH=225	Down	AP2/ERF	greenyellow	2.97176	0.519104	0.608126
249115_at	AT1G48410.2	| Symbols: AGO1 | Stabilizer of iron transporter SufD / Polynucleotidyl transferase | chr1:17886285-17891892 REVERSE LENGTH=1051	Down	------	green	0.758319	0.321289	0.70578			248392_at	AT5G52050.1	| Symbols: | MATE efflux family protein | chr5:21138933-21140450 FORWARD LENGTH=506	Down	------	greenyellow	35.3716	9.83626	0.854157
249119_at	AT5G43720.1	| Symbols: | Protein of unknown function (DUF2361) | chr5:17557431-17559238 REVERSE LENGTH=330	Up	------	blue	5.87694	4.58411	0.810478			248395_at	AT5G52120.1	| Symbols: AtPP2-A14, PP2-A14 | phloem protein 2-A14 | chr5:21176661-21180143 REVERSE LENGTH=292	Up	------	brown	0.929446	0.541259	0.514686
249120_at	AT5G43750.1	| Symbols: NDH18 | NAD(P)H dehydrogenase 18 | chr5:17580100-17581145 REVERSE LENGTH=213	Up	------	darkgreen	6.9294	6.82743	0.665265			248398_at	AT5G51970.2	| Symbols: | GroES-like zinc-binding alcohol dehydrogenase family protein | chr5:21111820-21113284 FORWARD LENGTH=365	Up	------	blue	8.32671	5.32619	-0.720719
249121_at	AT5G43830.1	| Symbols: | Aluminium induced protein with YGL and LRDR motifs | chr5:17622593-17624239 REVERSE LENGTH=252	Down	------	cyan	5.05178	3.20697	-0.75882			248399_at	AT5G52010.1	| Symbols: | C2H2-like zinc finger protein | chr5:21121626-21122816 REVERSE LENGTH=397	Up	C2H2	greenyellow	2.12477	0.497953	-0.613676
249122_at	AT5G43850.1	| Symbols: ATARD4, ARD4 | RmlC-like cupins superfamily protein | chr5:17627364-17629122 REVERSE LENGTH=188	Down	------	darkgreen	2.84338	0.9486	0.549738			248400_at	AT5G52020.1	| Symbols: | Integrase-type DNA-binding superfamily protein | chr5:21124192-21124890 REVERSE LENGTH=233	Down	AP2/ERF	darkred	19.7124	5.21254	0.848859
249125_at	AT5G43450.1	| Symbols: | 2-oxoglutarate (2OG) and Fe(II)-dependent oxygenase superfamily protein | chr5:17457321-17458714 REVERSE LENGTH=363	Down	------	darkgreen	2.53913	1.33758	-0.594213			248402_at	AT5G52100.1	| Symbols: crr1 | Dihydrodipicolinate reductase, bacterial/plant | chr5:21170203-21172107 FORWARD LENGTH=299	Up	------	black	66.2711	57.7293	0.849511
249134_at	AT5G43150.1	| Symbols: | unknown protein; FUNCTIONS IN: molecular_function unknown; INVOLVED IN: biological_process unknown; LOCATED IN: mitochondrion; EXPRESSED IN: 22 plant structures; EXPRESSED DURING: 13 growth stages; Has 1807 Blast hits to 1807 proteins in 277	Down	------	grey60	3.36354	0.441135	0.718447			248404_at	AT5G51460.1	| Symbols: ATTPPA | Haloacid dehalogenase-like hydrolase (HAD) superfamily protein | chr5:20902266-20904292 FORWARD LENGTH=386	Up	------	brown	11.1757	3.42744	0.670776
249138_at	AT5G43070.1	| Symbols: WPP1 | WPP domain protein 1 | chr5:17289259-17289726 REVERSE LENGTH=156	Up	------	blue	2.68972	1.26331	-0.632025			248409_at	AT5G51540.1	| Symbols: | Zincin-like metalloproteases family protein | chr5:20932071-20936284 FORWARD LENGTH=707	Up	------	black	37.5301	34.9995	0.863095
249139_at	AT5G43170.1	| Symbols: AZF3, ZF3 | zinc-finger protein 3 | chr5:17331050-17331631 REVERSE LENGTH=194	Up	C2H2	grey	0.279677	0.0660519	-0.541055			248413_at	AT5G51600.1	| Symbols: PLE, ATMAP65-3, MAP65-3 | Microtubule associated protein (MAP65/ASE1) family protein | chr5:20961061-20964080 REVERSE LENGTH=708	Up	------	purple	58.3147	52.0708	0.80324
249145_at	AT5G43280.1	| Symbols: ATDCI1, DCI1 | delta(3,5),delta(2,4)-dienoyl-CoA isomerase 1 | chr5:17367947-17369113 FORWARD LENGTH=279	Down	------	darkgreen	3.31448	1.43696	0.451305			248419_at	AT5G51550.1	| Symbols: EXL3 | EXORDIUM like 3 | chr5:20939793-20940806 REVERSE LENGTH=338	Up	------	salmon	32.3905	8.8191	-0.887704
249148_at	AT5G43260.1	| Symbols: | chaperone protein dnaJ-related | chr5:17357693-17357986 REVERSE LENGTH=98	Down	------	blue	4.59326	2.75882	0.772484			248420_at	AT5G51560.1	| Symbols: | Leucine-rich repeat protein kinase family protein | chr5:20945807-20948613 FORWARD LENGTH=681	Up	------	purple	81.0487	71.0668	0.928723
249158_at	AT5G43430.1	| Symbols: ETFBETA | electron transfer flavoprotein beta | chr5:17453656-17455111 FORWARD LENGTH=252	Down	------	yellowgreen	0.113941	0.0605421	0.717793			248422_at	AT5G51640.1	| Symbols: YLS7, TBL17 | Plant protein of unknown function (DUF828) | chr5:20975401-20977378 REVERSE LENGTH=502	Down	------	purple	17.9568	10.6097	-0.720576
249165_at	AT5G42810.1	| Symbols: ATIPK1, IPK1 | inositol-pentakisphosphate 2-kinase 1 | chr5:17167073-17169337 FORWARD LENGTH=452	Down	------	lightgreen	0.692521	0.151891	0.689366			248423_at	AT5G51670.1	| Symbols: | Protein of unknown function (DUF668) | chr5:20993560-20995096 FORWARD LENGTH=475	Up	------	brown	6.28717	4.14312	0.701837
249172_at	AT5G42950.1	| Symbols: | GYF domain-containing protein | chr5:17224436-17231044 FORWARD LENGTH=1715	Up	------	cyan	0.396592	0.265433	0.362363			248424_at	AT5G51680.1	| Symbols: | hydroxyproline-rich glycoprotein family protein | chr5:20997591-20998755 FORWARD LENGTH=344	Down	------	black	17.4666	10.4271	-0.700531
249174_at	AT5G42900.2	| Symbols: | cold regulated gene 27 | chr5:17198366-17199712 REVERSE LENGTH=247	Down	------	blue	7.85056	7.22445	0.810819			248426_at	AT5G51740.1	| Symbols: | Peptidase family M48 family protein | chr5:21017110-21018987 FORWARD LENGTH=443	Down	------	black	16.8318	3.34364	-0.540616
249177_at	AT5G42850.2	| Symbols: | Thioredoxin superfamily protein | chr5:17182072-17182568 REVERSE LENGTH=135	Down	------	cyan	3.37617	1.02724	-0.640051			248427_at	AT5G51750.1	| Symbols: ATSBT1.3, SBT1.3 | subtilase 1.3 | chr5:21020266-21022608 FORWARD LENGTH=781	Up	------	purple	53.7891	42.7114	0.819922
249178_at	AT5G42890.1	| Symbols: ATSCP2, SCP2 | sterol carrier protein 2 | chr5:17194458-17195910 REVERSE LENGTH=124	Down	------	darkgreen	3.00329	1.58143	0.441504			248434_at	AT5G51440.1	| Symbols: | HSP20-like chaperones superfamily protein | chr5:20891242-20892013 FORWARD LENGTH=211	Down	------	black	1.33277	0.702312	-0.324537
249183_at	AT5G42990.1	| Symbols: UBC18 | ubiquitin-conjugating enzyme 18 | chr5:17244206-17245904 REVERSE LENGTH=162	Up	------	cyan	2.27805	1.23377	0.69151			248440_at	AT5G51260.1	| Symbols: | HAD superfamily, subfamily IIIB acid phosphatase | chr5:20832222-20833466 REVERSE LENGTH=258	Down	------	greenyellow	1.97776	0.9961	0.66087
249189_at	AT5G42780.1	| Symbols: AtHB27, HB27, ZHD13 | homeobox protein 27 | chr5:17154841-17155569 FORWARD LENGTH=243	Up	ZF-HD	blue	0.944485	0.490373	-0.596328			248448_at	AT5G51190.1	| Symbols: | Integrase-type DNA-binding superfamily protein | chr5:20800708-20801373 REVERSE LENGTH=222	Down	AP2/ERF	magenta	19.2387	15.8844	0.876207
249190_at	AT5G42750.1	| Symbols: BKI1 | BRI1 kinase inhibitor 1 | chr5:17143028-17144041 REVERSE LENGTH=338	Up	------	darkgreen	3.3056	2.25071	0.75154			248449_at	AT5G51110.1	| Symbols: | Transcriptional coactivator/pterin dehydratase | chr5:20778316-20779380 REVERSE LENGTH=221	Up	------	black	88.0751	82.6463	0.930182
249191_at	AT5G42760.1	| Symbols: | Leucine carboxyl methyltransferase | chr5:17148953-17150105 FORWARD LENGTH=349	Up	------	cyan	1.38038	1.14903	0.554466			248460_at	AT5G50915.2	| Symbols: | basic helix-loop-helix (bHLH) DNA-binding superfamily protein | chr5:20710764-20712252 REVERSE LENGTH=287	Up	bHLH	black	1.52397	1.08903	0.529141
249192_at	AT5G42470.1	| Symbols: | CONTAINS InterPro DOMAIN/s: Brain/reproductive organ-expressed protein (InterPro:IPR010358); Has 35333 Blast hits to 34131 proteins in 2444 species: Archae - 798; Bacteria - 22429; Metazoa - 974; Fungi - 991; Plants - 531; Viruses - 0; Other	Down	------	cyan	0.83172	0.380206	-0.59746			248466_at	AT5G50720.1	| Symbols: ATHVA22E, HVA22E | HVA22 homologue E | chr5:20633442-20634502 REVERSE LENGTH=117	Down	------	black	19.3715	7.42327	-0.680969
249199_at	AT5G42520.1	| Symbols: BPC6, BBR/BPC6, ATBPC6 | basic pentacysteine 6 | chr5:17001287-17002466 FORWARD LENGTH=343	Up	BBR-BPC	cyan	3.97551	2.07895	0.709225			248467_at	AT5G50800.1	| Symbols: SWEET13, AtSWEET13 | Nodulin MtN3 family protein | chr5:20665280-20667140 REVERSE LENGTH=295	Down	------	brown	10.5413	6.97521	-0.792224
249204_at	AT5G42570.1	| Symbols: | B-cell receptor-associated 31-like | chr5:17021459-17022497 REVERSE LENGTH=219	Down	------	blue	14.8881	12.4174	0.838436			248473_at	AT5G50810.1	| Symbols: TIM8 | translocase inner membrane subunit 8 | chr5:20675875-20676505 REVERSE LENGTH=78	Up	------	purple	45.8695	40.745	0.847803
249208_at	AT5G42650.1	| Symbols: AOS, CYP74A, DDE2 | allene oxide synthase | chr5:17097803-17099359 REVERSE LENGTH=519	Down	------	darkgreen	1.04889	0.787594	0.615038			248476_at	AT5G50890.1	| Symbols: | alpha/beta-Hydrolases superfamily protein | chr5:20702684-20704235 FORWARD LENGTH=409	Up	------	black	3.17268	1.40122	-0.345976
249209_at	AT5G42620.2	| Symbols: | metalloendopeptidases;zinc ion binding | chr5:17066630-17071766 FORWARD LENGTH=890	Down	------	green	0.631554	0.486342	0.730772			248484_at	AT5G51030.1	| Symbols: | NAD(P)-binding Rossmann-fold superfamily protein | chr5:20747862-20749352 REVERSE LENGTH=315	Down	------	blue	58.3345	55.3857	0.916567
249211_at	AT5G42680.2	| Symbols: | Protein of unknown function, DUF617 | chr5:17114640-17115356 FORWARD LENGTH=239	Up	------	darkturquoise	1.43891	0.318983	-0.662616			248487_at	AT5G51070.1	| Symbols: ERD1, CLPD, SAG15 | Clp ATPase | chr5:20764479-20768481 FORWARD LENGTH=946	Down	------	purple	22.9774	18.756	-0.781876
249215_at	AT5G42800.1	| Symbols: DFR, TT3, M318 | dihydroflavonol 4-reductase | chr5:17164296-17165864 REVERSE LENGTH=383	Down	------	grey	0.254554	0.207368	0.480683			248491_at	AT5G51010.1	| Symbols: | Rubredoxin-like superfamily protein | chr5:20744615-20745344 FORWARD LENGTH=155	Up	------	black	20.4563	17.7182	0.750308
249220_at	AT5G42420.1	| Symbols: | Nucleotide-sugar transporter family protein | chr5:16968819-16970225 FORWARD LENGTH=351	Up	------	blue	2.28951	1.95515	0.649477			248492_at	AT5G51040.1	| Symbols: | unknown protein; CONTAINS InterPro DOMAIN/s: Protein of unknown function DUF339 (InterPro:IPR005631); Has 532 Blast hits to 532 proteins in 207 species: Archae - 0; Bacteria - 285; Metazoa - 16; Fungi - 41; Plants - 40; Viruses - 0; Other Euk	Down	------	blue	0.671911	0.265093	0.477273
249221_at	AT5G42440.1	| Symbols: | Protein kinase superfamily protein | chr5:16973434-16974513 REVERSE LENGTH=360	Down	------	darkgreen	1.9593	1.40967	0.679628			248493_at	AT5G51100.1	| Symbols: FSD2 | Fe superoxide dismutase 2 | chr5:20773357-20775635 REVERSE LENGTH=306	Up	------	white	12.2137	2.08478	0.875056
249224_at	AT5G42130.1	| Symbols: | Mitochondrial substrate carrier family protein | chr5:16835572-16836810 REVERSE LENGTH=413	Down	------	darkgreen	3.44737	3.16726	0.741698			248495_at	AT5G50780.1	| Symbols: | Histidine kinase-, DNA gyrase B-, and HSP90-like ATPase family protein | chr5:20650269-20654948 FORWARD LENGTH=820	Down	------	purple	23.5402	9.72362	-0.648305
249228_at	AT5G42190.1	| Symbols: ASK2, SKP1B | E3 ubiquitin ligase SCF complex subunit SKP1/ASK1 family protein | chr5:16854495-16855516 REVERSE LENGTH=172	Down	------	darkgreen	0.665275	0.298101	0.552455			248496_at	AT5G50790.1	| Symbols: SWEET10, AtSWEET10 | Nodulin MtN3 family protein | chr5:20656461-20657827 REVERSE LENGTH=290	Up	------	blue	57.9716	48.0176	0.920057
249229_at	AT5G42090.1	| Symbols: | Lung seven transmembrane receptor family protein | chr5:16826830-16828149 FORWARD LENGTH=440	Down	------	blue	1.28961	0.657844	-0.62079			248497_at	AT5G50380.1	| Symbols: ATEXO70F1, EXO70F1 | exocyst subunit exo70 family protein F1 | chr5:20516382-20518433 REVERSE LENGTH=684	Down	------	white	19.3429	1.70011	-0.80986
249231_at	AT5G42030.1	| Symbols: ABIL4 | ABL interactor-like protein 4 | chr5:16811518-16813087 REVERSE LENGTH=280	Down	------	red	1.7448	0.428132	0.709144			248498_at	AT5G50390.1	| Symbols: | Pentatricopeptide repeat (PPR-like) superfamily protein | chr5:20520789-20522980 REVERSE LENGTH=702	Up	------	purple	1.4709	0.564974	0.419994
249233_at	AT5G42150.1	| Symbols: | Glutathione S-transferase family protein | chr5:16846247-16847909 FORWARD LENGTH=316	Up	------	cyan	14.9995	10.4534	0.824953			248505_at	AT5G50360.1	| Symbols: | unknown protein; BEST Arabidopsis thaliana protein match is: unknown protein (TAIR:AT3G48510.1); Has 1807 Blast hits to 1807 proteins in 277 species: Archae - 0; Bacteria - 0; Metazoa - 736; Fungi - 347; Plants - 385; Viruses - 0; Other Eukar	Up	------	cyan	26.4994	5.70218	0.853143
249237_at	AT5G42050.1	| Symbols: | DCD (Development and Cell Death) domain protein | chr5:16815630-16816932 FORWARD LENGTH=350	Down	------	darkgreen	1.15828	0.933746	-0.615665			248507_at	AT5G50420.1	| Symbols: | O-fucosyltransferase family protein | chr5:20530453-20532635 REVERSE LENGTH=567	Up	------	salmon	18.3172	2.34211	-0.757849
249253_at	AT5G42060.1	| Symbols: | DEK, chromatin associated protein | chr5:16818644-16818922 REVERSE LENGTH=93	Up	------	blue	3.13216	2.54662	0.69175			248509_at	AT5G50335.1	| Symbols: | unknown protein; Has 30201 Blast hits to 17322 proteins in 780 species: Archae - 12; Bacteria - 1396; Metazoa - 17338; Fungi - 3422; Plants - 5037; Viruses - 0; Other Eukaryotes - 2996 (source: NCBI BLink). | chr5:20489391-20489615 REVERSE LE	Up	------	purple	7.785	4.7847	0.552916
249255_at	AT5G41610.1	| Symbols: ATCHX18, CHX18 | cation/H+ exchanger 18 | chr5:16638554-16641146 REVERSE LENGTH=811	Up	------	darkgreen	0.972678	0.488221	-0.481241			248511_at	AT5G50375.1	| Symbols: CPI1 | cyclopropyl isomerase | chr5:20511856-20513931 FORWARD LENGTH=281	Up	------	purple	33.162	26.3043	0.822241
249256_at	AT5G41620.1	| Symbols: | FUNCTIONS IN: molecular_function unknown; INVOLVED IN: biological_process unknown; LOCATED IN: chloroplast, plasma membrane; EXPRESSED IN: 9 plant structures; EXPRESSED DURING: 6 growth stages; BEST Arabidopsis thaliana protein match is: intr	Down	------	cyan	0.90053	0.661098	0.645683			248526_at	AT5G50740.3	| Symbols: | Heavy metal transport/detoxification superfamily protein | chr5:20635983-20637970 REVERSE LENGTH=291	Up	------	royalblue	18.774	3.464	0.843776
249266_at	AT5G41670.2	| Symbols: | 6-phosphogluconate dehydrogenase family protein | chr5:16665647-16667110 REVERSE LENGTH=488	Up	------	red	0.980741	0.201398	-0.560799			248527_at	AT5G50740.4	| Symbols: | Heavy metal transport/detoxification superfamily protein | chr5:20637148-20637970 REVERSE LENGTH=170	Up	------	royalblue	25.8613	3.18087	0.820144
249267_at	AT5G41600.1	| Symbols: BTI3, RTNLB4 | VIRB2-interacting protein 3 | chr5:16636230-16637472 FORWARD LENGTH=258	Up	------	blue	0.430759	0.321785	0.525246			248529_at	AT5G50000.1	| Symbols: | Protein kinase superfamily protein | chr5:20342838-20345033 REVERSE LENGTH=386	Up	------	purple	34.0207	25.2565	0.826878
249269_at	AT5G41770.1	| Symbols: | crooked neck protein, putative / cell cycle protein, putative | chr5:16718021-16720936 FORWARD LENGTH=706	Up	------	cyan	3.41411	2.30178	0.712575			248534_at	AT5G50030.1	| Symbols: | Plant invertase/pectin methylesterase inhibitor superfamily protein | chr5:20354666-20355449 FORWARD LENGTH=188	Down	------	blue	91.9911	87.896	0.967566
249278_at	AT5G41900.1	| Symbols: | alpha/beta-Hydrolases superfamily protein | chr5:16769032-16771567 FORWARD LENGTH=472	Down	------	grey60	0.67288	0.305928	-0.766629			248537_at	AT5G50100.1	| Symbols: | Putative thiol-disulphide oxidoreductase DCC | chr5:20371916-20373172 FORWARD LENGTH=215	Down	------	purple	10.2368	6.87882	-0.604639
249279_at	AT5G41920.1	| Symbols: | GRAS family transcription factor | chr5:16779982-16781199 FORWARD LENGTH=406	Down	GRAS	darkgreen	6.00931	3.66182	0.732812			248541_at	AT5G50180.1	| Symbols: | Protein kinase superfamily protein | chr5:20431116-20432883 FORWARD LENGTH=347	Up	------	greenyellow	17.951	4.39731	-0.832787
249285_at	AT5G41960.1	| Symbols: | unknown protein; FUNCTIONS IN: molecular_function unknown; INVOLVED IN: biological_process unknown; LOCATED IN: chloroplast; EXPRESSED IN: 22 plant structures; EXPRESSED DURING: 13 growth stages; Has 1807 Blast hits to 1807 proteins in 277 sp	Down	------	yellowgreen	0.218189	0.0524287	0.633054			248544_at	AT5G50240.3	| Symbols: PIMT2, AtPIMT2 | protein-l-isoaspartate methyltransferase 2 | chr5:20451671-20452461 FORWARD LENGTH=216	Down	------	purple	13.8267	9.63439	-0.671117
249289_at	AT5G41040.1	| Symbols: | HXXXD-type acyl-transferase family protein | chr5:16431448-16433086 FORWARD LENGTH=458	Up	------	lightgreen	6.04266	2.47777	0.823765			248545_at	AT5G50260.1	| Symbols: | Cysteine proteinases superfamily protein | chr5:20455605-20456862 FORWARD LENGTH=362	Down	------	black	2.07606	1.50044	-0.571165
249290_at	AT5G41060.1	| Symbols: | DHHC-type zinc finger family protein | chr5:16435602-16437540 FORWARD LENGTH=411	Up	------	cyan	1.02831	0.855241	0.682713			248558_at	AT5G49990.1	| Symbols: | Xanthine/uracil permease family protein | chr5:20337864-20341187 REVERSE LENGTH=529	Down	------	lightyellow	1.37328	0.222308	0.591594
249291_at	AT5G41210.1	| Symbols: ATGSTT1, GST10, GSTT1 | glutathione S-transferase THETA 1 | chr5:16492550-16493884 REVERSE LENGTH=246	Down	------	lightcyan	4.43982	0.936624	0.803001			248564_at	AT5G49700.1	| Symbols: | Predicted AT-hook DNA-binding family protein | chr5:20192599-20193429 FORWARD LENGTH=277	Down	------	brown	9.59001	3.80082	0.631666
249299_at	AT5G41340.1	| Symbols: UBC4, ATUBC4 | ubiquitin conjugating enzyme 4 | chr5:16538296-16539956 REVERSE LENGTH=188	Down	------	cyan	6.89568	2.65605	-0.70063			248566_s_at	AT5G49730.1	| Symbols: ATFRO6, FRO6 | ferric reduction oxidase 6 | chr5:20201355-20204455 REVERSE LENGTH=739	Up	------	black	41.1369	34.5723	0.817118
249315_at	AT5G41190.1	| Symbols: | CONTAINS InterPro DOMAIN/s: Nin one binding (NOB1) Zn-ribbon like (InterPro:IPR014881), D-site 20S pre-rRNA nuclease (InterPro:IPR017117); Has 1807 Blast hits to 1807 proteins in 277 species: Archae - 0; Bacteria - 0; Metazoa - 736; Fungi - 3	Up	------	cyan	21.8882	12.2203	0.817388			248581_at	AT5G49900.1	| Symbols: | Beta-glucosidase, GBA2 type family protein | chr5:20297235-20302019 REVERSE LENGTH=958	Down	------	purple	11.4145	3.59237	-0.495919
249319_s_at	AT5G40880.1	| Symbols: | WD-40 repeat family protein / zfwd3 protein (ZFWD3) | chr5:16379481-16381205 FORWARD LENGTH=473	Up	C3H	blue	2.83506	1.201	0.534304			248582_at	AT5G49910.1	| Symbols: CPHSC70-2EAT SHOCK PROTEIN 70-2, HSC70-7, cpHsc70-2 | chloroplast heat shock protein 70-2 | chr5:20303470-20306295 FORWARD LENGTH=719	Up	------	black	0.830255	0.380882	0.303208
249327_at	AT5G40890.1	| Symbols: ATCLC-A, CLC-A, CLCA, ATCLCA | chloride channel A | chr5:16381645-16384999 REVERSE LENGTH=776	Up	------	saddlebrown	1.31358	0.490567	0.808995			248587_at	AT5G49550.1	| Symbols: BLOS2 | Putative homolog of mammalian BLOC-1 Subunit 2. Protein - protein interaction with BLOS1. | chr5:20106702-20107156 REVERSE LENGTH=128	Down	------	blue	2.79534	1.00016	0.577251
249330_at	AT5G40970.1	| Symbols: | Protein of unknown function (DUF 3339) | chr5:16414081-16414290 FORWARD LENGTH=70	Down	------	darkgreen	8.40128	6.97089	0.797997			248597_at	AT5G49160.1	| Symbols: MET1, MET2, METI, DDM2, DMT01, DMT1 | methyltransferase 1 | chr5:19932501-19938186 FORWARD LENGTH=1535	Up	------	purple	78.7031	71.2412	0.933528
249331_at	AT5G40950.1	| Symbols: RPL27 | ribosomal protein large subunit 27 | chr5:16410866-16411845 FORWARD LENGTH=199	Up	------	darkgreen	0.828637	0.622701	0.54619			248606_at	AT5G49450.1	| Symbols: AtbZIP1, bZIP1 | basic leucine-zipper 1 | chr5:20052145-20052582 FORWARD LENGTH=146	Down	bZIP	magenta	17.541	4.58881	0.734084
249334_at	AT5G41000.1	| Symbols: YSL4 | YELLOW STRIPE like 4 | chr5:16420910-16423697 FORWARD LENGTH=671	Down	------	cyan	4.26956	1.80849	-0.73953			248607_at	AT5G49480.1	| Symbols: ATCP1, CP1 | Ca2+-binding protein 1 | chr5:20070812-20071294 FORWARD LENGTH=161	Down	------	blue	1.54304	0.512091	-0.505564
249335_at	AT5G41010.1	| Symbols: NRPB12, NRPD12, NRPE12 | DNA directed RNA polymerase, 7 kDa subunit | chr5:16424050-16424921 FORWARD LENGTH=52	Up	------	blue	13.4833	10.6251	0.776165			248611_at	AT5G49520.1	| Symbols: WRKY48, ATWRKY48 | WRKY DNA-binding protein 48 | chr5:20090890-20092867 FORWARD LENGTH=400	Down	WRKY	greenyellow	37.1185	12.2636	0.887197
249337_at	AT5G41080.1	| Symbols: | PLC-like phosphodiesterases superfamily protein | chr5:16441858-16443835 FORWARD LENGTH=375	Up	------	blue	0.168241	0.0995481	-0.438098			248614_at	AT5G49560.1	| Symbols: | Putative methyltransferase family protein | chr5:20110961-20111785 REVERSE LENGTH=275	Up	------	purple	7.57892	6.28317	0.650983
249344_at	AT5G40770.1	| Symbols: ATPHB3, PHB3 | prohibitin 3 | chr5:16315589-16316621 REVERSE LENGTH=278	Up	------	cyan	1.73064	1.12834	0.546496			248619_at	AT5G49630.1	| Symbols: AAP6 | amino acid permease 6 | chr5:20142681-20146441 REVERSE LENGTH=482	Up	------	midnightblue	3.38023	1.70007	0.749511
249346_at	AT5G40780.1	| Symbols: LHT1 | lysine histidine transporter 1 | chr5:16323823-16327082 FORWARD LENGTH=447	Down	------	darkgreen	0.507655	0.240434	-0.338389			248622_at	AT5G49360.1	| Symbols: BXL1, ATBXL1 | beta-xylosidase 1 | chr5:20012179-20016659 REVERSE LENGTH=775	Up	------	brown	5.98091	4.35325	0.748787
249355_at	AT5G40500.2	| Symbols: | unknown protein; FUNCTIONS IN: molecular_function unknown; INVOLVED IN: biological_process unknown; LOCATED IN: cellular_component unknown; EXPRESSED IN: 23 plant structures; EXPRESSED DURING: 13 growth stages; Has 49 Blast hits to 49 protein	Down	------	cyan	11.7372	4.60473	-0.785619			248623_at	AT5G49170.1	| Symbols: | unknown protein; BEST Arabidopsis thaliana protein match is: unknown protein (TAIR:AT3G06840.1); Has 1807 Blast hits to 1807 proteins in 277 species: Archae - 0; Bacteria - 0; Metazoa - 736; Fungi - 347; Plants - 385; Viruses - 0; Other Eukar	Up	------	purple	16.5996	8.98147	0.649838
249357_at	AT5G40490.1	| Symbols: | RNA-binding (RRM/RBD/RNP motifs) family protein | chr5:16225483-16227423 FORWARD LENGTH=424	Up	------	green	1.40973	0.736831	-0.740891			248624_at	AT5G48790.1	| Symbols: | Domain of unknown function (DUF1995) | chr5:19780010-19781977 REVERSE LENGTH=317	Up	------	black	72.2938	62.7419	0.906074
249384_at	AT5G39890.1	| Symbols: | Protein of unknown function (DUF1637) | chr5:15974543-15976013 FORWARD LENGTH=277	Down	------	blue	1.47926	1.19578	-0.544422			248625_at	AT5G48880.3	| Symbols: | peroxisomal 3-keto-acyl-CoA thiolase 2 | chr5:19814576-19817021 REVERSE LENGTH=458	Down	------	brown	9.9355	6.0658	-0.804368
249392_at	AT5G40150.1	| Symbols: | Peroxidase superfamily protein | chr5:16059750-16060736 REVERSE LENGTH=329	Up	------	darkgreen	12.2929	10.1714	0.862238			248634_at	AT5G49030.3	| Symbols: OVA2 | tRNA synthetase class I (I, L, M and V) family protein | chr5:19875091-19883251 REVERSE LENGTH=1280	Up	------	black	15.8539	14.5171	0.719716
249394_at	AT5G40180.1	| Symbols: | BEST Arabidopsis thaliana protein match is: TRICHOME BIREFRINGENCE-LIKE 22 (TAIR:AT3G28150.1); Has 117 Blast hits to 117 proteins in 14 species: Archae - 0; Bacteria - 0; Metazoa - 0; Fungi - 0; Plants - 117; Viruses - 0; Other Eukaryotes - 0	Up	------	blue	1.02478	0.831411	0.654272			248642_at	AT5G49120.1	| Symbols: | Protein of unknown function (DUF581) | chr5:19908800-19909332 REVERSE LENGTH=151	Down	------	blue	15.5115	14.1541	0.793356
249395_at	AT5G40190.1	| Symbols: | RNA ligase/cyclic nucleotide phosphodiesterase family protein | chr5:16069298-16069849 REVERSE LENGTH=184	Down	------	cyan	3.18705	2.24029	-0.711945			248646_at	AT5G49100.1	| Symbols: | unknown protein; BEST Arabidopsis thaliana protein match is: unknown protein (TAIR:AT3G06868.1); Has 30201 Blast hits to 17322 proteins in 780 species: Archae - 12; Bacteria - 1396; Metazoa - 17338; Fungi - 3422; Plants - 5037; Viruses - 0; O	Up	------	purple	26.142	21.5297	0.779772
249398_at	AT5G40250.1	| Symbols: | RING/U-box superfamily protein | chr5:16086056-16087186 FORWARD LENGTH=377	Down	------	blue	1.09627	0.801632	-0.617343			248656_at	AT5G48460.1	| Symbols: | Actin binding Calponin homology (CH) domain-containing protein | chr5:19636225-19639365 REVERSE LENGTH=655	Up	------	purple	28.7973	15.4288	0.725465
249403_at	AT5G40270.1	| Symbols: | HD domain-containing metal-dependent phosphohydrolase family protein | chr5:16093394-16097093 REVERSE LENGTH=474	Up	------	green	0.559889	0.174343	-0.588544			248657_at	AT5G48570.1	| Symbols: ROF2, ATFKBP65, FKBP65 | FKBP-type peptidyl-prolyl cis-trans isomerase family protein | chr5:19690746-19693656 REVERSE LENGTH=579	Down	------	black	1.41082	0.80183	-0.387012
249410_at	AT5G40380.1	| Symbols: CRK42 | cysteine-rich RLK (RECEPTOR-like protein kinase) 42 | chr5:16152121-16155038 FORWARD LENGTH=652	Down	------	darkgreen	1.86455	0.863732	0.588175			248658_at	AT5G48600.1	| Symbols: ATSMC3, ATCAP-C, ATSMC4, SMC3 | structural maintenance of chromosome 3 | chr5:19701908-19709091 FORWARD LENGTH=1242	Up	------	purple	42.8041	32.7311	0.738781
249411_at	AT5G40390.1	| Symbols: SIP1 | Raffinose synthase family protein | chr5:16161720-16165085 FORWARD LENGTH=784	Down	------	blue	9.57065	8.62334	0.83662			248665_at	AT5G48655.3	| Symbols: | RING/U-box superfamily protein | chr5:19731575-19732486 REVERSE LENGTH=204	Down	------	greenyellow	4.69224	2.2305	0.762531
249415_at	AT5G39660.2	| Symbols: CDF2 | cycling DOF factor 2 | chr5:15878920-15880712 FORWARD LENGTH=458	Down	Dof	grey60	1.62839	1.02966	0.75324			248669_at	AT5G48730.1	| Symbols: | Pentatricopeptide repeat (PPR) superfamily protein | chr5:19763152-19765136 FORWARD LENGTH=509	Up	------	black	14.0559	8.43332	0.590916
249416_at	AT5G39570.1	| Symbols: | FUNCTIONS IN: molecular_function unknown; INVOLVED IN: biological_process unknown; LOCATED IN: cytosol, nucleus; EXPRESSED IN: 25 plant structures; EXPRESSED DURING: 14 growth stages; BEST Arabidopsis thaliana protein match is: glycine-rich p	Up	------	cyan	2.98069	1.22986	0.689415			248676_at	AT5G48850.1	| Symbols: ATSDI1 | Tetratricopeptide repeat (TPR)-like superfamily protein | chr5:19805576-19807699 REVERSE LENGTH=307	Down	------	purple	1.16178	0.692504	-0.399198
249418_at	AT5G39785.2	| Symbols: | Protein of unknown function (DUF1666) | chr5:15929257-15932215 FORWARD LENGTH=608	Up	------	darkgrey	0.238463	0.154465	0.702273			248679_at	AT5G48830.1	| Symbols: | unknown protein; FUNCTIONS IN: molecular_function unknown; INVOLVED IN: biological_process unknown; LOCATED IN: chloroplast; EXPRESSED IN: 22 plant structures; EXPRESSED DURING: 13 growth stages; Has 30201 Blast hits to 17322 proteins in 780	Up	------	black	17.1272	11.3457	0.71469
249422_at	AT5G39760.1	| Symbols: AtHB23, HB23, ZHD10 | homeobox protein 23 | chr5:15911543-15912547 FORWARD LENGTH=335	Up	ZF-HD	blue	0.908541	0.690444	0.607992			248681_at	AT5G48900.1	| Symbols: | Pectin lyase-like superfamily protein | chr5:19825240-19828909 FORWARD LENGTH=418	Up	------	purple	8.0816	6.34899	0.65734
249423_at	AT5G39785.1	| Symbols: | Protein of unknown function (DUF1666) | chr5:15929257-15932215 FORWARD LENGTH=607	Down	------	darkgrey	0.381172	0.16735	0.712924			248683_at	AT5G48490.1	| Symbols: | Bifunctional inhibitor/lipid-transfer protein/seed storage 2S albumin superfamily protein | chr5:19647932-19648237 REVERSE LENGTH=102	Up	------	black	15.6393	6.23819	0.548844
249425_at	AT5G39790.1	| Symbols: | 5'-AMP-activated protein kinase-related | chr5:15932884-15935121 REVERSE LENGTH=274	Down	------	darkgreen	1.35703	1.1818	0.670211			248684_at	AT5G48485.1	| Symbols: DIR1 | Bifunctional inhibitor/lipid-transfer protein/seed storage 2S albumin superfamily protein | chr5:19646317-19646625 REVERSE LENGTH=103	Up	------	purple	23.1082	19.152	0.78243
249427_at	AT5G39850.1	| Symbols: | Ribosomal protein S4 | chr5:15950053-15951171 FORWARD LENGTH=198	Down	------	grey	0.608714	0.126112	0.257738			248686_at	AT5G48540.1	| Symbols: | receptor-like protein kinase-related family protein | chr5:19669096-19669887 REVERSE LENGTH=264	Up	------	blue	14.7032	6.63771	-0.729149
249438_at	AT5G40010.1	| Symbols: AATP1 | AAA-ATPase 1 | chr5:16020218-16021762 REVERSE LENGTH=515	Up	------	darkgreen	1.10855	0.646611	-0.522922			248688_at	AT5G48220.1	| Symbols: | Aldolase-type TIM barrel family protein | chr5:19549930-19552046 FORWARD LENGTH=380	Up	------	black	17.4178	14.166	0.747334
249439_at	AT5G40020.1	| Symbols: | Pathogenesis-related thaumatin superfamily protein | chr5:16022896-16024294 REVERSE LENGTH=257	Down	------	red	0.774965	0.285846	0.657709			248691_at	AT5G48310.1	| Symbols: | unknown protein; BEST Arabidopsis thaliana protein match is: unknown protein (TAIR:AT4G24610.1); Has 1807 Blast hits to 1807 proteins in 277 species: Archae - 0; Bacteria - 0; Metazoa - 736; Fungi - 347; Plants - 385; Viruses - 0; Other Eukar	Up	------	purple	60.0747	55.6028	0.851209
[truncated: 5,057 more rows]
