# Supplementary material for: Comparative transcriptome meta-analysis of Arabidopsis thaliana under drought and cold stress
Source: PLoS One. 2018 Sep 7;13(9):e0203266. doi: 10.1371/journal.pone.0203266 (PMC6128483; doi:10.1371/journal.pone.0203266)
Supplement: S9 Table — (XLSX) [file pone.0203266.s009.xlsx]

## Sheet: Sheet1
Supplementary Table 9. List of co-expression modules found in each stress gene set.
Arabidopsis Cold
Module	Module Size	No. of Downregulated	No. of Upregulated	No. of TFs	No. of significant functional terms	Percent of down genes	Percent of TFs
BLUE	1291	514	777	89	21	39.8141	6.89388
CYAN	1018	291	727	42	20	28.5855	4.12574
DARKGREEN	1373	902	471	63	22	65.6956	4.58849
DARKGREY	62	32	30	10	7	51.6129	16.129
DARKRED	50	38	12	3	13	76	6
DARKTURQUOISE	79	38	41	21	15	48.1013	26.5823
GREEN	226	151	75	13	1	66.8142	5.75221
GREY	257	168	89	20	3	65.3696	7.7821
GREY60	104	63	41	15	3	60.5769	14.4231
LIGHTCYAN	86	68	18	1	8	79.0698	1.16279
LIGHTGREEN	115	69	46	5	10	60	4.34783
PURPLE	142	107	35	5	11	75.3521	3.52113
RED	178	128	50	9	11	71.9101	5.05618
SADDLEBROWN	66	37	29	4	0	56.0606	6.06061
SIENNA3	42	22	20	1	4	52.381	2.38095
YELLOWGREEN	27	16	11	1	1	59.2593	3.7037
Arabidopsis Drought
Module	Module Size	No. of Downregulated	No. of Upregulated	No. of TFs	No. of significant functional terms	Percent of down genes	Percent of TFs
PURPLE	1578	601	977	99	30	38.0862	6.27376
BLACK	1396	508	888	78	28	36.3897	5.58739
BROWN	604	244	360	39	23	40.3974	6.45695
BLUE	602	380	222	57	23	63.1229	9.46844
MAGENTA	252	225	27	49	23	89.2857	19.4444
GREENYELLOW	241	219	22	39	23	90.8714	16.1826
SALMON	191	99	92	14	3	51.8325	7.32984
CYAN	176	41	135	23	9	23.2955	13.0682
MIDNIGHTBLUE	141	59	82	5	18	41.844	3.5461
LIGHTCYAN	120	83	37	18	18	69.1667	15
GREY60	106	32	74	13	1	30.1887	12.2642
LIGHTGREEN	102	45	57	3	12	44.1176	2.94118
LIGHTYELLOW	97	92	5	8	3	94.8454	8.24742
ROYALBLUE	92	38	54	9	1	41.3043	9.78261
DARKRED	91	73	18	12	0	80.2198	13.1868
DARKTURQUOISE	79	29	50	8	7	36.7089	10.1266
DARKGREY	74	55	19	8	0	74.3243	10.8108
ORANGE	58	43	15	4	16	74.1379	6.89655
DARKORANGE	49	13	36	0	16	26.5306	0
WHITE	40	7	33	0	9	17.5	0
GREY	31	23	8	2	1	74.1935	6.45161
