# Supplementary material for: Comparative transcriptome meta-analysis of Arabidopsis thaliana under drought and cold stress
Source: PLoS One. 2018 Sep 7;13(9):e0203266. doi: 10.1371/journal.pone.0203266 (PMC6128483; doi:10.1371/journal.pone.0203266)
Supplement: S10 Table — (XLSX) [file pone.0203266.s010.xlsx]

## Sheet: Sheet1
Supplementary Table 10: Comparision of Drought modules against those detected by Shaik et.al. (2013).
Probe ID	Locus ID	Description	Module (Shaik et.al., 2013)	Modules	D.E (Differential Expression)
245061_at	AT2G39730.1	| Symbols: RCA | rubisco activase | chr2:16570951-16573345 REVERSE LENGTH=475	blue	black	Up
245136_at	AT2G45210.1	| Symbols: | SAUR-like auxin-responsive protein family | chr2:18641884-18642372 FORWARD LENGTH=163	blue	black	Down
245213_at	AT1G44575.1	| Symbols: NPQ4, PSBS | Chlorophyll A-B binding family protein | chr1:16871768-16873194 FORWARD LENGTH=266	blue	black	Up
245242_at	AT1G44446.1	| Symbols: CH1, ATCAO, CAO | Pheophorbide a oxygenase family protein with Rieske [2Fe-2S] domain | chr1:16848664-16851152 REVERSE LENGTH=537	blue	black	Up
245998_at	AT5G20830.2	| Symbols: SUS1, ASUS1, atsus1 | sucrose synthase 1 | chr5:7050599-7054032 REVERSE LENGTH=809	blue	black	Down
246487_at	AT5G16030.1	| Symbols: | unknown protein; BEST Arabidopsis thaliana protein match is: unknown protein (TAIR:AT3G02500.1); Has 30201 Blast hits to 17322 proteins in 780 species: Archae - 12; Bacteria - 1396; Metazoa - 17338; Fungi - 3422; Plants - 5037; Viruses - 0; O	blue	black	Up
247175_at	AT5G65280.1	| Symbols: GCL1 | GCR2-like 1 | chr5:26086129-26088069 REVERSE LENGTH=434	blue	black	Down
247880_at	AT5G57780.1	| Symbols: | EXPRESSED IN: 18 plant structures; EXPRESSED DURING: 12 growth stages; BEST Arabidopsis thaliana protein match is: sequence-specific DNA binding transcription factors (TAIR:AT4G30410.1); Has 123 Blast hits to 123 proteins in 11 species: Archa	blue	black	Up
247977_at	AT5G56850.2	| Symbols: | unknown protein; EXPRESSED IN: 21 plant structures; EXPRESSED DURING: 13 growth stages; Has 35333 Blast hits to 34131 proteins in 2444 species: Archae - 798; Bacteria - 22429; Metazoa - 974; Fungi - 991; Plants - 531; Viruses - 0; Other Eukar	blue	black	Up
248028_at	AT5G55620.1	| Symbols: | unknown protein; BEST Arabidopsis thaliana protein match is: unknown protein (TAIR:AT3G09950.1); Has 30201 Blast hits to 17322 proteins in 780 species: Archae - 12; Bacteria - 1396; Metazoa - 17338; Fungi - 3422; Plants - 5037; Viruses - 0; O	blue	black	Up
248329_at	AT5G52780.1	| Symbols: | Protein of unknown function (DUF3464) | chr5:21390943-21391449 REVERSE LENGTH=169	blue	black	Up
248377_at	AT5G51720.1	| Symbols: | 2 iron, 2 sulfur cluster binding | chr5:21009645-21010227 FORWARD LENGTH=109	blue	black	Up
248449_at	AT5G51110.1	| Symbols: | Transcriptional coactivator/pterin dehydratase | chr5:20778316-20779380 REVERSE LENGTH=221	blue	black	Up
248910_at	AT5G45820.1	| Symbols: CIPK20, SnRK3.6, PKS18 | CBL-interacting protein kinase 20 | chr5:18587081-18588400 REVERSE LENGTH=440	blue	black	Up
248962_at	AT5G45680.1	| Symbols: ATFKBP13, FKBP13 | FK506-binding protein 13 | chr5:18530894-18532128 FORWARD LENGTH=209	blue	black	Up
249524_at	AT5G38520.1	| Symbols: | alpha/beta-Hydrolases superfamily protein | chr5:15421605-15423234 FORWARD LENGTH=363	blue	black	Up
249645_at	AT5G36910.1	| Symbols: THI2.2 | thionin 2.2 | chr5:14562053-14562673 REVERSE LENGTH=135	blue	black	Up
249694_at	AT5G35790.1	| Symbols: G6PD1 | glucose-6-phosphate dehydrogenase 1 | chr5:13956879-13959686 REVERSE LENGTH=577	blue	black	Up
250012_x_at	AT5G18060.1	| Symbols: | SAUR-like auxin-responsive protein family | chr5:5976030-5976302 FORWARD LENGTH=91	blue	black	Up
250255_at	AT5G13730.1	| Symbols: SIG4, SIGD | sigma factor 4 | chr5:4429132-4430744 REVERSE LENGTH=420	blue	black	Up
250662_at	AT5G07010.1	| Symbols: ATST2A, ST2A | sulfotransferase 2A | chr5:2174960-2176039 REVERSE LENGTH=360	blue	black	Down
250936_at	AT5G03120.1	| Symbols: | unknown protein; FUNCTIONS IN: molecular_function unknown; INVOLVED IN: biological_process unknown; LOCATED IN: endomembrane system; EXPRESSED IN: 21 plant structures; EXPRESSED DURING: 13 growth stages; Has 14 Blast hits to 14 proteins in 4	blue	black	Up
251031_at	AT5G02120.1	| Symbols: OHP | one helix protein | chr5:419144-419633 FORWARD LENGTH=111	blue	black	Up
251036_at	AT5G02160.1	| Symbols: | unknown protein; FUNCTIONS IN: molecular_function unknown; INVOLVED IN: biological_process unknown; LOCATED IN: chloroplast thylakoid membrane; EXPRESSED IN: 23 plant structures; EXPRESSED DURING: 13 growth stages; Has 121 Blast hits to 121 p	blue	black	Up
251142_at	AT5G01015.1	| Symbols: | unknown protein; FUNCTIONS IN: molecular_function unknown; INVOLVED IN: biological_process unknown; LOCATED IN: endomembrane system; EXPRESSED IN: 23 plant structures; EXPRESSED DURING: 13 growth stages; BEST Arabidopsis thaliana protein matc	blue	black	Up
251155_at	AT3G63160.1	| Symbols: | FUNCTIONS IN: molecular_function unknown; INVOLVED IN: biological_process unknown; LOCATED IN: chloroplast outer membrane, thylakoid, chloroplast thylakoid membrane, chloroplast, chloroplast envelope; EXPRESSED IN: 21 plant structures; EXPRES	blue	black	Up
251243_at	AT3G61870.1	| Symbols: | unknown protein; FUNCTIONS IN: molecular_function unknown; INVOLVED IN: biological_process unknown; LOCATED IN: chloroplast, chloroplast inner membrane, chloroplast envelope; EXPRESSED IN: 23 plant structures; EXPRESSED DURING: 14 growth stag	blue	black	Up
251664_at	AT3G56940.1	| Symbols: CRD1, CHL27, ACSF | dicarboxylate diiron protein, putative (Crd1) | chr3:21076594-21078269 FORWARD LENGTH=410	blue	black	Up
251759_at	AT3G55630.1	| Symbols: ATDFD, DFD | DHFS-FPGS homolog D | chr3:20636785-20639395 FORWARD LENGTH=471	blue	black	Up
251784_at	AT3G55330.1	| Symbols: PPL1 | PsbP-like protein 1 | chr3:20514031-20515275 REVERSE LENGTH=231	blue	black	Up
251928_at	AT3G53980.2	| Symbols: | Bifunctional inhibitor/lipid-transfer protein/seed storage 2S albumin superfamily protein | chr3:19987760-19988203 REVERSE LENGTH=115	blue	black	Down
252011_at	AT3G52720.1	| Symbols: CAH1, ATACA1, ACA1 | alpha carbonic anhydrase 1 | chr3:19538804-19541116 REVERSE LENGTH=285	blue	black	Up
252102_at	AT3G50970.1	| Symbols: LTI30, XERO2 | dehydrin family protein | chr3:18940825-18941406 FORWARD LENGTH=194	blue	black	Down
252364_at	AT3G48450.1	| Symbols: | RPM1-interacting protein 4 (RIN4) family protein | chr3:17944232-17944788 REVERSE LENGTH=90	blue	black	Down
252366_at	AT3G48420.1	| Symbols: | Haloacid dehalogenase-like hydrolase (HAD) superfamily protein | chr3:17929743-17931551 FORWARD LENGTH=320	blue	black	Up
252515_at	AT3G46230.1	| Symbols: ATHSP17.4, HSP17.4 | heat shock protein 17.4 | chr3:16984263-16984733 REVERSE LENGTH=157	blue	black	Down
252965_at	AT4G38860.1	| Symbols: | SAUR-like auxin-responsive protein family | chr4:18130357-18130674 FORWARD LENGTH=106	blue	black	Up
252971_at	AT4G38770.1	| Symbols: PRP4, ATPRP4 | proline-rich protein 4 | chr4:18097009-18098448 REVERSE LENGTH=449	blue	black	Up
252972_at	AT4G38840.1	| Symbols: | SAUR-like auxin-responsive protein family | chr4:18125174-18125473 REVERSE LENGTH=100	blue	black	Up
253104_at	AT4G36010.2	| Symbols: | Pathogenesis-related thaumatin superfamily protein | chr4:17039472-17040976 REVERSE LENGTH=302	blue	black	Down
253203_at	AT4G34710.2	| Symbols: ADC2, SPE2, ATADC2 | arginine decarboxylase 2 | chr4:16560315-16562450 REVERSE LENGTH=712	blue	black	Down
253207_at	AT4G34770.1	| Symbols: | SAUR-like auxin-responsive protein family | chr4:16591352-16591666 FORWARD LENGTH=105	blue	black	Up
253277_at	AT4G34230.1	| Symbols: CAD5, ATCAD5, CAD-5 | cinnamyl alcohol dehydrogenase 5 | chr4:16386898-16388666 REVERSE LENGTH=358	blue	black	Down
253790_at	AT4G28660.1	| Symbols: PSB28 | photosystem II reaction center PSB28 protein | chr4:14150008-14150933 FORWARD LENGTH=184	blue	black	Up
253871_at	AT4G27440.2	| Symbols: PORB | protochlorophyllide oxidoreductase B | chr4:13725648-13727107 FORWARD LENGTH=402	blue	black	Up
254102_at	AT4G25050.1	| Symbols: ACP4 | acyl carrier protein 4 | chr4:12870178-12871024 FORWARD LENGTH=138	blue	black	Up
254250_at	AT4G23290.2	| Symbols: CRK21 | cysteine-rich RLK (RECEPTOR-like protein kinase) 21 | chr4:12177910-12180810 REVERSE LENGTH=691	blue	black	Up
254300_at	AT4G22780.1	| Symbols: ACR7 | ACT domain repeat 7 | chr4:11968696-11970956 REVERSE LENGTH=450	blue	black	Down
255016_at	AT4G10120.2	| Symbols: ATSPS4F | Sucrose-phosphate synthase family protein | chr4:6315033-6319785 FORWARD LENGTH=1051	blue	black	Up
255046_at	AT4G09650.1	| Symbols: ATPD | ATP synthase delta-subunit gene | chr4:6100799-6101503 FORWARD LENGTH=235	blue	black	Up
255078_at	AT4G09010.1	| Symbols: APX4, TL29 | ascorbate peroxidase 4 | chr4:5777502-5779338 REVERSE LENGTH=350	blue	black	Up
255248_at	AT4G05180.1	| Symbols: PSBQ, PSBQ-2, PSII-Q | photosystem II subunit Q-2 | chr4:2672093-2673170 REVERSE LENGTH=231	blue	black	Up
255290_at	AT4G04640.1	| Symbols: ATPC1 | ATPase, F1 complex, gamma subunit protein | chr4:2350761-2351882 REVERSE LENGTH=374	blue	black	Up
255457_at	AT4G02770.1	| Symbols: PSAD-1 | photosystem I subunit D-1 | chr4:1229247-1229873 REVERSE LENGTH=209	blue	black	Up
255719_at	AT1G32080.1	| Symbols: | membrane protein, putative | chr1:11537572-11539756 REVERSE LENGTH=513	blue	black	Up
255852_at	AT1G66970.1	| Symbols: SVL2 | SHV3-like 2 | chr1:24992746-24996005 REVERSE LENGTH=764	blue	black	Up
255856_at	AT1G66940.1	| Symbols: | protein kinase-related | chr1:24973201-24974684 REVERSE LENGTH=333	blue	black	Up
255886_at	AT1G20340.1	| Symbols: DRT112, PETE2 | Cupredoxin superfamily protein | chr1:7042770-7043273 REVERSE LENGTH=168	blue	black	Up
256015_at	AT1G19150.1	| Symbols: LHCA6, LHCA2*1 | photosystem I light harvesting complex gene 6 | chr1:6612806-6613799 FORWARD LENGTH=271	blue	black	Up
256096_at	AT1G13650.1	| Symbols: | BEST Arabidopsis thaliana protein match is: 18S pre-ribosomal assembly protein gar2-related (TAIR:AT2G03810.4); Has 3688 Blast hits to 1629 proteins in 255 species: Archae - 22; Bacteria - 222; Metazoa - 684; Fungi - 292; Plants - 62; Viruses	blue	black	Up
256245_at	AT5G02500.1	| Symbols: HSC70-1, HSP70-1, AT-HSC70-1, HSC70 | heat shock cognate protein 70-1 | chr5:554055-556334 REVERSE LENGTH=652	blue	black	Down
256542_at	AT1G42550.1	| Symbols: PMI1 | plastid movement impaired1 | chr1:15977131-15979734 FORWARD LENGTH=844	blue	black	Up
256655_at	AT3G18890.1	| Symbols: | NAD(P)-binding Rossmann-fold superfamily protein | chr3:6511169-6514729 FORWARD LENGTH=642	blue	black	Up
256753_at	AT3G27160.1	| Symbols: GHS1 | Ribosomal protein S21 family protein | chr3:10017531-10018854 FORWARD LENGTH=184	blue	black	Up
256796_at	AT3G22210.1	| Symbols: | unknown protein; FUNCTIONS IN: molecular_function unknown; INVOLVED IN: biological_process unknown; LOCATED IN: endomembrane system; EXPRESSED IN: 21 plant structures; EXPRESSED DURING: 13 growth stages; Has 26 Blast hits to 26 proteins in 13	blue	black	Up
257154_at	AT3G27210.1	| Symbols: | unknown protein; FUNCTIONS IN: molecular_function unknown; INVOLVED IN: N-terminal protein myristoylation; LOCATED IN: plasma membrane; EXPRESSED IN: 22 plant structures; EXPRESSED DURING: 13 growth stages; BEST Arabidopsis thaliana protein m	blue	black	Down
257506_at	AT1G29440.1	| Symbols: | SAUR-like auxin-responsive protein family | chr1:10304571-10304996 REVERSE LENGTH=142	blue	black	Up
258151_at	AT3G18080.1	| Symbols: BGLU44 | B-S glucosidase 44 | chr3:6191586-6194124 FORWARD LENGTH=513	blue	black	Up
258285_at	AT3G16140.1	| Symbols: PSAH-1 | photosystem I subunit H-1 | chr3:5468670-5469415 REVERSE LENGTH=146	blue	black	Up
258487_at	AT3G02550.1	| Symbols: LBD41 | LOB domain-containing protein 41 | chr3:536747-537650 REVERSE LENGTH=264	blue	black	Down
258809_at	AT3G04070.2	| Symbols: anac047, NAC047 | NAC domain containing protein 47 | chr3:1061573-1062976 REVERSE LENGTH=344	blue	black	Down
258920_at	AT3G10520.1	| Symbols: AHB2, GLB2, ARATH GLB2, NSHB2, ATGLB2, HB2 | haemoglobin 2 | chr3:3276516-3277765 REVERSE LENGTH=159	blue	black	Up
259193_at	AT3G01480.1	| Symbols: CYP38, ATCYP38 | cyclophilin 38 | chr3:188569-190674 FORWARD LENGTH=438	blue	black	Up
259232_at	AT3G11420.1	| Symbols: | Protein of unknown function (DUF604) | chr3:3591834-3594323 FORWARD LENGTH=506	blue	black	Down
259788_at	AT1G29670.1	| Symbols: | GDSL-like Lipase/Acylhydrolase superfamily protein | chr1:10375843-10377717 FORWARD LENGTH=364	blue	black	Up
259839_at	AT1G52190.1	| Symbols: | Major facilitator superfamily protein | chr1:19434671-19438673 FORWARD LENGTH=608	blue	black	Up
259981_at	AT1G76450.1	| Symbols: | Photosystem II reaction center PsbP family protein | chr1:28684618-28686109 FORWARD LENGTH=248	blue	black	Up
260266_at	AT1G68520.1	| Symbols: | B-box type zinc finger protein with CCT domain | chr1:25709331-25710749 REVERSE LENGTH=407	blue	black	Up
260704_at	AT1G32470.1	| Symbols: | Single hybrid motif superfamily protein | chr1:11739479-11740246 REVERSE LENGTH=167	blue	black	Up
260943_at	AT1G45145.1	| Symbols: ATTRX5, ATH5, LIV1, TRX5 | thioredoxin H-type 5 | chr1:17075264-17076256 REVERSE LENGTH=119	blue	black	Down
260978_at	AT1G53540.1	| Symbols: | HSP20-like chaperones superfamily protein | chr1:19980510-19980983 FORWARD LENGTH=158	blue	black	Down
261118_at	AT1G75460.1	| Symbols: | ATP-dependent protease La (LON) domain protein | chr1:28327986-28328822 FORWARD LENGTH=279	blue	black	Up
261480_at	AT1G14280.1	| Symbols: PKS2 | phytochrome kinase substrate 2 | chr1:4877657-4878985 FORWARD LENGTH=443	blue	black	Up
261638_at	AT1G49975.1	| Symbols: | INVOLVED IN: photosynthesis; LOCATED IN: photosystem I, chloroplast, thylakoid membrane; EXPRESSED IN: 20 plant structures; EXPRESSED DURING: 13 growth stages; CONTAINS InterPro DOMAIN/s: Photosystem I reaction centre subunit N (InterPro:IPR0	blue	black	Up
261981_at	AT1G33811.1	| Symbols: | GDSL-like Lipase/Acylhydrolase superfamily protein | chr1:12267918-12269690 FORWARD LENGTH=371	blue	black	Up
262283_at	AT1G68590.1	| Symbols: | Ribosomal protein PSRP-3/Ycf65 | chr1:25757593-25758169 REVERSE LENGTH=167	blue	black	Up
262288_at	AT1G70760.1	| Symbols: CRR23 | inorganic carbon transport protein-related | chr1:26687267-26688201 FORWARD LENGTH=192	blue	black	Up
262693_at	AT1G62780.1	| Symbols: | unknown protein; FUNCTIONS IN: molecular_function unknown; INVOLVED IN: biological_process unknown; LOCATED IN: chloroplast, chloroplast stroma; EXPRESSED IN: 22 plant structures; EXPRESSED DURING: 14 growth stages; Has 94 Blast hits to 94 pr	blue	black	Up
262970_at	AT1G75690.1	| Symbols: | DnaJ/Hsp40 cysteine-rich domain superfamily protein | chr1:28422273-28423170 REVERSE LENGTH=155	blue	black	Up
263142_at	AT1G65230.1	| Symbols: | Uncharacterized conserved protein (DUF2358) | chr1:24229167-24230764 FORWARD LENGTH=287	blue	black	Up
264005_at	AT2G22470.1	| Symbols: AGP2, ATAGP2 | arabinogalactan protein 2 | chr2:9538400-9538795 REVERSE LENGTH=132	blue	black	Down
264014_at	AT2G21210.1	| Symbols: | SAUR-like auxin-responsive protein family | chr2:9085513-9085809 REVERSE LENGTH=99	blue	black	Up
264037_at	AT2G03750.1	| Symbols: | P-loop containing nucleoside triphosphate hydrolases superfamily protein | chr2:1147968-1149023 REVERSE LENGTH=352	blue	black	Up
264148_at	AT1G02220.1	| Symbols: ANAC003, NAC003 | NAC domain containing protein 3 | chr1:428902-430567 REVERSE LENGTH=395	blue	black	Down
264185_at	AT1G54780.1	| Symbols: TLP18.3 | thylakoid lumen 18.3 kDa protein | chr1:20439533-20440953 FORWARD LENGTH=286	blue	black	Up
264383_at	AT2G25080.1	| Symbols: ATGPX1, GPX1 | glutathione peroxidase 1 | chr2:10668134-10669828 FORWARD LENGTH=237	blue	black	Up
264837_at	AT1G03600.1	| Symbols: PSB27 | photosystem II family protein | chr1:898916-899440 FORWARD LENGTH=175	blue	black	Up
264839_at	AT1G03630.1	| Symbols: POR C, PORC | protochlorophyllide oxidoreductase C | chr1:907699-909245 FORWARD LENGTH=402	blue	black	Up
265149_at	AT1G51400.1	| Symbols: | Photosystem II 5 kD protein | chr1:19052172-19052492 REVERSE LENGTH=107	blue	black	Up
265287_at	AT2G20260.1	| Symbols: PSAE-2 | photosystem I subunit E-2 | chr2:8736780-8737644 FORWARD LENGTH=146	blue	black	Up
265699_at	AT2G03550.1	| Symbols: | alpha/beta-Hydrolases superfamily protein | chr2:1077080-1078018 FORWARD LENGTH=313	blue	black	Up
265704_at	AT2G03420.1	| Symbols: | unknown protein; Has 38 Blast hits to 38 proteins in 17 species: Archae - 0; Bacteria - 0; Metazoa - 0; Fungi - 0; Plants - 38; Viruses - 0; Other Eukaryotes - 0 (source: NCBI BLink). | chr2:1035100-1035937 REVERSE LENGTH=171	blue	black	Up
265724_at	AT2G32100.1	| Symbols: ATOFP16, OFP16 | ovate family protein 16 | chr2:13647852-13648586 FORWARD LENGTH=245	blue	black	Up
266279_at	AT2G29290.2	| Symbols: | NAD(P)-binding Rossmann-fold superfamily protein | chr2:12586498-12587684 FORWARD LENGTH=263	blue	black	Up
266293_at	AT2G29360.1	| Symbols: | NAD(P)-binding Rossmann-fold superfamily protein | chr2:12603849-12605121 FORWARD LENGTH=272	blue	black	Up
266294_at	AT2G29500.1	| Symbols: | HSP20-like chaperones superfamily protein | chr2:12633279-12633740 REVERSE LENGTH=154	blue	black	Down
266636_at	AT2G35370.1	| Symbols: GDCH | glycine decarboxylase complex H | chr2:14891239-14892050 FORWARD LENGTH=166	blue	black	Up
266716_at	AT2G46820.2	| Symbols: PTAC8, TMP14, PSAP, PSI-P | photosystem I P subunit | chr2:19243729-19244870 FORWARD LENGTH=175	blue	black	Up
266899_at	AT2G34620.1	| Symbols: | Mitochondrial transcription termination factor family protein | chr2:14577196-14578203 FORWARD LENGTH=304	blue	black	Up
266979_at	AT2G39470.1	| Symbols: PPL2 | PsbP-like protein 2 | chr2:16476335-16477653 FORWARD LENGTH=239	blue	black	Up
267008_at	AT2G39350.1	| Symbols: | ABC-2 type transporter family protein | chr2:16430174-16432396 REVERSE LENGTH=741	blue	black	Down
267076_at	AT2G41090.1	| Symbols: | Calcium-binding EF-hand family protein | chr2:17135823-17136618 FORWARD LENGTH=192	blue	black	Up
267265_at	AT2G22980.1	| Symbols: SCPL13 | serine carboxypeptidase-like 13 | chr2:9779029-9783078 FORWARD LENGTH=431	blue	black	Up
267635_at	AT2G42220.1	| Symbols: | Rhodanese/Cell cycle control phosphatase superfamily protein | chr2:17592105-17593305 FORWARD LENGTH=235	blue	black	Up
247540_at	AT5G61590.1	| Symbols: | Integrase-type DNA-binding superfamily protein | chr5:24764653-24765258 REVERSE LENGTH=202	blue	blue	Up
249732_at	AT5G24420.1	| Symbols: PGL5 | 6-phosphogluconolactonase 5 | chr5:8336943-8337879 REVERSE LENGTH=253	blue	blue	Up
250207_at	AT5G13930.1	| Symbols: CHS, TT4, ATCHS | Chalcone and stilbene synthase family protein | chr5:4488762-4490035 FORWARD LENGTH=396	blue	blue	Down
250475_at	AT5G10180.1	| Symbols: AST68, SULTR2;1 | slufate transporter 2;1 | chr5:3193225-3196818 FORWARD LENGTH=678	blue	blue	Up
252098_at	AT3G51330.1	| Symbols: | Eukaryotic aspartyl protease family protein | chr3:19053480-19056152 REVERSE LENGTH=530	blue	blue	Up
252123_at	AT3G51240.1	| Symbols: F3H, TT6, F3'H | flavanone 3-hydroxylase | chr3:19025409-19026658 FORWARD LENGTH=359	blue	blue	Down
252200_at	AT3G50280.1	| Symbols: | HXXXD-type acyl-transferase family protein | chr3:18637854-18639185 FORWARD LENGTH=444	blue	blue	Down
254447_at	AT4G20860.1	| Symbols: | FAD-binding Berberine family protein | chr4:11172726-11174318 FORWARD LENGTH=531	blue	blue	Down
254500_at	AT4G20110.1	| Symbols: VSR7, VSR3;1, BP80-3;1 | VACUOLAR SORTING RECEPTOR 7 | chr4:10875567-10878545 FORWARD LENGTH=626	blue	blue	Down
254553_at	AT4G19530.1	| Symbols: | disease resistance protein (TIR-NBS-LRR class) family | chr4:10651962-10657090 FORWARD LENGTH=1168	blue	blue	Up
254759_at	AT4G13180.1	| Symbols: | NAD(P)-binding Rossmann-fold superfamily protein | chr4:7657373-7658164 REVERSE LENGTH=264	blue	blue	Down
254853_at	AT4G12080.1	| Symbols: AHL1, ATAHL1 | AT-hook motif nuclear-localized protein 1 | chr4:7239466-7241246 FORWARD LENGTH=357	blue	blue	Down
255575_at	AT4G01430.1	| Symbols: | nodulin MtN21 /EamA-like transporter family protein | chr4:585707-587846 FORWARD LENGTH=366	blue	blue	Down
256933_at	AT3G22600.1	| Symbols: | Bifunctional inhibitor/lipid-transfer protein/seed storage 2S albumin superfamily protein | chr3:8006711-8007397 REVERSE LENGTH=171	blue	blue	Down
258791_at	AT3G04720.1	| Symbols: PR4, HEL, PR-4 | pathogenesis-related 4 | chr3:1285691-1286531 REVERSE LENGTH=213	blue	blue	Up
260567_at	AT2G43820.1	| Symbols: GT, UGT74F2, ATSAGT1, SGT1, SAGT1 | UDP-glucosyltransferase 74F2 | chr2:18152279-18153715 FORWARD LENGTH=450	blue	blue	Up
262986_at	AT1G23390.1	| Symbols: | Kelch repeat-containing F-box family protein | chr1:8309449-8310633 REVERSE LENGTH=395	blue	blue	Up
264663_at	AT1G09970.1	| Symbols: LRR XI-23, RLK7 | Leucine-rich receptor-like protein kinase family protein | chr1:3252408-3255428 FORWARD LENGTH=977	blue	blue	Down
266017_at	AT2G18690.1	| Symbols: | unknown protein; FUNCTIONS IN: molecular_function unknown; INVOLVED IN: biological_process unknown; LOCATED IN: membrane; EXPRESSED IN: 17 plant structures; EXPRESSED DURING: 9 growth stages; CONTAINS InterPro DOMAIN/s: Protein of unknown fun	blue	blue	Down
266583_at	AT2G46220.1	| Symbols: | Uncharacterized conserved protein (DUF2358) | chr2:18979655-18980557 FORWARD LENGTH=242	blue	blue	Up
266745_at	AT2G02950.1	| Symbols: PKS1 | phytochrome kinase substrate 1 | chr2:855149-856468 REVERSE LENGTH=440	blue	blue	Up
247717_at	AT5G59320.1	| Symbols: LTP3 | lipid transfer protein 3 | chr5:23929051-23929492 FORWARD LENGTH=116	blue	brown	Down
247754_at	AT5G59080.1	| Symbols: | unknown protein; FUNCTIONS IN: molecular_function unknown; INVOLVED IN: response to oxidative stress; LOCATED IN: chloroplast; EXPRESSED IN: 18 plant structures; EXPRESSED DURING: 9 growth stages; BEST Arabidopsis thaliana protein match is: u	blue	brown	Up
248622_at	AT5G49360.1	| Symbols: BXL1, ATBXL1 | beta-xylosidase 1 | chr5:20012179-20016659 REVERSE LENGTH=775	blue	brown	Up
249774_at	AT5G24150.1	| Symbols: SQP1, SQE5 | FAD/NAD(P)-binding oxidoreductase family protein | chr5:8172594-8175395 REVERSE LENGTH=517	blue	brown	Down
250669_at	AT5G06870.1	| Symbols: PGIP2, ATPGIP2 | polygalacturonase inhibiting protein 2 | chr5:2133941-2135016 FORWARD LENGTH=331	blue	brown	Up
251196_at	AT3G62950.1	| Symbols: | Thioredoxin superfamily protein | chr3:23266303-23266614 FORWARD LENGTH=104	blue	brown	Up
254327_at	AT4G22490.1	| Symbols: | Bifunctional inhibitor/lipid-transfer protein/seed storage 2S albumin superfamily protein | chr4:11849933-11850295 REVERSE LENGTH=121	blue	brown	Up
254384_at	AT4G21870.1	| Symbols: | HSP20-like chaperones superfamily protein | chr4:11603756-11604285 REVERSE LENGTH=135	blue	brown	Up
254818_at	AT4G12470.1	| Symbols: AZI1 | azelaic acid induced 1 | chr4:7401371-7401856 REVERSE LENGTH=162	blue	brown	Up
257264_at	AT3G22060.1	| Symbols: | Receptor-like protein kinase-related family protein | chr3:7771065-7772137 FORWARD LENGTH=253	blue	brown	Up
258321_at	AT3G22840.1	| Symbols: ELIP1, ELIP | Chlorophyll A-B binding family protein | chr3:8084628-8085445 REVERSE LENGTH=196	blue	brown	Down
258419_at	AT3G16670.1	| Symbols: | Pollen Ole e 1 allergen and extensin family protein | chr3:5681500-5682111 FORWARD LENGTH=155	blue	brown	Up
258468_at	AT3G06070.1	| Symbols: | unknown protein; BEST Arabidopsis thaliana protein match is: unknown protein (TAIR:AT5G19190.1); Has 33 Blast hits to 33 proteins in 12 species: Archae - 0; Bacteria - 0; Metazoa - 1; Fungi - 0; Plants - 32; Viruses - 0; Other Eukaryotes - 0	blue	brown	Up
258897_at	AT3G05730.1	| Symbols: | Encodes a defensin-like (DEFL) family protein. | chr3:1696070-1696490 FORWARD LENGTH=87	blue	brown	Up
259403_at	AT1G17745.1	| Symbols: PGDH | D-3-phosphoglycerate dehydrogenase | chr1:6101157-6104979 FORWARD LENGTH=625	blue	brown	Down
266368_at	AT2G41380.1	| Symbols: | S-adenosyl-L-methionine-dependent methyltransferases superfamily protein | chr2:17251981-17252886 FORWARD LENGTH=270	blue	brown	Down
266532_at	AT2G16890.2	| Symbols: | UDP-Glycosyltransferase superfamily protein | chr2:7316938-7319022 FORWARD LENGTH=479	blue	brown	Down
266956_at	AT2G34510.1	| Symbols: | Protein of unknown function, DUF642 | chr2:14544114-14546732 REVERSE LENGTH=402	blue	brown	Up
250287_at	AT5G13330.1	| Symbols: Rap2.6L | related to AP2 6l | chr5:4272384-4274461 FORWARD LENGTH=213	blue	cyan	Down
250582_at	AT5G07580.1	| Symbols: | Integrase-type DNA-binding superfamily protein | chr5:2399525-2400349 FORWARD LENGTH=275	blue	cyan	Up
258139_at	AT3G24520.1	| Symbols: AT-HSFC1, HSFC1 | heat shock transcription factor C1 | chr3:8941455-8942531 FORWARD LENGTH=331	blue	cyan	Up
261564_at	AT1G01720.1	| Symbols: ATAF1, ANAC002 | NAC (No Apical Meristem) domain transcriptional regulator superfamily protein | chr1:268471-269514 FORWARD LENGTH=290	blue	cyan	Up
263549_at	AT2G21650.1	| Symbols: MEE3, ATRL2, RSM1 | Homeodomain-like superfamily protein | chr2:9259654-9260419 FORWARD LENGTH=102	blue	cyan	Up
264580_at	AT1G05340.1	| Symbols: | unknown protein; FUNCTIONS IN: molecular_function unknown; INVOLVED IN: biological_process unknown; LOCATED IN: chloroplast; EXPRESSED IN: 14 plant structures; EXPRESSED DURING: 7 growth stages; BEST Arabidopsis thaliana protein match is: unk	blue	cyan	Up
265119_at	AT1G62570.1	| Symbols: FMO GS-OX4 | flavin-monooxygenase glucosinolate S-oxygenase 4 | chr1:23169207-23171783 FORWARD LENGTH=462	blue	cyan	Up
266555_at	AT2G46270.1	| Symbols: GBF3 | G-box binding factor 3 | chr2:19000859-19002901 FORWARD LENGTH=383	blue	cyan	Up
244934_at	ATCG01080.1	| Symbols: NDHG | NADH:ubiquinone/plastoquinone oxidoreductase, chain 6 | chrC:118377-118907 REVERSE LENGTH=177	blue	darkorange	Down
244938_at	ATCG01120.1	| Symbols: RPS15 | chloroplast ribosomal protein S15 | chrC:123296-123562 REVERSE LENGTH=89	blue	darkorange	Up
244966_at	ATCG00600.1	| Symbols: PETG | PETG | chrC:65998-66111 FORWARD LENGTH=38	blue	darkorange	Down
244972_at	ATCG00680.1	| Symbols: PSBB | photosystem II reaction center protein B | chrC:72371-73897 FORWARD LENGTH=509	blue	darkorange	Up
244973_at	ATCG00690.1	| Symbols: PSBT, PSBTC | photosystem II reaction center protein T | chrC:74082-74183 FORWARD LENGTH=34	blue	darkorange	Up
244995_at	ATCG00150.1	| Symbols: ATPI | ATPase, F0 complex, subunit A protein | chrC:14021-14770 REVERSE LENGTH=250	blue	darkorange	Up
245002_at	ATCG00270.1	| Symbols: PSBD | photosystem II reaction center protein D | chrC:32711-33772 FORWARD LENGTH=354	blue	darkorange	Up
245011_at	ATCG00430.1	| Symbols: PSBG | photosystem II reaction center protein G | chrC:49257-49934 REVERSE LENGTH=226	blue	darkorange	Up
245460_at	AT4G16990.2	| Symbols: RLM3 | disease resistance protein (TIR-NBS class), putative | chr4:9560155-9565225 FORWARD LENGTH=797	blue	darkorange	Up
247727_at	AT5G59490.1	| Symbols: | Haloacid dehalogenase-like hydrolase (HAD) superfamily protein | chr5:23982922-23984419 REVERSE LENGTH=267	blue	darkred	Down
249910_at	AT5G22630.1	| Symbols: ADT5 | arogenate dehydratase 5 | chr5:7524645-7525922 FORWARD LENGTH=426	blue	darkred	Down
249971_at	AT5G19110.1	| Symbols: | Eukaryotic aspartyl protease family protein | chr5:6411720-6413170 REVERSE LENGTH=406	blue	darkred	Down
252921_at	AT4G39030.1	| Symbols: EDS5, SID1 | MATE efflux family protein | chr4:18185740-18188898 FORWARD LENGTH=544	blue	darkred	Down
254200_at	AT4G24110.1	| Symbols: | unknown protein; Has 76 Blast hits to 76 proteins in 13 species: Archae - 0; Bacteria - 0; Metazoa - 1; Fungi - 0; Plants - 75; Viruses - 0; Other Eukaryotes - 0 (source: NCBI BLink). | chr4:12520010-12520762 REVERSE LENGTH=251	blue	darkred	Down
254305_at	AT4G22200.1	| Symbols: AKT2/3, AKT3, AKT2, KT2/3 | potassium transport 2/3 | chr4:11746666-11750091 REVERSE LENGTH=803	blue	darkred	Up
255595_at	AT4G01700.1	| Symbols: | Chitinase family protein | chr4:732413-733487 REVERSE LENGTH=281	blue	darkred	Up
262616_at	AT1G06620.1	| Symbols: | 2-oxoglutarate (2OG) and Fe(II)-dependent oxygenase superfamily protein | chr1:2025618-2027094 FORWARD LENGTH=366	blue	darkred	Down
266271_at	AT2G29440.1	| Symbols: ATGSTU6, GST24, GSTU6 | glutathione S-transferase tau 6 | chr2:12620159-12621099 REVERSE LENGTH=224	blue	darkred	Down
266486_at	AT2G47950.1	| Symbols: | unknown protein; FUNCTIONS IN: molecular_function unknown; INVOLVED IN: biological_process unknown; LOCATED IN: endomembrane system; EXPRESSED IN: root, flower; EXPRESSED DURING: petal differentiation and expansion stage; BEST Arabidopsis tha	blue	darkred	Down
247377_at	AT5G63180.1	| Symbols: | Pectin lyase-like superfamily protein | chr5:25341106-25343113 REVERSE LENGTH=433	blue	darkturquoise	Up
249037_at	AT5G44130.1	| Symbols: FLA13 | FASCICLIN-like arabinogalactan protein 13 precursor | chr5:17761128-17761871 FORWARD LENGTH=248	blue	darkturquoise	Up
251017_at	AT5G02760.1	| Symbols: | Protein phosphatase 2C family protein | chr5:625377-626817 FORWARD LENGTH=371	blue	darkturquoise	Up
257964_at	AT3G19850.1	| Symbols: | Phototropic-responsive NPH3 family protein | chr3:6898383-6901157 REVERSE LENGTH=555	blue	darkturquoise	Up
260070_at	AT1G73830.1	| Symbols: BEE3 | BR enhanced expression 3 | chr1:27760027-27761346 FORWARD LENGTH=262	blue	darkturquoise	Up
264195_at	AT1G22690.3	| Symbols: | Gibberellin-regulated family protein | chr1:8027328-8027961 FORWARD LENGTH=120	blue	darkturquoise	Up
265342_at	AT2G18300.1	| Symbols: | basic helix-loop-helix (bHLH) DNA-binding superfamily protein | chr2:7953022-7954446 REVERSE LENGTH=336	blue	darkturquoise	Up
266123_at	AT2G45180.1	| Symbols: | Bifunctional inhibitor/lipid-transfer protein/seed storage 2S albumin superfamily protein | chr2:18626377-18626781 FORWARD LENGTH=135	blue	darkturquoise	Up
245209_at	AT5G12340.1	| Symbols: | unknown protein; BEST Arabidopsis thaliana protein match is: unknown protein (TAIR:AT1G28190.1); Has 30201 Blast hits to 17322 proteins in 780 species: Archae - 12; Bacteria - 1396; Metazoa - 17338; Fungi - 3422; Plants - 5037; Viruses - 0; O	blue	greenyellow	Down
246371_at	AT1G51940.1	| Symbols: | protein kinase family protein / peptidoglycan-binding LysM domain-containing protein | chr1:19296092-19298941 REVERSE LENGTH=652	blue	greenyellow	Up
247360_at	AT5G63450.1	| Symbols: CYP94B1 | cytochrome P450, family 94, subfamily B, polypeptide 1 | chr5:25408987-25410519 REVERSE LENGTH=511	blue	greenyellow	Down
247431_at	AT5G62520.1	| Symbols: SRO5 | similar to RCD one 5 | chr5:25098071-25099264 FORWARD LENGTH=310	blue	greenyellow	Down
247933_at	AT5G56980.1	| Symbols: | unknown protein; FUNCTIONS IN: molecular_function unknown; INVOLVED IN: biological_process unknown; LOCATED IN: endomembrane system; EXPRESSED IN: 18 plant structures; EXPRESSED DURING: 12 growth stages; BEST Arabidopsis thaliana protein matc	blue	greenyellow	Down
248611_at	AT5G49520.1	| Symbols: WRKY48, ATWRKY48 | WRKY DNA-binding protein 48 | chr5:20090890-20092867 FORWARD LENGTH=400	blue	greenyellow	Down
250781_at	AT5G05410.1	| Symbols: DREB2A, DREB2 | DRE-binding protein 2A | chr5:1602650-1603657 FORWARD LENGTH=336	blue	greenyellow	Down
252368_at	AT3G48520.1	| Symbols: CYP94B3 | cytochrome P450, family 94, subfamily B, polypeptide 3 | chr3:17975104-17976624 REVERSE LENGTH=507	blue	greenyellow	Down
255479_at	AT4G02380.1	| Symbols: SAG21, AtLEA5 | senescence-associated gene 21 | chr4:1046414-1046807 REVERSE LENGTH=98	blue	greenyellow	Down
255872_at	AT2G30360.1	| Symbols: CIPK11, PKS5, SIP4, SNRK3.22 | SOS3-interacting protein 4 | chr2:12937265-12938572 REVERSE LENGTH=436	blue	greenyellow	Down
257536_at	AT3G02800.1	| Symbols: | Tyrosine phosphatase family protein | chr3:606638-607704 REVERSE LENGTH=204	blue	greenyellow	Down
261899_at	AT1G80820.1	| Symbols: CCR2, ATCCR2 | cinnamoyl coa reductase | chr1:30370646-30372460 FORWARD LENGTH=333	blue	greenyellow	Down
262135_at	AT1G78080.1	| Symbols: RAP2.4 | related to AP2 4 | chr1:29364790-29365794 FORWARD LENGTH=335	blue	greenyellow	Down
262229_at	AT1G68620.1	| Symbols: | alpha/beta-Hydrolases superfamily protein | chr1:25766018-25767028 FORWARD LENGTH=337	blue	greenyellow	Down
264415_at	AT1G43160.1	| Symbols: RAP2.6 | related to AP2 6 | chr1:16263989-16264663 FORWARD LENGTH=193	blue	greenyellow	Down
250257_at	AT5G13770.1	| Symbols: | Pentatricopeptide repeat (PPR-like) superfamily protein | chr5:4445461-4447290 FORWARD LENGTH=610	blue	grey60	Up
250455_at	AT5G09980.1	| Symbols: PROPEP4 | elicitor peptide 4 precursor | chr5:3122790-3123728 FORWARD LENGTH=82	blue	grey60	Down
252411_at	AT3G47430.1	| Symbols: PEX11B | peroxin 11B | chr3:17480798-17481692 FORWARD LENGTH=228	blue	grey60	Up
254145_at	AT4G24700.1	| Symbols: | unknown protein; Has 20 Blast hits to 20 proteins in 7 species: Archae - 0; Bacteria - 0; Metazoa - 0; Fungi - 0; Plants - 20; Viruses - 0; Other Eukaryotes - 0 (source: NCBI BLink). | chr4:12744807-12745238 REVERSE LENGTH=144	blue	grey60	Up
256894_at	AT3G21870.1	| Symbols: CYCP2;1 | cyclin p2;1 | chr3:7703927-7704813 REVERSE LENGTH=211	blue	grey60	Up
261191_at	AT1G32900.1	| Symbols: | UDP-Glycosyltransferase superfamily protein | chr1:11920582-11923506 REVERSE LENGTH=611	blue	grey60	Down
261958_at	AT1G64500.1	| Symbols: | Glutaredoxin family protein | chr1:23953270-23954376 FORWARD LENGTH=369	blue	grey60	Up
265665_at	AT2G27420.1	| Symbols: | Cysteine proteinases superfamily protein | chr2:11726311-11727519 REVERSE LENGTH=349	blue	grey60	Up
265892_at	AT2G15020.1	| Symbols: | unknown protein; BEST Arabidopsis thaliana protein match is: unknown protein (TAIR:AT5G64190.1); Has 72 Blast hits to 72 proteins in 10 species: Archae - 0; Bacteria - 0; Metazoa - 0; Fungi - 0; Plants - 72; Viruses - 0; Other Eukaryotes - 0	blue	grey60	Down
250099_at	AT5G17300.1	| Symbols: RVE1 | Homeodomain-like superfamily protein | chr5:5690435-5692435 REVERSE LENGTH=388	blue	lightcyan	Down
260770_at	AT1G49200.1	| Symbols: | RING/U-box superfamily protein | chr1:18198298-18198978 FORWARD LENGTH=227	blue	lightcyan	Down
254432_at	AT4G20830.2	| Symbols: | FAD-binding Berberine family protein | chr4:11155486-11157108 FORWARD LENGTH=541	blue	magenta	Down
259410_at	AT1G13340.1	| Symbols: | Regulator of Vps4 activity in the MVB pathway protein | chr1:4569622-4571043 REVERSE LENGTH=410	blue	magenta	Down
245076_at	AT2G23170.1	| Symbols: GH3.3 | Auxin-responsive GH3 family protein | chr2:9864125-9866502 REVERSE LENGTH=596	blue	midnightblue	Down
245346_at	AT4G17090.1	| Symbols: CT-BMY, BAM3, BMY8 | chloroplast beta-amylase | chr4:9605266-9607250 REVERSE LENGTH=549	blue	midnightblue	Up
250062_at	AT5G17760.2	| Symbols: | P-loop containing nucleoside triphosphate hydrolases superfamily protein | chr5:5861276-5862301 REVERSE LENGTH=342	blue	midnightblue	Down
250942_at	AT5G03350.1	| Symbols: | Legume lectin family protein | chr5:815804-816628 REVERSE LENGTH=275	blue	midnightblue	Up
259507_at	AT1G43910.1	| Symbols: | P-loop containing nucleoside triphosphate hydrolases superfamily protein | chr1:16656050-16657628 REVERSE LENGTH=476	blue	midnightblue	Down
249983_at	AT5G18470.1	| Symbols: | Curculin-like (mannose-binding) lectin family protein | chr5:6127952-6129193 FORWARD LENGTH=414	blue	orange	Down
246125_at	AT5G19875.1	| Symbols: | unknown protein; FUNCTIONS IN: molecular_function unknown; INVOLVED IN: response to oxidative stress; LOCATED IN: endomembrane system; EXPRESSED IN: 21 plant structures; EXPRESSED DURING: 13 growth stages; BEST Arabidopsis thaliana protein ma	blue	purple	Down
246275_at	AT4G36540.1	| Symbols: BEE2 | BR enhanced expression 2 | chr4:17243699-17244965 FORWARD LENGTH=305	blue	purple	Up
246988_at	AT5G67340.1	| Symbols: | ARM repeat superfamily protein | chr5:26864996-26867450 FORWARD LENGTH=708	blue	purple	Down
247214_at	AT5G64850.1	| Symbols: | FUNCTIONS IN: molecular_function unknown; INVOLVED IN: biological_process unknown; LOCATED IN: plasma membrane; EXPRESSED IN: 22 plant structures; EXPRESSED DURING: 13 growth stages; CONTAINS InterPro DOMAIN/s: RPM1-interacting protein 4, def	blue	purple	Up
248332_at	AT5G52640.1	| Symbols: HSP81-1, ATHS83, HSP81.1, HSP83, ATHSP90.1, AtHsp90-1, HSP90.1 | heat shock protein 90.1 | chr5:21352542-21355147 FORWARD LENGTH=706	blue	purple	Down
248684_at	AT5G48485.1	| Symbols: DIR1 | Bifunctional inhibitor/lipid-transfer protein/seed storage 2S albumin superfamily protein | chr5:19646317-19646625 REVERSE LENGTH=103	blue	purple	Up
249008_at	AT5G44680.1	| Symbols: | DNA glycosylase superfamily protein | chr5:18024461-18025893 REVERSE LENGTH=354	blue	purple	Up
249467_at	AT5G39610.1	| Symbols: ATNAC2, ORE1, ANAC092, ATNAC6, NAC2, NAC6 | NAC domain containing protein 6 | chr5:15858591-15859650 REVERSE LENGTH=286	blue	purple	Down
249527_at	AT5G38710.1	| Symbols: | Methylenetetrahydrofolate reductase family protein | chr5:15501340-15503899 FORWARD LENGTH=477	blue	purple	Down
249894_at	AT5G22580.1	| Symbols: | Stress responsive A/B Barrel Domain | chr5:7502709-7503137 FORWARD LENGTH=112	blue	purple	Up
253255_at	AT4G34760.1	| Symbols: | SAUR-like auxin-responsive protein family | chr4:16582471-16582794 REVERSE LENGTH=108	blue	purple	Up
254794_at	AT4G12970.1	| Symbols: STOMAGEN, EPFL9 | stomagen | chr4:7586244-7586798 REVERSE LENGTH=103	blue	purple	Up
255822_at	AT2G40610.1	| Symbols: ATEXPA8, EXP8, ATEXP8, ATHEXP ALPHA 1.11, EXPA8 | expansin A8 | chr2:16949121-16950472 REVERSE LENGTH=254	blue	purple	Up
255962_at	AT1G22330.1	| Symbols: | RNA-binding (RRM/RBD/RNP motifs) family protein | chr1:7886693-7889241 FORWARD LENGTH=292	blue	purple	Up
256299_at	AT1G69530.2	| Symbols: ATEXPA1, EXP1, AT-EXP1, ATEXP1, ATHEXP ALPHA 1.2, EXPA1 | expansin A1 | chr1:26142034-26143051 FORWARD LENGTH=251	blue	purple	Up
258362_at	AT3G14280.1	| Symbols: | unknown protein; Has 51 Blast hits to 51 proteins in 13 species: Archae - 0; Bacteria - 0; Metazoa - 0; Fungi - 0; Plants - 51; Viruses - 0; Other Eukaryotes - 0 (source: NCBI BLink). | chr3:4761654-4762286 REVERSE LENGTH=142	blue	purple	Down
258589_at	AT3G04290.1	| Symbols: ATLTL1, LTL1 | Li-tolerant lipase 1 | chr3:1133620-1136223 REVERSE LENGTH=367	blue	purple	Up
259783_at	AT1G29510.1	| Symbols: SAUR68 | SAUR-like auxin-responsive protein family | chr1:10322683-10323114 FORWARD LENGTH=144	blue	purple	Up
260221_at	AT1G74670.1	| Symbols: | Gibberellin-regulated family protein | chr1:28053378-28053893 FORWARD LENGTH=102	blue	purple	Up
260547_at	AT2G43550.1	| Symbols: | Scorpion toxin-like knottin superfamily protein | chr2:18073263-18073651 FORWARD LENGTH=104	blue	purple	Up
260568_at	AT2G43570.1	| Symbols: CHI | chitinase, putative | chr2:18076389-18077435 REVERSE LENGTH=278	blue	purple	Down
262324_at	AT1G64170.1	| Symbols: ATCHX16, CHX16 | cation/H+ exchanger 16 | chr1:23815239-23818293 REVERSE LENGTH=812	blue	purple	Up
263320_at	AT2G47180.1	| Symbols: AtGolS1, GolS1 | galactinol synthase 1 | chr2:19369049-19370372 REVERSE LENGTH=345	blue	purple	Down
264652_at	AT1G08920.1	| Symbols: ESL1 | ERD (early response to dehydration) six-like 1 | chr1:2867446-2870360 FORWARD LENGTH=471	blue	purple	Down
264893_at	AT1G23140.1	| Symbols: | Calcium-dependent lipid-binding (CaLB domain) family protein | chr1:8202362-8203172 REVERSE LENGTH=166	blue	purple	Down
264931_at	AT1G60590.1	| Symbols: | Pectin lyase-like superfamily protein | chr1:22314426-22316867 REVERSE LENGTH=541	blue	purple	Up
265161_at	AT1G30900.1	| Symbols: VSR6, VSR3;3, BP80-3;3 | VACUOLAR SORTING RECEPTOR 6 | chr1:10997275-11000543 FORWARD LENGTH=632	blue	purple	Up
265740_at	AT2G01150.1	| Symbols: RHA2B | RING-H2 finger protein 2B | chr2:100703-101146 FORWARD LENGTH=148	blue	purple	Down
266267_at	AT2G29460.1	| Symbols: ATGSTU4, GST22, GSTU4 | glutathione S-transferase tau 4 | chr2:12626689-12627600 REVERSE LENGTH=225	blue	purple	Down
251200_at	AT3G63010.1	| Symbols: ATGID1B, GID1B | alpha/beta-Hydrolases superfamily protein | chr3:23289717-23290998 FORWARD LENGTH=359	blue	royalblue	Down
254215_at	AT4G23700.1	| Symbols: ATCHX17, CHX17 | cation/H+ exchanger 17 | chr4:12342534-12345616 REVERSE LENGTH=821	blue	royalblue	Down
259570_at	AT1G20440.1	| Symbols: COR47, RD17, AtCOR47 | cold-regulated 47 | chr1:7084722-7085664 REVERSE LENGTH=266	blue	royalblue	Down
260225_at	AT1G74590.1	| Symbols: ATGSTU10, GSTU10 | glutathione S-transferase TAU 10 | chr1:28023887-28024666 REVERSE LENGTH=233	blue	royalblue	Down
261804_at	AT1G30530.1	| Symbols: UGT78D1 | UDP-glucosyl transferase 78D1 | chr1:10814917-10816374 FORWARD LENGTH=454	blue	royalblue	Up
259466_at	AT1G19050.1	| Symbols: ARR7 | response regulator 7 | chr1:6577919-6579078 REVERSE LENGTH=207	blue	salmon	Up
264672_at	AT1G09750.1	| Symbols: | Eukaryotic aspartyl protease family protein | chr1:3157541-3158960 FORWARD LENGTH=450	blue	salmon	Up
262360_at	AT1G73080.1	| Symbols: PEPR1, ATPEPR1 | PEP1 receptor 1 | chr1:27484513-27488021 FORWARD LENGTH=1124	brown	black	Down
245757_at	AT1G35140.1	| Symbols: PHI-1, EXL7 | Phosphate-responsive 1 family protein | chr1:12852089-12853018 FORWARD LENGTH=310	brown	brown	Up
266799_at	AT2G22860.1	| Symbols: ATPSK2, PSK2 | phytosulfokine 2 precursor | chr2:9737666-9738077 FORWARD LENGTH=88	brown	darkred	Down
246987_at	AT5G67300.1	| Symbols: ATMYBR1, ATMYB44, MYBR1, MYB44 | myb domain protein r1 | chr5:26854109-26855026 FORWARD LENGTH=306	brown	greenyellow	Down
247177_at	AT5G65300.1	| Symbols: | unknown protein; Has 30201 Blast hits to 17322 proteins in 780 species: Archae - 12; Bacteria - 1396; Metazoa - 17338; Fungi - 3422; Plants - 5037; Viruses - 0; Other Eukaryotes - 2996 (source: NCBI BLink). | chr5:26095266-26095718 REVERSE LE	brown	greenyellow	Down
253485_at	AT4G31800.1	| Symbols: WRKY18, ATWRKY18 | WRKY DNA-binding protein 18 | chr4:15383296-15384812 FORWARD LENGTH=311	brown	greenyellow	Down
256017_at	AT1G19180.1	| Symbols: JAZ1, TIFY10A | jasmonate-zim-domain protein 1 | chr1:6622312-6623271 FORWARD LENGTH=254	brown	greenyellow	Down
257644_at	AT3G25780.1	| Symbols: AOC3 | allene oxide cyclase 3 | chr3:9409362-9410409 FORWARD LENGTH=259	brown	greenyellow	Down
257919_at	AT3G23250.1	| Symbols: MYB15, ATY19, ATMYB15 | myb domain protein 15 | chr3:8309492-8310624 FORWARD LENGTH=286	brown	greenyellow	Down
259516_at	AT1G20450.2	| Symbols: LTI29, LTI45, ERD10 | Dehydrin family protein | chr1:7088235-7089107 REVERSE LENGTH=260	brown	greenyellow	Down
264000_at	AT2G22500.1	| Symbols: UCP5, ATPUMP5, DIC1 | uncoupling protein 5 | chr2:9563531-9564472 REVERSE LENGTH=314	brown	greenyellow	Down
264758_at	AT1G61340.1	| Symbols: | F-box family protein | chr1:22628526-22629741 FORWARD LENGTH=186	brown	greenyellow	Down
265276_at	AT2G28400.1	| Symbols: | Protein of unknown function, DUF584 | chr2:12148513-12149001 REVERSE LENGTH=163	brown	greenyellow	Down
245041_at	AT2G26530.1	| Symbols: AR781 | Protein of unknown function (DUF1645) | chr2:11283036-11283989 REVERSE LENGTH=318	brown	magenta	Down
245119_at	AT2G41640.1	| Symbols: | Glycosyltransferase family 61 protein | chr2:17360654-17362391 FORWARD LENGTH=501	brown	magenta	Down
245247_at	AT4G17230.1	| Symbols: SCL13 | SCARECROW-like 13 | chr4:9661218-9662807 REVERSE LENGTH=530	brown	magenta	Down
245250_at	AT4G17490.1	| Symbols: ATERF6, ERF-6-6, ERF6 | ethylene responsive element binding factor 6 | chr4:9752973-9753821 REVERSE LENGTH=283	brown	magenta	Down
245252_at	AT4G17500.1	| Symbols: ATERF-1, ERF-1 | ethylene responsive element binding factor 1 | chr4:9759405-9760211 FORWARD LENGTH=269	brown	magenta	Down
245711_at	AT5G04340.1	| Symbols: C2H2, CZF2, ZAT6 | zinc finger of Arabidopsis thaliana 6 | chr5:1216321-1217037 REVERSE LENGTH=239	brown	magenta	Down
246018_at	AT5G10695.1	| Symbols: | unknown protein; BEST Arabidopsis thaliana protein match is: unknown protein (TAIR:AT5G57123.1); Has 30201 Blast hits to 17322 proteins in 780 species: Archae - 12; Bacteria - 1396; Metazoa - 17338; Fungi - 3422; Plants - 5037; Viruses - 0; O	brown	magenta	Down
246777_at	AT5G27420.1	| Symbols: CNI1, ATL31 | carbon/nitrogen insensitive 1 | chr5:9684119-9685225 FORWARD LENGTH=369	brown	magenta	Down
247655_at	AT5G59820.1	| Symbols: RHL41, ZAT12 | C2H2-type zinc finger family protein | chr5:24103073-24103561 FORWARD LENGTH=163	brown	magenta	Down
247708_at	AT5G59550.1	| Symbols: | zinc finger (C3HC4-type RING finger) family protein | chr5:23998422-23999645 REVERSE LENGTH=408	brown	magenta	Down
248164_at	AT5G54490.1	| Symbols: PBP1 | pinoid-binding protein 1 | chr5:22121458-22121841 FORWARD LENGTH=128	brown	magenta	Down
248448_at	AT5G51190.1	| Symbols: | Integrase-type DNA-binding superfamily protein | chr5:20800708-20801373 REVERSE LENGTH=222	brown	magenta	Down
248964_at	AT5G45340.1	| Symbols: CYP707A3 | cytochrome P450, family 707, subfamily A, polypeptide 3 | chr5:18368977-18370909 REVERSE LENGTH=464	brown	magenta	Down
249928_at	AT5G22250.1	| Symbols: | Polynucleotidyl transferase, ribonuclease H-like superfamily protein | chr5:7365605-7366441 REVERSE LENGTH=279	brown	magenta	Down
251259_at	AT3G62260.1	| Symbols: | Protein phosphatase 2C family protein | chr3:23038516-23040391 REVERSE LENGTH=384	brown	magenta	Down
251745_at	AT3G55980.1	| Symbols: SZF1, ATSZF1 | salt-inducible zinc finger 1 | chr3:20776857-20778599 FORWARD LENGTH=581	brown	magenta	Down
252053_at	AT3G52400.1	| Symbols: SYP122, ATSYP122 | syntaxin of plants 122 | chr3:19425835-19427032 REVERSE LENGTH=342	brown	magenta	Down
252131_at	AT3G50930.1	| Symbols: BCS1 | cytochrome BC1 synthesis | chr3:18929817-18931547 FORWARD LENGTH=577	brown	magenta	Down
252278_at	AT3G49530.1	| Symbols: ANAC062, NTL6, NAC062 | NAC domain containing protein 62 | chr3:18362639-18364717 REVERSE LENGTH=470	brown	magenta	Down
252679_at	AT3G44260.1	| Symbols: | Polynucleotidyl transferase, ribonuclease H-like superfamily protein | chr3:15952213-15953055 REVERSE LENGTH=281	brown	magenta	Down
253643_at	AT4G29780.1	| Symbols: | unknown protein; BEST Arabidopsis thaliana protein match is: unknown protein (TAIR:AT5G12010.1); Has 945 Blast hits to 944 proteins in 87 species: Archae - 0; Bacteria - 0; Metazoa - 519; Fungi - 43; Plants - 365; Viruses - 0; Other Eukaryote	brown	magenta	Down
253830_at	AT4G27652.1	| Symbols: | unknown protein; BEST Arabidopsis thaliana protein match is: unknown protein (TAIR:AT4G27657.1); Has 30201 Blast hits to 17322 proteins in 780 species: Archae - 12; Bacteria - 1396; Metazoa - 17338; Fungi - 3422; Plants - 5037; Viruses - 0; O	brown	magenta	Down
253915_at	AT4G27280.1	| Symbols: | Calcium-binding EF-hand family protein | chr4:13663770-13664162 REVERSE LENGTH=131	brown	magenta	Down
254120_at	AT4G24570.1	| Symbols: DIC2 | dicarboxylate carrier 2 | chr4:12686546-12687487 FORWARD LENGTH=314	brown	magenta	Down
254231_at	AT4G23810.1	| Symbols: WRKY53, ATWRKY53 | WRKY family transcription factor | chr4:12392666-12393739 REVERSE LENGTH=325	brown	magenta	Down
254926_at	AT4G11280.1	| Symbols: ACS6, ATACS6 | 1-aminocyclopropane-1-carboxylic acid (acc) synthase 6 | chr4:6864168-6865922 FORWARD LENGTH=496	brown	magenta	Down
256093_at	AT1G20823.1	| Symbols: | RING/U-box superfamily protein | chr1:7238880-7239473 FORWARD LENGTH=198	brown	magenta	Down
256442_at	AT3G10930.1	| Symbols: | unknown protein; FUNCTIONS IN: molecular_function unknown; INVOLVED IN: biological_process unknown; LOCATED IN: mitochondrion; EXPRESSED IN: 18 plant structures; EXPRESSED DURING: 9 growth stages; Has 1 Blast hits to 1 proteins in 1 species:	brown	magenta	Down
256522_at	AT1G66160.1	| Symbols: ATCMPG1, CMPG1 | CYS, MET, PRO, and GLY protein 1 | chr1:24637218-24638513 FORWARD LENGTH=432	brown	magenta	Down
257022_at	AT3G19580.2	| Symbols: AZF2, ZF2 | zinc-finger protein 2 | chr3:6803293-6804114 REVERSE LENGTH=274	brown	magenta	Down
257053_at	AT3G15210.1	| Symbols: ATERF-4, ERF4, RAP2.5, ATERF4 | ethylene responsive element binding factor 4 | chr3:5121472-5122140 FORWARD LENGTH=223	brown	magenta	Down
258682_at	AT3G08720.2	| Symbols: ATPK19, ATPK2 | serine/threonine protein kinase 2 | chr3:2648625-2650407 REVERSE LENGTH=472	brown	magenta	Down
258792_at	AT3G04640.2	| Symbols: | glycine-rich protein | chr3:1261062-1261541 REVERSE LENGTH=160	brown	magenta	Down
259479_at	AT1G19020.1	| Symbols: | unknown protein; BEST Arabidopsis thaliana protein match is: unknown protein (TAIR:AT3G48180.1); Has 88 Blast hits to 88 proteins in 15 species: Archae - 0; Bacteria - 0; Metazoa - 0; Fungi - 0; Plants - 88; Viruses - 0; Other Eukaryotes - 0	brown	magenta	Down
259879_at	AT1G76650.3	| Symbols: CML38 | calmodulin-like 38 | chr1:28766909-28767442 REVERSE LENGTH=178	brown	magenta	Down
260656_at	AT1G19380.1	| Symbols: | Protein of unknown function (DUF1195) | chr1:6698129-6698662 FORWARD LENGTH=148	brown	magenta	Up
261443_at	AT1G28480.1	| Symbols: GRX480, roxy19 | Thioredoxin superfamily protein | chr1:10013634-10014047 REVERSE LENGTH=138	brown	magenta	Down
261476_at	AT1G14480.1	| Symbols: | Ankyrin repeat family protein | chr1:4956404-4957888 FORWARD LENGTH=442	brown	magenta	Down
261648_at	AT1G27730.1	| Symbols: STZ, ZAT10 | salt tolerance zinc finger | chr1:9648302-9648985 REVERSE LENGTH=228	brown	magenta	Down
261892_at	AT1G80840.1	| Symbols: WRKY40, ATWRKY40 | WRKY DNA-binding protein 40 | chr1:30383834-30385356 FORWARD LENGTH=303	brown	magenta	Down
262211_at	AT1G74930.1	| Symbols: ORA47 | Integrase-type DNA-binding superfamily protein | chr1:28144239-28144826 FORWARD LENGTH=196	brown	magenta	Down
263182_at	AT1G05575.1	| Symbols: | unknown protein; FUNCTIONS IN: molecular_function unknown; INVOLVED IN: anaerobic respiration; LOCATED IN: endomembrane system; EXPRESSED IN: 17 plant structures; EXPRESSED DURING: 9 growth stages; BEST Arabidopsis thaliana protein match is:	brown	magenta	Down
263379_at	AT2G40140.2	| Symbols: CZF1, ZFAR1, SZF2, ATSZF2 | zinc finger (CCCH-type) family protein | chr2:16772537-16774330 FORWARD LENGTH=598	brown	magenta	Down
263783_at	AT2G46400.1	| Symbols: WRKY46, ATWRKY46 | WRKY DNA-binding protein 46 | chr2:19043676-19044754 REVERSE LENGTH=296	brown	magenta	Down
265184_at	AT1G23710.1	| Symbols: | Protein of unknown function (DUF1645) | chr1:8385363-8386250 FORWARD LENGTH=296	brown	magenta	Down
266800_at	AT2G22880.1	| Symbols: | VQ motif-containing protein | chr2:9741119-9741463 REVERSE LENGTH=115	brown	magenta	Down
267028_at	AT2G38470.1	| Symbols: WRKY33, ATWRKY33 | WRKY DNA-binding protein 33 | chr2:16108476-16110539 FORWARD LENGTH=520	brown	magenta	Down
267357_at	AT2G40000.1	| Symbols: HSPRO2, ATHSPRO2 | ortholog of sugar beet HS1 PRO-1 2 | chr2:16700649-16701956 REVERSE LENGTH=436	brown	magenta	Down
248322_at	AT5G52760.1	| Symbols: | Copper transport protein family | chr5:21386919-21387540 FORWARD LENGTH=127	brown	orange	Down
248327_at	AT5G52750.1	| Symbols: | Heavy metal transport/detoxification superfamily protein | chr5:21384134-21384795 FORWARD LENGTH=140	brown	orange	Down
245731_at	AT1G73500.1	| Symbols: ATMKK9, MKK9 | MAP kinase kinase 9 | chr1:27639419-27640351 REVERSE LENGTH=311	brown	purple	Down
250149_at	AT5G14700.1	| Symbols: | NAD(P)-binding Rossmann-fold superfamily protein | chr5:4740502-4743327 REVERSE LENGTH=369	green	black	Down
252114_at	AT3G51450.1	| Symbols: | Calcium-dependent phosphotriesterase superfamily protein | chr3:19091013-19092393 FORWARD LENGTH=372	green	black	Down
245244_at	AT1G44350.1	| Symbols: ILL6 | IAA-leucine resistant (ILR)-like gene 6 | chr1:16834749-16838201 REVERSE LENGTH=465	green	greenyellow	Down
246099_at	AT5G20230.1	| Symbols: ATBCB, BCB, SAG14 | blue-copper-binding protein | chr5:6826626-6827408 FORWARD LENGTH=197	green	greenyellow	Down
248392_at	AT5G52050.1	| Symbols: | MATE efflux family protein | chr5:21138933-21140450 FORWARD LENGTH=506	green	greenyellow	Down
250292_at	AT5G13220.1	| Symbols: JAZ10, TIFY9, JAS1 | jasmonate-zim-domain protein 10 | chr5:4219001-4220502 FORWARD LENGTH=198	green	greenyellow	Down
250793_at	AT5G05600.1	| Symbols: | 2-oxoglutarate (2OG) and Fe(II)-dependent oxygenase superfamily protein | chr5:1672266-1674602 FORWARD LENGTH=372	green	greenyellow	Down
254085_at	AT4G24960.1	| Symbols: ATHVA22D, HVA22D | HVA22 homologue D | chr4:12828060-12828982 FORWARD LENGTH=136	green	greenyellow	Down
254158_at	AT4G24380.1	| Symbols: | INVOLVED IN: 10-formyltetrahydrofolate biosynthetic process, folic acid and derivative biosynthetic process; EXPRESSED IN: 24 plant structures; EXPRESSED DURING: 15 growth stages; CONTAINS InterPro DOMAIN/s: Serine hydrolase (InterPro:IPR0056	green	greenyellow	Down
261033_at	AT1G17380.1	| Symbols: JAZ5, TIFY11A | jasmonate-zim-domain protein 5 | chr1:5955654-5957070 REVERSE LENGTH=275	green	greenyellow	Down
261037_at	AT1G17420.1	| Symbols: LOX3 | lipoxygenase 3 | chr1:5977512-5981384 FORWARD LENGTH=920	green	greenyellow	Down
262171_at	AT1G74950.1	| Symbols: JAZ2, TIFY10B | TIFY domain/Divergent CCT motif family protein | chr1:28148919-28150258 REVERSE LENGTH=250	green	greenyellow	Down
264289_at	AT1G61890.1	| Symbols: | MATE efflux family protein | chr1:22868103-22871163 REVERSE LENGTH=502	green	greenyellow	Down
265452_at	AT2G46510.1	| Symbols: ATAIB, AIB | ABA-inducible BHLH-type transcription factor | chr2:19091187-19092887 REVERSE LENGTH=567	green	greenyellow	Down
265530_at	AT2G06050.3	| Symbols: OPR3 | oxophytodienoate-reductase 3 | chr2:2359240-2361971 REVERSE LENGTH=392	green	greenyellow	Down
267411_at	AT2G34930.1	| Symbols: | disease resistance family protein / LRR family protein | chr2:14737169-14739886 REVERSE LENGTH=906	green	greenyellow	Down
247693_at	AT5G59730.2	| Symbols: ATEXO70H7, EXO70H7 | exocyst subunit exo70 family protein H7 | chr5:24064096-24066004 REVERSE LENGTH=633	green	magenta	Down
252377_at	AT3G47960.1	| Symbols: | Major facilitator superfamily protein | chr3:17698126-17700771 REVERSE LENGTH=637	green	magenta	Down
260399_at	AT1G72520.1	| Symbols: LOX4 | PLAT/LH2 domain-containing lipoxygenase family protein | chr1:27308611-27312589 FORWARD LENGTH=927	green	magenta	Down
261713_at	AT1G32640.1	| Symbols: ATMYC2, RD22BP1, JAI1, JIN1, MYC2, ZBF1 | Basic helix-loop-helix (bHLH) DNA-binding family protein | chr1:11799042-11800913 REVERSE LENGTH=624	green	magenta	Down
259518_at	AT1G20510.1	| Symbols: OPCL1 | OPC-8:0 CoA ligase1 | chr1:7103645-7105856 REVERSE LENGTH=547	green	orange	Down
263539_at	AT2G24850.1	| Symbols: TAT3, TAT | tyrosine aminotransferase 3 | chr2:10583070-10585152 REVERSE LENGTH=446	green	orange	Down
262164_at	AT1G78070.1	| Symbols: | Transducin/WD40 repeat-like superfamily protein | chr1:29355219-29358368 FORWARD LENGTH=450	green	royalblue	Down
246235_at	AT4G36830.1	| Symbols: HOS3-1 | GNS1/SUR4 membrane protein family | chr4:17349511-17350380 FORWARD LENGTH=290	grey	black	Down
252563_at	AT3G45970.1	| Symbols: ATEXLA1, EXPL1, ATEXPL1, ATHEXP BETA 2.1, EXLA1 | expansin-like A1 | chr3:16896238-16897189 FORWARD LENGTH=266	grey	black	Down
246601_at	AT1G31710.1	| Symbols: | Copper amine oxidase family protein | chr1:11349855-11355339 FORWARD LENGTH=682	grey	blue	Up
248333_at	AT5G52390.1	| Symbols: | PAR1 protein | chr5:21264281-21265173 REVERSE LENGTH=196	grey	blue	Down
251356_at	AT3G61060.1	| Symbols: AtPP2-A13, PP2-A13 | phloem protein 2-A13 | chr3:22603166-22604336 FORWARD LENGTH=291	grey	blue	Down
252612_at	AT3G45160.1	| Symbols: | Putative membrane lipoprotein | chr3:16533655-16533930 REVERSE LENGTH=92	grey	blue	Up
260551_at	AT2G43510.1	| Symbols: ATTI1, TI1 | trypsin inhibitor protein 1 | chr2:18067211-18067620 FORWARD LENGTH=90	grey	blue	Down
260955_at	AT1G06000.1	| Symbols: | UDP-Glycosyltransferase superfamily protein | chr1:1820495-1821802 REVERSE LENGTH=436	grey	blue	Down
262399_at	AT1G49500.1	| Symbols: | unknown protein; FUNCTIONS IN: molecular_function unknown; INVOLVED IN: biological_process unknown; LOCATED IN: endomembrane system; EXPRESSED IN: 19 plant structures; EXPRESSED DURING: 10 growth stages; BEST Arabidopsis thaliana protein matc	grey	blue	Down
266743_at	AT2G02990.1	| Symbols: RNS1, ATRNS1 | ribonuclease 1 | chr2:873714-874667 FORWARD LENGTH=231	grey	blue	Down
245925_at	AT5G28770.1	| Symbols: BZO2H3, AtbZIP63 | bZIP transcription factor family protein | chr5:10796648-10798147 REVERSE LENGTH=308	grey	brown	Up
246114_at	AT5G20250.4	| Symbols: DIN10 | Raffinose synthase family protein | chr5:6833730-6836635 FORWARD LENGTH=845	grey	brown	Up
246522_at	AT5G15830.1	| Symbols: AtbZIP3, bZIP3 | basic leucine-zipper 3 | chr5:5168591-5169151 FORWARD LENGTH=187	grey	brown	Up
247474_at	AT5G62280.1	| Symbols: | Protein of unknown function (DUF1442) | chr5:25017165-25017985 FORWARD LENGTH=237	grey	brown	Up
247954_at	AT5G56870.1	| Symbols: BGAL4 | beta-galactosidase 4 | chr5:23004284-23008410 FORWARD LENGTH=725	grey	brown	Up
249606_at	AT5G37260.1	| Symbols: RVE2, CIR1 | Homeodomain-like superfamily protein | chr5:14751344-14752972 REVERSE LENGTH=288	grey	brown	Down
249817_at	AT5G23820.1	| Symbols: | MD-2-related lipid recognition domain-containing protein | chr5:8031386-8032809 FORWARD LENGTH=165	grey	brown	Up
249862_at	AT5G22920.1	| Symbols: | CHY-type/CTCHY-type/RING-type Zinc finger protein | chr5:7665143-7667031 FORWARD LENGTH=292	grey	brown	Up
251195_at	AT3G62930.1	| Symbols: | Thioredoxin superfamily protein | chr3:23261538-23261846 REVERSE LENGTH=103	grey	brown	Up
252367_at	AT3G48360.1	| Symbols: BT2, ATBT2 | BTB and TAZ domain protein 2 | chr3:17908482-17910471 REVERSE LENGTH=365	grey	brown	Up
252374_at	AT3G48100.1	| Symbols: ARR5, ATRR2, IBC6, RR5 | response regulator 5 | chr3:17759112-17760740 REVERSE LENGTH=185	grey	brown	Up
252415_at	AT3G47340.1	| Symbols: ASN1, DIN6, AT-ASN1 | glutamine-dependent asparagine synthase 1 | chr3:17438136-17441043 REVERSE LENGTH=585	grey	brown	Down
256589_at	AT3G28740.1	| Symbols: CYP81D1 | Cytochrome P450 superfamily protein | chr3:10788764-10790552 REVERSE LENGTH=510	grey	brown	Up
257628_at	AT3G26290.1	| Symbols: CYP71B26 | cytochrome P450, family 71, subfamily B, polypeptide 26 | chr3:9632770-9634439 REVERSE LENGTH=501	grey	brown	Down
258225_at	AT3G15630.1	| Symbols: | unknown protein; FUNCTIONS IN: molecular_function unknown; INVOLVED IN: biological_process unknown; LOCATED IN: chloroplast; EXPRESSED IN: 24 plant structures; EXPRESSED DURING: 15 growth stages; BEST Arabidopsis thaliana protein match is: un	grey	brown	Up
258402_at	AT3G15450.1	| Symbols: | Aluminium induced protein with YGL and LRDR motifs | chr3:5213050-5213998 FORWARD LENGTH=254	grey	brown	Down
259996_at	AT1G67910.2	| Symbols: | unknown protein; FUNCTIONS IN: molecular_function unknown; INVOLVED IN: biological_process unknown; LOCATED IN: chloroplast; EXPRESSED IN: 21 plant structures; EXPRESSED DURING: 12 growth stages; BEST Arabidopsis thaliana protein match is: un	grey	brown	Up
260427_at	AT1G72430.1	| Symbols: | SAUR-like auxin-responsive protein family | chr1:27265150-27265509 REVERSE LENGTH=120	grey	brown	Up
260856_at	AT1G21910.1	| Symbols: | Integrase-type DNA-binding superfamily protein | chr1:7696655-7697347 FORWARD LENGTH=231	grey	brown	Up
264157_at	AT1G65310.1	| Symbols: ATXTH17, XTH17 | xyloglucan endotransglucosylase/hydrolase 17 | chr1:24257262-24258319 FORWARD LENGTH=283	grey	brown	Up
264238_at	AT1G54740.1	| Symbols: | Protein of unknown function (DUF3049) | chr1:20430839-20431738 FORWARD LENGTH=300	grey	brown	Up
265042_at	AT1G04040.1	| Symbols: | HAD superfamily, subfamily IIIB acid phosphatase | chr1:1042564-1043819 REVERSE LENGTH=272	grey	brown	Up
265387_at	AT2G20670.1	| Symbols: | Protein of unknown function (DUF506) | chr2:8912163-8913472 REVERSE LENGTH=295	grey	brown	Down
266419_at	AT2G38760.1	| Symbols: ANNAT3, ANN3 | annexin 3 | chr2:16201086-16202490 FORWARD LENGTH=322	grey	brown	Down
266578_at	AT2G23910.1	| Symbols: | NAD(P)-binding Rossmann-fold superfamily protein | chr2:10177902-10179789 FORWARD LENGTH=305	grey	brown	Down
267523_at	AT2G30600.5	| Symbols: | BTB/POZ domain-containing protein | chr2:13037410-13041475 FORWARD LENGTH=856	grey	brown	Up
244999_at	ATCG00190.1	| Symbols: RPOB | RNA polymerase subunit beta | chrC:23111-26329 REVERSE LENGTH=1073	grey	darkorange	Down
245005_at	ATCG00330.1	| Symbols: RPS14 | chloroplast ribosomal protein S14 | chrC:36938-37240 REVERSE LENGTH=101	grey	darkorange	Down
267147_at	AT2G38240.1	| Symbols: | 2-oxoglutarate (2OG) and Fe(II)-dependent oxygenase superfamily protein | chr2:16012723-16014666 REVERSE LENGTH=354	grey	darkred	Down
258189_at	AT3G17860.1	| Symbols: JAZ3, JAI3, TIFY6B | jasmonate-zim-domain protein 3 | chr3:6119968-6122691 FORWARD LENGTH=353	grey	greenyellow	Down
260556_at	AT2G43620.1	| Symbols: | Chitinase family protein | chr2:18093954-18095025 REVERSE LENGTH=284	grey	greenyellow	Down
265680_at	AT2G32150.1	| Symbols: | Haloacid dehalogenase-like hydrolase (HAD) superfamily protein | chr2:13659095-13660531 FORWARD LENGTH=264	grey	greenyellow	Down
264436_at	AT1G10370.1	| Symbols: GST30, ATGSTU17, GST30B, ERD9 | Glutathione S-transferase family protein | chr1:3397274-3398273 REVERSE LENGTH=228	grey	grey	Down
262826_at	AT1G13080.1	| Symbols: CYP71B2 | cytochrome P450, family 71, subfamily B, polypeptide 2 | chr1:4459212-4460807 FORWARD LENGTH=503	grey	grey60	Up
248138_at	AT5G54960.1	| Symbols: PDC2 | pyruvate decarboxylase-2 | chr5:22310858-22312681 REVERSE LENGTH=608	grey	lightcyan	Down
249741_at	AT5G24470.1	| Symbols: APRR5, PRR5 | pseudo-response regulator 5 | chr5:8356204-8358873 REVERSE LENGTH=668	grey	lightcyan	Down
250665_at	AT5G06980.1	| Symbols: | unknown protein; BEST Arabidopsis thaliana protein match is: unknown protein (TAIR:AT3G12320.1); Has 30201 Blast hits to 17322 proteins in 780 species: Archae - 12; Bacteria - 1396; Metazoa - 17338; Fungi - 3422; Plants - 5037; Viruses - 0; O	grey	lightcyan	Down
251665_at	AT3G57040.1	| Symbols: ARR9, ATRR4 | response regulator 9 | chr3:21110059-21111228 FORWARD LENGTH=235	grey	lightcyan	Up
253322_at	AT4G33980.2	| Symbols: | FUNCTIONS IN: molecular_function unknown; INVOLVED IN: response to karrikin; LOCATED IN: cellular_component unknown; EXPRESSED IN: 24 plant structures; EXPRESSED DURING: 15 growth stages; BEST Arabidopsis thaliana protein match is: cold regul	grey	lightcyan	Down
253581_at	AT4G30660.2	| Symbols: | Low temperature and salt responsive protein family | chr4:14955470-14955944 FORWARD LENGTH=75	grey	lightcyan	Down
253627_at	AT4G30650.1	| Symbols: | Low temperature and salt responsive protein family | chr4:14954403-14954698 FORWARD LENGTH=74	grey	lightcyan	Down
256548_at	AT3G14770.1	| Symbols: SWEET2, AtSWEET2 | Nodulin MtN3 family protein | chr3:4957787-4959202 REVERSE LENGTH=237	grey	lightcyan	Up
263412_at	AT5G59910.1	| Symbols: HTB4 | Histone superfamily protein | chr5:24127206-24127658 FORWARD LENGTH=151	grey	lightcyan	Up
265478_at	AT2G15890.1	| Symbols: MEE14 | maternal effect embryo arrest 14 | chr2:6921196-6921978 REVERSE LENGTH=204	grey	lightcyan	Down
267461_at	AT2G33830.1	| Symbols: | Dormancy/auxin associated family protein | chr2:14309768-14310286 REVERSE LENGTH=107	grey	lightcyan	Down
249071_at	AT5G44050.1	| Symbols: | MATE efflux family protein | chr5:17722484-17726209 FORWARD LENGTH=492	grey	magenta	Down
253859_at	AT4G27657.1	| Symbols: | unknown protein; FUNCTIONS IN: molecular_function unknown; INVOLVED IN: biological_process unknown; LOCATED IN: endomembrane system; EXPRESSED IN: 15 plant structures; EXPRESSED DURING: 9 growth stages; BEST Arabidopsis thaliana protein match	grey	magenta	Down
260287_at	AT1G80440.1	| Symbols: | Galactose oxidase/kelch repeat superfamily protein | chr1:30241763-30242827 FORWARD LENGTH=355	grey	magenta	Down
263800_at	AT2G24600.2	| Symbols: | Ankyrin repeat family protein | chr2:10452430-10454414 REVERSE LENGTH=549	grey	magenta	Down
257382_at	AT2G40750.1	| Symbols: WRKY54, ATWRKY54 | WRKY DNA-binding protein 54 | chr2:17000636-17002354 REVERSE LENGTH=347	grey	midnightblue	Up
260753_at	AT1G49230.1	| Symbols: | RING/U-box superfamily protein | chr1:18209320-18209979 FORWARD LENGTH=220	grey	midnightblue	Up
249719_at	AT5G35735.1	| Symbols: | Auxin-responsive family protein | chr5:13900913-13902934 REVERSE LENGTH=405	grey	orange	Down
245038_at	AT2G26560.1	| Symbols: PLP2, PLA IIA, PLA2A | phospholipase A 2A | chr2:11293912-11295708 REVERSE LENGTH=408	grey	purple	Down
245463_at	AT4G17030.1	| Symbols: ATEXLB1, EXPR, AT-EXPR, ATEXPR1, ATHEXP BETA 3.1, EXLB1 | expansin-like B1 | chr4:9581817-9583181 REVERSE LENGTH=251	grey	purple	Down
245734_at	AT1G73480.1	| Symbols: | alpha/beta-Hydrolases superfamily protein | chr1:27629266-27632486 FORWARD LENGTH=464	grey	purple	Down
246831_at	AT5G26340.1	| Symbols: MSS1, STP13, ATSTP13 | Major facilitator superfamily protein | chr5:9243851-9246994 REVERSE LENGTH=527	grey	purple	Down
247406_at	AT5G62920.1	| Symbols: ARR6 | response regulator 6 | chr5:25252745-25254158 REVERSE LENGTH=187	grey	purple	Up
247882_at	AT5G57785.1	| Symbols: | unknown protein; Has 30201 Blast hits to 17322 proteins in 780 species: Archae - 12; Bacteria - 1396; Metazoa - 17338; Fungi - 3422; Plants - 5037; Viruses - 0; Other Eukaryotes - 2996 (source: NCBI BLink). | chr5:23409105-23409326 REVERSE LE	grey	purple	Up
249769_at	AT5G24120.1	| Symbols: SIGE, SIG5, ATSIG5 | sigma factor E | chr5:8157794-8159746 REVERSE LENGTH=518	grey	purple	Down
250971_at	AT5G02810.1	| Symbols: PRR7, APRR7 | pseudo-response regulator 7 | chr5:638283-641461 REVERSE LENGTH=728	grey	purple	Down
252414_at	AT3G47420.1	| Symbols: ATPS3, PS3 | phosphate starvation-induced gene 3 | chr3:17472541-17474209 REVERSE LENGTH=524	grey	purple	Down
252429_at	AT3G47500.1	| Symbols: CDF3 | cycling DOF factor 3 | chr3:17504276-17505964 REVERSE LENGTH=449	grey	purple	Down
254066_at	AT4G25480.1	| Symbols: DREB1A, CBF3, ATCBF3 | dehydration response element B1A | chr4:13018353-13019003 REVERSE LENGTH=217	grey	purple	Down
256300_at	AT1G69490.1	| Symbols: NAP, ANAC029, ATNAP | NAC-like, activated by AP3/PI | chr1:26122233-26123222 FORWARD LENGTH=269	grey	purple	Down
264787_at	AT2G17840.1	| Symbols: ERD7 | Senescence/dehydration-associated protein-related | chr2:7755923-7757798 REVERSE LENGTH=453	grey	purple	Down
267595_at	AT2G32990.1	| Symbols: AtGH9B8, GH9B8 | glycosyl hydrolase 9B8 | chr2:14003361-14005844 FORWARD LENGTH=526	grey	purple	Down
263931_at	AT2G36220.1	| Symbols: | unknown protein; BEST Arabidopsis thaliana protein match is: unknown protein (TAIR:AT3G52710.1); Has 74 Blast hits to 74 proteins in 10 species: Archae - 0; Bacteria - 0; Metazoa - 0; Fungi - 0; Plants - 74; Viruses - 0; Other Eukaryotes - 0	grey	royalblue	Down
251060_at	AT5G01820.1	| Symbols: ATSR1, SnRK3.15, CIPK14, ATCIPK14, SR1 | serine/threonine protein kinase 1 | chr5:313423-314751 REVERSE LENGTH=443	grey	salmon	Down
261825_at	AT1G11545.1	| Symbols: XTH8 | xyloglucan endotransglucosylase/hydrolase 8 | chr1:3878689-3880286 REVERSE LENGTH=306	grey	salmon	Up
245264_at	AT4G17245.1	| Symbols: | RING/U-box superfamily protein | chr4:9669383-9669883 FORWARD LENGTH=167	turquoise	black	Up
247252_at	AT5G64770.1	| Symbols: RGF9 | Encodes a root meristem growth factor (RGF). Belongs to a family of functionally redundant homologous peptides that are secreted, tyrosine-sulfated, and expressed mainly in the stem cell area and the innermost layer of central columella	turquoise	black	Up
247280_at	AT5G64260.1	| Symbols: EXL2 | EXORDIUM like 2 | chr5:25703980-25704897 FORWARD LENGTH=306	turquoise	black	Down
248764_at	AT5G47640.1	| Symbols: NF-YB2 | nuclear factor Y, subunit B2 | chr5:19309414-19309986 FORWARD LENGTH=191	turquoise	black	Down
249052_at	AT5G44420.1	| Symbols: PDF1.2, PDF1.2A, LCR77 | plant defensin 1.2 | chr5:17907216-17907550 REVERSE LENGTH=81	turquoise	black	Up
251770_at	AT3G55970.1	| Symbols: ATJRG21, JRG21 | jasmonate-regulated gene 21 | chr3:20766970-20769264 REVERSE LENGTH=364	turquoise	black	Down
252092_at	AT3G51420.1	| Symbols: SSL4, ATSSL4 | strictosidine synthase-like 4 | chr3:19084082-19085451 FORWARD LENGTH=371	turquoise	black	Up
252983_at	AT4G37980.1	| Symbols: ELI3-1, ELI3, ATCAD7, CAD7 | elicitor-activated gene 3-1 | chr4:17852670-17854302 FORWARD LENGTH=358	turquoise	black	Down
253298_at	AT4G33560.1	| Symbols: | Wound-responsive family protein | chr4:16135465-16135752 FORWARD LENGTH=96	turquoise	black	Up
253421_at	AT4G32340.1	| Symbols: | Tetratricopeptide repeat (TPR)-like superfamily protein | chr4:15612741-15614219 REVERSE LENGTH=239	turquoise	black	Up
254460_at	AT4G21210.1	| Symbols: ATRP1, RP1 | PPDK regulatory protein | chr4:11307002-11308587 FORWARD LENGTH=404	turquoise	black	Up
255331_at	AT4G04330.1	| Symbols: | Chaperonin-like RbcX protein | chr4:2116700-2118563 REVERSE LENGTH=175	turquoise	black	Down
255786_at	AT1G19670.1	| Symbols: ATCLH1, CORI1, ATHCOR1, CLH1 | chlorophyllase 1 | chr1:6803796-6804923 REVERSE LENGTH=325	turquoise	black	Up
256168_at	AT1G51805.1	| Symbols: | Leucine-rich repeat protein kinase family protein | chr1:19221187-19225590 REVERSE LENGTH=885	turquoise	black	Up
256321_at	AT1G55020.1	| Symbols: LOX1, ATLOX1 | lipoxygenase 1 | chr1:20525798-20530143 FORWARD LENGTH=860	turquoise	black	Down
256577_at	AT3G28220.1	| Symbols: | TRAF-like family protein | chr3:10524420-10526497 FORWARD LENGTH=371	turquoise	black	Down
257365_x_at	AT2G26020.1	| Symbols: PDF1.2b | plant defensin 1.2b | chr2:11089281-11089597 FORWARD LENGTH=81	turquoise	black	Up
258181_at	AT3G21670.1	| Symbols: | Major facilitator superfamily protein | chr3:7626942-7628954 REVERSE LENGTH=591	turquoise	black	Down
258930_at	AT3G10040.1	| Symbols: | sequence-specific DNA binding transcription factors | chr3:3096580-3097875 REVERSE LENGTH=432	turquoise	black	Up
259751_at	AT1G71030.1	| Symbols: ATMYBL2, MYBL2 | MYB-like 2 | chr1:26795383-26796226 REVERSE LENGTH=196	turquoise	black	Down
262603_at	AT1G15380.2	| Symbols: | Lactoylglutathione lyase / glyoxalase I family protein | chr1:5290955-5292287 FORWARD LENGTH=175	turquoise	black	Up
262626_at	AT1G06430.1	| Symbols: FTSH8 | FTSH protease 8 | chr1:1960214-1962525 REVERSE LENGTH=686	turquoise	black	Down
263836_at	AT2G40330.1	| Symbols: PYL6, RCAR9 | PYR1-like 6 | chr2:16845177-16845824 REVERSE LENGTH=216	turquoise	black	Up
265053_at	AT1G52000.1	| Symbols: | Mannose-binding lectin superfamily protein | chr1:19333352-19335700 REVERSE LENGTH=731	turquoise	black	Down
265501_at	AT2G15490.1	| Symbols: UGT73B4 | UDP-glycosyltransferase 73B4 | chr2:6761750-6763398 FORWARD LENGTH=485	turquoise	black	Down
265611_at	AT2G25510.1	| Symbols: | unknown protein; Has 2 Blast hits to 2 proteins in 1 species: Archae - 0; Bacteria - 0; Metazoa - 0; Fungi - 0; Plants - 2; Viruses - 0; Other Eukaryotes - 0 (source: NCBI BLink). | chr2:10856772-10857083 FORWARD LENGTH=104	turquoise	black	Up
245275_at	AT4G15210.1	| Symbols: ATBETA-AMY, AT-BETA-AMY, RAM1, BMY1, BAM5 | beta-amylase 5 | chr4:8666734-8669357 REVERSE LENGTH=499	turquoise	blue	Down
247600_at	AT5G60890.1	| Symbols: ATMYB34, ATR1, MYB34 | myb domain protein 34 | chr5:24495029-24496220 FORWARD LENGTH=296	turquoise	blue	Up
247696_at	AT5G59780.3	| Symbols: MYB59, ATMYB59-3 | myb domain protein 59 | chr5:24082425-24083350 REVERSE LENGTH=236	turquoise	blue	Up
249208_at	AT5G42650.1	| Symbols: AOS, CYP74A, DDE2 | allene oxide synthase | chr5:17097803-17099359 REVERSE LENGTH=519	turquoise	blue	Down
249867_at	AT5G23020.1	| Symbols: MAM-L, MAM3, IMS2 | 2-isopropylmalate synthase 2 | chr5:7718203-7721634 FORWARD LENGTH=504	turquoise	blue	Down
250832_at	AT5G04950.1	| Symbols: NAS1, ATNAS1 | nicotianamine synthase 1 | chr5:1457876-1458838 REVERSE LENGTH=321	turquoise	blue	Up
251304_at	AT3G61990.1	| Symbols: OMTF3 | S-adenosyl-L-methionine-dependent methyltransferases superfamily protein | chr3:22957318-22958910 REVERSE LENGTH=291	turquoise	blue	Down
252183_at	AT3G50740.1	| Symbols: UGT72E1 | UDP-glucosyl transferase 72E1 | chr3:18855348-18856811 REVERSE LENGTH=488	turquoise	blue	Up
252534_at	AT3G46130.1	| Symbols: ATMYB48, ATMYB48-3, MYB48 | myb domain protein 48 | chr3:16945433-16946376 FORWARD LENGTH=257	turquoise	blue	Up
252607_at	AT3G44990.1	| Symbols: XTR8, ATXTR8, XTH31 | xyloglucan endo-transglycosylase-related 8 | chr3:16447280-16448678 REVERSE LENGTH=294	turquoise	blue	Up
252827_at	AT4G39950.1	| Symbols: CYP79B2 | cytochrome P450, family 79, subfamily B, polypeptide 2 | chr4:18525311-18527284 FORWARD LENGTH=542	turquoise	blue	Down
256145_at	AT1G48750.1	| Symbols: | Bifunctional inhibitor/lipid-transfer protein/seed storage 2S albumin superfamily protein | chr1:18036019-18036303 FORWARD LENGTH=95	turquoise	blue	Down
259272_at	AT3G01290.1	| Symbols: | SPFH/Band 7/PHB domain-containing membrane-associated protein family | chr3:88252-89356 REVERSE LENGTH=286	turquoise	blue	Up
259609_at	AT1G52410.1	| Symbols: TSA1 | TSK-associating protein 1 | chr1:19520762-19525361 FORWARD LENGTH=756	turquoise	blue	Down
259640_at	AT1G52400.3	| Symbols: BGLU18 | beta glucosidase 18 | chr1:19515250-19517930 FORWARD LENGTH=529	turquoise	blue	Down
259841_at	AT1G52200.1	| Symbols: | PLAC8 family protein | chr1:19442271-19443407 REVERSE LENGTH=191	turquoise	blue	Up
261927_at	AT1G22500.1	| Symbols: | RING/U-box superfamily protein | chr1:7949581-7950726 FORWARD LENGTH=382	turquoise	blue	Up
263161_at	AT1G54020.2	| Symbols: | GDSL-like Lipase/Acylhydrolase superfamily protein | chr1:20161805-20163706 REVERSE LENGTH=373	turquoise	blue	Down
264052_at	AT2G22330.1	| Symbols: CYP79B3 | cytochrome P450, family 79, subfamily B, polypeptide 3 | chr2:9488601-9490983 FORWARD LENGTH=544	turquoise	blue	Up
264998_at	AT1G67330.1	| Symbols: | Protein of unknown function (DUF579) | chr1:25214118-25214993 FORWARD LENGTH=292	turquoise	blue	Up
265471_at	AT2G37130.1	| Symbols: | Peroxidase superfamily protein | chr2:15598225-15600004 REVERSE LENGTH=328	turquoise	blue	Up
265481_at	AT2G15960.1	| Symbols: | unknown protein; Has 14 Blast hits to 14 proteins in 5 species: Archae - 0; Bacteria - 0; Metazoa - 0; Fungi - 0; Plants - 14; Viruses - 0; Other Eukaryotes - 0 (source: NCBI BLink). | chr2:6947353-6947586 FORWARD LENGTH=78	turquoise	blue	Down
265586_at	AT2G19990.1	| Symbols: PR-1-LIKE | pathogenesis-related protein-1-like | chr2:8630065-8630595 REVERSE LENGTH=177	turquoise	blue	Up
266989_at	AT2G39330.1	| Symbols: JAL23 | jacalin-related lectin 23 | chr2:16419787-16421573 REVERSE LENGTH=460	turquoise	blue	Down
267612_at	AT2G26690.1	| Symbols: | Major facilitator superfamily protein | chr2:11347347-11350916 REVERSE LENGTH=578	turquoise	blue	Down
245253_at	AT4G15440.1	| Symbols: HPL1, CYP74B2 | hydroperoxide lyase 1 | chr4:8835869-8838462 FORWARD LENGTH=385	turquoise	brown	Down
245267_at	AT4G14060.1	| Symbols: | Polyketide cyclase/dehydrase and lipid transport superfamily protein | chr4:8107405-8108158 FORWARD LENGTH=152	turquoise	brown	Up
245382_at	AT4G17800.1	| Symbols: | Predicted AT-hook DNA-binding family protein | chr4:9895549-9896427 REVERSE LENGTH=293	turquoise	brown	Up
245736_at	AT1G73330.1	| Symbols: ATDR4, DR4 | drought-repressed 4 | chr1:27569022-27569651 REVERSE LENGTH=210	turquoise	brown	Down
245794_at	AT1G32170.1	| Symbols: XTR4, XTH30 | xyloglucan endotransglucosylase/hydrolase 30 | chr1:11575434-11577776 FORWARD LENGTH=344	turquoise	brown	Up
245889_at	AT5G09480.1	| Symbols: | hydroxyproline-rich glycoprotein family protein | chr5:2951181-2951615 REVERSE LENGTH=145	turquoise	brown	Up
246142_at	AT5G19970.1	| Symbols: | unknown protein; Has 1807 Blast hits to 1807 proteins in 277 species: Archae - 0; Bacteria - 0; Metazoa - 736; Fungi - 347; Plants - 385; Viruses - 0; Other Eukaryotes - 339 (source: NCBI BLink). | chr5:6747550-6748641 FORWARD LENGTH=364	turquoise	brown	Up
246310_at	AT3G51895.1	| Symbols: SULTR3;1, AST12 | sulfate transporter 3;1 | chr3:19251503-19255677 REVERSE LENGTH=659	turquoise	brown	Down
247327_at	AT5G64120.1	| Symbols: | Peroxidase superfamily protein | chr5:25659551-25660946 REVERSE LENGTH=329	turquoise	brown	Up
248252_at	AT5G53250.1	| Symbols: AGP22, ATAGP22 | arabinogalactan protein 22 | chr5:21603715-21604007 FORWARD LENGTH=64	turquoise	brown	Up
249227_at	AT5G42180.1	| Symbols: | Peroxidase superfamily protein | chr5:16852702-16854021 FORWARD LENGTH=318	turquoise	brown	Up
249599_at	AT5G37990.1	| Symbols: | S-adenosyl-L-methionine-dependent methyltransferases superfamily protein | chr5:15133867-15135448 REVERSE LENGTH=406	turquoise	brown	Up
249765_at	AT5G24030.1	| Symbols: SLAH3 | SLAC1 homologue 3 | chr5:8118618-8120993 REVERSE LENGTH=636	turquoise	brown	Down
250777_at	AT5G05440.1	| Symbols: PYL5, RCAR8 | Polyketide cyclase/dehydrase and lipid transport superfamily protein | chr5:1609374-1609985 FORWARD LENGTH=204	turquoise	brown	Up
250960_at	AT5G02940.1	| Symbols: | Protein of unknown function (DUF1012) | chr5:684671-689674 REVERSE LENGTH=814	turquoise	brown	Up
251942_at	AT3G53480.1	| Symbols: PIS1, PDR9, ATPDR9, ABCG37 | pleiotropic drug resistance 9 | chr3:19825366-19831644 FORWARD LENGTH=1451	turquoise	brown	Up
252081_at	AT3G51910.1	| Symbols: AT-HSFA7A, HSFA7A | heat shock transcription factor A7A | chr3:19265294-19266619 FORWARD LENGTH=273	turquoise	brown	Up
252220_at	AT3G49940.1	| Symbols: LBD38 | LOB domain-containing protein 38 | chr3:18514465-18515302 FORWARD LENGTH=248	turquoise	brown	Up
253043_at	AT4G37540.1	| Symbols: LBD39 | LOB domain-containing protein 39 | chr4:17639649-17640509 REVERSE LENGTH=241	turquoise	brown	Up
253061_at	AT4G37610.1	| Symbols: BT5 | BTB and TAZ domain protein 5 | chr4:17670606-17671992 REVERSE LENGTH=369	turquoise	brown	Up
253301_at	AT4G33720.1	| Symbols: | CAP (Cysteine-rich secretory proteins, Antigen 5, and Pathogenesis-related 1 protein) superfamily protein | chr4:16182813-16183304 FORWARD LENGTH=164	turquoise	brown	Up
253510_at	AT4G31730.1	| Symbols: GDU1 | glutamine dumper 1 | chr4:15361207-15361683 FORWARD LENGTH=159	turquoise	brown	Up
253608_at	AT4G30290.1	| Symbols: ATXTH19, XTH19 | xyloglucan endotransglucosylase/hydrolase 19 | chr4:14828954-14829965 REVERSE LENGTH=278	turquoise	brown	Down
253628_at	AT4G30280.1	| Symbols: ATXTH18, XTH18 | xyloglucan endotransglucosylase/hydrolase 18 | chr4:14825958-14826998 REVERSE LENGTH=283	turquoise	brown	Down
253660_at	AT4G30140.1	| Symbols: CDEF1 | GDSL-like Lipase/Acylhydrolase superfamily protein | chr4:14738603-14740548 REVERSE LENGTH=349	turquoise	brown	Up
253720_at	AT4G29270.1	| Symbols: | HAD superfamily, subfamily IIIB acid phosphatase | chr4:14423797-14424848 REVERSE LENGTH=257	turquoise	brown	Up
253874_at	AT4G27450.1	| Symbols: | Aluminium induced protein with YGL and LRDR motifs | chr4:13727665-13728683 REVERSE LENGTH=251	turquoise	brown	Up
254232_at	AT4G23600.1	| Symbols: CORI3, JR2 | Tyrosine transaminase family protein | chr4:12310657-12312885 FORWARD LENGTH=423	turquoise	brown	Down
254326_at	AT4G22610.1	| Symbols: | Bifunctional inhibitor/lipid-transfer protein/seed storage 2S albumin superfamily protein | chr4:11902165-11902533 REVERSE LENGTH=123	turquoise	brown	Down
254907_at	AT4G11190.1	| Symbols: | Disease resistance-responsive (dirigent-like protein) family protein | chr4:6826682-6827236 FORWARD LENGTH=185	turquoise	brown	Up
254914_at	AT4G11290.1	| Symbols: | Peroxidase superfamily protein | chr4:6869993-6871476 FORWARD LENGTH=327	turquoise	brown	Up
255604_at	AT4G01080.1	| Symbols: TBL26 | TRICHOME BIREFRINGENCE-LIKE 26 | chr4:466626-468275 REVERSE LENGTH=443	turquoise	brown	Down
255795_at	AT2G33380.1	| Symbols: RD20, CLO-3 | Caleosin-related family protein | chr2:14144984-14146374 REVERSE LENGTH=237	turquoise	brown	Down
255904_at	AT1G17860.1	| Symbols: | Kunitz family trypsin and protease inhibitor protein | chr1:6149343-6149933 FORWARD LENGTH=197	turquoise	brown	Up
256736_at	AT3G29410.1	| Symbols: | Terpenoid cyclases/Protein prenyltransferases superfamily protein | chr3:11302574-11305060 REVERSE LENGTH=604	turquoise	brown	Up
256774_at	AT3G13760.1	| Symbols: | Cysteine/Histidine-rich C1 domain family protein | chr3:4517517-4519475 FORWARD LENGTH=653	turquoise	brown	Up
257216_at	AT3G14990.1	| Symbols: | Class I glutamine amidotransferase-like superfamily protein | chr3:5047510-5049621 FORWARD LENGTH=393	turquoise	brown	Down
257798_at	AT3G15950.1	| Symbols: NAI2 | DNA topoisomerase-related | chr3:5397783-5402610 REVERSE LENGTH=773	turquoise	brown	Up
257823_at	AT3G25190.1	| Symbols: | Vacuolar iron transporter (VIT) family protein | chr3:9174505-9175614 FORWARD LENGTH=220	turquoise	brown	Up
257952_at	AT3G21770.1	| Symbols: | Peroxidase superfamily protein | chr3:7673345-7674661 FORWARD LENGTH=330	turquoise	brown	Up
258080_at	AT3G25930.1	| Symbols: | Adenine nucleotide alpha hydrolases-like superfamily protein | chr3:9493032-9493871 REVERSE LENGTH=155	turquoise	brown	Up
258184_at	AT3G21510.1	| Symbols: AHP1 | histidine-containing phosphotransmitter 1 | chr3:7578432-7579537 REVERSE LENGTH=155	turquoise	brown	Down
259036_at	AT3G09220.1	| Symbols: LAC7 | laccase 7 | chr3:2827434-2830477 REVERSE LENGTH=568	turquoise	brown	Up
259276_at	AT3G01190.1	| Symbols: | Peroxidase superfamily protein | chr3:67236-68477 REVERSE LENGTH=322	turquoise	brown	Up
259327_at	AT3G16460.2	| Symbols: | Mannose-binding lectin superfamily protein | chr3:5593029-5595522 FORWARD LENGTH=706	turquoise	brown	Up
259365_at	AT1G13300.1	| Symbols: HRS1 | myb-like transcription factor family protein | chr1:4556977-4558591 FORWARD LENGTH=345	turquoise	brown	Up
259384_at	AT3G16450.3	| Symbols: | Mannose-binding lectin superfamily protein | chr3:5588593-5589792 FORWARD LENGTH=301	turquoise	brown	Up
259596_at	AT1G28130.1	| Symbols: GH3.17 | Auxin-responsive GH3 family protein | chr1:9825431-9827883 FORWARD LENGTH=610	turquoise	brown	Up
260203_at	AT1G52890.1	| Symbols: ANAC019, NAC019 | NAC domain containing protein 19 | chr1:19697292-19698444 REVERSE LENGTH=318	turquoise	brown	Down
260234_at	AT1G74460.1	| Symbols: | GDSL-like Lipase/Acylhydrolase superfamily protein | chr1:27988150-27989765 REVERSE LENGTH=367	turquoise	brown	Up
260408_at	AT1G69880.1	| Symbols: ATH8, TH8 | thioredoxin H-type 8 | chr1:26321540-26322794 FORWARD LENGTH=149	turquoise	brown	Down
260410_at	AT1G69870.1	| Symbols: NRT1.7 | nitrate transporter 1.7 | chr1:26316208-26320097 FORWARD LENGTH=621	turquoise	brown	Down
260475_at	AT1G11080.2	| Symbols: scpl31 | serine carboxypeptidase-like 31 | chr1:3694809-3697759 REVERSE LENGTH=496	turquoise	brown	Up
260549_at	AT2G43535.1	| Symbols: | Scorpion toxin-like knottin superfamily protein | chr2:18071130-18071560 FORWARD LENGTH=98	turquoise	brown	Up
260693_at	AT1G32450.1	| Symbols: NRT1.5 | nitrate transporter 1.5 | chr1:11715337-11719807 REVERSE LENGTH=615	turquoise	brown	Down
261023_at	AT1G12200.1	| Symbols: | Flavin-binding monooxygenase family protein | chr1:4137627-4139835 FORWARD LENGTH=466	turquoise	brown	Down
261459_at	AT1G21100.1	| Symbols: | O-methyltransferase family protein | chr1:7386991-7388318 REVERSE LENGTH=374	turquoise	brown	Up
261826_at	AT1G11580.1	| Symbols: ATPMEPCRA, PMEPCRA | methylesterase PCR A | chr1:3888730-3890649 FORWARD LENGTH=558	turquoise	brown	Up
262133_at	AT1G78000.2	| Symbols: SULTR1;2, SEL1 | sulfate transporter 1;2 | chr1:29329889-29332877 FORWARD LENGTH=654	turquoise	brown	Down
262349_at	AT2G48130.1	| Symbols: | Bifunctional inhibitor/lipid-transfer protein/seed storage 2S albumin superfamily protein | chr2:19685263-19685977 REVERSE LENGTH=184	turquoise	brown	Up
262388_at	AT1G49320.1	| Symbols: ATUSPL1, USPL1 | unknown seed protein like 1 | chr1:18246441-18247817 FORWARD LENGTH=281	turquoise	brown	Up
263174_at	AT1G54040.2	| Symbols: ESP, TASTY | epithiospecifier protein | chr1:20170995-20173885 REVERSE LENGTH=342	turquoise	brown	Down
263228_at	AT1G30700.1	| Symbols: | FAD-binding Berberine family protein | chr1:10892623-10894437 FORWARD LENGTH=528	turquoise	brown	Down
263497_at	AT2G42540.2	| Symbols: COR15A, COR15 | cold-regulated 15a | chr2:17711241-17711966 REVERSE LENGTH=140	turquoise	brown	Down
264577_at	AT1G05260.1	| Symbols: RCI3, RCI3A | Peroxidase superfamily protein | chr1:1529827-1531271 FORWARD LENGTH=327	turquoise	brown	Up
265067_at	AT1G03850.2	| Symbols: | Glutaredoxin family protein | chr1:977233-977685 REVERSE LENGTH=151	turquoise	brown	Up
266222_at	AT2G28780.1	| Symbols: | unknown protein; INVOLVED IN: biological_process unknown; LOCATED IN: mitochondrion; EXPRESSED IN: inflorescence meristem, root, flower; EXPRESSED DURING: petal differentiation and expansion stage; CONTAINS InterPro DOMAIN/s: Protein of unkno	turquoise	brown	Up
266693_at	AT2G19800.1	| Symbols: MIOX2 | myo-inositol oxygenase 2 | chr2:8531106-8533354 REVERSE LENGTH=318	turquoise	brown	Down
266967_at	AT2G39530.1	| Symbols: | Uncharacterised protein family (UPF0497) | chr2:16498659-16499401 REVERSE LENGTH=179	turquoise	brown	Up
267307_at	AT2G30210.1	| Symbols: LAC3 | laccase 3 | chr2:12887735-12889827 REVERSE LENGTH=571	turquoise	brown	Up
267425_at	AT2G34810.1	| Symbols: | FAD-binding Berberine family protein | chr2:14685292-14686914 FORWARD LENGTH=541	turquoise	brown	Down
254850_at	AT4G12000.1	| Symbols: | SNARE associated Golgi protein family | chr4:7193527-7194942 REVERSE LENGTH=307	turquoise	cyan	Up
245010_at	ATCG00420.1	| Symbols: NDHJ | NADH dehydrogenase subunit J | chrC:48677-49153 REVERSE LENGTH=159	turquoise	darkorange	Up
257643_at	AT3G25730.1	| Symbols: EDF3 | ethylene response DNA binding factor 3 | chr3:9396505-9397506 FORWARD LENGTH=334	turquoise	darkred	Down
264280_at	AT1G61820.1	| Symbols: BGLU46 | beta glucosidase 46 | chr1:22835452-22838444 FORWARD LENGTH=517	turquoise	darkred	Down
264527_at	AT1G30760.1	| Symbols: | FAD-binding Berberine family protein | chr1:10918321-10920441 FORWARD LENGTH=535	turquoise	darkred	Down
265122_at	AT1G62540.1	| Symbols: FMO GS-OX2 | flavin-monooxygenase glucosinolate S-oxygenase 2 | chr1:23151870-23155427 FORWARD LENGTH=458	turquoise	darkturquoise	Down
248199_at	AT5G54170.1	| Symbols: | Polyketide cyclase/dehydrase and lipid transport superfamily protein | chr5:21985056-21987039 REVERSE LENGTH=450	turquoise	greenyellow	Down
260429_at	AT1G72450.1	| Symbols: JAZ6, TIFY11B | jasmonate-zim-domain protein 6 | chr1:27274336-27276136 REVERSE LENGTH=270	turquoise	greenyellow	Down
266299_at	AT2G29450.1	| Symbols: ATGSTU5, ATGSTU1, AT103-1A, GSTU5 | glutathione S-transferase tau 5 | chr2:12624774-12625566 REVERSE LENGTH=225	turquoise	greenyellow	Down
260205_at	AT1G70700.1	| Symbols: JAZ9, TIFY7 | TIFY domain/Divergent CCT motif family protein | chr1:26654951-26656804 FORWARD LENGTH=268	turquoise	grey	Down
249800_at	AT5G23660.1	| Symbols: MTN3, SWEET12, AtSWEET12 | homolog of Medicago truncatula MTN3 | chr5:7971936-7973796 REVERSE LENGTH=286	turquoise	grey60	Down
250690_at	AT5G06530.1	| Symbols: | ABC-2 type transporter family protein | chr5:1990060-1994605 REVERSE LENGTH=752	turquoise	grey60	Down
252502_at	AT3G46900.1	| Symbols: COPT2 | copper transporter 2 | chr3:17268887-17269363 FORWARD LENGTH=159	turquoise	grey60	Up
259275_at	AT3G01060.1	| Symbols: | unknown protein; Has 640 Blast hits to 638 proteins in 201 species: Archae - 0; Bacteria - 293; Metazoa - 0; Fungi - 71; Plants - 72; Viruses - 0; Other Eukaryotes - 204 (source: NCBI BLink). | chr3:16831-18782 REVERSE LENGTH=456	turquoise	grey60	Up
262912_at	AT1G59740.1	| Symbols: | Major facilitator superfamily protein | chr1:21968227-21972312 FORWARD LENGTH=592	turquoise	grey60	Down
245319_at	AT4G16146.1	| Symbols: | cAMP-regulated phosphoprotein 19-related protein | chr4:9142663-9144356 REVERSE LENGTH=103	turquoise	lightcyan	Down
247013_at	AT5G67480.2	| Symbols: BT4 | BTB and TAZ domain protein 4 | chr5:26931055-26932529 REVERSE LENGTH=384	turquoise	lightcyan	Down
249850_at	AT5G23240.1	| Symbols: | DNAJ heat shock N-terminal domain-containing protein | chr5:7826857-7828534 REVERSE LENGTH=466	turquoise	lightcyan	Down
253215_at	AT4G34950.1	| Symbols: | Major facilitator superfamily protein | chr4:16642544-16644759 REVERSE LENGTH=568	turquoise	lightcyan	Up
263495_at	AT2G42530.1	| Symbols: COR15B | cold regulated 15b | chr2:17709191-17709873 REVERSE LENGTH=142	turquoise	lightcyan	Down
247095_at	AT5G66400.1	| Symbols: RAB18, ATDI8 | Dehydrin family protein | chr5:26518511-26519153 REVERSE LENGTH=187	turquoise	lightyellow	Down
263935_at	AT2G35930.1	| Symbols: PUB23 | plant U-box 23 | chr2:15083101-15084336 REVERSE LENGTH=412	turquoise	magenta	Down
265327_at	AT2G18210.1	| Symbols: | unknown protein; BEST Arabidopsis thaliana protein match is: unknown protein (TAIR:AT4G36500.1); Has 50 Blast hits to 50 proteins in 7 species: Archae - 0; Bacteria - 0; Metazoa - 0; Fungi - 0; Plants - 50; Viruses - 0; Other Eukaryotes - 0 (	turquoise	magenta	Down
245265_at	AT4G14400.1	| Symbols: ACD6 | ankyrin repeat family protein | chr4:8294668-8298360 FORWARD LENGTH=671	turquoise	midnightblue	Up
245325_at	AT4G14130.1	| Symbols: XTR7, XTH15 | xyloglucan endotransglucosylase/hydrolase 15 | chr4:8137161-8138196 REVERSE LENGTH=290	turquoise	midnightblue	Up
245448_at	AT4G16860.1	| Symbols: RPP4 | Disease resistance protein (TIR-NBS-LRR class) family | chr4:9488584-9495700 REVERSE LENGTH=1148	turquoise	midnightblue	Down
247136_at	AT5G66170.3	| Symbols: STR18 | sulfurtransferase 18 | chr5:26447828-26448586 FORWARD LENGTH=137	turquoise	midnightblue	Down
252661_at	AT3G44450.1	| Symbols: | unknown protein; BEST Arabidopsis thaliana protein match is: unknown protein (TAIR:AT3G52740.1); Has 63 Blast hits to 63 proteins in 12 species: Archae - 0; Bacteria - 0; Metazoa - 0; Fungi - 0; Plants - 63; Viruses - 0; Other Eukaryotes - 0	turquoise	midnightblue	Up
253483_at	AT4G31910.1	| Symbols: | HXXXD-type acyl-transferase family protein | chr4:15441125-15443696 FORWARD LENGTH=459	turquoise	midnightblue	Up
256766_at	AT3G22231.1	| Symbols: PCC1 | pathogen and circadian controlled 1 | chr3:7846080-7846563 REVERSE LENGTH=82	turquoise	midnightblue	Up
258005_at	AT3G19390.1	| Symbols: | Granulin repeat cysteine protease family protein | chr3:6723024-6724768 FORWARD LENGTH=453	turquoise	midnightblue	Down
263073_at	AT2G17500.4	| Symbols: | Auxin efflux carrier family protein | chr2:7607063-7608990 FORWARD LENGTH=397	turquoise	midnightblue	Down
265031_at	AT1G61590.1	| Symbols: | Protein kinase superfamily protein | chr1:22723691-22726022 REVERSE LENGTH=425	turquoise	midnightblue	Up
265305_at	AT2G20340.1	| Symbols: | Pyridoxal phosphate (PLP)-dependent transferases superfamily protein | chr2:8779804-8782490 FORWARD LENGTH=491	turquoise	midnightblue	Down
265698_at	AT2G32160.3	| Symbols: | S-adenosyl-L-methionine-dependent methyltransferases superfamily protein | chr2:13662238-13666133 FORWARD LENGTH=464	turquoise	midnightblue	Up
265837_at	AT2G14560.1	| Symbols: LURP1 | Protein of unknown function (DUF567) | chr2:6214150-6215170 FORWARD LENGTH=208	turquoise	midnightblue	Up
266141_at	AT2G02120.1	| Symbols: PDF2.1, LCR70 | Scorpion toxin-like knottin superfamily protein | chr2:538319-538842 FORWARD LENGTH=78	turquoise	midnightblue	Down
267178_at	AT2G37750.1	| Symbols: | unknown protein; Has 21 Blast hits to 21 proteins in 7 species: Archae - 0; Bacteria - 0; Metazoa - 0; Fungi - 0; Plants - 21; Viruses - 0; Other Eukaryotes - 0 (source: NCBI BLink). | chr2:15831017-15831265 FORWARD LENGTH=83	turquoise	midnightblue	Down
245528_at	AT4G15530.6	| Symbols: PPDK | pyruvate orthophosphate dikinase | chr4:8864828-8870748 REVERSE LENGTH=964	turquoise	purple	Down
246620_at	AT5G36220.1	| Symbols: CYP81D1, CYP91A1 | cytochrome p450 81d1 | chr5:14253827-14256015 REVERSE LENGTH=503	turquoise	purple	Down
247685_at	AT5G59680.1	| Symbols: | Leucine-rich repeat protein kinase family protein | chr5:24046792-24050801 FORWARD LENGTH=888	turquoise	purple	Up
247780_at	AT5G58770.1	| Symbols: | Undecaprenyl pyrophosphate synthetase family protein | chr5:23734396-23735495 FORWARD LENGTH=311	turquoise	purple	Down
250734_at	AT5G06270.1	| Symbols: | unknown protein; FUNCTIONS IN: molecular_function unknown; INVOLVED IN: biological_process unknown; LOCATED IN: chloroplast; EXPRESSED IN: 21 plant structures; EXPRESSED DURING: 11 growth stages; BEST Arabidopsis thaliana protein match is: un	turquoise	purple	Up
253697_at	AT4G29700.1	| Symbols: | Alkaline-phosphatase-like family protein | chr4:14543739-14545124 REVERSE LENGTH=462	turquoise	purple	Up
254874_at	AT4G11570.2	| Symbols: | Haloacid dehalogenase-like hydrolase (HAD) superfamily protein | chr4:7004743-7005864 FORWARD LENGTH=374	turquoise	purple	Down
256781_at	AT3G13650.1	| Symbols: | Disease resistance-responsive (dirigent-like protein) family protein | chr3:4463056-4463616 FORWARD LENGTH=187	turquoise	purple	Down
259766_at	AT1G64360.1	| Symbols: | unknown protein; Has 6 Blast hits to 6 proteins in 2 species: Archae - 0; Bacteria - 0; Metazoa - 0; Fungi - 0; Plants - 6; Viruses - 0; Other Eukaryotes - 0 (source: NCBI BLink). | chr1:23887928-23888185 FORWARD LENGTH=86	turquoise	purple	Down
259789_at	AT1G29395.1	| Symbols: COR414-TM1, COR413IM1, COR413-TM1 | COLD REGULATED 314 INNER MEMBRANE 1 | chr1:10288345-10289539 REVERSE LENGTH=226	turquoise	purple	Down
260077_at	AT1G73620.1	| Symbols: | Pathogenesis-related thaumatin superfamily protein | chr1:27681432-27682954 FORWARD LENGTH=265	turquoise	purple	Up
262113_at	AT1G02820.1	| Symbols: | Late embryogenesis abundant 3 (LEA3) family protein | chr1:623933-624304 REVERSE LENGTH=92	turquoise	purple	Down
262635_at	AT1G06570.1	| Symbols: PDS1, HPD | phytoene desaturation 1 | chr1:2012015-2013543 REVERSE LENGTH=474	turquoise	purple	Down
262978_at	AT1G75780.1	| Symbols: TUB1 | tubulin beta-1 chain | chr1:28451378-28453602 REVERSE LENGTH=448	turquoise	purple	Up
264204_at	AT1G22710.1	| Symbols: SUC2, SUT1, ATSUC2 | sucrose-proton symporter 2 | chr1:8030911-8032970 REVERSE LENGTH=513	turquoise	purple	Down
264859_at	AT1G24280.1	| Symbols: G6PD3 | glucose-6-phosphate dehydrogenase 3 | chr1:8609495-8612383 FORWARD LENGTH=600	turquoise	purple	Up
266142_at	AT2G39030.1	| Symbols: | Acyl-CoA N-acyltransferases (NAT) superfamily protein | chr2:16298260-16298946 FORWARD LENGTH=229	turquoise	purple	Down
266617_at	AT2G29670.1	| Symbols: | Tetratricopeptide repeat (TPR)-like superfamily protein | chr2:12682309-12684745 REVERSE LENGTH=537	turquoise	purple	Down
267538_at	AT2G41870.1	| Symbols: | Remorin family protein | chr2:17471119-17472519 REVERSE LENGTH=275	turquoise	purple	Down
256603_at	AT3G28270.1	| Symbols: | Protein of unknown function (DUF677) | chr3:10538725-10539849 FORWARD LENGTH=375	turquoise	salmon	Down
252712_at	AT3G43800.1	| Symbols: ATGSTU27, GSTU27 | glutathione S-transferase tau 27 | chr3:15660929-15661784 FORWARD LENGTH=228	yellow	black	Up
254667_at	AT4G18280.1	| Symbols: | glycine-rich cell wall protein-related | chr4:10104082-10104555 FORWARD LENGTH=158	yellow	black	Down
261957_at	AT1G64660.1	| Symbols: ATMGL, MGL | methionine gamma-lyase | chr1:24028977-24030537 FORWARD LENGTH=442	yellow	black	Down
245628_at	AT1G56650.1	| Symbols: PAP1, MYB75, SIAA1, ATMYB75 | production of anthocyanin pigment 1 | chr1:21233714-21235089 REVERSE LENGTH=249	yellow	brown	Down
249215_at	AT5G42800.1	| Symbols: DFR, TT3, M318 | dihydroflavonol 4-reductase | chr5:17164296-17165864 REVERSE LENGTH=383	yellow	brown	Down
250083_at	AT5G17220.1	| Symbols: ATGSTF12, GST26, TT19, GSTF12 | glutathione S-transferase phi 12 | chr5:5658528-5659322 FORWARD LENGTH=215	yellow	brown	Down
265066_at	AT1G03870.1	| Symbols: FLA9 | FASCICLIN-like arabinoogalactan 9 | chr1:982625-983368 REVERSE LENGTH=248	yellow	brown	Up
247723_at	AT5G59220.1	| Symbols: HAI1 | highly ABA-induced PP2C gene 1 | chr5:23894672-23896497 REVERSE LENGTH=414	yellow	cyan	Up
251272_at	AT3G61890.1	| Symbols: ATHB-12, ATHB12, HB-12 | homeobox 12 | chr3:22914346-22915239 REVERSE LENGTH=236	yellow	cyan	Up
253872_at	AT4G27410.2	| Symbols: RD26, ANAC072 | NAC (No Apical Meristem) domain transcriptional regulator superfamily protein | chr4:13707928-13709013 REVERSE LENGTH=298	yellow	cyan	Up
253994_at	AT4G26080.1	| Symbols: ABI1, AtABI1 | Protein phosphatase 2C family protein | chr4:13220231-13221828 REVERSE LENGTH=435	yellow	cyan	Up
255527_at	AT4G02360.1	| Symbols: | Protein of unknown function, DUF538 | chr4:1041179-1041643 FORWARD LENGTH=155	yellow	cyan	Down
255723_at	AT3G29575.4	| Symbols: AFP3 | ABI five binding protein 3 | chr3:11382416-11383657 REVERSE LENGTH=232	yellow	cyan	Up
256861_at	AT3G23920.1	| Symbols: BAM1, BMY7, TR-BAMY | beta-amylase 1 | chr3:8641722-8644199 FORWARD LENGTH=576	yellow	cyan	Up
259231_at	AT3G11410.1	| Symbols: ATPP2CA, AHG3, PP2CA | protein phosphatase 2CA | chr3:3584181-3585649 REVERSE LENGTH=400	yellow	cyan	Up
259705_at	AT1G77450.1	| Symbols: anac032, NAC032 | NAC domain containing protein 32 | chr1:29100029-29100981 FORWARD LENGTH=254	yellow	cyan	Up
260357_at	AT1G69260.1	| Symbols: AFP1 | ABI five binding protein | chr1:26039314-26040570 FORWARD LENGTH=346	yellow	cyan	Up
264217_at	AT1G60190.1	| Symbols: | ARM repeat superfamily protein | chr1:22198403-22200463 FORWARD LENGTH=687	yellow	cyan	Up
266170_at	AT2G39050.1	| Symbols: | hydroxyproline-rich glycoprotein family protein | chr2:16303427-16305336 FORWARD LENGTH=318	yellow	lightyellow	Down
245627_at	AT1G56600.1	| Symbols: AtGolS2, GolS2 | galactinol synthase 2 | chr1:21207620-21209291 FORWARD LENGTH=336	yellow	purple	Down
248337_at	AT5G52310.1	| Symbols: COR78, LTI78, RD29A, LTI140 | low-temperature-responsive protein 78 (LTI78) / desiccation-responsive protein 29A (RD29A) | chr5:21240929-21243326 FORWARD LENGTH=711	yellow	purple	Down
250279_at	AT5G13200.1	| Symbols: | GRAM domain family protein | chr5:4207081-4208079 FORWARD LENGTH=273	yellow	purple	Down
251644_at	AT3G57540.1	| Symbols: | Remorin family protein | chr3:21301623-21302924 REVERSE LENGTH=297	yellow	purple	Down
255433_at	AT4G03210.1	| Symbols: XTH9 | xyloglucan endotransglucosylase/hydrolase 9 | chr4:1416019-1417197 FORWARD LENGTH=291	yellow	purple	Up
257203_at	AT3G23730.1	| Symbols: XTH16 | xyloglucan endotransglucosylase/hydrolase 16 | chr3:8550222-8551248 FORWARD LENGTH=292	yellow	purple	Up
259616_at	AT1G47960.1	| Symbols: C/VIF1, ATC/VIF1 | cell wall / vacuolar inhibitor of fructosidase 1 | chr1:17681954-17683516 REVERSE LENGTH=206	yellow	purple	Down
266215_at	AT2G06850.1	| Symbols: EXGT-A1, EXT, XTH4 | xyloglucan endotransglucosylase/hydrolase 4 | chr2:2763619-2765490 FORWARD LENGTH=297	yellow	purple	Up
261077_at	AT1G07430.1	| Symbols: HAI2 | highly ABA-induced PP2C gene 2 | chr1:2281151-2282656 REVERSE LENGTH=443	yellow	salmon	Down
267034_at	AT2G38310.1	| Symbols: PYL4, RCAR10 | PYR1-like 4 | chr2:16050251-16050874 FORWARD LENGTH=208	yellow	salmon	Up
