# Supplementary material for: Comparative transcriptome meta-analysis of Arabidopsis thaliana under drought and cold stress
Source: PLoS One. 2018 Sep 7;13(9):e0203266. doi: 10.1371/journal.pone.0203266 (PMC6128483; doi:10.1371/journal.pone.0203266)
Supplement: S11 Table — (XLSX) [file pone.0203266.s011.xlsx]

## Sheet: Sheet1
Supplementary Table 11. List of significant functional terms associated with genes in different co-expression modules.
Cold								Drought
Module	GO Accession Number	Description	P value	FDR				Module	GO Accession Number	Description	P value	FDR
blue	GO:0009791	post-embryonic development	3.5e-06	0.00025				purple	GO:0043232	intracellular non-membrane-bounded organelle	4.8e-18	1e-16
blue	GO:0031974	membrane-enclosed lumen	2.7e-05	0.0012				purple	GO:0005840	ribosome	7.9e-11	1.1e-09
blue	GO:0009628	response to abiotic stimulus	4.3e-05	0.0016				purple	GO:0030312	external encapsulating structure	1.9e-10	1.7e-09
blue	GO:0031981	nuclear lumen	0.00022	0.0025				purple	GO:0005886	plasma membrane	4.6e-10	2.8e-09
blue	GO:0043233	organelle lumen	0.00023	0.0025				purple	GO:0005618	cell wall	6.4e-10	3.4e-09
blue	GO:0070013	intracellular organelle lumen	0.00023	0.0025				purple	GO:0005198	structural molecule activity	1.3e-10	3.5e-09
blue	GO:0005654	nucleoplasm	0.00037	0.0033				purple	GO:0030529	ribonucleoprotein complex	2.5e-09	1.2e-08
blue	GO:0005773	vacuole	0.00077	0.0055				purple	GO:0005856	cytoskeleton	1.3e-07	5.6e-07
blue	GO:0044428	nuclear part	0.00087	0.0055				purple	GO:0032991	macromolecular complex	5e-06	1.9e-05
blue	GO:0005622	intracellular	0.0012	0.0063				purple	GO:0003774	motor activity	1.9e-06	2.7e-05
blue	GO:0005886	plasma membrane	0.0013	0.0063				purple	GO:0007049	cell cycle	5.4e-07	4e-05
blue	GO:0043231	intracellular membrane-bounded organelle	0.0043	0.016				purple	GO:0006412	translation	3.1e-06	0.00012
blue	GO:0044424	intracellular part	0.0038	0.016				purple	GO:0009058	biosynthetic process	3.4e-05	0.00063
blue	GO:0043227	membrane-bounded organelle	0.0045	0.016				purple	GO:0005829	cytosol	0.0003	0.00095
blue	GO:0043229	intracellular organelle	0.0055	0.018				purple	GO:0044422	organelle part	0.00052	0.0015
blue	GO:0043226	organelle	0.0056	0.018				purple	GO:0016301	kinase activity	0.00083	0.0077
blue	GO:0005777	peroxisome	0.0075	0.019				purple	GO:0043229	intracellular organelle	0.0043	0.01
blue	GO:0042579	microbody	0.0075	0.019				purple	GO:0005730	nucleolus	0.0068	0.015
blue	GO:0005634	nucleus	0.0072	0.019				purple	GO:0090066	regulation of anatomical structure size	0.0015	0.015
blue	GO:0016020	membrane	0.016	0.039				purple	GO:0032535	regulation of cellular component size	0.0015	0.015
blue	GO:0005730	nucleolus	0.017	0.039				purple	GO:0044267	cellular protein metabolic process	0.0026	0.017
cyan	GO:0005634	nucleus	1.3e-10	5e-10				purple	GO:0008361	regulation of cell size	0.0026	0.017
cyan	GO:0043229	intracellular organelle	2.6e-07	7.4e-07				purple	GO:0044238	primary metabolic process	0.0028	0.017
cyan	GO:0009791	post-embryonic development	2.8e-08	9.6e-07				purple	GO:0040007	growth	0.004	0.02
cyan	GO:0043227	membrane-bounded organelle	4.3e-07	1.1e-06				purple	GO:0006629	lipid metabolic process	0.0039	0.02
cyan	GO:0006412	translation	4.5e-08	1.1e-06				purple	GO:0005576	extracellular region	0.011	0.022
cyan	GO:0003676	nucleic acid binding	8.1e-07	7e-06				purple	GO:0005622	intracellular	0.012	0.025
cyan	GO:0008135	translation factor activity, nucleic acid binding	1.7e-06	1.1e-05				purple	GO:0005634	nucleus	0.014	0.026
cyan	GO:0016818	hydrolase activity, acting on acid anhydrides, in phosphorus-containing anhydrides	8.1e-06	3e-05				purple	GO:0019538	protein metabolic process	0.0055	0.026
cyan	GO:0016462	pyrophosphatase activity	7.2e-06	3e-05				purple	GO:0005773	vacuole	0.027	0.047
cyan	GO:0016817	hydrolase activity, acting on acid anhydrides	9.5e-06	3.1e-05				black	GO:0009536	plastid	2.9e-126	1.2e-124
cyan	GO:0044237	cellular metabolic process	3.2e-05	0.00057				black	GO:0009579	thylakoid	7.3e-88	1.5e-86
cyan	GO:0009790	embryonic development	5.7e-05	0.0008				black	GO:0005737	cytoplasm	2.3e-81	2.4e-80
cyan	GO:0044267	cellular protein metabolic process	0.0009	0.009				black	GO:0043227	membrane-bounded organelle	6.9e-61	5.6e-60
cyan	GO:0003006	reproductive developmental process	0.0011	0.01				black	GO:0044446	intracellular organelle part	1.6e-55	8.9e-55
cyan	GO:0006139	nucleobase, nucleoside, nucleotide and nucleic acid metabolic process	0.0016	0.012				black	GO:0043229	intracellular organelle	2.2e-54	9.6e-54
cyan	GO:0048608	reproductive structure development	0.0019	0.013				black	GO:0005622	intracellular	4.7e-49	1.6e-48
cyan	GO:0007275	multicellular organismal development	0.0042	0.027				black	GO:0031967	organelle envelope	3.1e-35	9.1e-35
cyan	GO:0006807	nitrogen compound metabolic process	0.0055	0.028				black	GO:0016020	membrane	3.9e-12	9.5e-12
cyan	GO:0044238	primary metabolic process	0.0069	0.032				black	GO:0005576	extracellular region	5.1e-07	1.2e-06
cyan	GO:0004518	nuclease activity	0.015	0.04				black	GO:0031974	membrane-enclosed lumen	5.4e-05	0.00012
darkgreen	GO:0009536	plastid	1e-48	4.4e-47				black	GO:0005840	ribosome	0.00059	0.0011
darkgreen	GO:0005737	cytoplasm	9.2e-33	2e-31				black	GO:0030529	ribonucleoprotein complex	0.002	0.0036
darkgreen	GO:0044444	cytoplasmic part	1.9e-32	2.7e-31				black	GO:0032991	macromolecular complex	0.0021	0.0036
darkgreen	GO:0009579	thylakoid	1.8e-31	2e-30				black	GO:0005618	cell wall	0.026	0.043
darkgreen	GO:0043227	membrane-bounded organelle	1.8e-23	1.5e-22				black	GO:0030312	external encapsulating structure	0.029	0.046
darkgreen	GO:0043231	intracellular membrane-bounded organelle	2.5e-23	1.8e-22				black	GO:0015979	photosynthesis	9.8e-28	6.9e-26
darkgreen	GO:0044424	intracellular part	2.2e-22	1.4e-21				black	GO:0006091	generation of precursor metabolites and energy	2.4e-12	8.5e-11
darkgreen	GO:0005622	intracellular	3.6e-21	1.9e-20				black	GO:0009628	response to abiotic stimulus	4.1e-10	9.6e-09
darkgreen	GO:0043229	intracellular organelle	1.4e-20	6.1e-20				black	GO:0050896	response to stimulus	4.4e-07	6.3e-06
darkgreen	GO:0043226	organelle	1.4e-20	6.1e-20				black	GO:0006412	translation	2.5e-06	3e-05
darkgreen	GO:0044464	cell part	3.5e-19	1.2e-18				black	GO:0008152	metabolic process	5.2e-06	5.3e-05
darkgreen	GO:0005623	cell	3.5e-19	1.2e-18				black	GO:0006950	response to stress	7.7e-05	0.00068
darkgreen	GO:0044446	intracellular organelle part	1.5e-13	4.7e-13				black	GO:0009791	post-embryonic development	0.00048	0.0038
darkgreen	GO:0044422	organelle part	1.5e-13	4.7e-13				black	GO:0009058	biosynthetic process	0.0014	0.0099
darkgreen	GO:0015979	photosynthesis	1.3e-11	9.5e-10				black	GO:0019748	secondary metabolic process	0.0018	0.011
darkgreen	GO:0031975	envelope	5e-06	1.3e-05				black	GO:0006519	cellular amino acid and derivative metabolic process	0.0019	0.011
darkgreen	GO:0031967	organelle envelope	5e-06	1.3e-05				black	GO:0009607	response to biotic stimulus	0.0027	0.015
darkgreen	GO:0016020	membrane	1.2e-05	3e-05				brown	GO:0050896	response to stimulus	1.2e-15	8e-14
darkgreen	GO:0005576	extracellular region	0.00034	0.00082				brown	GO:0009628	response to abiotic stimulus	3.1e-10	9.6e-09
darkgreen	GO:0006091	generation of precursor metabolites and energy	6.2e-05	0.0022				brown	GO:0006950	response to stress	4.4e-10	9.6e-09
darkgreen	GO:0005777	peroxisome	0.012	0.027				brown	GO:0030312	external encapsulating structure	1e-08	1.7e-07
darkgreen	GO:0042579	microbody	0.012	0.027				brown	GO:0005618	cell wall	8.4e-09	1.7e-07
darkgrey	GO:0050896	response to stimulus	5.4e-05	0.0015				brown	GO:0005773	vacuole	1.6e-08	1.8e-07
darkgrey	GO:0009605	response to external stimulus	0.0011	0.015				brown	GO:0044464	cell part	7.1e-08	4.8e-07
darkgrey	GO:0010468	regulation of gene expression	0.0074	0.04				brown	GO:0005623	cell	7.1e-08	4.8e-07
darkgrey	GO:0009058	biosynthetic process	0.0067	0.04				brown	GO:0012505	endomembrane system	9.6e-06	5.5e-05
darkgrey	GO:0006350	transcription	0.0067	0.04				brown	GO:0003824	catalytic activity	6.1e-06	0.00015
darkgrey	GO:0060255	regulation of macromolecule metabolic process	0.0093	0.042				brown	GO:0009719	response to endogenous stimulus	5.6e-05	0.00074
darkgrey	GO:0003700	transcription factor activity	0.0061	0.049				brown	GO:0009605	response to external stimulus	5.2e-05	0.00074
darkred	GO:0005783	endoplasmic reticulum	1.8e-10	3.9e-09				brown	GO:0042592	homeostatic process	0.00013	0.0014
darkred	GO:0005773	vacuole	2.1e-08	2.3e-07				brown	GO:0008289	lipid binding	0.00071	0.0086
darkred	GO:0005886	plasma membrane	4.5e-07	3.3e-06				brown	GO:0019748	secondary metabolic process	0.0016	0.015
darkred	GO:0043231	intracellular membrane-bounded organelle	0.00062	0.0014				brown	GO:0006810	transport	0.0026	0.018
darkred	GO:0005618	cell wall	0.0057	0.0082				brown	GO:0005975	carbohydrate metabolic process	0.0023	0.018
darkred	GO:0030312	external encapsulating structure	0.0059	0.0082				brown	GO:0051234	establishment of localization	0.0028	0.018
darkred	GO:0005215	transporter activity	0.00079	0.0048				brown	GO:0009991	response to extracellular stimulus	0.0043	0.024
darkred	GO:0050896	response to stimulus	0.00025	0.0053				brown	GO:0065008	regulation of biological quality	0.004	0.024
darkred	GO:0009628	response to abiotic stimulus	0.00059	0.0062				brown	GO:0051179	localization	0.0061	0.031
darkred	GO:0006950	response to stress	0.0015	0.011				brown	GO:0005215	transporter activity	0.0043	0.034
darkred	GO:0051234	establishment of localization	0.0071	0.03				brown	GO:0005576	extracellular region	0.0089	0.043
darkred	GO:0006810	transport	0.0069	0.03				blue	GO:0019748	secondary metabolic process	3.3e-09	2e-07
darkred	GO:0051179	localization	0.0089	0.031				blue	GO:0050896	response to stimulus	6.2e-07	1.9e-05
darkturquoise	GO:0030528	transcription regulator activity	3e-08	3.6e-07				blue	GO:0006519	cellular amino acid and derivative metabolic process	2.9e-06	6e-05
darkturquoise	GO:0003700	transcription factor activity	1.1e-07	6.4e-07				blue	GO:0009719	response to endogenous stimulus	2.5e-05	0.00038
darkturquoise	GO:0003677	DNA binding	9.8e-05	0.00039				blue	GO:0009605	response to external stimulus	5e-05	0.00061
darkturquoise	GO:0050896	response to stimulus	2.2e-08	8.8e-07				blue	GO:0006629	lipid metabolic process	7.6e-05	0.00078
darkturquoise	GO:0050794	regulation of cellular process	2.8e-06	3.7e-05				blue	GO:0006950	response to stress	0.00013	0.0011
darkturquoise	GO:0006950	response to stress	2.4e-06	3.7e-05				blue	GO:0009607	response to biotic stimulus	0.00019	0.0015
darkturquoise	GO:0006350	transcription	1.2e-05	7.8e-05				blue	GO:0009791	post-embryonic development	0.00035	0.0022
darkturquoise	GO:0009628	response to abiotic stimulus	2.5e-05	0.00011				blue	GO:0005975	carbohydrate metabolic process	0.00035	0.0022
darkturquoise	GO:0019222	regulation of metabolic process	5.1e-05	0.0002				blue	GO:0051704	multi-organism process	0.0013	0.0074
darkturquoise	GO:0009607	response to biotic stimulus	0.0022	0.0065				blue	GO:0009628	response to abiotic stimulus	0.0032	0.017
darkturquoise	GO:0009719	response to endogenous stimulus	0.0049	0.013				blue	GO:0003824	catalytic activity	4.6e-06	0.00012
darkturquoise	GO:0009791	post-embryonic development	0.0087	0.018				blue	GO:0019825	oxygen binding	0.0011	0.011
darkturquoise	GO:0007165	signal transduction	0.0088	0.018				blue	GO:0003700	transcription factor activity	0.0012	0.011
darkturquoise	GO:0006139	nucleobase, nucleoside, nucleotide and nucleic acid metabolic process	0.0082	0.018				blue	GO:0016788	hydrolase activity, acting on ester bonds	0.0045	0.023
darkturquoise	GO:0044260	cellular macromolecule metabolic process	0.0099	0.019				blue	GO:0030528	transcription regulator activity	0.0041	0.023
green	GO:0005794	Golgi apparatus	0.0016	0.043				blue	GO:0012505	endomembrane system	1.3e-17	3.9e-16
grey	GO:0016788	hydrolase activity, acting on ester bonds	0.00049	0.0087				blue	GO:0044464	cell part	4e-08	3.8e-07
grey	GO:0003824	catalytic activity	0.0029	0.026				blue	GO:0005623	cell	4e-08	3.8e-07
grey	GO:0005773	vacuole	0.0014	0.037				blue	GO:0005576	extracellular region	0.00016	0.0012
grey60	GO:0009628	response to abiotic stimulus	4.2e-05	0.0015				blue	GO:0030312	external encapsulating structure	0.0087	0.042
grey60	GO:0030528	transcription regulator activity	0.00049	0.0059				blue	GO:0005618	cell wall	0.008	0.042
grey60	GO:0003700	transcription factor activity	0.0011	0.0063				magenta	GO:0005634	nucleus	0.00053	0.015
lightcyan	GO:0005737	cytoplasm	0.00023	0.0025				magenta	GO:0003700	transcription factor activity	1.8e-12	3.8e-11
lightcyan	GO:0009536	plastid	0.00037	0.0025				magenta	GO:0030528	transcription regulator activity	1.1e-10	1.1e-09
lightcyan	GO:0003824	catalytic activity	1.8e-06	1.3e-05				magenta	GO:0004871	signal transducer activity	0.00057	0.0024
lightcyan	GO:0016740	transferase activity	0.0004	0.0014				magenta	GO:0060089	molecular transducer activity	0.00057	0.0024
lightcyan	GO:0019748	secondary metabolic process	2.5e-13	7.3e-12				magenta	GO:0005488	binding	0.0008	0.0028
lightcyan	GO:0006519	cellular amino acid and derivative metabolic process	1.1e-08	1.6e-07				magenta	GO:0004872	receptor activity	0.0054	0.014
lightcyan	GO:0005975	carbohydrate metabolic process	3.8e-07	3.6e-06				magenta	GO:0005515	protein binding	0.019	0.044
lightcyan	GO:0044238	primary metabolic process	0.0028	0.0089				magenta	GO:0050896	response to stimulus	6.4e-27	3e-25
lightgreen	GO:0005773	vacuole	0.0004	0.0079				magenta	GO:0006950	response to stress	3.7e-18	8.5e-17
lightgreen	GO:0012505	endomembrane system	0.0029	0.014				magenta	GO:0009607	response to biotic stimulus	1.4e-09	2.2e-08
lightgreen	GO:0005215	transporter activity	0.0018	0.024				magenta	GO:0009605	response to external stimulus	4.3e-08	3.3e-07
lightgreen	GO:0016020	membrane	0.0087	0.035				magenta	GO:0010468	regulation of gene expression	3.5e-07	2.3e-06
lightgreen	GO:0050896	response to stimulus	0.00073	0.036				magenta	GO:0019222	regulation of metabolic process	6.4e-07	3e-06
lightgreen	GO:0019725	cellular homeostasis	0.0015	0.038				magenta	GO:0006350	transcription	6.5e-07	3e-06
lightgreen	GO:0042592	homeostatic process	0.0033	0.048				magenta	GO:0065007	biological regulation	1.1e-06	4.2e-06
lightgreen	GO:0006810	transport	0.0055	0.048				magenta	GO:0009719	response to endogenous stimulus	1.8e-05	6.3e-05
lightgreen	GO:0051234	establishment of localization	0.0057	0.048				magenta	GO:0007165	signal transduction	0.00021	0.00068
lightgreen	GO:0009607	response to biotic stimulus	0.0046	0.048				magenta	GO:0009628	response to abiotic stimulus	0.00062	0.0019
purple	GO:0012505	endomembrane system	0.0011	0.022				magenta	GO:0008219	cell death	0.00084	0.0023
purple	GO:0016301	kinase activity	1.1e-07	1.8e-06				magenta	GO:0006139	nucleobase, nucleoside, nucleotide and nucleic acid metabolic process	0.0038	0.0083
purple	GO:0003824	catalytic activity	5.9e-06	3.3e-05				magenta	GO:0009058	biosynthetic process	0.0075	0.016
purple	GO:0016740	transferase activity	0.0013	0.0057				magenta	GO:0006807	nitrogen compound metabolic process	0.015	0.029
purple	GO:0004871	signal transducer activity	0.022	0.047				greenyellow	GO:0005634	nucleus	0.0025	0.044
purple	GO:0016788	hydrolase activity, acting on ester bonds	0.022	0.047				greenyellow	GO:0003700	transcription factor activity	5e-08	7.1e-07
purple	GO:0009607	response to biotic stimulus	1.1e-06	2e-05				greenyellow	GO:0030528	transcription regulator activity	1.4e-07	9.8e-07
purple	GO:0050896	response to stimulus	9.9e-07	2e-05				greenyellow	GO:0003677	DNA binding	5.2e-05	0.00024
purple	GO:0006464	protein modification process	6.6e-05	0.00063				greenyellow	GO:0050896	response to stimulus	1.3e-08	6.4e-07
purple	GO:0006950	response to stress	0.00032	0.002				greenyellow	GO:0009719	response to endogenous stimulus	6.6e-08	1.6e-06
purple	GO:0044267	cellular protein metabolic process	0.0049	0.027				greenyellow	GO:0009605	response to external stimulus	1.3e-07	2.1e-06
red	GO:0043231	intracellular membrane-bounded organelle	0.00012	0.0014				greenyellow	GO:0006950	response to stress	1.2e-06	1.4e-05
red	GO:0043229	intracellular organelle	0.00021	0.0014				greenyellow	GO:0019222	regulation of metabolic process	3.2e-06	3.1e-05
red	GO:0043227	membrane-bounded organelle	0.00012	0.0014				greenyellow	GO:0060255	regulation of macromolecule metabolic process	4.4e-06	3.1e-05
red	GO:0043226	organelle	0.00021	0.0014				greenyellow	GO:0006350	transcription	3.9e-06	3.1e-05
red	GO:0009536	plastid	0.00038	0.0021				greenyellow	GO:0010468	regulation of gene expression	5.3e-06	3.2e-05
red	GO:0044424	intracellular part	0.0013	0.0059				greenyellow	GO:0050794	regulation of cellular process	3.2e-05	0.00017
red	GO:0005622	intracellular	0.0029	0.011				greenyellow	GO:0050789	regulation of biological process	0.0001	0.0005
red	GO:0044444	cytoplasmic part	0.0074	0.025				greenyellow	GO:0009628	response to abiotic stimulus	0.00075	0.0031
red	GO:0044464	cell part	0.0092	0.025				greenyellow	GO:0006464	protein modification process	0.0011	0.004
red	GO:0005623	cell	0.0092	0.025				greenyellow	GO:0034645	cellular macromolecule biosynthetic process	0.0013	0.0045
red	GO:0005737	cytoplasm	0.012	0.03				greenyellow	GO:0043412	macromolecule modification	0.0021	0.0064
sienna3	GO:0003824	catalytic activity	9.4e-06	4.7e-05				greenyellow	GO:0043170	macromolecule metabolic process	0.0032	0.0086
sienna3	GO:0005618	cell wall	0.00038	0.003				greenyellow	GO:0009607	response to biotic stimulus	0.0039	0.01
sienna3	GO:0030312	external encapsulating structure	0.0004	0.003				greenyellow	GO:0044249	cellular biosynthetic process	0.0047	0.012
sienna3	GO:0005975	carbohydrate metabolic process	0.0035	0.038				greenyellow	GO:0010467	gene expression	0.0053	0.012
yellowgreen	GO:0006950	response to stress	0.0041	0.024				greenyellow	GO:0044237	cellular metabolic process	0.0054	0.012
								salmon	GO:0005886	plasma membrane	0.00044	0.01
								salmon	GO:0005773	vacuole	0.0061	0.047
								salmon	GO:0016020	membrane	0.0061	0.047
								cyan	GO:0009719	response to endogenous stimulus	3.5e-08	1.7e-06
								cyan	GO:0009628	response to abiotic stimulus	1.4e-07	3.3e-06
								cyan	GO:0050896	response to stimulus	2.8e-05	0.00034
								cyan	GO:0006950	response to stress	2.1e-05	0.00034
								cyan	GO:0003700	transcription factor activity	0.00019	0.0026
								cyan	GO:0030528	transcription regulator activity	0.001	0.0072
								cyan	GO:0009791	post-embryonic development	0.0068	0.048
								cyan	GO:0010468	regulation of gene expression	0.0069	0.048
								cyan	GO:0006350	transcription	0.0059	0.048
								midnightblue	GO:0005618	cell wall	2.7e-05	0.00031
								midnightblue	GO:0030312	external encapsulating structure	2.9e-05	0.00031
								midnightblue	GO:0012505	endomembrane system	0.00095	0.0067
								midnightblue	GO:0016020	membrane	0.0017	0.0076
								midnightblue	GO:0005886	plasma membrane	0.0021	0.0076
								midnightblue	GO:0003824	catalytic activity	1.9e-06	4e-05
								midnightblue	GO:0004872	receptor activity	0.0012	0.0085
								midnightblue	GO:0016301	kinase activity	0.001	0.0085
								midnightblue	GO:0004871	signal transducer activity	0.006	0.025
								midnightblue	GO:0016740	transferase activity	0.009	0.029
								midnightblue	GO:0050896	response to stimulus	3e-07	1.1e-05
								midnightblue	GO:0006950	response to stress	5.3e-07	1.1e-05
								midnightblue	GO:0009607	response to biotic stimulus	5e-06	7.1e-05
								midnightblue	GO:0042592	homeostatic process	0.00026	0.0022
								midnightblue	GO:0006519	cellular amino acid and derivative metabolic process	0.00044	0.0032
								midnightblue	GO:0008219	cell death	0.0025	0.012
								midnightblue	GO:0065008	regulation of biological quality	0.0023	0.012
								midnightblue	GO:0006464	protein modification process	0.011	0.044
								lightcyan	GO:0031967	organelle envelope	0.003	0.033
								lightcyan	GO:0030528	transcription regulator activity	1.7e-05	0.00026
								lightcyan	GO:0003700	transcription factor activity	0.00026	0.002
								lightcyan	GO:0003677	DNA binding	0.0096	0.048
								lightcyan	GO:0009628	response to abiotic stimulus	3.4e-09	1.5e-07
								lightcyan	GO:0009791	post-embryonic development	1e-07	2.3e-06
								lightcyan	GO:0006950	response to stress	6.6e-06	9.7e-05
								lightcyan	GO:0050896	response to stimulus	2.7e-05	0.0003
								lightcyan	GO:0009719	response to endogenous stimulus	0.00073	0.0064
								lightcyan	GO:0005975	carbohydrate metabolic process	0.0012	0.0081
								lightcyan	GO:0003006	reproductive developmental process	0.0015	0.0081
								lightcyan	GO:0050789	regulation of biological process	0.0022	0.0086
								lightcyan	GO:0022414	reproductive process	0.002	0.0086
								lightcyan	GO:0006350	transcription	0.0053	0.017
								lightcyan	GO:0010468	regulation of gene expression	0.006	0.018
								lightcyan	GO:0060255	regulation of macromolecule metabolic process	0.0082	0.021
								lightcyan	GO:0019222	regulation of metabolic process	0.015	0.032
								lightcyan	GO:0032502	developmental process	0.015	0.032
								grey60	GO:0030528	transcription regulator activity	0.0015	0.019
								lightgreen	GO:0043233	organelle lumen	5.4e-08	5.9e-07
								lightgreen	GO:0031981	nuclear lumen	6.1e-06	4.3e-05
								lightgreen	GO:0005622	intracellular	1.4e-05	8e-05
								lightgreen	GO:0005730	nucleolus	2.5e-05	0.00012
								lightgreen	GO:0044428	nuclear part	7.1e-05	0.00025
								lightgreen	GO:0043232	intracellular non-membrane-bounded organelle	0.0003	0.00085
								lightgreen	GO:0043226	organelle	0.0017	0.0039
								lightgreen	GO:0044422	organelle part	0.0026	0.0052
								lightgreen	GO:0043227	membrane-bounded organelle	0.0038	0.0066
								lightgreen	GO:0005737	cytoplasm	0.014	0.024
								lightgreen	GO:0003723	RNA binding	0.00049	0.0049
								lightgreen	GO:0009605	response to external stimulus	0.00034	0.0091
								lightyellow	GO:0009628	response to abiotic stimulus	0.00082	0.03
								lightyellow	GO:0009719	response to endogenous stimulus	0.0016	0.03
								lightyellow	GO:0008289	lipid binding	0.0033	0.036
								royalblue	GO:0007049	cell cycle	0.00028	0.012
								darkturquoise	GO:0019748	secondary metabolic process	1.6e-09	5.4e-08
								darkturquoise	GO:0005975	carbohydrate metabolic process	1.2e-07	2e-06
								darkturquoise	GO:0044249	cellular biosynthetic process	0.0038	0.031
								darkturquoise	GO:0009058	biosynthetic process	0.0029	0.031
								darkturquoise	GO:0005829	cytosol	0.0022	0.042
								darkturquoise	GO:0044238	primary metabolic process	0.0065	0.043
								darkturquoise	GO:0044237	cellular metabolic process	0.0089	0.049
								orange	GO:0016301	kinase activity	7.8e-05	0.00026
								orange	GO:0004872	receptor activity	0.00012	0.00031
								orange	GO:0016772	transferase activity, transferring phosphorus-containing groups	0.00059	0.0011
								orange	GO:0005488	binding	0.0011	0.0016
								orange	GO:0016740	transferase activity	0.0028	0.0035
								orange	GO:0003824	catalytic activity	0.023	0.023
								orange	GO:0006950	response to stress	2.9e-07	7.7e-06
								orange	GO:0050896	response to stimulus	4.5e-06	6.1e-05
								orange	GO:0006464	protein modification process	9.3e-06	8.4e-05
								orange	GO:0008219	cell death	2e-05	9.2e-05
								orange	GO:0009607	response to biotic stimulus	4.9e-05	0.00019
								orange	GO:0007165	signal transduction	0.0042	0.0096
								orange	GO:0019748	secondary metabolic process	0.0036	0.0096
								orange	GO:0019538	protein metabolic process	0.0043	0.0096
								orange	GO:0009719	response to endogenous stimulus	0.013	0.026
								orange	GO:0044237	cellular metabolic process	0.022	0.043
								darkorange	GO:0009579	thylakoid	1.4e-26	2.7e-25
								darkorange	GO:0009536	plastid	3.2e-26	3.2e-25
								darkorange	GO:0032991	macromolecular complex	7.8e-22	2.7e-21
								darkorange	GO:0005737	cytoplasm	2.1e-21	5.9e-21
								darkorange	GO:0043227	membrane-bounded organelle	4.8e-14	7.4e-14
								darkorange	GO:0030529	ribonucleoprotein complex	4e-10	5e-10
								darkorange	GO:0005198	structural molecule activity	5.1e-10	3.1e-09
								darkorange	GO:0005488	binding	0.0095	0.019
								darkorange	GO:0015979	photosynthesis	8.3e-25	1.7e-23
								darkorange	GO:0006091	generation of precursor metabolites and energy	6.5e-22	6.8e-21
								darkorange	GO:0006412	translation	1.6e-09	5.6e-09
								darkorange	GO:0051179	localization	2.8e-08	8.5e-08
								darkorange	GO:0006810	transport	1.1e-07	2.7e-07
								darkorange	GO:0010467	gene expression	4e-06	8.5e-06
								darkorange	GO:0019538	protein metabolic process	0.0018	0.0024
								darkorange	GO:0044238	primary metabolic process	0.0084	0.0098
								white	GO:0005737	cytoplasm	5.5e-13	4e-12
								white	GO:0031975	envelope	1.8e-07	3.7e-07
								white	GO:0043231	intracellular membrane-bounded organelle	4e-10	1.5e-09
								white	GO:0043232	intracellular non-membrane-bounded organelle	0.0011	0.0014
								white	GO:0005739	mitochondrion	0.0019	0.0022
								white	GO:0043226	organelle	1.6e-09	4e-09
								white	GO:0031967	organelle envelope	1.8e-07	3.7e-07
								white	GO:0009536	plastid	6.6e-18	1.4e-16
								white	GO:0009579	thylakoid	0.00092	0.0013
								grey	GO:0005773	vacuole	0.00063	0.0076
