# Supplementary material for: Comparative transcriptome meta-analysis of Arabidopsis thaliana under drought and cold stress
Source: PLoS One. 2018 Sep 7;13(9):e0203266. doi: 10.1371/journal.pone.0203266 (PMC6128483; doi:10.1371/journal.pone.0203266)
Supplement: S12 Table — (XLSX) [file pone.0203266.s012.xlsx]

## Sheet: Sheet1
Supplementary Table 12. List of significant functional terms associated with genes in consensus modules.
Module	Module Color	GO Accession Number	Description	P value	FDR
C2	blue	GO:0050896	response to stimulus	1.9e-15	1.9e-13
C2	blue	GO:0006950	response to stress	6.3e-13	4.2e-11
C2	blue	GO:0009611	response to wounding	2.1e-07	1e-05
C2	blue	GO:0051252	regulation of RNA metabolic process	4e-07	1.6e-05
C2	blue	GO:0006355	regulation of transcription, DNA-dependent	3.6e-07	1.6e-05
C2	blue	GO:0032774	RNA biosynthetic process	7.2e-07	2.2e-05
C2	blue	GO:0009414	response to water deprivation	6.6e-07	2.2e-05
C2	blue	GO:0006351	transcription, DNA-dependent	7e-07	2.2e-05
C2	blue	GO:0009415	response to water	9.9e-07	2.8e-05
C2	blue	GO:0009409	response to cold	1.3e-06	3.5e-05
C2	blue	GO:0009266	response to temperature stimulus	3.8e-06	9.6e-05
C2	blue	GO:0009628	response to abiotic stimulus	6.3e-06	0.00014
C2	blue	GO:0045449	regulation of transcription	1.1e-05	0.00023
C2	blue	GO:0031323	regulation of cellular metabolic process	1.5e-05	0.00028
C2	blue	GO:0019219	regulation of nucleobase, nucleoside, nucleotide and nucleic acid metabolic process	1.6e-05	0.00028
C2	blue	GO:0010556	regulation of macromolecule biosynthetic process	1.6e-05	0.00028
C2	blue	GO:0016070	RNA metabolic process	1.8e-05	0.0003
C2	blue	GO:0031326	regulation of cellular biosynthetic process	2.1e-05	0.0003
C2	blue	GO:0009889	regulation of biosynthetic process	2.1e-05	0.0003
C2	blue	GO:0051171	regulation of nitrogen compound metabolic process	2e-05	0.0003
C2	blue	GO:0006350	transcription	2.5e-05	0.00035
C2	blue	GO:0010468	regulation of gene expression	3e-05	0.00041
C2	blue	GO:0080090	regulation of primary metabolic process	3.4e-05	0.00045
C2	blue	GO:0019222	regulation of metabolic process	3.6e-05	0.00045
C2	blue	GO:0060255	regulation of macromolecule metabolic process	4.8e-05	0.00057
C2	blue	GO:0006979	response to oxidative stress	0.00017	0.0018
C2	blue	GO:0009408	response to heat	0.00017	0.0019
C2	blue	GO:0050794	regulation of cellular process	0.00022	0.0023
C2	blue	GO:0050789	regulation of biological process	0.00027	0.0027
C2	blue	GO:0009723	response to ethylene stimulus	0.00039	0.0036
C2	blue	GO:0009753	response to jasmonic acid stimulus	0.00057	0.005
C2	blue	GO:0009719	response to endogenous stimulus	0.002	0.016
C2	blue	GO:0065007	biological regulation	0.0019	0.016
C2	blue	GO:0009058	biosynthetic process	0.0025	0.02
C2	blue	GO:0034645	cellular macromolecule biosynthetic process	0.0039	0.032
C2	blue	GO:0009059	macromolecule biosynthetic process	0.0041	0.032
C2	blue	GO:0009651	response to salt stress	0.0047	0.036
C2	blue	GO:0006139	nucleobase, nucleoside, nucleotide and nucleic acid metabolic process	0.0049	0.037
C2	blue	GO:0044249	cellular biosynthetic process	0.0057	0.042
C2	blue	GO:0010467	gene expression	0.0061	0.045
C2	blue	GO:0006970	response to osmotic stress	0.0067	0.049
C1	brown	GO:0042254	ribosome biogenesis	1.2e-12	8.9e-11
C1	brown	GO:0022613	ribonucleoprotein complex biogenesis	1.8e-12	8.9e-11
C1	brown	GO:0044085	cellular component biogenesis	2.6e-08	8.8e-07
C1	brown	GO:0006412	translation	4.4e-08	1.1e-06
C1	brown	GO:0010467	gene expression	0.002	0.041
C1	brown	GO:0044267	cellular protein metabolic process	0.006	0.1
C1	brown	GO:0044249	cellular biosynthetic process	0.012	0.13
C1	brown	GO:0034645	cellular macromolecule biosynthetic process	0.012	0.13
C1	brown	GO:0009059	macromolecule biosynthetic process	0.013	0.13
C1	brown	GO:0019538	protein metabolic process	0.011	0.13
C1	brown	GO:0009058	biosynthetic process	0.019	0.17
C1	brown	GO:0044260	cellular macromolecule metabolic process	0.036	0.3
C1	brown	GO:0044238	primary metabolic process	0.043	0.33
C1	brown	GO:0044237	cellular metabolic process	0.049	0.33
C1	brown	GO:0043170	macromolecule metabolic process	0.048	0.33
C3	turqoise	GO:0015979	photosynthesis	4.9e-19	6.7e-16
C3	turqoise	GO:0019684	photosynthesis, light reaction	3.6e-10	2.5e-07
C3	turqoise	GO:0006091	generation of precursor metabolites and energy	6.8e-09	3.1e-06
C3	turqoise	GO:0009767	photosynthetic electron transport chain	4.8e-08	1.6e-05
C3	turqoise	GO:0034641	cellular nitrogen compound metabolic process	9.2e-08	2.5e-05
C3	turqoise	GO:0009773	photosynthetic electron transport in photosystem I	2.5e-07	5.3e-05
C3	turqoise	GO:0022900	electron transport chain	2.7e-07	5.3e-05
C3	turqoise	GO:0055114	oxidation reduction	4e-06	0.00069
C3	turqoise	GO:0051186	cofactor metabolic process	4.8e-06	0.00074
C3	turqoise	GO:0018130	heterocycle biosynthetic process	2.3e-05	0.0031
C3	turqoise	GO:0010876	lipid localization	6.6e-05	0.007
C3	turqoise	GO:0051188	cofactor biosynthetic process	5.8e-05	0.007
C3	turqoise	GO:0008152	metabolic process	6.2e-05	0.007
C3	turqoise	GO:0033013	tetrapyrrole metabolic process	0.0001	0.01
C3	turqoise	GO:0046483	heterocycle metabolic process	0.00013	0.012
C3	turqoise	GO:0033014	tetrapyrrole biosynthetic process	0.00014	0.012
C3	turqoise	GO:0009828	plant-type cell wall loosening	0.00022	0.018
C3	turqoise	GO:0044237	cellular metabolic process	0.00026	0.02
C3	turqoise	GO:0006778	porphyrin metabolic process	0.00043	0.03
C3	turqoise	GO:0009831	plant-type cell wall modification during multidimensional cell growth	0.00043	0.03
C3	turqoise	GO:0006457	protein folding	0.00053	0.034
C3	turqoise	GO:0006779	porphyrin biosynthetic process	0.00052	0.034
C3	turqoise	GO:0042547	cell wall modification during multidimensional cell growth	0.00059	0.034
C3	turqoise	GO:0044271	cellular nitrogen compound biosynthetic process	0.00061	0.034
C3	turqoise	GO:0006732	coenzyme metabolic process	0.0006	0.034
C3	turqoise	GO:0009827	plant-type cell wall modification	0.00077	0.041
C3	turqoise	GO:0042742	defense response to bacterium	0.00081	0.041
C3	turqoise	GO:0006753	nucleoside phosphate metabolic process	0.00093	0.044
C3	turqoise	GO:0009117	nucleotide metabolic process	0.00093	0.044
C4	yellow	GO:0006952	defense response	4.5e-07	8.9e-05
C4	yellow	GO:0009751	response to salicylic acid stimulus	2.7e-06	0.00025
C4	yellow	GO:0009607	response to biotic stimulus	3.7e-06	0.00025
C4	yellow	GO:0051707	response to other organism	1.4e-05	0.00068
C4	yellow	GO:0045087	innate immune response	2e-05	0.00078
C4	yellow	GO:0006955	immune response	2.8e-05	0.00078
C4	yellow	GO:0002376	immune system process	2.8e-05	0.00078
C4	yellow	GO:0006468	protein amino acid phosphorylation	7.3e-05	0.0016
C4	yellow	GO:0051704	multi-organism process	0.0001	0.0018
C4	yellow	GO:0050896	response to stimulus	0.0001	0.0018
C4	yellow	GO:0006790	sulfur metabolic process	0.00013	0.0021
C4	yellow	GO:0016310	phosphorylation	0.00022	0.0032
C4	yellow	GO:0019748	secondary metabolic process	0.00023	0.0032
C4	yellow	GO:0006796	phosphate metabolic process	0.00041	0.0051
C4	yellow	GO:0006793	phosphorus metabolic process	0.00041	0.0051
C4	yellow	GO:0009617	response to bacterium	0.00066	0.0075
C4	yellow	GO:0043687	post-translational protein modification	0.00068	0.0075
C4	yellow	GO:0006464	protein modification process	0.001	0.011
C4	yellow	GO:0043412	macromolecule modification	0.0015	0.015
C4	yellow	GO:0044262	cellular carbohydrate metabolic process	0.0018	0.017
C4	yellow	GO:0006950	response to stress	0.0026	0.023
C4	yellow	GO:0006725	cellular aromatic compound metabolic process	0.0031	0.027
